# Supplementary material for: Multisensory flicker modulates widespread brain networks and reduces interictal epileptiform discharges
Source: Nat Commun. 2024 Apr 11;15:3156. doi: 10.1038/s41467-024-47263-y (PMC11009358; doi:10.1038/s41467-024-47263-y)
Supplement: Supplementary file 4 — Source Data [file 41467_2024_47263_MOESM4_ESM.zip]

Archive with 89 entries (88 files):
- Source Data New Corrected/
- Source Data New Corrected/Figure_S4C.csv
- __MACOSX/Source Data New Corrected/._Figure_S4C.csv
- Source Data New Corrected/Figure_3B_80Hz-V.csv
- __MACOSX/Source Data New Corrected/._Figure_3B_80Hz-V.csv
- Source Data New Corrected/Figure_3B_80Hz-A.csv
- __MACOSX/Source Data New Corrected/._Figure_3B_80Hz-A.csv
- Source Data New Corrected/Figure_S7A_2.csv
- __MACOSX/Source Data New Corrected/._Figure_S7A_2.csv
- Source Data New Corrected/Figure_1F.csv
- __MACOSX/Source Data New Corrected/._Figure_1F.csv
- Source Data New Corrected/Figure_1D.csv
- __MACOSX/Source Data New Corrected/._Figure_1D.csv
- Source Data New Corrected/Figure_3B_5.5Hz-AV.csv
- __MACOSX/Source Data New Corrected/._Figure_3B_5.5Hz-AV.csv
- Source Data New Corrected/Figure_S3B_2.csv
- __MACOSX/Source Data New Corrected/._Figure_S3B_2.csv
- Source Data New Corrected/Figure_S6B_AV.csv
- __MACOSX/Source Data New Corrected/._Figure_S6B_AV.csv
- Source Data New Corrected/Figure_S9A.csv
- __MACOSX/Source Data New Corrected/._Figure_S9A.csv
- Source Data New Corrected/IED_count_table_all-sessions.csv
- __MACOSX/Source Data New Corrected/._IED_count_table_all-sessions.csv
- Source Data New Corrected/Figure_3B_5.5Hz-V.csv
- __MACOSX/Source Data New Corrected/._Figure_3B_5.5Hz-V.csv
- Source Data New Corrected/Figure_3B_5.5Hz-A.csv
- __MACOSX/Source Data New Corrected/._Figure_3B_5.5Hz-A.csv
- Source Data New Corrected/Figure_S3B_1.csv
- __MACOSX/Source Data New Corrected/._Figure_S3B_1.csv
- Source Data New Corrected/Figure_4D_3.csv
- __MACOSX/Source Data New Corrected/._Figure_4D_3.csv
- Source Data New Corrected/Figure_S7B_2.csv
- __MACOSX/Source Data New Corrected/._Figure_S7B_2.csv
- Source Data New Corrected/Figure_4D_2.csv
- __MACOSX/Source Data New Corrected/._Figure_4D_2.csv
- Source Data New Corrected/Figure_S3A_2.csv
- __MACOSX/Source Data New Corrected/._Figure_S3A_2.csv
- Source Data New Corrected/Figure_3B_40Hz-V.csv
- __MACOSX/Source Data New Corrected/._Figure_3B_40Hz-V.csv
- Source Data New Corrected/Figure_3B_40Hz-A.csv
- __MACOSX/Source Data New Corrected/._Figure_3B_40Hz-A.csv
- Source Data New Corrected/Figure_S3A_1.csv
- __MACOSX/Source Data New Corrected/._Figure_S3A_1.csv
- Source Data New Corrected/readme.xlsx
- __MACOSX/Source Data New Corrected/._readme.xlsx
- Source Data New Corrected/Figure_5E.csv
- __MACOSX/Source Data New Corrected/._Figure_5E.csv
- Source Data New Corrected/Figure_5D.csv
- __MACOSX/Source Data New Corrected/._Figure_5D.csv
- Source Data New Corrected/Figure_6B_S9.csv
- __MACOSX/Source Data New Corrected/._Figure_6B_S9.csv
- Source Data New Corrected/Figure_3B_80Hz-AV.csv
- __MACOSX/Source Data New Corrected/._Figure_3B_80Hz-AV.csv
- Source Data New Corrected/Figure_4C.csv
- __MACOSX/Source Data New Corrected/._Figure_4C.csv
- Source Data New Corrected/Figure_S2B_1.csv
- __MACOSX/Source Data New Corrected/._Figure_S2B_1.csv
- Source Data New Corrected/Figure_S6C_AV.csv
- __MACOSX/Source Data New Corrected/._Figure_S6C_AV.csv
- Source Data New Corrected/Figure_S2B_2.csv
- __MACOSX/Source Data New Corrected/._Figure_S2B_2.csv
- Source Data New Corrected/Figure_4E.csv
- __MACOSX/Source Data New Corrected/._Figure_4E.csv
- Source Data New Corrected/Figure_S1A.csv
- __MACOSX/Source Data New Corrected/._Figure_S1A.csv
- Source Data New Corrected/Figure_S6C_V.csv
- __MACOSX/Source Data New Corrected/._Figure_S6C_V.csv
- Source Data New Corrected/Figure_S6C_A.csv
- __MACOSX/Source Data New Corrected/._Figure_S6C_A.csv
- Source Data New Corrected/Figure_3B_40Hz-AV.csv
- __MACOSX/Source Data New Corrected/._Figure_3B_40Hz-AV.csv
- Source Data New Corrected/Figure_2C.csv
- __MACOSX/Source Data New Corrected/._Figure_2C.csv
- Source Data New Corrected/Figure_3A_2.csv
- __MACOSX/Source Data New Corrected/._Figure_3A_2.csv
- Source Data New Corrected/Figure_S6B_V.csv
- __MACOSX/Source Data New Corrected/._Figure_S6B_V.csv
- Source Data New Corrected/Figure_S6B_A.csv
- __MACOSX/Source Data New Corrected/._Figure_S6B_A.csv
- Source Data New Corrected/Figure_3A_3.csv
- __MACOSX/Source Data New Corrected/._Figure_3A_3.csv
- Source Data New Corrected/Figure_S2A_1.csv
- __MACOSX/Source Data New Corrected/._Figure_S2A_1.csv
- Source Data New Corrected/Figure_3A_1.csv
- __MACOSX/Source Data New Corrected/._Figure_3A_1.csv
- Source Data New Corrected/Figure_3C.csv
- __MACOSX/Source Data New Corrected/._Figure_3C.csv
- Source Data New Corrected/Figure_S2A_2.csv
- __MACOSX/Source Data New Corrected/._Figure_S2A_2.csv
