# Supplementary material for: Multisensory flicker modulates widespread brain networks and reduces interictal epileptiform discharges
Source: Nat Commun. 2024 Apr 11;15:3156. doi: 10.1038/s41467-024-47263-y (PMC11009358; doi:10.1038/s41467-024-47263-y)
Supplement: Supplementary file 4 — Source Data [file 41467_2024_47263_MOESM4_ESM.zip › Source Data New Corrected/Figure_S4C.csv]

bins	percent_ch_mod_40Hz_stim	percent_ch_mod_40Hz_rand
<=0	1.3771186440678	19.5876288659794
>0-0.1	1.48305084745763	5.56701030927835
0.1-0.2	3.17796610169492	9.89690721649485
0.2-0.3	7.83898305084746	11.1340206185567
0.3-0.4	9.42796610169492	17.5257731958763
0.4-0.5	10.1694915254237	13.1958762886598
0.5-0.6	7.09745762711864	11.1340206185567
0.6-0.7	4.76694915254237	3.29896907216495
0.7-0.8	3.60169491525424	2.68041237113402
0.8-0.9	2.75423728813559	0.618556701030928
0.9-1	2.64830508474576	0.412371134020619
1-2	13.3474576271186	2.88659793814433
2-3	5.72033898305085	0.412371134020619
3-4	3.91949152542373	0.618556701030928
4-5	2.33050847457627	0.412371134020619
5-6	1.0593220338983	0.206185567010309
6-7	2.11864406779661	0
7-8	1.3771186440678	0
8-9	0.847457627118644	0
9-10	0.635593220338983	0
>10	14.3008474576271	0.412371134020619
