# Supplementary material for: Multisensory flicker modulates widespread brain networks and reduces interictal epileptiform discharges
Source: Nat Commun. 2024 Apr 11;15:3156. doi: 10.1038/s41467-024-47263-y (PMC11009358; doi:10.1038/s41467-024-47263-y)
Supplement: Supplementary file 4 — Source Data [file 41467_2024_47263_MOESM4_ESM.zip › Source Data New Corrected/Figure_3B_80Hz-V.csv]

mni_x	mni_y	mni_z	mod_amp	mod_sig
-8.07639	12.5209	-25.5169	0.211523807040371	0.2921
-11.691	14.5704	-24.0081	0.314847594670049	0.227
-15.3695	16.3972	-22.9305	-0.0925288194950983	0.7553
-18.7942	18.2406	-21.6594	-0.00726028577098825	0.5094
-22.1585	20.0879	-20.3363	0.292961351858208	0.125
-26.2502	22.0788	-19.0814	-0.0620099417086915	0.616
-30.0229	23.9463	-17.6418	-0.15915715228564	0.7686
-33.8912	25.5561	-16.2013	-0.221198200474689	0.8762
-37.8298	27.4475	-15.251	-0.184948330406819	0.8612
-41.7643	28.3812	-13.5746	-0.232356745842135	0.9204
-46.1347	30.4882	-11.8733	-0.0903378165380939	0.7568
-50.0537	32.1334	-10.4265	0.119396765158763	0.1561
-53.3898	33.5975	-8.92378	0.37164746034114	0.1624
-56.4135	34.8175	-7.34017	0.213678528739626	0.3892
-27.1024	18.6003	-43.5743	-0.223800773989639	0.9322
-28.7865	19.0251	-39.7123	-0.141016629412227	0.8227
-30.855	18.9727	-35.6504	0.194127745256576	0.134
-33.8583	18.9287	-32.7283	0.0637703887693146	0.3512
-37.5659	18.4313	-30.1865	0.198849125580623	0.0931
-41.9714	18.5924	-28.1539	-0.128804064228399	0.7819
-45.705	18.3934	-25.3761	-0.180566200530971	0.848
-50.0448	18.2993	-23.5475	-0.312998920464922	0.9847
-53.2879	17.6556	-20.7074	-0.335819170465092	0.9944
27.9173	16.4508	-46.6232	0.00502255293028497	0.4903
32.335	17.2015	-45.5036	0.0741875620939696	0.4171
37.265	17.8852	-45.5765	0.449323581551542	0.4327
41.6813	18.6371	-44.3224	0.05516188016579	0.4651
44.5927	18.2911	-42.6558	-0.162059906873999	0.8287
-30.1934	19.122	-45.1431	-0.107239294586407	0.7243
-32.7532	19.4681	-42.8367	0.173773611953062	0.4953
-36.4039	18.9094	-40.4669	0.145272092570512	0.4509
-40.5684	18.0698	-38.4763	0.0255662392372797	0.4514
-43.9325	16.9061	-36.3974	-0.121400651915709	0.7836
-47.7681	16.069	-34.5434	1.24613304421041	0
-51.8032	15.9992	-31.9107	0.735640572770212	0.004
-13.8756	-1.64096	-23.8671	0.252256550828908	0.0808
-17.2796	-0.296258	-23.1901	0.135042087512008	0.2088
-28.8475	0.507853	-22.6435	0.109252430681826	0.2816
-33.24	1.00942	-22.3793	-0.155242277831938	0.8146
-37.9705	1.01639	-22.112	0.0444136151496466	0.3995
-42.7363	1.6874	-22.5279	0.257800005619971	0.0987
-47.7944	1.63107	-22.4673	-0.0150750568192488	0.5272
-52.8918	2.12372	-22.2237	-0.0261554794406265	0.5654
-57.7306	2.19552	-21.7323	-0.0268329932938781	0.5583
-61.832	2.44199	-20.9503	-0.00949700830540401	0.5183
-33.1633	-2.88058	-51.1515	-0.00412568405996006	0.5011
-36.9285	-3.16396	-49.159	-0.0197825898187146	0.5429
-40.631	-3.51149	-48.3083	0.105352269788514	0.3383
-45.3203	-3.3985	-47.1703	0.263947539836241	0.1364
-48.8622	-3.43516	-45.2506	0.113010575718482	0.2337
-52.3842	-3.47514	-42.7586	0.0635252042618433	0.3634
-16.9949	-10.3635	-31.1955	0.134979364894109	0.2225
-19.4754	-11.1017	-29.2601	0.147732985131361	0.1851
-37.6392	-14.4801	-21.1971	-0.197639448632866	0.8469
-41.9239	-15.6772	-19.8108	-0.269100727584117	0.8736
-46.3145	-16.76	-18.1338	-0.120550474034189	0.7748
-50.0694	-17.2757	-16.024	-0.392399265746268	0.9589
-54.3009	-18.2726	-14.1609	-0.0775690257645367	0.6488
-58.3659	-18.7607	-12.2212	0.00450871524383278	0.4934
-62.4065	-19.8828	-10.3131	0.0216355475536032	0.442
-65.9635	-20.5866	-8.28847	0.169377973098949	0.1177
-68.2377	-21.4421	-6.39771	0.14135477500509	0.1475
21.4588	-14.9788	-27.0771	-0.0672865597875867	0.6338
25.2901	-14.4623	-26.9093	0.0141813534806738	0.4702
28.8671	-14.5171	-25.879	0.207930874942287	0.1702
33.6657	-14.3919	-25.5885	0.381206866085005	0.0213
37.7545	-14.2137	-24.3839	-0.00589596739885512	0.5148
42.0355	-14.2315	-23.883	-0.0919938739042012	0.7319
46.2777	-14.4384	-23.6227	-0.29720893522321	0.6904
50.6937	-14.8076	-22.5335	-0.271478397022296	0.938
55.4933	-14.5766	-21.1799	-0.301389882016652	0.9959
60.3549	-14.9257	-21.0068	-0.303340767552496	0.9886
64.5793	-15.3399	-19.8125	-0.0169863684675058	0.5344
69.1913	-15.2555	-18.991	0.120903038191374	0.2621
-15.9426	-28.0788	-16.9195	0.660697722515599	0.0037
-20.4316	-28.3592	-15.8544	0.462401378159592	0.0349
-32.6932	-29.2335	-13.0382	0.270073350520704	0.128
-37.2951	-30.1659	-12.7425	0.22465931488376	0.0609
-41.5712	-30.8181	-12.4557	0.136271445868337	0.2169
-45.9759	-31.2281	-12.0727	-0.203664522828144	0.911
-50.5077	-31.5443	-11.5769	-0.0125301984773301	0.5284
-55.0751	-32.3063	-10.2291	0.315945659720954	0.138
-59.7762	-32.6587	-9.97676	0.155806915341115	0.2106
-64.1769	-33.0266	-9.54679	0.219137218549374	0.1859
-68.295	-33.9342	-8.264	-0.0412701473686694	0.5773
-71.0906	-34.3393	-7.64256	0.0524347628273656	0.42
-1.45246	-49.121	16.6195	0.286022527027882	0.2117
-6.43298	-50.0482	16.3274	-0.490970202278092	0.7884
-11.2422	-51.0237	15.5002	-0.468427255142079	0.7644
-15.3774	-52.0404	15.4552	-0.210794529357324	0.5988
-19.5367	-52.7049	15.5399	0.159998873057588	0.2151
-23.7299	-53.1223	14.9665	0.180370253350168	0.2226
-32.3249	-52.5515	14.3105	-0.131156794257774	0.8404
-37.1257	-52.7767	13.8281	-0.142019638889525	0.8696
-42.538	-52.0742	12.9582	-0.108895053815113	0.784
-47.5132	-52.3933	12.9958	-0.0430391671536942	0.5757
-52.3719	-52.8512	12.8525	0.080373106665476	0.2804
-56.9377	-53.2955	12.4679	0.129346070579973	0.1946
-60.9926	-52.9625	11.356	0.184652880538041	0.1576
-64.5511	-53.1152	10.8828	0.153910988384264	0.1893
25.1131	-29.0554	-13.4456	0.48230788033701	0.0029
30.6602	-28.7125	-12.1271	0.537615457194013	0.0026
49.7083	-25.4763	-9.1724	-0.0778820195584575	0.695
62.9289	-23.2389	-8.12326	-0.0685333577831897	0.668
68.8905	-23.108	-7.47366	0.36878116071677	0.1761
28.4069	-22.813	-29.8761	-0.0156293976706623	0.5572
31.4983	-23.5032	-28.9665	-0.0328288188375211	0.6197
35.3634	-24.8046	-28.288	-0.168377841638306	0.8522
40.0753	-25.8894	-27.218	-0.319176170831189	0.9699
43.8053	-26.556	-27.0046	-0.206788293631442	0.8379
48.5204	-27.6246	-26.1895	0.0206034495475202	0.4647
53.7741	-28.5007	-25.3211	0.0747480421203484	0.4038
58.7825	-29.168	-24.3358	-0.219120871245255	0.8827
63.9627	-29.7239	-23.3841	-0.242159423749597	0.9188
67.3038	-29.8943	-22.9831	-0.0340544537487746	0.5527
25.4418	-40.7217	-19.1498	-0.199063139766986	0.8241
28.4772	-41.4741	-17.5091	-0.25566691220263	0.9321
32.6208	-42.3743	-17.2499	-0.17182728270741	0.877
36.5487	-43.092	-17.344	-0.0594746270791415	0.6141
40.8656	-43.6015	-16.3444	0.156851152191878	0.1935
45.6344	-44.3703	-16.2622	0.036797911615789	0.428
50.8085	-45.1768	-15.7457	0.09945292433936	0.2588
56.369	-45.7545	-14.9382	0.109855750482843	0.2796
60.8805	-45.7681	-13.6236	-0.0680780884239565	0.6126
64.784	-45.8404	-13.0518	0.110377472470834	0.3575
67.5533	-45.4781	-11.7163	0.153549576122614	0.236
23.6111	-50.3804	-14.4667	-0.115564705012597	0.7588
27.026	-52.1107	-14.277	-0.199740692020773	0.9158
30.7928	-53.409	-14.5962	-0.276851517023841	0.964
34.9977	-54.8293	-15.3558	0.253832779411702	0.104
39.5748	-56.7345	-16.0062	0.00906792586745175	0.4768
44.37	-58.6355	-16.6518	0.0594178001332129	0.3453
49.141	-60.0326	-17.3791	0.0118565327352438	0.4794
53.2664	-61.8975	-17.9561	0.318316429791336	0.1132
56.4358	-62.6746	-18.8053	0.404903225115498	0.0088
58.8795	-63.6739	-18.8099	0.636572396188539	0.0091
10.2852	-31.3334	47.9679	0.700558745170192	0.0049
16.3601	-31.9442	47.6231	0.450197140332548	0.008
22.8046	-32.3988	48.5554	-0.198438049118955	0.9295
30.207	-30.9639	48.3502	-0.317206175121155	0.9772
36.5529	-30.0131	48.3875	-0.369702868683901	0.9919
44.5227	-29.9807	46.6396	0.325240421075561	0.1233
50.8399	-29.9648	46.3466	1.70623336380244	0.0089
56.4265	-29.5737	45.9339	1.14241648308996	0.0192
19.0152	-47.4891	69.6325	-0.0173423627745586	0.5467
22.799	-47.2636	69.2828	0.07287635542146	0.2771
26.9884	-47.1166	68.2377	-0.0135113464147925	0.5255
32.0044	-45.4591	67.4772	0.207607837374463	0.1188
36.1193	-44.8917	66.1715	0.000951407644759206	0.4956
40.2552	-44.5722	64.9288	0.186433539613199	0.2499
44.3892	-44.8171	62.9721	-0.19609724883636	0.9141
47.401	-44.1872	62.0806	-0.317828970959988	0.9847
37.665	-29.0879	17.942	-0.0568938191151914	0.618
42.004	-28.6158	17.1238	0.00960991295176772	0.4828
47.1182	-27.6931	16.9262	-0.189658545820723	0.859
51.7718	-27.4374	16.9823	0.0441084722545395	0.4049
56.8112	-27.1662	16.9178	-0.0219953371921539	0.5569
60.8063	-26.7944	16.6839	0.246991725737842	0.0712
64.5701	-25.8412	16.5283	0.185604008384978	0.1363
68.3022	-25.0668	16.3456	0.511354193502902	0.0664
70.3044	-24.897	16.4373	0.0189419346194377	0.4582
5.14544	-49.3922	25.7915	-0.0441812963164361	0.5967
9.67607	-49.5373	25.7639	-0.133251163005567	0.7763
13.6202	-50.1606	26.6442	-0.0382717596283465	0.5894
17.298	-50.3825	27.8203	0.107738442352682	0.2656
21.2537	-51.2901	28.2988	-0.0897139398100123	0.6992
25.2279	-51.6686	29.5397	-0.0450345924682863	0.6266
29.2969	-51.9025	30.7015	-0.172383387118351	0.8742
33.5318	-52.0639	31.7546	0.0531512335474087	0.381
38.1579	-52.712	32.1318	0.0862599573107161	0.3295
42.8494	-52.507	33.4611	0.0539116885352449	0.3636
47.415	-52.3033	34.9106	0.112318480470753	0.2805
51.8612	-51.4392	36.2057	-0.079310173411293	0.71
56.1234	-50.4767	37.5962	-0.00619201443367001	0.5177
60.0443	-50.2881	39.061	-0.0362218635859589	0.5759
62.9687	-49.365	40.2134	0.12327182471318	0.2499
39.9809	-4.17956	-45.9972	0.116348969274422	0.2431
40.1971	-5.30318	-42.5276	-0.0352513197885556	0.5781
39.655	-7.01471	-38.5746	-0.245143275970534	0.9705
39.2619	-7.95028	-34.4218	-0.13266317281016	0.8227
39.6804	-9.37827	-29.9896	0.148896433088794	0.1646
39.5878	-10.7716	-25.5027	0.236650176435715	0.0748
40.071	-11.7146	-21.3828	0.421330364452666	0.0229
39.9924	-13.4001	-17.3499	0.323662160243521	0.0574
40.433	-14.3761	-13.3442	0.323994740683315	0.0512
39.9227	-15.942	-9.29708	-0.170648919219087	0.8774
39.886	-17.2348	-4.59021	-0.0882202920262819	0.7557
39.2713	-18.4213	-1.58634	0.13366827339832	0.261
39.0103	-19.9633	2.46984	0.163401809858719	0.1988
38.6782	-22.2891	5.82551	0.203231167770032	0.1978
39.6192	-24.7515	9.36443	0.222906989556247	0.1837
39.944	-26.699	12.7657	-0.0286333340784891	0.5699
40.5242	-28.2497	15.6476	0.0383284635603569	0.3983
40.9859	-30.3038	18.3436	0.0301617015481874	0.4351
16.3528	-73.4687	-18.0495	-0.151860753360456	0.786
20.1851	-73.9941	-17.7065	-0.174165952738542	0.8528
23.9531	-74.5793	-17.416	-0.123266917777779	0.7496
28.292	-74.6593	-17.4434	-0.10908742631606	0.6759
32.3161	-75.3393	-17.832	0.229492521254883	0.1354
36.4744	-76.0038	-18.1423	-0.257103259604662	0.9178
40.7861	-76.3483	-18.3813	-0.0313113915093098	0.5732
45.4506	-77.1386	-18.4164	0.0657064611661755	0.3412
49.1652	-77.2563	-18.963	0.0314435472563239	0.4395
52.1717	-77.4573	-18.4748	0.0166270578342678	0.4753
18.9912	-69.4576	64.3013	0.0399303140328733	0.4118
22.697	-69.3288	63.9876	0.00696572612111557	0.4863
26.2912	-68.9324	63.964	0.0781465021168273	0.3255
30.0095	-68.0363	62.1748	-0.209172034910407	0.941
33.0385	-67.0307	60.2959	-0.300543904728541	0.9928
7.12568	-45.8091	50.2786	0.100162450092456	0.3276
11.3716	-45.8569	50.3598	0.146665752867389	0.2202
15.2217	-45.8021	50.2479	0.599999865439024	0.003
20.3226	-46.5593	50.6034	0.275848879480109	0.103
29.4156	-46.4976	49.45	0.157006792923816	0.2011
34.8712	-45.5884	49.6844	0.401709965609728	0.0165
38.9132	-44.5516	49.0563	0.229043700098877	0.1117
43.3543	-45.0015	48.4655	-0.111989638189545	0.7138
47.4975	-44.6715	48.7159	-0.17044399017312	0.8116
51.5548	-44.1536	48.1758	-0.0323116150481828	0.5907
56.0136	-43.7844	47.5666	0.0783037343489359	0.3322
59.3722	-43.3231	47.8198	-0.0576055537608176	0.631
7.57407	-60.0791	50.775	0.0467577847485239	0.4225
11.7247	-60.3029	50.2523	0.157003825592673	0.1945
15.6362	-61.1489	49.6696	0.14830691768661	0.1922
19.5492	-61.3441	49.8216	0.120931868903055	0.2544
24.083	-61.2716	49.2551	-0.00371551979697504	0.5024
28.068	-61.7213	48.7474	-0.177995880069418	0.9007
32.0984	-61.5507	48.3307	-0.111322977275994	0.7702
36.7931	-61.271	47.9759	-0.0789955875964095	0.7085
41.2705	-61.1647	48.3593	-0.126582476012884	0.8173
46.6948	-61.2984	47.998	-0.159239527762903	0.826
50.6967	-60.614	47.789	-0.187672417024181	0.9073
54.0822	-60.048	47.2152	-0.0123605732098161	0.5291
7.12755	-76.6997	35.7264	-0.197698907692211	0.9333
11.5051	-76.9724	36.033	-0.216696238189836	0.9719
36.5217	-74.746	35.5578	-0.239416016308936	0.9671
41.5464	-74.1593	36.0044	-0.144457216678164	0.8278
46.3567	-73.5881	35.8176	-0.215799347894853	0.8764
50.353	-72.5973	36.1869	-0.201402416007922	0.8704
3.85245	-61.0415	2.86266	0.89017116868974	0.0045
5.42946	-68.5342	2.90736	0.222820320861884	0.2947
6.63174	-72.0487	2.89701	1.04462413446044	0.0001
8.20668	-79.0576	2.33412	25.0589378615292	0
10.0675	-86.5583	1.85633	88.5157054122528	0
10.7175	-94.6844	1.71962	21.4347225984605	0
10.7251	-98.1518	1.57165	0.871148432909245	0.0002
-16.0277	-0.743079	-24.9994	0.444783635123378	0.0399
-19.297	-0.285158	-25.275	0.038799818573938	0.391
-22.2459	0.422906	-25.5731	-0.046714801135445	0.6051
-25.7101	1.31234	-25.852	-0.047269427398887	0.5981
-28.7784	2.32268	-26.3309	-0.124501789110529	0.621
-32.5334	3.49869	-26.9258	-0.101907592650103	0.7915
-36.6753	4.75195	-28.2645	-0.320941163216654	0.8866
-40.4521	6.12368	-28.4539	-0.45535303871106	0.8931
-45.5346	7.02247	-28.8587	0.00384342235602975	0.4907
-49.805	7.7671	-29.3929	0.135785225452074	0.2509
-53.7948	8.48442	-29.9577	0.135152528105528	0.2542
16.7006	-0.673971	-28.2556	-0.0632148808177542	0.6346
20.1489	0.182826	-27.6789	-0.0833652885847314	0.7067
23.2225	0.773184	-27.1343	-0.0626840338078343	0.6192
26.3734	1.77759	-27.4186	0.0307447623247643	0.4431
29.9778	2.11674	-27.7839	0.173334136392342	0.2319
33.2702	3.04167	-27.4979	-0.225893528735909	0.8682
36.6538	3.50877	-27.8393	0.105768020805393	0.306
40.9053	4.56355	-27.4397	-0.119769442607999	0.8087
44.7094	5.24821	-27.6272	0.0912251759027183	0.2774
48.8484	6.25323	-28.0018	-0.0183969870041484	0.5393
52.4579	6.62324	-27.8913	-0.0237971394766704	0.5477
56.4801	7.20384	-28.7159	0.0249418517118734	0.4249
-18.6394	-13.5216	-23.6019	0.0993704771003858	0.3263
-21.6586	-13.3283	-23.2652	0.0850191121892332	0.3463
-25.077	-12.6491	-22.2753	-0.121837506761725	0.7185
-28.5905	-11.9465	-22.1079	0.211874221818098	0.2077
-31.873	-11.6116	-21.452	0.0791195236948263	0.3282
-35.5269	-10.9918	-21.6137	-0.14974693769901	0.7863
-39.4453	-10.8264	-21.6417	-0.252891504131276	0.9099
-44.7626	-9.33506	-20.5463	-0.32582616165364	0.9817
-49.4668	-8.25878	-19.7785	-0.369998706097815	0.9926
-52.9092	-6.92672	-18.3603	-0.179678601274333	0.8625
-57.0709	-6.31742	-17.5089	0.00389291734611863	0.5022
-61.6296	-5.57695	-17.3818	0.187450759543148	0.2138
22.1979	-15.5867	-21.2359	0.168152153731155	0.2638
25.5766	-15.0868	-21.4048	0.232576964651709	0.1822
29.3258	-14.7641	-21.777	0.179778690941938	0.1584
32.5778	-14.4649	-22.2006	0.091457330929708	0.2775
36.2752	-13.8362	-22.7488	-0.0366703466709813	0.6039
39.6119	-13.7026	-22.9165	0.0789037823395535	0.2908
43.4158	-13.7749	-23.9402	-0.184094872544028	0.8509
46.7485	-13.3452	-24.8254	-0.249550028522951	0.9022
51.1281	-12.5322	-24.3031	-0.107328172580686	0.6601
54.9762	-12.1896	-24.3829	0.0117039357165594	0.4739
59.2056	-11.9992	-24.6359	-0.00203520243070665	0.5024
63.0654	-11.6831	-25.3617	-0.127330822658808	0.6949
-19.3451	-3.46716	-34.9001	0.31193124913099	0.0413
-23.0402	-3.34452	-34.4883	0.159355818231605	0.2037
-26.5795	-2.76565	-34.9883	-0.0156442084343917	0.5504
-29.7242	-2.54457	-34.9864	0.0479514284678373	0.341
-33.5216	-2.14774	-35.9159	-0.169724552335239	0.9029
-37.9013	-1.66742	-36.526	-0.146631039347449	0.7905
-42.7762	-1.3639	-37.0247	-0.265470213766546	0.911
-46.891	-1.10248	-35.938	-0.12220693358992	0.8348
-51.661	-0.657741	-35.4278	-0.144342169573275	0.9152
-55.9794	-0.761467	-35.5601	-0.035527286472968	0.6008
21.769	-0.783628	-39.9621	0.335011219356399	0.0784
24.8984	0.314723	-40.6548	0.193879453423461	0.1705
28.2497	0.905077	-40.4983	0.0954943918354128	0.3123
31.3784	1.17055	-41.0195	0.0433828600720043	0.4034
34.8562	1.47564	-41.2821	0.0503291943833855	0.4077
38.8545	1.6916	-41.2513	0.0991315030490987	0.322
42.3939	1.85478	-40.5941	-0.172783326523754	0.8146
47.1192	2.28868	-40.9385	-0.160287040807674	0.7576
51.0679	3.04067	-41.2758	0.0354422268759014	0.4371
54.9847	2.6733	-41.4476	0.139345821704907	0.2824
-22.4749	-11.7435	-33.6985	-0.0310343944548069	0.5636
-25.2477	-11.2879	-34.1875	0.141838556669006	0.1939
-28.4804	-11.1939	-35.6715	0.401444518659881	0.0083
-31.4292	-11.1174	-36.6953	0.340963737238131	0.0473
-35.248	-10.9721	-37.8081	0.187382204819934	0.2025
-38.9723	-10.7291	-38.8058	0.174020466757344	0.1881
-43.6006	-10.4563	-40.3118	0.00694401690055724	0.479
-48.7283	-9.03612	-40.297	0.133353654870659	0.2187
-52.7574	-7.72625	-39.7013	0.0996585288993452	0.3058
-56.56	-7.1331	-38.8947	0.0697604956017157	0.3539
24.6723	-17.0711	-31.2987	-0.0528577340253246	0.6229
28.1135	-18.0683	-30.8755	-0.0756645698319132	0.6722
31.6815	-18.7337	-31.1114	0.162352024463269	0.1644
35.4787	-19.8622	-30.9891	-0.231291227201614	0.9514
38.6087	-20.6177	-31.336	-0.0910579506596652	0.7224
42.5213	-21.0926	-31.4652	0.163588267589683	0.1544
46.9219	-21.3958	-31.2366	-0.0270210547452038	0.5725
51.2244	-21.6322	-31.0161	0.146472899441064	0.1591
56.1093	-21.7652	-30.5331	0.0359705471658225	0.3911
59.9478	-21.4748	-30.2572	0.0192583453315378	0.4582
63.4298	-20.7983	-28.6759	-0.110929363077227	0.661
66.574	-20.4923	-28.0863	-0.262623943229953	0.906
-24.2468	10.9718	-47.5865	-0.0947287126237933	0.6962
-26.7779	12.0485	-45.7548	-0.0100540902644696	0.5339
-30.4363	13.1021	-44.1244	0.137535918730256	0.1163
-33.4002	14.3932	-42.2932	0.089468786481927	0.3393
-36.854	16.1182	-40.6364	0.107296910682695	0.334
-40.9243	16.8847	-38.9347	0.0358709909484609	0.4006
-43.9291	17.2059	-36.0404	-0.205676063231817	0.9217
-46.4085	17.2956	-33.2653	-0.160207387253225	0.8668
-49.5763	17.2834	-30.9855	-0.111572736485705	0.74
-52.5397	17.2417	-28.89	-0.103150279058667	0.7281
22.9063	14.5702	-44.2674	0.055107071540994	0.3814
26.0849	15.3914	-41.7777	0.202123680375889	0.1046
29.5339	16.4713	-39.7814	0.339968035282779	0.032
32.7409	17.2112	-38.6822	0.451106419408305	0.0213
36.4854	17.4121	-37.3953	0.443440125091179	0.0311
39.3546	17.0725	-35.0656	0.13914232810787	0.1991
43.2634	16.5545	-33.2585	-0.0267653807707318	0.5694
46.7538	16.5882	-31.4954	0.0498486411302919	0.3647
50.2595	16.5125	-29.6336	0.0822971124020204	0.2862
53.2488	16.1355	-27.9158	-0.153976662879109	0.8827
-36.0244	12.0083	-16.3999	0.108956123885299	0.2856
-36.8112	14.3276	-14.5719	0.131811523725293	0.2874
-37.369	17.0394	-12.1262	-0.159533674971895	0.8277
-37.9363	18.9927	-10.1631	0.0576922449851736	0.3417
-38.5369	21.0629	-7.21768	0.255192050186191	0.0682
-39.273	26.0877	-1.57588	0.281276326970635	0.0938
-39.9682	28.3442	2.03461	0.208061163748328	0.1161
-40.1074	31.5781	4.86332	0.340716771110141	0.0463
-40.5944	34.9532	8.48388	-0.0265808312524214	0.5969
-41.1137	38.3359	12.5602	0.26306254457584	0.0902
-41.3558	41.5984	15.8258	0.157831810428625	0.1935
37.5973	8.57392	-15.2465	0.0326095832173445	0.429
38.4314	11.8135	-13.3362	0.0178084118373483	0.464
38.9615	15.0905	-10.6177	0.306657265832864	0.0789
39.6554	17.5785	-8.52089	0.0763639358397363	0.3548
39.8071	19.2789	-6.02239	-0.0776239856489597	0.6665
40.1396	21.9289	-2.58209	0.0454950531526297	0.4192
40.2507	24.682	1.21113	0.0917200575206636	0.3238
41.1345	28.0254	4.28973	0.35895538231251	0.0597
41.5921	32.6089	8.80261	0.00153374808059636	0.4999
41.5153	35.7467	11.8515	-0.0796832441256592	0.678
41.119	37.9933	15.2522	-0.0582229676200762	0.6326
40.704	40.6658	18.5189	0.00291898867710683	0.4938
40.6338	42.9868	21.9933	0.333421649543834	0.1662
39.6075	45.7662	24.5851	0.735666632804256	0.0723
39.0557	48.6125	27.7266	0.681075760074373	0.093
-2.56298	36.1012	-32.5563	-0.000757475159246512	0.5033
-6.78473	35.9905	-31.3419	-0.105177377650522	0.7482
-10.0605	35.7634	-29.6088	-0.0627506423984853	0.6507
-13.4886	35.5668	-27.8765	-0.176515011314701	0.8391
-17.2195	34.937	-25.9438	-0.0561102597184615	0.6229
-20.5647	34.9654	-24.3036	0.0809320478611646	0.315
-24.1332	35.3252	-22.8927	-0.0584340998243986	0.6228
-28.3593	36.0161	-21.6175	0.128501593347729	0.2632
-32.2239	36.8056	-20.6095	0.0506356968616353	0.3916
-36.5349	37.1144	-19.2747	0.362632384719141	0.039
-39.9228	37.2903	-18.8427	0.675995142551187	0.0549
-44.7542	37.8298	-17.6787	0.265964346413656	0.2387
2.67973	33.8132	-32.4177	0.125753060650569	0.1812
6.69996	33.6157	-30.7637	-0.0591123629548168	0.6779
10.2107	33.6259	-29.5149	-0.220770922202438	0.9414
13.8439	33.3729	-27.8894	-0.282726515160808	0.9578
17.4422	33.673	-26.9952	-0.100544210771967	0.7561
21.0999	33.6701	-26.2626	-0.20037348100139	0.9658
24.7087	34.1412	-25.0995	-0.291587341047971	0.9928
28.1558	34.5647	-23.1296	0.358767545749254	0.1474
31.9133	35.8328	-22.3741	0.246240765468665	0.4346
36.1412	36.5313	-21.093	0.117506434201384	0.3124
40.0809	36.842	-20.3274	-0.00215976759092762	0.5062
44.4773	37.2764	-19.3013	-0.229740386876633	0.9337
48.2891	37.2486	-17.9206	-0.331439645634766	0.9957
51.2304	37.8936	-16.1506	-0.216639669423861	0.9284
54.2987	38.0137	-13.5187	-0.152906474908086	0.8611
-3.44983	31.1206	19.7555	0.495810112412091	0.0263
-6.82504	31.7816	19.3249	0.19389386649365	0.2103
-11.3526	31.5977	18.5716	0.125979701956533	0.2537
-15.1959	31.7606	18.916	0.195844099708414	0.168
-19.5589	32.5069	18.6517	-0.029267077202888	0.5722
-23.7254	32.4627	18.1464	-0.00655961261548588	0.5161
-28.6433	32.4327	17.6321	0.0412695786991564	0.3783
-33.3929	32.8573	17.2705	0.0381682079356507	0.381
-37.2432	32.614	16.7527	0.137252204481628	0.213
-42.0432	32.4253	16.1238	0.203993783442389	0.0843
-46.8852	32.6233	15.4846	-0.0921035501138364	0.7769
-50.3433	32.2872	15.1171	-0.196215933259462	0.9512
7.93245	37.9878	6.06146	-0.0508006042667888	0.6264
12.1903	38.662	6.01263	0.121272488297716	0.2531
16.8804	38.3878	6.51453	0.265858839974906	0.1278
21.5596	38.8023	6.29316	0.233765170925805	0.1607
25.8176	38.8419	6.17504	0.139692954652171	0.1806
31.1621	39.5246	5.95353	-0.0294362900099203	0.5748
35.7284	39.3595	5.93266	-0.181072896844339	0.8197
40.2191	39.504	5.99376	-0.177940827022823	0.8998
43.774	39.2613	6.37197	-0.0696108738685992	0.6893
47.583	38.6566	5.63053	0.0410356023975575	0.4075
51.2172	38.2256	5.15357	0.144349040348611	0.2466
54.673	36.8392	4.97039	-0.167642421684447	0.8391
-7.08885	-55.2933	26.3376	0.156169782796173	0.2414
-11.35	-54.9942	27.7527	0.141972322888123	0.2373
-15.096	-54.6142	29.4453	-0.226583710609846	0.9453
-18.1066	-53.7953	30.9894	-0.156438069289412	0.8428
-21.4331	-53.6366	32.4981	0.104248761080805	0.2481
-25.3768	-53.5137	33.3643	-0.122638210775065	0.8243
-28.7116	-52.9042	34.7762	-0.00971420874241291	0.52
-32.9666	-52.4375	36.6475	0.0442995667464046	0.3864
-36.644	-51.9621	38.8541	-0.178410982638325	0.8285
-40.5629	-51.2368	41.3013	-0.134979093250431	0.8037
-43.5822	-50.3667	42.8933	0.152538565714539	0.1539
-47.3631	-50.0789	45.0468	0.345324747222904	0.0964
-50.8187	-49.6949	46.9858	0.140259791551241	0.2408
-54.6452	-48.5836	49.0157	-0.233356178986215	0.8673
-57.6711	-47.6795	50.7316	-0.0439647793755437	0.5743
8.73983	-50.8178	25.8255	0.124966738712898	0.2357
13.0012	-51.3173	26.1413	0.345067948300446	0.0358
16.2527	-52.312	26.6569	0.392446668530606	0.0197
19.9221	-52.7433	26.7457	0.0305689296156131	0.4279
22.9885	-53.229	26.3355	-0.193099132783658	0.8055
26.9383	-53.111	26.636	0.102304388369155	0.3592
31.3638	-53.6227	27.1388	-0.182141787529515	0.8867
36.39	-53.5162	27.7932	-0.286987936142847	0.9695
41.4847	-53.5953	28.8731	-0.0362638919602848	0.6038
45.3718	-53.4269	29.9484	-0.182611401490238	0.9098
49.362	-54.0726	30.358	0.0606973300451907	0.3585
52.7565	-54.4509	30.8647	0.263018333369148	0.1418
56.4405	-55.2245	31.2391	0.307681528776604	0.0259
60.1312	-55.2554	31.501	0.267689829811024	0.06
63.2504	-55.2082	31.9747	0.210790452760046	0.1518
-0.116021	-3.80793	-12.5293	0.0902842526955525	0.2686
-1.62942	-2.53556	-9.5989	0.220524749751992	0.0872
-2.72692	-0.733411	-5.95941	-0.110768190289857	0.8193
-4.98452	1.24696	-2.833	-0.212900712053628	0.8892
-6.38561	2.70564	0.246892	-0.23833908720163	0.8786
-8.23837	4.40962	3.88858	0.350604792286809	0.0319
-10.6114	5.52356	6.63842	0.247914526322986	0.1064
-12.4679	7.16159	9.85708	0.197341561823249	0.1066
-14.9168	8.89773	12.3558	0.119888701160706	0.2071
-16.9755	10.0929	14.8034	-0.266134020462946	0.978
-19.4751	11.8283	17.6851	-0.203577463000256	0.9293
-22.2461	13.2175	20.1609	-0.054825893650524	0.6282
-24.4615	15.1949	22.7427	0.0921466616112332	0.326
-27.144	17.3918	25.4847	0.248949291459742	0.0679
-29.9377	19.2534	29.0887	0.131319595546114	0.2089
-32.1923	21.4879	31.9798	-0.000585483835000788	0.4954
-34.6265	24.0071	34.8846	0.00848388364330588	0.4715
-37.0782	26.1117	38.6334	-0.0612818535532427	0.6937
-18.8857	-4.35567	-18.8058	-0.0597268770476073	0.632
-22.8553	-3.89457	-20.854	0.0144643748030262	0.4677
-26.2908	-3.86972	-22.1557	0.20190714980279	0.1408
-29.3757	-3.44096	-23.3576	0.236278674787533	0.1092
-32.4606	-3.17135	-24.5364	-0.0194642033624692	0.5633
-36.8472	-2.90247	-26.4331	0.0439425187540887	0.4143
-40.0402	-2.45405	-27.3966	-0.0746925645612662	0.6299
-43.3254	-2.47369	-28.3543	-0.225557622370087	0.9507
-48.0626	-2.13955	-29.7843	-0.262280318696981	0.9423
-51.423	-1.79486	-30.3635	-0.151901418332747	0.8296
-54.8516	-1.36502	-30.8243	0.0992463630984226	0.3012
-58.7814	-0.968256	-31.1751	-0.0032048609554185	0.5067
17.5031	-8.02893	-22.1446	0.573699185459019	0.0946
20.9624	-8.41327	-22.9291	0.600823197932173	0.113
24.3863	-8.30329	-23.6192	0.420148088205548	0.2138
27.858	-8.71427	-24.1911	1.08716600777842	0.0625
31.4817	-8.73333	-24.5063	1.12692138193642	0.0284
36.2175	-8.80196	-24.2011	0.142073997206192	0.3386
39.564	-8.81908	-24.2509	0.421504395675149	0.0196
42.8879	-9.05067	-24.4543	0.410947494954492	0.0384
46.1738	-9.12213	-24.973	-0.0503440892946279	0.5975
49.6076	-9.53981	-25.3238	-0.145080508709898	0.8178
-20.8505	-13.4331	-18.6572	0.0975706047542257	0.3765
-24.5854	-13.2984	-18.9371	-0.239575150244503	0.8879
-28.2768	-13.4926	-19.8632	0.078417649435782	0.43
-32.4182	-13.3239	-20.0394	-0.022783229943218	0.5367
-36.1716	-13.5042	-20.267	0.0659028643825688	0.3887
-43.624	-12.7251	-20.6436	-0.033815052664633	0.5665
-47.5752	-12.7241	-21.4257	-0.00192664638902795	0.5009
-51.5855	-12.3158	-21.3675	0.388972226421123	0.0079
-55.5913	-12.3588	-21.2612	0.238231726944072	0.1133
-59.5995	-11.9615	-21.7824	0.0588508542341593	0.3988
-63.89	-11.7973	-21.51	-0.151965603366937	0.8381
24.5256	-19.7831	-20.6409	0.120100433197764	0.2611
28.3185	-20.6153	-20.4992	0.00097851405768945	0.4897
31.798	-20.9821	-19.9205	0.135705564933621	0.2476
35.7644	-21.5834	-19.1318	-0.068723578190878	0.6995
39.0586	-21.7378	-18.2065	0.0213752157777911	0.4351
43.4259	-22.3894	-16.7226	-0.117366151635269	0.7535
46.4235	-22.8279	-16.4342	1.13031647836457	0.0122
49.9931	-23.7506	-16.3092	0.410425273446613	0.0431
53.1009	-24.1452	-15.8391	-0.00737478297089789	0.5234
56.8509	-24.9761	-15.1861	0.118349487573167	0.247
60.1516	-25.2462	-14.5696	-0.372668338347815	0.9934
64.3231	-25.1796	-13.9875	-0.187082807868677	0.8309
68.7638	-25.8496	-12.8453	0.0305502322480689	0.4323
-30.4621	-26.0461	-11.3768	-0.0988793175182603	0.7433
-34.3031	-26.7496	-10.5228	-0.203224253759196	0.8545
-38.3309	-27.5758	-10.5346	-0.215948395270848	0.89
-41.8082	-28.4387	-10.6302	-0.076806645954742	0.657
-45.1592	-29.2462	-10.6714	0.00462310854346959	0.4981
-48.7797	-30.0224	-10.7095	0.164118652470454	0.1826
-52.5697	-30.1679	-11.3599	0.390800089555092	0.1684
-56.3457	-30.8156	-11.1924	0.422186155851006	0.1686
-60.5085	-31.4589	-10.7362	0.158355200300946	0.2731
-63.9911	-32.0261	-10.3659	0.0983317651435558	0.2987
-67.2177	-32.5837	-10.0991	0.192495744580597	0.1857
24.2654	-32.9967	-7.74743	0.01761337937801	0.4477
28.0169	-33.5738	-7.66379	-0.0225309309016875	0.5651
32.3746	-34.0396	-7.45968	0.0173324157905044	0.4559
36.73	-34.6083	-7.28233	0.194923360291086	0.1082
39.9739	-34.8408	-7.68519	-0.249774211971969	0.9605
42.7932	-35.108	-7.72864	-0.0167030937138425	0.5288
45.9094	-35.0386	-7.93358	-0.00600197490563148	0.5121
49.3741	-35.329	-8.76858	-0.107214977868168	0.6657
53.468	-35.6287	-8.86682	0.0540623023630662	0.3563
57.1804	-35.852	-8.75984	-0.157826805185788	0.8674
60.9039	-36.0921	-8.43133	-0.157475175366821	0.7937
64.6013	-36.3616	-9.15172	-0.141387404673733	0.8049
68.5344	-36.5813	-9.53853	-0.234772904157572	0.9198
-21.3955	-37.6043	-5.89177	0.0531625222929413	0.3744
-25.0896	-37.5103	-5.44946	-0.0399675247497622	0.5603
-29.7873	-37.7858	-5.41501	-0.0814789194703008	0.6917
-34.1904	-37.7098	-4.91079	0.247161716292448	0.0688
-38.3284	-37.8154	-4.50447	0.257877784918337	0.081
-41.6327	-38.2748	-4.3555	0.154604794674451	0.2315
-44.8103	-38.2599	-4.28534	0.0800166924692278	0.3584
-48.2685	-38.1785	-4.20301	0.304913765138368	0.0878
-52.0255	-37.9504	-4.07791	0.489974583264779	0.0322
-55.9081	-37.6041	-3.87645	0.335454417701314	0.0645
-60.327	-37.7545	-3.62221	0.0344434138833969	0.4108
-64.2741	-37.4333	-3.38472	0.220679398630194	0.1156
-68.513	-37.0731	-3.17089	0.224063474665605	0.1056
-36.7642	13.7513	-48.3108	0.347696199203646	0.0557
-39.3541	13.6116	-46.5103	0.288169808945153	0.0596
-43.1095	12.8287	-44.2231	0.527982548776968	0.0262
-47.2244	12.3612	-42.2488	0.0181210489464239	0.4553
-50.8313	11.9961	-40.312	-0.12342583062915	0.7577
-53.5855	10.9589	-38.0848	-0.108125036797448	0.7312
-24.5999	4.9939	-33.9211	0.163218503689853	0.2212
-27.6636	5.29817	-33.2672	0.190610326389055	0.2047
-31.0351	6.0891	-32.7376	0.0390809751337664	0.3734
-34.5945	6.36212	-32.2749	-0.0291322392212663	0.5778
-38.7296	6.69247	-31.1171	-0.0238793478590619	0.5505
-42.2643	7.04633	-30.5868	-0.136666694635557	0.835
-45.3874	7.22113	-29.9605	0.0857024733488974	0.3304
-48.938	7.40321	-29.2366	0.274906513395545	0.0978
-52.0197	8.01306	-28.3702	0.102441421566389	0.3029
-55.6317	8.12073	-27.4737	-0.207745174643145	0.8519
-24.239	-10.7989	-31.5499	0.104536833304131	0.2945
-27.6469	-10.1527	-32.4207	0.11181209725729	0.2476
-31.2134	-9.70859	-32.6213	-0.240696205296811	0.9365
-34.8385	-9.7706	-32.9861	0.307559919174324	0.0484
-38.3936	-9.3878	-33.1617	0.394600445847776	0.0133
-42.3881	-9.53554	-33.5301	0.104230446977671	0.2715
-46.9843	-9.6523	-33.9449	-0.0587636320013473	0.6484
-51.1724	-9.4467	-33.893	0.215610355452003	0.1265
-55.3541	-9.12687	-34.4476	-0.0131662444568033	0.5262
-59.0278	-9.46807	-33.7878	-0.134644914999381	0.7366
-62.7299	-9.97148	-32.6709	0.126272928558293	0.2511
-25.04	-18.2786	-28.5283	0.0406248525155735	0.3848
-28.3094	-18.7117	-28.7718	0.118863656375137	0.1678
-32.238	-18.9687	-28.4389	0.34015478438939	0.0425
-36.7118	-19.7264	-28.1877	-0.118055643161637	0.7521
-40.0231	-19.9785	-27.5036	-0.025054995729335	0.561
-44.0424	-20.6138	-27.6307	-0.0501969625442241	0.6501
-48.8525	-21.1424	-27.0596	0.24392130771431	0.0949
-52.8883	-22.1527	-26.5125	0.209208315608889	0.13
-56.4513	-22.4327	-26.373	0.349645422120962	0.033
-60.4449	-23.2903	-25.1714	-0.201313719333749	0.9325
-64.9546	-23.982	-23.7226	-0.202314182646403	0.8639
-28.5083	-34.2871	-22.0616	-0.0305755495108599	0.5747
-33.285	-35.22	-21.1883	-0.00219081628322937	0.5046
-37.1434	-35.3871	-20.1218	0.0237623444929116	0.4443
-40.1625	-36.0444	-19.903	0.00145892304377448	0.4956
-43.9628	-37.0196	-18.9364	0.141623093827953	0.2268
-48.0596	-37.8101	-18.2861	-0.0194238380269065	0.5312
-51.8181	-38.3155	-17.7075	-0.118484794155986	0.7395
-55.583	-39.2586	-16.8078	-0.00877070037140726	0.5143
-59.4351	-40.0113	-15.485	0.158097755942305	0.1667
-62.5464	-40.085	-14.1439	0.132379650601019	0.1976
-65.971	-40.6263	-12.2383	-0.0703499189381964	0.6646
-36.442	1.73245	-8.58598	-0.190789175884434	0.9053
-39.5847	2.80347	-9.37172	0.016608736803726	0.4586
-43.7984	5.01777	-9.4431	-0.173326138852486	0.8846
-47.7893	6.23102	-10.4552	0.336766945122586	0.0909
-50.6156	8.59081	-10.1911	0.167337393765595	0.2025
-53.2018	10.0004	-10.5785	-0.053383612958722	0.6446
-56.0065	11.4457	-10.9496	-0.0148588499058639	0.5352
-39.7521	-6.46093	-10.5783	0.0737830975686435	0.3559
-44.132	-6.89794	-10.1147	0.146273609572234	0.2123
-48.7085	-6.91874	-9.17963	0.0571159241760579	0.4104
-52.3285	-6.88456	-8.13943	0.183919893201237	0.2949
-56.2629	-6.97706	-7.12303	-0.2426656217135	0.9671
-59.7291	-7.73685	-6.17825	-0.18630439923973	0.8994
-62.9721	-8.12839	-5.41712	0.00832243367787822	0.4775
-65.7995	-8.25425	-5.55861	0.109508195503734	0.2955
-33.1203	8.68379	-12.3725	0.00541197715254627	0.4871
-32.9072	10.8538	-8.62631	-0.296501740235254	0.9919
-32.7425	13.0137	-4.92652	-0.269630375080962	0.9771
-33.1509	15.1306	-1.32657	-0.234292916795798	0.965
-33.3881	17.2382	2.35686	-0.262883109610218	0.9425
-33.79	19.2656	6.83235	-0.243704732601388	0.9154
-34.1067	21.306	10.499	-0.0769590811324565	0.6836
-34.1706	23.2738	14.0182	0.268305406544902	0.1487
-34.7953	25.3784	18.1152	0.625997574335709	0.002
-34.9988	27.4698	22.4503	0.0485969681619527	0.4081
-35.8419	29.3555	26.684	-0.0814607727474824	0.6927
-36.091	31.1603	30.8717	-0.092238630347966	0.7458
-36.7583	32.8236	35.6092	0.0703349509524356	0.3107
-36.8243	34.7109	39.6385	-0.0320474771221928	0.5854
-36.4997	36.5251	43.6453	-0.12763499327754	0.7771
27.9937	-8.78414	-25.6743	-0.0201137239457201	0.5254
31.8111	-9.32863	-24.4276	-0.0876480921136757	0.6287
35.9233	-9.94331	-22.6779	0.1329644302807	0.3453
40.1565	-10.0919	-20.7458	0.122946472516382	0.2848
44.6735	-9.93357	-19.1545	-0.161875019645052	0.7664
49.1705	-9.69273	-16.5385	-0.180495773643686	0.8714
54.2363	-9.46568	-14.234	-0.133337238522191	0.786
58.3458	-9.55879	-13.1028	0.0830637818181268	0.2921
62.1632	-10.0495	-11.2812	0.106249102081332	0.2503
24.5574	-26.5832	-14.0732	0.0350082012410264	0.4597
29.0502	-25.7615	-14.1815	0.0550246895572921	0.4345
32.989	-25.0282	-14.9299	0.0695152809882404	0.4249
37.4829	-24.2607	-15.6394	0.119646553349108	0.2781
42.0861	-23.5604	-15.5881	-0.0499524154124132	0.5835
46.6972	-22.1777	-16.2956	-0.205607473218216	0.9213
51.958	-21.1001	-15.9634	-0.0107453081425559	0.5344
56.2858	-20.0476	-16.5049	0.221276593630768	0.1769
60.9178	-19.7492	-16.9816	0.149934321273778	0.2543
64.6168	-19.4302	-18.2375	0.0575303792027664	0.3887
28.6321	-1.2218	-42.7289	0.0284086483849355	0.4447
32.2728	-0.0903061	-41.2379	-0.0134228433472452	0.5249
36.6689	1.33114	-38.9035	0.160073013647021	0.2402
41.069	2.18529	-37.557	-0.0743861842250482	0.6618
45.0658	3.00685	-36.136	-0.135154047912462	0.7128
49.7951	3.76959	-34.0172	0.01762522428904	0.451
54.7303	4.68509	-32.7254	-0.0905492313315558	0.6978
59.0012	6.01422	-31.4827	-0.0929302568948368	0.6856
26.3682	-16.8328	-30.8462	0.0373470639724667	0.4278
30.2518	-17.2957	-29.7539	-0.0887075598217346	0.6839
34.0086	-17.7558	-28.7194	-0.118164339681636	0.7135
38.1249	-18.2661	-27.6345	0.192994986155474	0.1313
42.8183	-18.5767	-27.3595	0.205031787006804	0.1409
47.0267	-19.1023	-26.4873	-0.0416540653843771	0.6097
51.9026	-19.3839	-25.3212	-0.147080240960799	0.8927
56.642	-19.2039	-24.4934	-0.363937702629586	0.9995
61.0149	-19.3242	-23.1358	-0.450166798868239	0.9866
65.2897	-19.495	-22.5786	-0.141126363618986	0.6724
68.8525	-20.3524	-21.1513	-0.120673323068019	0.6609
71.5881	-20.7237	-19.7807	0.132549119200859	0.2972
22.6192	-39.2102	-14.9899	0.227091381437193	0.1063
26.0108	-38.7509	-14.0738	-0.0157258360059361	0.5358
29.8996	-38.7227	-13.2905	-0.0403687017717479	0.6096
33.3482	-38.3382	-12.6035	0.105040146622466	0.2792
37.2082	-37.9866	-12.0595	-0.0647148962036466	0.6797
42.2714	-37.6622	-11.3621	-0.291624046511263	0.9877
47.9434	-38.1704	-10.8556	0.0500906395677685	0.4017
53.1032	-37.7425	-10.0317	-0.0517958724437325	0.5682
57.5474	-37.0061	-9.00354	-0.125624103169828	0.6748
62.2636	-36.4808	-8.30435	-0.135216119091794	0.7387
66.0449	-36.4203	-7.61968	-0.126552666505108	0.7324
49.9415	-14.9213	2.34291	-0.316615077769908	0.7715
54.1964	-15.5815	3.08381	-0.349474846578649	0.8768
57.9307	-16.8127	4.16519	0.0789815913290961	0.3372
62.1579	-18.381	4.90671	0.0237105890812381	0.4468
65.5179	-19.3113	4.99958	-0.0112595423715842	0.5391
45.3068	-27.9525	3.71631	0.363863164715763	0.0614
50.5625	-27.891	4.61194	-0.0127705331938773	0.5391
55.0802	-28.578	5.5695	0.00821915822814479	0.479
59.5784	-29.5966	5.14024	-0.0107984466712805	0.5267
63.3261	-30.7576	5.26829	0.18975045647113	0.1186
67.0554	-31.8614	4.41308	0.0116010405296958	0.4812
7.25796	-40.307	20.986	-0.0133329065915684	0.5284
10.772	-39.3857	22.3677	-0.245661974914627	0.9367
14.2282	-38.2369	22.7543	-0.2179535193102	0.8967
17.8398	-36.6798	23.4419	-0.0289463502263814	0.5664
20.6516	-35.5088	23.6361	0.177498723942675	0.1411
24.1303	-34.244	25.5231	0.356293161015697	0.0572
29.4106	-32.7637	27.1024	0.0877468173588369	0.3482
36.0367	-30.9694	28.7569	-0.0949027660967399	0.7187
42.3053	-29.2674	28.8686	-0.0161641877954452	0.547
47.6573	-27.8063	29.257	-0.0923431570239713	0.6822
52.2677	-26.693	31.5442	0.209902354111137	0.0691
56.0092	-25.4566	32.7967	0.414615832001677	0.0079
59.2294	-24.0442	34.9069	0.479130871308325	0.0093
62.8531	-22.7307	35.8954	0.404532539159528	0.0207
66.2113	-21.0307	36.824	-0.0823251736887117	0.7027
9.28176	-67.267	49.09	0.0358171569764185	0.441
12.7293	-66.101	50.3818	0.142731734974886	0.2635
16.9659	-64.3462	51.2339	0.025873398405952	0.4546
21.5335	-62.1804	52.0958	-0.0109575020148933	0.5303
26.0608	-60.2428	52.1208	0.217485415602918	0.143
30.1732	-58.0831	52.3175	-0.0182038060508373	0.526
34.3688	-55.9184	53.5472	0.0860475192505075	0.3556
38.3037	-53.9971	53.6333	-0.059436857842914	0.6206
41.8306	-51.7471	53.7521	0.0721625679074658	0.3488
45.4759	-49.8304	53.626	0.113750327716566	0.2344
49.9448	-47.8828	53.2712	-0.0147446152609566	0.537
54.8658	-46.0948	53.7967	-0.213189063287523	0.9131
4.8332	-51.2878	30.1531	-0.0986015494764446	0.717
8.6069	-52.3241	30.5149	-0.28968079106972	0.9476
13.0062	-53.1624	30.6678	-0.377088055818244	0.9918
16.6964	-54.2941	31.0593	-0.349051624892706	0.9944
20.5605	-54.28	31.6811	-0.0303410909206295	0.5931
24.5683	-53.5879	32.6589	0.0920301210175412	0.3004
29.6091	-53.2432	34.1557	0.312131462599524	0.0923
34.74	-52.5715	35.8936	0.224049202528821	0.136
38.6768	-52.5824	36.7597	-0.272056581326108	0.9705
43.5214	-52.2938	36.6235	-0.143031949122607	0.7984
47.9643	-52.7205	36.0659	-0.10848121432458	0.774
52.5062	-52.6255	36.5599	-0.0471164919997548	0.6187
9.90247	-57.1154	11.9049	2.1350650514221	0.0002
14.0238	-57.3342	11.4786	1.82830195942541	0.0001
18.0312	-57.6775	11.1498	0.543112758446432	0.0097
21.5807	-57.299	10.9279	0.551127379747444	0.0143
25.6411	-56.7726	10.6477	0.144490240039816	0.2766
29.4944	-56.5483	10.3987	-0.0752203569458646	0.5829
33.7029	-55.6089	10.0458	0.442539528973344	0.0314
38.2177	-54.6568	9.66794	0.263446803208617	0.0776
43.4738	-54.0837	10.2779	-0.0618939599955287	0.6377
48.0238	-54.0096	9.97386	-0.186184868008244	0.8145
52.0647	-53.3212	9.90238	-0.0274228864717009	0.5521
56.8157	-52.725	9.89095	0.134084008127985	0.2324
8.89756	-65.2811	10.6367	0.963158842165572	0
12.9	-65.4544	10.3314	1.16386156920714	0
17.2952	-65.6692	9.9731	1.09766039833501	0.0002
21.7175	-65.7749	10.5048	0.815727879815943	0.0059
26.1316	-65.4896	10.282	1.10300381421148	0.0016
30.433	-64.7691	9.9071	0.562787427621372	0.0533
34.0935	-64.409	8.54779	7.17954397532433	0
38.1278	-63.9825	8.276	4.12733901970323	0
42.5631	-63.0463	8.19875	-0.305401401159267	0.9181
47.022	-62.4896	7.9635	0.156133278579315	0.1957
50.9181	-62.0806	7.76321	0.0278759028265771	0.433
55.1545	-61.412	7.5889	0.0786752311356858	0.3183
14.5498	-55.2158	0.753511	0.519961636963946	0.0194
18.31	-55.0339	0.482061	0.544350703605961	0.0321
22.3988	-54.0492	-0.350183	-0.0308741278937693	0.5813
26.4588	-53.4448	-0.304719	0.719671350325819	0.0026
29.9595	-52.8187	-1.35727	2.15800858194382	0.0001
34.2434	-52.0764	-1.53399	5.37969567428446	0
38.7935	-51.1115	-1.18919	0.295133655483764	0.0771
44.1369	-50.5009	-1.04454	-0.221006191238019	0.9362
49.2703	-49.8681	-2.00371	-0.190666678127115	0.8359
53.6972	-49.2354	-2.1436	0.07885595707232	0.3497
58.1612	-48.4185	-2.02636	-0.0669466530679014	0.6321
62.3621	-47.833	-2.8239	0.233827203296603	0.1468
66.8043	-47.3315	-2.9969	0.45471915515041	0.0503
-26.6818	-4.00315	-41.1353	-0.151263518432324	0.819
-29.43	-4.11217	-39.404	0.0366813724847479	0.4199
-32.1882	-4.32811	-37.7558	-0.0700259787473828	0.6405
-33.2877	-4.45271	-37.2391	-0.0902455735078109	0.656
-36.5059	-4.8492	-35.6085	0.046026494942764	0.4068
-39.7181	-4.78628	-32.8382	0.510850879005721	0.0307
-43.0615	-4.72242	-31.5397	0.0776741328573713	0.3541
-45.6261	-4.10375	-28.9923	0.18146572207496	0.181
-48.1284	-3.79543	-27.5119	-0.0299712126994846	0.5798
-51.7956	-3.91593	-25.7719	-0.0599510211815357	0.6475
-55.7274	-4.66214	-24.4639	0.0432073844338889	0.378
-58.5339	-5.26786	-23.623	-0.0215142613298044	0.5384
-24.3453	-11.0662	-38.0525	0.0273667230233903	0.4578
-27.3908	-11.9559	-37.1328	0.135652337997627	0.2993
-31.5027	-12.8701	-36.3303	0.0706657094750787	0.3468
-35.6628	-13.774	-35.7071	0.178712182677999	0.2077
-39.3756	-14.1418	-35.451	0.085359377084665	0.357
-43.7951	-14.479	-34.4595	0.348159935547564	0.0606
-47.674	-14.7806	-33.3502	0.278022446314888	0.0606
-51.6925	-15.1045	-32.224	-0.147790832238762	0.8373
-56.6195	-15.5403	-31.249	0.0251008260329426	0.4388
-60.8175	-15.7013	-29.9876	0.162076274517861	0.162
-64.5	-16.7555	-28.6275	0.123718226448044	0.2159
-17.9456	-31.0114	-11.6211	0.228952042887623	0.0982
-22.8581	-31.4816	-10.8243	0.248294081231453	0.1252
-27.2928	-31.423	-10.7478	0.075976312914968	0.363
-30.8486	-31.213	-10.5288	-0.0298888047272464	0.5672
-38.3937	-30.8054	-9.82206	1.0548569702734	0
-42.5058	-30.8585	-9.47547	40.9685653309615	0
-46.7533	-31.0915	-9.40779	16.9832615021194	0
-50.5045	-31.1844	-9.2477	0.291529127341108	0.0515
-54.8385	-31.1509	-8.68771	0.00954531090932575	0.4709
-58.5143	-31.1627	-8.06141	0.00701967167085038	0.4679
-62.4999	-31.5132	-7.93215	0.244911130177597	0.1105
-66.2687	-31.3471	-8.21941	0.136849741116179	0.2116
-69.2326	-31.5797	-8.3297	-0.021184221701818	0.5511
-29.737	-50.1056	-18.0385	0.28105615980157	0.0534
-33.2557	-49.9506	-17.6112	0.118260364004907	0.2343
-37.3095	-49.516	-16.7791	-0.0349547272354811	0.6202
-41.534	-49.6185	-16.4112	-0.0203235714822668	0.5544
-45.591	-49.6778	-15.7184	-0.0716207116284616	0.6617
-49.9708	-50.0834	-15.2778	-0.272520909874395	0.9477
-54.3449	-50.5593	-14.1456	-0.120433274406444	0.7614
-58.0211	-50.8188	-13.7291	-0.154696854176174	0.8368
-62.0872	-51.1538	-13.4006	-0.121484653399208	0.7478
-14.0419	-61.4359	-7.50566	0.153703831301438	0.1749
-18.0453	-61.3868	-7.14049	0.12816466698317	0.234
-22.0866	-61.8449	-7.64473	-0.00683811042450155	0.5108
-26.3832	-61.9237	-8.43483	0.0658088369755074	0.3309
-29.9315	-61.8857	-8.93223	0.129190573645087	0.2026
-33.7422	-62.3175	-9.21292	0.316025050650996	0.0703
-37.4441	-62.2524	-9.50467	0.289168298602241	0.07
-41.069	-62.778	-10.0755	0.00381656562425303	0.4882
-44.9972	-62.9434	-9.86101	0.176850486197422	0.1754
-49.145	-63.168	-10.3644	0.359591370818355	0.0315
-53.1551	-63.9736	-10.856	0.118231978565931	0.1938
-57.2186	-64.3296	-11.2283	-0.0137829064597964	0.535
-6.67199	-70.8705	-3.01748	4.12271789364088	0
-10.8159	-71.345	-3.86105	1.36770979733386	0.0001
-15.1758	-71.4703	-3.97081	-0.104797637373103	0.7237
-18.5681	-71.7159	-4.51557	-0.170847215979288	0.8337
-22.9839	-71.6608	-4.28642	-0.106821514854468	0.7288
-26.4237	-72.0803	-4.5804	-0.00804734543522156	0.5143
-30.2407	-72.5369	-4.39211	-0.179077528624853	0.8736
-33.7401	-72.3536	-5.054	0.135452218232614	0.1838
-37.1394	-72.6949	-5.02304	0.192902204768247	0.122
-41.0204	-72.8111	-4.84416	-0.00672695048148753	0.5233
-45.114	-73.4045	-5.45812	0.183618773799411	0.1473
-49.1574	-73.6974	-5.38128	0.310958208807953	0.0636
-6.15792	-81.2742	-8.63675	0.960407188879438	0.0001
-9.83701	-81.6423	-9.09721	0.50831564078284	0.0168
-13.6395	-82.4076	-9.77221	0.165452767154577	0.3359
-17.5856	-83.3446	-9.57232	0.145850048465539	0.1114
-21.3673	-84.5562	-10.1978	0.311586310928543	0.0284
-25.036	-84.7259	-10.8673	0.46177077241485	0.0145
-28.0228	-85.2421	-11.511	0.0560169700924182	0.3772
-31.4207	-86.1645	-12.2166	-0.10669740416241	0.7495
-35.14	-87.5407	-12.0954	-0.230280545092239	0.9347
-42.1181	-90.2393	-13.3988	-0.170954444241921	0.8127
-36.6615	-15.8307	-1.30981	0.246527244461806	0.1288
-40.3552	-14.7739	-0.259048	0.400745612958095	0.0395
-43.241	-14.1405	0.0131074	0.175785250298391	0.1589
-46.499	-13.3915	0.748744	0.187057071412414	0.1611
-51.1352	-13.5305	0.92049	-0.262957260199047	0.95
-56.0576	-13.9288	1.2169	-0.221844846592921	0.8701
-60.6891	-14.1211	1.70181	-0.103438795040727	0.7102
-64.0162	-14.454	1.38451	0.148126543890013	0.22
-67.6101	-14.7058	1.55936	-0.0973027047153825	0.779
-69.8479	-14.9016	1.33052	0.0530536774235519	0.3508
-6.01565	-49.3519	15.3398	0.177749461784123	0.1216
-9.32122	-51.0539	16.2549	0.224747189025718	0.0564
-12.564	-52.9235	17.797	-0.0305520483626678	0.573
-15.8796	-54.8415	18.4391	0.0188439333146624	0.4552
-18.6778	-57.0806	20.0192	0.189202599373114	0.0829
-21.9144	-59.0663	21.0004	1.55874597578994	0
-24.7991	-60.909	22.9743	1.9809544338347	0
-27.8123	-62.9404	24.0403	3.77549190511506	0
-31.7678	-64.6133	25.7767	14.340788392781	0
-34.8736	-66.3827	26.7182	3.63526687388045	0
-37.9857	-68.2259	28.408	0.136277037799319	0.2119
-41.0489	-69.8492	29.1934	-0.204137535366022	0.8886
-44.5252	-71.3024	30.661	-0.288862024990634	0.9847
-47.1111	-72.7593	31.2458	-0.00630951975400829	0.5115
-49.7143	-74.623	32.3543	0.0814918516855367	0.3214
-1.13269	-63.188	28.9819	0.438944925223842	0.0276
-5.01375	-62.8049	29.875	0.167615541670495	0.1865
-8.39313	-63.1934	30.7422	0.0935213216043524	0.346
-12.2522	-63.5139	32.7171	0.0857258640548637	0.3435
-15.2038	-63.3189	34.094	-0.00556974472952254	0.5069
-19.1893	-63.3356	35.3685	-0.151958606938105	0.8733
-23.4214	-62.7329	36.917	-0.0488133435306966	0.638
-28.0321	-62.034	38.6601	0.272749400575512	0.0682
-32.7677	-61.7256	39.8191	0.226548084540747	0.0954
-37.0105	-60.7117	40.9796	0.0254203800882691	0.4322
-40.8795	-60.3432	42.301	0.0396950951017905	0.4258
-44.8747	-59.5793	43.2078	0.177958295658819	0.1731
-48.423	-59.2293	43.4655	-0.0376036249487729	0.5771
-51.9441	-59.0755	43.9893	-0.376296360681007	0.9837
-54.8472	-58.3827	43.9946	0.445833826217721	0.0303
-57.3374	-58.0608	43.9882	0.969372303953107	0.0001
-60.0664	-57.6727	43.9454	2.18827310407261	0
-0.507833	-68.5935	50.8905	-0.155673489643548	0.8058
-3.26533	-67.7765	50.6031	0.113374841613776	0.177
-6.45355	-67.3578	50.1443	0.0546678407751802	0.3828
-10.4514	-67.0551	49.6765	-0.120017256446419	0.7683
-14.3405	-66.3119	49.4006	-0.0424361889271143	0.6291
-18.3178	-65.1036	49.1653	0.238952754142685	0.1142
-22.5106	-63.5008	49.109	0.147701682383491	0.1788
-27.6597	-61.8912	49.8449	0.0458433601953039	0.3952
-31.4671	-60.762	49.2989	0.0647713269619588	0.3744
-35.2761	-58.7404	48.9512	-0.0873076420311791	0.7076
-39.0732	-57.2485	48.7223	0.223652905318107	0.1199
-43.6573	-56.0887	48.8018	0.232179186829861	0.1173
-47.2739	-55.1716	47.829	-0.000496402966844944	0.5073
-50.7412	-54.1503	46.6332	-0.194042176625158	0.8661
-55.1514	-53.0422	45.1341	-0.105865559715042	0.7113
-58.543	-51.8651	44.5403	-0.00576231011345496	0.5103
-61.1139	-50.487	43.2622	-0.143600672327281	0.7375
-63.2401	-48.5862	42.0644	-0.0102416311654956	0.513
-5.07218	10.2464	35.4494	0.56336667072843	0.067
-10.2606	12.9149	36.9374	0.410132462151782	0.0397
-14.3492	16.2282	38.7687	-0.283681790217418	0.9834
-19.7063	18.9425	40.4466	-0.00896165561419093	0.5261
-24.7152	22.1044	42.5899	0.109355707875597	0.2466
-29.8139	24.7872	43.2753	0.178984573976855	0.1857
-34.4307	27.4083	43.4489	0.145197655093436	0.2445
-39.2909	29.0744	43.4105	-0.076849488898317	0.6538
-2.91325	-40.3379	33.4547	0.365344105930222	0.056
-5.6633	-40.237	35.7047	0.11353105273021	0.3106
-9.55896	-39.9003	39.0398	0.353586510378862	0.0478
-12.0245	-39.5886	42.3494	0.193225019604954	0.0966
-15.0772	-39.8329	44.4272	-0.110792210512333	0.738
-18.5086	-39.4897	47.4756	0.022411794778838	0.4564
-22.6231	-38.9491	50.6599	0.183195024949281	0.161
-26.9327	-38.1959	53.528	0.290764929753954	0.0894
-30.8927	-37.419	55.3243	0.207371672175152	0.1247
-34.6363	-37.3455	57.5591	-0.0630338671812831	0.6731
-38.0566	-36.8179	59.4389	0.0502176872534816	0.3881
-40.5819	-36.1647	61.1642	-0.0250157828958972	0.5684
-43.6201	-35.4679	61.8881	0.0638667691526098	0.3519
-46.1813	-35.1706	63.0761	0.0437235389901987	0.3956
-2.71681	-36.8786	47.9308	-0.0112950185912403	0.535
-5.04899	-37.0045	50.7029	-0.0254138204414097	0.5581
-7.92137	-36.9491	53.999	-0.218252301143834	0.8695
-10.2716	-36.5319	57.0404	-0.159087221685781	0.7742
-13.3144	-35.6304	60.519	-0.128336981895175	0.6981
-16.9066	-35.0383	63.8506	-0.33101195057174	0.9935
-20.6517	-34.2697	66.8483	-0.0241393973538579	0.5505
-24.0131	-34.0044	69.8254	0.115547788504949	0.2083
-26.6839	-33.4101	71.6955	-0.199410179524958	0.896
-29.2603	-32.3959	72.7791	0.124140090676562	0.2664
-31.6867	-32.001	73.3727	-0.180037032880485	0.8719
-34.4584	-31.1744	74.1551	-0.124594580059481	0.8014
-5.52969	8.52217	72.209	-0.150675309012781	0.875
-9.02081	9.13027	70.7385	-0.0231725320801094	0.5467
-12.7785	9.64398	69.5149	0.216594981118323	0.0981
-17.1682	10.8228	67.9151	-0.0267951817016968	0.5469
-20.915	11.5942	67.6821	-0.27711040900942	0.9678
-25.4536	12.1181	66.5954	0.389979768965906	0.025
-28.7199	13.4032	66.1604	0.189657959729931	0.1158
-32.2933	14.3783	65.2322	-0.0107618129833668	0.5188
-3.76792	11.5771	60.0443	0.0541631833968772	0.3749
-7.34935	11.4462	59.6253	-0.017761343909412	0.5424
-12.6178	10.8503	59.8126	0.381226444474912	0.0625
-17.514	10.6445	59.4238	0.0798101827841826	0.3267
-21.9499	9.76093	59.5953	-0.0968983205449251	0.7234
-25.9957	9.71453	59.073	-0.307516226511244	0.9816
-30.0545	9.40161	59.2761	-0.322092401177484	0.9684
-33.666	9.54806	59.2606	0.0860119702830533	0.3471
-37.5299	9.65545	59.8488	-0.0106969257839595	0.5345
-40.5501	9.07093	59.3251	-0.0519534232613466	0.6418
-6.40821	-2.21251	79.8474	0.0477868545146258	0.3668
-10.0928	-2.11041	78.8555	-0.16858204223794	0.8506
-13.1696	-2.02132	77.6234	-0.313416161934643	0.9455
-16.9466	-1.56376	76.6059	-0.102643554734685	0.7361
-20.5551	-1.07555	75.1618	0.198053204975614	0.1528
-24.5654	-0.725825	72.4866	-0.138049402021674	0.8679
-27.9289	-0.481413	70.9399	-0.168448874392936	0.8438
-31.3394	-0.0668843	68.7608	0.0197733705060801	0.4344
-35.0684	0.390305	67.9772	-0.119298838427471	0.7529
-3.78443	1.41291	56.1982	0.640550158044425	0.0145
-7.13537	1.30958	56.124	0.842967328546365	0.0046
-11.3049	0.750747	55.7839	0.194459805455555	0.096
-15.2223	0.7046	55.4509	-0.0740339038478977	0.6668
-19.3474	0.35758	54.8237	-0.0015380393151746	0.4977
-24.3979	0.717912	54.0918	-0.0439544851263058	0.6017
-28.8439	0.969635	53.6926	-0.00519439193610183	0.5128
-33.3908	0.91001	53.4229	-0.030297770231651	0.5793
-36.8188	1.19036	53.3845	-0.0826182870984941	0.6726
-39.991	0.621694	53.3459	0.195465402023967	0.1679
-43.9457	-0.0165126	53.2867	-0.146730757882564	0.8906
-47.5673	-1.13946	53.7481	-0.0496881305570157	0.6506
-51.0184	-1.20807	53.5826	-0.042283755391765	0.598
-7.18629	3.73886	37.7363	0.13691171651327	0.2523
-10.9628	3.72336	37.6142	0.0945901756057741	0.3253
-14.7994	3.6841	38.4883	-0.0203778753885362	0.5586
-19.4641	3.77648	38.6692	0.691176581144253	0.0189
-23.9001	3.42573	38.6558	0.140237647978337	0.2006
-28.4669	3.61959	38.7706	-0.0144249922917782	0.5368
-33.3714	3.69744	39.7383	0.0473652346121689	0.3921
-36.7996	3.03744	39.7037	0.0384701175874862	0.4206
-40.3201	2.53422	39.5063	0.256714715862861	0.0848
-44.5175	1.49669	39.0615	-0.233599929715806	0.9543
-48.2327	1.08874	38.5846	-0.170828868127513	0.9092
-51.7178	0.809945	38.9263	-0.142721133118631	0.8265
-55.6165	0.264065	38.4268	0.141261576244041	0.1939
-59.1191	0.286615	38.408	0.0171623104392182	0.4538
-62.3139	0.317477	39.1396	-0.0392077562634535	0.5973
-6.49697	-11.9342	77.6639	-0.144978272369978	0.7868
-9.22289	-12.4907	77.5904	-0.17762400105702	0.7311
-12.5516	-13.0448	77.4793	-0.046802866934865	0.592
-16.4259	-13.1729	76.8017	-0.110512816038757	0.788
-19.5557	-14.0688	76.4714	0.128430677790459	0.2469
-23.6254	-14.7311	76.9917	-0.0295691625630335	0.5805
-27.1989	-15.1944	77.2023	-0.119314809274924	0.7911
-3.17303	-7.25961	58.7798	0.00484398289149546	0.491
-6.46521	-7.45332	58.7364	-0.0256152326551523	0.5639
-10.3011	-7.15725	58.8066	0.357252310472911	0.0251
-13.9686	-7.28361	59.5383	-0.0172127679788671	0.5403
-18.9195	-7.28799	58.8855	-0.186659077481947	0.8743
-23.1835	-7.15792	58.9695	0.0788641377763586	0.3361
-27.0041	-6.19589	58.224	0.365082473461839	0.0789
-31.1376	-5.58075	58.1263	0.136171915219505	0.2769
-34.6005	-5.3008	57.7646	0.127400739151514	0.2614
-38.6272	-5.47691	58.2033	0.26044995313495	0.0485
-42.1199	-5.48658	58.0185	0.425142320776438	0.0123
-45.707	-6.3541	58.0114	0.333977154864495	0.0682
-48.6498	-6.95845	57.046	0.0206633237458131	0.4453
-9.89935	-9.86238	43.0028	0.252952709468913	0.0994
-13.5569	-9.91468	41.8176	0.159291698209761	0.1639
-17.3744	-9.46035	41.9899	-0.101996169580349	0.7379
-20.8134	-9.36824	42.4094	0.131988765232486	0.226
-24.7214	-9.05153	42.8144	0.169883339772477	0.1449
-29.3377	-8.53469	43.1017	-0.145244801684072	0.8128
-33.3317	-8.27217	43.3848	-0.137718259298491	0.8905
-37.713	-7.84622	43.6265	-0.0734628883468255	0.6951
-41.5044	-8.22466	43.3636	0.0815920504459213	0.3445
-45.8732	-8.69153	43.0166	0.242529606993315	0.1472
-49.5196	-8.69388	42.7692	0.201303405175472	0.175
-53.3454	-9.18427	42.3433	0.358114236540717	0.0845
-56.6563	-10.0029	41.7301	0.265816534152777	0.1467
-60.0491	-10.6256	40.9295	0.0976419308512373	0.2665
-62.8978	-10.248	41.3185	0.203039721537955	0.2273
-6.60347	-19.7467	81.1253	0.228414431028052	0.0911
-10.1706	-19.6249	79.9879	0.10144317175161	0.239
-13.5755	-19.8613	78.6297	-0.107552982363967	0.8047
-17.1654	-19.5606	77.4558	0.148804572906652	0.187
-21.3048	-19.925	76.7555	0.20684597229183	0.1528
-24.6971	-19.5062	76.4421	-0.0394424301707206	0.5873
-28.8836	-19.5893	76.1764	-0.202323806733786	0.9307
-32.35	-19.72	75.4765	0.0180685416828155	0.4523
-2.56885	-18.1981	65.4258	1.34319318333941	0.0033
-5.28924	-19.1924	65.1805	0.901208009038316	0.0165
-9.2439	-19.5651	65.6042	0.0696795011990923	0.3845
-13.1613	-19.5002	65.0238	2.15995242526177	0.0136
-17.4744	-19.2399	65.295	4.48946058512947	0
-22.2347	-19.1187	64.6549	0.938794189749123	0.0011
-25.9915	-18.9598	64.0914	-0.149699238498427	0.8806
-29.9786	-20.0353	64.2677	0.496059210461861	0.0333
-34.5179	-21.3278	63.569	0.455330270644666	0.0308
-38.2478	-22.1782	63.602	0.325017055817117	0.0496
-41.4953	-21.8207	62.8708	0.192184828588884	0.1171
-44.6348	-22.0266	62.2328	-0.109461287738434	0.7296
-48.9423	-22.8792	62.2811	0.036759525134386	0.428
-52.1489	-23.8744	60.9615	0.240165983714149	0.1155
-4.34606	-16.4408	48.4971	0.0887557265522483	0.3088
-7.50611	-16.6171	48.1161	0.181279018426368	0.1819
-10.8745	-16.4921	48.112	0.738499287476664	0.0024
-15.291	-16.3916	48.4063	2.28391596982222	0
-19.2495	-16.0557	48.5836	0.949030093389479	0.0008
-22.9629	-15.6939	47.9076	0.768277522583393	0.0035
-27.063	-15.8278	48.0138	0.77509524293634	0.0024
-30.7381	-16.0014	47.897	0.187500452087701	0.1721
-34.464	-16.3108	47.6665	0.226412708328917	0.1283
-39.0651	-17.2743	47.1588	0.237141607210542	0.0767
-43.0438	-17.7062	46.9981	0.029562873246644	0.4474
-47.2616	-18.0229	46.9038	-0.0851818633036905	0.6867
-50.7039	-17.8971	46.5163	0.117273603939394	0.2726
-54.0974	-18.259	45.6928	-0.183210350230871	0.9137
-57.4479	-18.707	44.936	-0.237415424301653	0.9794
-60.7518	-19.415	44.3364	-0.11164432066078	0.8144
-44.2688	9.80375	-6.72971	-0.109148529131464	0.7202
-43.3963	6.94051	-4.46791	0.0350379604269531	0.4924
-42.7868	3.95759	-1.71375	0.562214952254672	0.0883
-42.7216	1.17578	1.09059	0.436866236761431	0.0881
-41.9639	-1.20008	3.93781	0.174951250218272	0.2302
-41.1182	-3.82197	6.75127	1.49251594907458	0.1169
-40.3579	-5.77301	9.76063	0.347563922849351	0.4033
-39.8477	-8.72717	12.6847	-0.134209665848383	0.8377
-39.801	-10.5601	15.8749	0.0151591675941138	0.4747
-39.3447	-12.9034	19.3012	-0.0858356047760436	0.6771
-38.7578	-15.0014	22.8618	-0.0976635276293436	0.6035
-37.9907	-17.1197	25.9548	2.61872057360301	0.4163
-37.6503	-18.6808	28.4934	0.438615193520358	0.304
-36.8225	-20.8141	31.7783	0.0534513623477704	0.4126
-35.9416	-22.4643	34.569	0.00534305126201384	0.4789
-35.1748	-24.6374	39.3275	0.153999164846572	0.1851
-35.0024	-26.519	42.8662	0.256184604838234	0.0852
-34.1928	-27.9274	46.0065	0.161876784533037	0.204
-18.4486	1.33375	-28.0606	-0.312035874865188	0.8899
-21.6252	1.69885	-28.3324	-0.0923043089741616	0.7155
-24.8152	2.56563	-28.5939	0.234670987444289	0.1758
-28.0783	2.9033	-28.9312	-0.127670465387252	0.8893
-42.8957	5.43411	-30.7463	-0.179827891849557	0.8353
-47.2759	5.47339	-30.5034	0.0475518520250595	0.3894
-52.2619	5.14621	-29.7603	0.0334381597083071	0.4076
-56.7228	4.32564	-29.6445	0.0891888012719892	0.2852
-19.0465	-9.97251	-21.3872	0.115796729114515	0.2932
-22.8327	-8.64273	-22.1104	0.182070813848097	0.1528
-25.754	-7.64425	-22.2641	0.270986221639819	0.109
-31.8625	-4.88242	-23.8323	0.0821635798521958	0.328
-35.0426	-2.85788	-24.9266	0.086840370534141	0.2772
-39.0628	0.172589	-25.5669	-0.0856207592094731	0.723
-43.4424	1.44296	-25.5415	0.149826947725675	0.195
-48.0792	2.0995	-26.2556	-0.000458865610717729	0.4998
-51.987	2.9514	-25.8296	0.0983052016998522	0.2668
-55.9925	3.25955	-26.3598	0.0173882456162338	0.4491
-28.1294	24.6869	-38.8622	0.571969348544961	0.0642
-31.3174	24.2635	-36.462	0.571969348544961	0.0682
-31.1578	14.4882	-13.4837	0.853440855472388	0.0199
-35.6344	13.6135	-13.8896	1.0007312859728	0.0941
-40.0081	13.4983	-15.0619	0.321223472345569	0.3444
-46.1123	12.6824	-14.3936	0.0224756987204648	0.4441
-49.9641	12.4559	-14.2491	-0.0202357315172326	0.553
-53.3641	11.7089	-15.5932	-0.196357376187578	0.923
-3.18067	24.3221	-25.7746	4.0895852280372	0.0224
-6.52962	25.4963	-24.2283	1.70069950582415	0.0485
-9.80677	26.1729	-22.9697	0.463787291561006	0.0398
-14.2936	27.3699	-22.3507	0.154928992803387	0.2644
-18.5655	28.0146	-21.2331	0.19881755304578	0.1869
-21.363	28.6054	-20.9887	0.0907991567099682	0.3745
-24.1614	29.6732	-19.5762	0.225735713181133	0.1521
-27.0656	30.6586	-19.1913	0.237558879717045	0.1578
-29.8004	31.8536	-19.0082	0.0890013011555979	0.294
-33.7441	33.3829	-18.8446	0.0698669912974372	0.3451
-37.9673	33.6927	-17.6869	-0.190440614249422	0.9028
-41.3556	33.7978	-16.9926	0.0374042139942867	0.4189
-45.5596	34.4598	-16.1313	-0.00585074682774589	0.5206
-50.4838	35.051	-14.2556	-0.098261274451382	0.6608
-4.10685	37.6875	-23.7823	0.0335740826276805	0.4303
-7.33348	38.0912	-22.4074	-0.0425173227534478	0.5901
-11.8172	38.2635	-21.5803	-0.407284574737931	0.9976
-15.6545	38.862	-21.374	0.257955350206066	0.1583
-19.0067	39.0617	-21.2704	0.204555305488425	0.0913
-21.9409	39.6684	-20.8476	0.037508405535849	0.4277
-25.0933	40.0731	-19.5596	0.031945109817094	0.4457
-29.2115	40.7958	-18.8189	-0.279475472772842	0.9579
-33.3577	41.0417	-18.4648	0.0730539456123294	0.334
-36.9139	41.6907	-18.213	-0.016785596671762	0.5302
-40.8605	42.211	-17.7567	-0.168284290790396	0.8516
-45.3318	42.9885	-16.7698	-0.0230385167096254	0.5675
-49.4674	42.9472	-15.7492	0.0587715995100608	0.3423
-1.77193	40.0007	1.44621	0.999223029168244	0.0006
-5.44383	40.316	1.23034	0.577573133665826	0.0031
-9.35408	40.333	1.81786	0.24618062716055	0.1474
-13.2103	39.8607	1.92041	0.0936051565721219	0.3101
-16.6834	39.4958	2.90057	0.891921064421997	0
-20.1947	40.073	3.14226	0.837679941827422	0.0005
-23.7817	40.1122	3.93246	0.900953559253722	0.0003
-27.5502	40.2656	3.82899	0.317873596071043	0.0928
-31.3018	40.2908	3.61821	0.220991270074022	0.1271
-35.0564	40.0863	4.06461	0.315760412271568	0.0552
-39.4516	40.5436	4.01479	0.076365393297918	0.3394
-44.1277	40.5447	4.60074	0.0755528625495203	0.358
-48.2513	40.3617	4.45926	0.0942123811534075	0.2838
-51.759	39.7996	4.98522	-0.00987287069758591	0.521
2.75473	18.7843	67.2126	0.0901779720531073	0.3371
-0.124266	19.0562	67.2	0.0302063985156809	0.4302
-2.61366	19.6085	67.6434	-0.0284697364264163	0.5592
-5.69736	20.104	67.7541	0.164303880948943	0.1832
-8.92404	20.8327	68.2193	0.0831526778566964	0.326
-13.1481	21.5542	68.6009	0.125666225834375	0.1895
-16.6591	21.5886	68.1856	0.48845722983768	0.0123
-20.1898	21.9926	67.6839	0.380017175229511	0.1991
-23.4708	22.1087	67.319	1.22472749014986	0.0315
-1.51831	53.4006	20.2644	0.490373785943349	0.0675
-4.29017	53.2193	21.2121	0.17976009412808	0.2072
-8.17045	53.7701	22.0179	-0.0468982907985922	0.6238
-12.2328	53.8007	23.2018	0.819125913288668	0
-16.4716	53.6278	24.5706	0.297646125476445	0.1308
-20.6967	53.816	25.0733	0.143144211275081	0.2556
-24.2109	54.5485	25.9088	0.075025359419183	0.3
-27.1042	54.1746	26.4284	0.0619454688889904	0.3278
-30.9346	53.471	26.9786	-0.143035860786499	0.8639
-35.0486	53.2681	27.1975	-0.153751215229693	0.8134
-38.601	52.2349	27.0421	0.471584028591593	0.0095
-2.73745	38.3209	53.6546	-0.242401973972353	0.9442
-5.99086	39.2831	52.7807	-0.124829378082294	0.7981
-10.3504	40.0881	52.6782	0.291770021516599	0.0566
-14.3179	41.2428	52.3992	0.372941919421162	0.0145
-17.7855	41.8348	51.9519	0.308452410987682	0.032
-20.9822	42.1505	51.1659	0.244593616202748	0.1215
-24.033	43.1292	49.7761	0.186804119749979	0.1818
-6.20573	50.9195	-25.5466	0.111747023100373	0.3019
-9.6597	50.869	-23.6649	-0.0172271474531794	0.5322
-13.435	50.244	-22.181	-0.219855105113339	0.9283
-16.4541	49.6477	-21.1465	-0.126646102354455	0.802
-19.7157	49.2736	-20.3028	0.123634954664216	0.1501
-22.5403	49.6499	-18.8506	-0.151114446156977	0.8806
-26.3737	49.8154	-16.5807	-0.31982271904167	0.9964
-30.5042	50.0129	-14.9117	-0.360718467952145	0.9964
-33.9304	50.0572	-13.4302	-0.319534226547195	0.9877
-37.9014	50.114	-12.4228	-0.207280892225012	0.9333
-41.3683	50.45	-11.1262	0.0671496992152452	0.3125
-45.422	49.7468	-9.18937	-0.0316482584872393	0.5745
-3.79676	68.2753	4.37207	-0.101896441078655	0.797
-7.02136	67.8354	4.94832	-0.24900398767455	0.9689
-11.1659	66.9608	5.43633	-0.157364229687785	0.8029
-14.6222	66.1715	6.17337	-0.0370527184340841	0.6064
-18.1437	65.3527	7.30106	-0.0290028499480638	0.5602
-22.2774	65.0904	8.98357	0.129599739893925	0.2525
-26.2428	63.9981	10.6027	0.0544705333563062	0.3857
-29.1679	63.4273	11.2839	-0.081447230250816	0.6848
-32.4967	62.4613	12.0015	0.0300093341222667	0.4313
-35.944	61.4928	12.8415	0.213409552859087	0.1829
-39.5557	59.892	13.9903	0.146817420836383	0.2787
-42.3036	58.0144	14.2897	-0.0855232586979258	0.6124
-15.206	-7.20006	-19.9247	0.376109280147825	0.1198
-19.2151	-7.77335	-20.2377	0.643310356728117	0.0609
-22.7426	-7.65509	-19.9894	0.445292809137155	0.0644
-26.5508	-8.01109	-19.7264	0.132451222567951	0.2872
-30.2879	-8.33689	-20.3454	0.887436720828705	0.0212
-37.472	-8.32909	-19.9724	1.01912164125078	0.0057
-41.215	-8.37358	-20.2082	0.0773097921409804	0.39
-44.1768	-8.07417	-19.4531	0.228145159811136	0.0902
-47.516	-7.02992	-18.3239	0.0729877206645471	0.3093
-51.1285	-6.5408	-17.9944	-0.110877376204186	0.7419
-54.602	-6.39964	-17.6027	0.0252627602540869	0.4274
-59.1243	-6.10404	-17.5562	-0.00946580046942447	0.5317
-63.5193	-6.88682	-18.1279	0.028195281243103	0.4066
-21.0664	-15.242	-16.6293	0.0406939523109944	0.4491
-24.803	-15.2315	-16.7388	0.0359285336618491	0.4426
-28.7732	-15.5257	-16.5331	-0.0580439471018374	0.5873
-32.6642	-15.7012	-16.8818	6.13891146290513e-05	0.497
-35.9563	-15.3928	-16.6271	0.0407273807947759	0.4187
-39.5858	-15.5706	-16.5021	0.301871697942822	0.0997
-42.5036	-15.1307	-16.2734	3.00857659103091	0
-45.6791	-15.0479	-15.7775	4.06940009442901	0
-49.1143	-15.0364	-15.542	1.34079882269626	0.1511
-52.8976	-14.7859	-15.9906	0.021801433957209	0.4588
-57.2307	-14.0347	-15.2434	0.0796944274715254	0.3498
-62.0528	-14.361	-13.7651	0.0822521578914874	0.3193
-21.999	-25.8934	-15.848	-0.0509498772187137	0.6034
-25.465	-25.9826	-15.6306	0.0888188233103502	0.3921
-29.0332	-25.1981	-14.914	-0.0251237660615591	0.5245
-33.2414	-24.776	-14.0875	-0.0558684200892327	0.6486
-37.1228	-24.5947	-13.8918	-0.0286630399182305	0.5628
-40.3267	-23.869	-13.6924	0.476943148968248	0.006
-43.6611	-23.2766	-12.3495	2.87681819945776	0
-46.4994	-22.6301	-11.9023	1.59897267556631	0.0001
-50.0609	-22.0148	-11.5479	0.0225994081945864	0.4506
-53.7875	-21.2175	-11.4223	0.141875108969948	0.2399
-58.5183	-20.8863	-10.6292	-0.137259576009788	0.7836
-62.5548	-20.0024	-9.93055	-0.128743173747733	0.7832
-30.3062	21.8194	-38.1963	-0.108629126999676	0.667
-32.9873	21.2138	-36.4127	-0.295167082794978	0.7794
-36.287	19.9262	-33.7241	-0.391441289153265	0.9153
-38.8898	19.2648	-30.9426	0.58474352345242	0.007
-41.3673	18.7625	-27.4787	0.18909095285118	0.1605
-44.2104	18.7659	-24.7051	0.350152237853363	0.0521
-47.6687	17.7957	-22.9265	0.165267452349367	0.2095
-50.9583	17.2966	-20.6514	-0.195541018899175	0.902
-53.1091	17.2166	-18.3007	0.173738110910816	0.2029
-55.6027	15.8011	-15.754	0.240312455338682	0.2096
-26.2694	7.12282	-42.4146	-0.364772319947717	0.9679
-29.373	6.39358	-41.3792	-0.22929035645665	0.8804
-32.4376	6.02787	-40.2612	-0.178094736327847	0.8132
-36.1083	5.76777	-38.5616	-0.0914652752402895	0.7228
-39.5328	5.95095	-37.5224	-0.212830026950357	0.9438
-43.1695	6.3514	-35.5916	-0.302653629067981	0.9795
-47.2807	6.11884	-33.0167	-0.0540261442190934	0.6426
-50.9329	5.93863	-31.5506	0.00603944177225602	0.4955
-54.9768	5.6285	-30.024	0.0198567710964941	0.4484
-58.8345	4.51945	-27.7614	-0.18918550570855	0.7583
-61.4401	4.13968	-26.6094	-0.175316514142733	0.7057
-48.6903	-3.95952	-3.71103	0.0106375012918802	0.483
-52.2605	-2.87292	-2.47046	0.0470027395286632	0.4075
-55.0949	-1.96261	-2.25257	-0.134372665302378	0.7985
-58.9807	-1.77256	-2.29223	-0.147238836912999	0.8852
-62.6049	-2.62748	-3.2907	0.112387023807893	0.228
-38.2206	-17.1071	9.18403	-0.246520322536665	0.921
-42.0792	-17.1026	9.08841	-0.149002429795082	0.7904
-45.8549	-16.498	9.92581	0.319602444266598	0.0573
-49.442	-16.2186	9.96089	0.112798772774231	0.2448
-53.7027	-16.2335	9.50207	-0.0569486368566073	0.652
-57.5501	-17.0304	8.75864	-0.05856296837801	0.6235
-62.0005	-17.6434	7.67821	0.119454315279266	0.2823
-65.6392	-17.9423	7.79056	0.00349421462316024	0.4889
-68.4663	-18.4376	7.80552	0.0648757267097069	0.3126
-40.9502	-37.3296	11.5228	-0.138770413216799	0.7391
-44.2705	-36.9094	12.0317	-0.0120638138372235	0.5153
-48.7192	-37.4693	12.1739	-0.0332584338609662	0.5586
-53.4667	-37.4869	12.2917	0.196526505943348	0.1068
-57.4946	-37.8541	12.644	0.309122069637667	0.0306
-62.0416	-37.9276	13.2335	0.193919497161787	0.1981
-66.2292	-38.0952	12.964	0.146129052988443	0.3153
-42.8988	-25.8037	22.0659	0.157873719211394	0.2033
-46.7412	-25.8591	23.2388	-0.05334168775978	0.6295
-51.8428	-26.0244	25.2917	-0.271169832628094	0.9644
-56.4061	-26.0608	27.3486	-0.124750033055154	0.7962
-59.5115	-26.2251	28.8103	0.404392087166201	0.0012
-62.6554	-26.5964	30.012	0.291394475670878	0.0708
-65.6428	-27.6053	31.45	0.237124999456543	0.135
-68.3885	-28.9224	32.5659	0.148708958377682	0.1578
-6.15826	-44.1896	29.2585	0.0154398932625186	0.4702
-10.4534	-43.8138	29.218	0.059897771609799	0.3783
-13.9617	-42.7148	29.4702	-0.115139692881576	0.7419
-17.5652	-42.3503	29.5759	-0.067318443423961	0.6588
-20.939	-42.2189	29.9924	0.129789423843629	0.2415
-23.9341	-42.1158	29.7234	0.0375918037958267	0.3813
-27.5691	-42.0692	30.6617	0.0587268920977326	0.336
-30.9768	-41.8755	31.4657	0.161826120507378	0.1909
-35.0914	-41.5844	32.3005	0.0045940538520024	0.4794
-38.8918	-41.2322	33.0715	0.0687199038821029	0.4654
-43.3864	-40.9965	34.1809	-0.162535684640345	0.9059
-47.5128	-40.9491	35.3674	0.207211320527944	0.1576
-52.3296	-41.3046	36.4549	0.0325956291987908	0.4142
-56.3202	-41.0598	36.7161	0.00882506597671351	0.4771
-59.3808	-41.2337	36.0493	-0.0487061045843513	0.6333
-62.5888	-40.6796	36.0326	0.291047762537718	0.1982
-65.1308	-40.1953	36.0261	0.414860563005986	0.3279
-36.1996	0.78419	12.6519	0.0916616852155951	0.2858
-39.1171	1.59553	13.8507	-0.0894979553446196	0.7248
-42.863	2.18109	16.2643	-0.139108258473237	0.8013
-46.4219	2.57788	19.1323	0.0704841728764942	0.3541
-49.9603	3.23615	22.0898	0.0508310600850195	0.4446
-53.7202	4.03646	24.9765	0.0645449732407257	0.359
-56.9662	5.15849	27.6081	-0.213338555194074	0.9183
-59.4886	5.72923	29.8597	0.0416586347847716	0.421
-61.7252	5.88222	31.8555	0.187333138254512	0.1528
-3.06194	7.11751	52.4628	-0.267950875542247	0.9618
-6.34445	6.65034	52.1619	-0.25867959081201	0.9754
-10.5864	6.15284	51.8481	-0.157608872163552	0.8763
-14.6054	6.02484	52.6555	-0.196422302108652	0.8744
-18.258	5.80141	53.1282	0.0598349428454639	0.3597
-22.2035	5.17634	52.8853	0.377624860548586	0.0246
-26.0104	3.85491	54.6944	0.116341648324292	0.305
-29.3385	3.46938	55.024	0.0634185501091393	0.3758
-33.8907	3.7221	55.2166	-0.106041501988447	0.7834
-38.3603	4.19977	53.7767	-0.175945537299221	0.8757
-42.8097	4.86915	53.4173	-0.0572475222439364	0.6383
-46.9855	4.87757	52.3301	0.289035229667599	0.072
-50.1873	3.9433	51.97	0.288865353522702	0.0833
-53.5095	3.33559	50.5527	-0.00445830436789407	0.5094
-56.0856	2.21316	49.785	0.566050113142457	0.0537
-1.87585	0.573545	68.1643	0.122679097309971	0.2644
-9.53353	0.249733	68.9647	0.17768639811976	0.1221
-13.0755	0.402975	69.0758	0.0949353691499197	0.3304
-17.3767	0.0264188	68.3313	-0.178731645015497	0.8824
-21.689	0.38171	67.7253	-0.144712321127521	0.7952
-25.7026	0.284025	67.3765	0.138052619198092	0.1473
-28.3213	-0.639737	67.7232	0.300027549679489	0.0452
-31.9688	-0.813495	67.4633	0.223415182455929	0.0778
-35.4096	-0.826719	66.1433	-0.100991518761215	0.7557
-39.4689	-0.801081	63.6624	-0.20536888054467	0.8855
-43.5218	-0.380949	61.7734	-0.0244926365503736	0.5601
-47.0323	-0.304508	61.2483	0.164336498699385	0.1544
-2.03078	18.891	61.5028	-0.0488430243322472	0.6153
-5.41414	18.6191	62.0641	-0.170089338388239	0.8516
-9.05405	18.8159	62.5696	-0.049795375021333	0.6045
-13.4104	18.1646	61.8842	0.0720422323887984	0.3531
-18.1808	18.245	61.5161	-0.0325514088573065	0.5867
-22.6802	17.9768	61.2183	0.07642102042659	0.3313
-26.7604	17.7411	61.3889	-0.0416863357728706	0.6278
-29.4219	17.4066	62.0044	0.00442693732567712	0.4909
-36.0254	16.892	60.4132	0.0706001260462896	0.3392
-39.8896	16.1088	59.4477	-0.12952064868472	0.7786
-44.1127	15.4714	58.9181	0.212732135783452	0.1138
-1.41065	33.5678	21.2517	0.0569443577506585	0.3819
-4.33032	33.4879	23.4117	0.118019921443429	0.2773
-8.01027	33.6212	25.8777	0.17937094385046	0.141
-11.4043	33.9872	28.6096	-0.0527951026513439	0.6431
-15.0385	34.6726	31.5583	0.00832866508378616	0.4797
-18.8865	34.9806	34.2761	0.197313582329268	0.1412
-22.0303	34.7444	37.696	0.190383301000372	0.1528
-25.496	34.8766	39.4154	-0.219216164261977	0.9248
-28.5984	34.818	41.4579	0.252353948595238	0.0591
-32.0202	34.5804	43.4955	0.0550014856497558	0.3896
-35.7772	34.2157	43.7418	-0.0293546793800509	0.5847
-39.4014	33.4559	43.7203	-0.129684773197465	0.829
-1.84469	42.6185	18.0499	-0.166177820372643	0.8439
-4.47854	41.9914	18.2738	-0.0341853428768266	0.5825
-8.10335	42.2198	19.5467	-0.106958726052565	0.7183
-12.062	42.3776	20.4645	-0.00464681146119184	0.5093
-15.8589	43.4342	21.6635	0.175676488242775	0.1317
-20.9172	43.8719	23.8513	0.144992797343399	0.2563
-25.0658	43.8018	24.801	-0.0661631150139373	0.6774
-28.3758	44.4748	25.4931	-0.142398739400102	0.8101
-31.9929	44.4744	26.7614	-0.189806077679916	0.8809
-35.7159	44.5538	26.3535	0.35114369575871	0.0475
-39.8789	43.7986	25.3598	0.246442303687381	0.0983
-43.6242	43.2576	25.5975	-0.0287532723473859	0.5539
-36.2593	14.9652	3.59503	-0.0911936331320797	0.7044
-39.5515	15.2994	5.35152	-0.0163696708415496	0.551
-44.0468	15.1562	7.13808	0.064678994463222	0.3647
-47.7686	15.3123	9.02516	0.0758232587620671	0.3746
-51.4168	14.5424	11.0015	0.0233941053221347	0.4318
-55.1651	13.86	13.1375	-0.149822254623475	0.916
-58.5833	12.9713	15.1193	-0.421357093763727	0.9992
-61.2251	12.8621	17.512	-0.411551450286772	0.9967
-4.58797	42.573	-22.4534	-0.0669610478310096	0.6814
-8.65128	42.2829	-20.3091	0.0519389995407575	0.3329
-12.077	41.5467	-19.1657	0.0697950966614664	0.3373
-15.0588	41.2568	-18.1301	0.297950135727282	0.064
-18.9091	41.1194	-16.6832	-0.197566254603611	0.9386
-22.9609	41.186	-16.1068	-0.196119760119506	0.9095
-25.935	40.94	-14.8354	0.0129637451142761	0.4644
-28.9481	40.9363	-13.7841	-0.127639041684246	0.8626
-32.5925	40.7617	-12.8261	-0.0101391558822163	0.5229
-36.5047	40.5868	-11.3209	-0.110083580521529	0.7491
-40.2174	40.7393	-10.2829	-0.12047089107204	0.7685
-43.7653	40.3466	-9.3517	-0.053067148925504	0.661
-47.2836	40.4976	-8.16124	0.150554290338489	0.2023
-50.7619	40.3504	-6.87757	-0.0021099838419526	0.5128
-2.27999	34.6169	15.7137	-0.0380383708732921	0.5975
-5.73379	34.1245	15.4296	-0.113065886407388	0.7921
-10.1055	33.3261	14.9967	-0.120064755136047	0.75
-13.5911	33.1348	15.6639	-0.0482584728553391	0.6097
-17.2554	33.3253	16.0939	-0.0640868134378811	0.6376
-20.6122	33.7998	16.6182	0.00800950539851408	0.4738
-24.773	34.268	17.0578	-0.136206542712945	0.8301
-28.8567	34.9352	16.9369	-0.0502739900641639	0.6277
-33.8562	34.8256	16.249	0.117889231836535	0.2708
-38.271	34.2678	15.0973	0.465634490258659	0.0141
-41.7568	33.9082	15.0097	0.159257402792179	0.14
-45.6386	33.7365	14.4576	-0.366892393525073	0.9862
-48.8529	33.4831	14.1268	-0.102115518167134	0.772
-52.3224	32.9995	13.9934	-0.294516822222053	0.9796
-55.037	32.5229	13.5789	-0.00895019229012028	0.536
15.9134	-2.38254	-22.2101	0.00198003305585592	0.491
19.7844	-2.25752	-21.9939	-0.0332234391837523	0.5707
23.6616	-1.52388	-22.7934	0.045021600159536	0.4087
28.2236	-0.650574	-23.6464	-0.259918527309835	0.9738
32.1085	-0.274352	-24.3981	-0.120108832882844	0.7645
36.032	0.683876	-24.7949	-0.0606523982980044	0.6462
39.7449	1.59608	-24.0872	0.00182619259433681	0.4926
43.2086	1.55728	-24.7506	-0.12651218750868	0.7744
47.2105	1.09419	-25.8435	-0.00939504517131917	0.5156
51.5423	2.15031	-26.0573	0.0766616383364154	0.3267
55.3853	2.89033	-25.5724	-0.0308916269717383	0.5793
58.8772	2.30975	-26.4136	0.0153262153132161	0.4633
62.211	1.94741	-26.979	-0.0264492871250593	0.5458
-13.508	-1.07813	-23.9294	-0.217723922694947	0.7412
-17.2447	-0.191731	-23.5651	-0.241363047643417	0.813
-20.6301	0.404423	-23.3861	0.064330615534467	0.3937
-24.3075	0.778632	-23.4739	-0.0231379011553207	0.5256
-28.1171	1.05366	-23.6482	-0.224491044131366	0.7512
-31.9801	1.34178	-23.8416	0.673136128612736	0.0128
-36.4521	1.89886	-23.905	60.8167421506977	0
-40.2407	2.13308	-23.9123	27.0582918778225	0
-43.8729	2.47491	-24.2586	0.302677839340675	0.0682
-47.7464	1.7824	-25.6262	0.200217531333662	0.1461
-52.6383	1.77568	-26.4467	-0.0317591911507606	0.5881
-56.4499	1.51704	-26.5088	0.218359878817998	0.1686
-59.7221	1.37181	-26.3557	0.263268003288282	0.1298
22.0434	-16.5035	-18.6508	0.130501310060142	0.2495
25.94	-17.0934	-18.879	0.265616593492035	0.0914
30.4458	-17.0104	-18.7897	0.0825921532171139	0.3343
34.4278	-17.3359	-18.6553	-0.146516302098597	0.8226
38.4006	-17.7045	-18.5348	-0.30881599807463	0.9849
41.5337	-18.3666	-18.7123	0.0123378594771741	0.4787
45.1785	-18.1987	-18.306	0.0364844631312251	0.413
48.7332	-18.4802	-17.9262	-0.0808963492358102	0.679
52.4751	-18.6675	-17.4513	-0.134332792399334	0.7945
56.64	-18.1561	-17.2013	-0.153670509147056	0.8194
60.9286	-18.7204	-17.6764	-0.0543582501094776	0.6797
65.1604	-19.8426	-18.1568	-0.0313083560907895	0.5911
-19.7078	-17.7452	-20.8685	0.235960608504533	0.1603
-23.4751	-17.6491	-20.0032	0.155176557655431	0.2367
-27.5588	-17.8903	-19.4886	0.103822318954107	0.2265
-31.4886	-18.337	-17.8795	-0.0339188312700964	0.5831
-35.5077	-18.0865	-16.9194	-0.243060771530142	0.9814
-38.9474	-17.9407	-15.4232	0.0162442276166734	0.4569
-42.0311	-17.7706	-14.8179	0.115211668176056	0.2855
-45.8447	-18.3914	-14.8066	-0.305700231314549	0.9792
-50.4567	-18.7115	-15.2586	-0.186863078252299	0.9215
-54.2916	-19.3431	-14.1624	-0.23170798956159	0.9362
-58.8913	-19.3833	-13.3695	0.0339774551295304	0.4117
-63.7154	-19.8707	-12.5897	0.157564888883747	0.1881
22.6028	-31.3842	-12.9235	-0.0897447612666679	0.7342
25.9427	-31.5405	-11.2302	-0.0550744621824124	0.6682
29.8067	-31.506	-8.47694	-0.0827840338162892	0.6778
33.59	-32.1779	-6.79191	0.108855688285154	0.2791
37.0168	-32.5765	-5.31139	-0.0530255059501455	0.6059
39.6709	-32.3491	-3.67588	-0.0532317292914246	0.6348
42.6513	-33.0031	-2.21818	-0.129748856602292	0.7583
46.13	-32.9154	-0.504127	-0.00864077970774602	0.5223
50.4402	-32.7319	1.09361	-0.161026710748238	0.8035
53.8425	-32.6666	2.53716	0.149983265843194	0.2311
57.7094	-32.5905	4.26378	0.0559524315693949	0.3768
61.5306	-33.0412	5.46384	0.252778670741097	0.0717
64.8317	-34.0543	6.19272	0.318429027974229	0.0602
68.2566	-34.9396	7.09716	-0.0151425422950811	0.5401
70.7556	-34.7737	8.27333	-0.0510150639041747	0.6044
-29.8868	-29.3008	-7.47801	-0.128589321975047	0.763
-34.8896	-30.208	-6.51594	-0.117836529582872	0.7789
-39.3704	-30.6195	-5.5091	0.618354751134479	0.0021
-44.2501	-30.8994	-3.8175	-0.591779225882632	0.9587
-49.6471	-30.1926	-1.3992	-0.543561413306934	0.943
-55.8961	-29.8616	-0.107237	-0.394871252613178	0.9195
-61.4756	-30.1169	0.886247	-0.147865724684275	0.7014
25.5128	20.4261	-45.9292	0.165782460294404	0.1426
28.8866	20.9567	-44.505	0.313838385071799	0.056
32.9169	21.5885	-44.0177	0.165733785424782	0.2184
36.4167	21.0254	-41.5562	0.163908163519503	0.2211
40.4344	20.3561	-38.9018	-0.15394601794947	0.8712
44.2841	20.0933	-36.5091	-0.0151032985570287	0.537
47.945	19.887	-34.0209	-0.112185095418215	0.733
-30.7055	22.8653	-42.4845	-0.0719772479595041	0.6622
-32.7224	22.6007	-40.3962	-0.00295678438135061	0.5139
-35.8187	22.1118	-38.2246	-0.164842624218522	0.8937
-38.4391	20.4659	-35.7652	1.37438422108218	0.1656
-41.0562	19.0597	-32.844	0.538173859089116	0.2099
-43.5175	17.134	-29.9457	0.0210030598555515	0.4876
-46.2053	15.9949	-27.0952	-0.524671703553773	0.899
-48.4907	14.1349	-24.1138	-0.566700266079708	0.9194
-51.6827	12.5178	-21.126	-0.405348448658675	0.8253
-53.8635	10.5812	-18.5955	0.507844937564332	0.0969
-56.3697	9.31211	-16.0075	0.0826830285749143	0.3051
-58.4781	8.17151	-13.199	0.369171817683596	0.03
-61.0859	6.38913	-9.57041	0.0205173126459093	0.4607
-62.6347	4.71416	-7.53019	-0.0706943345746718	0.6766
-63.8875	3.4066	-4.42261	-0.15596522447539	0.8376
20.9636	-16.3141	-24.081	0.717141456200282	0.0802
24.7011	-16.1408	-25.2245	0.876131838910951	0.0049
28.9151	-15.7572	-25.9934	-0.558942475427553	0.9486
32.7256	-15.1825	-26.4496	-0.620114104161549	0.9794
36.1594	-14.4508	-26.741	-0.223123183908908	0.786
39.5548	-13.6828	-27.0264	0.154364471407057	0.3388
43.5848	-13.2191	-27.6812	30.5622666704623	0
46.6387	-12.6267	-28.1028	7.62992763963392	0
51.2374	-11.389	-27.8207	-0.111747783486573	0.7324
55.4562	-10.2723	-28.0461	-0.00729528080792796	0.5143
59.3231	-9.90775	-28.6441	0.239792577641517	0.0823
62.5913	-9.76063	-28.9883	0.469020787376367	0.0064
38.8102	12.9909	-15.1444	-0.0161361708644423	0.5332
41.9545	13.3877	-15.4666	0.0601736516309619	0.3539
44.525	13.3488	-15.426	-0.0544562261972766	0.6742
48.3042	13.609	-15.8322	0.00323313641576939	0.4931
54.4615	14.1428	-17.2353	-0.188871737426162	0.8042
58.0265	13.284	-17.4733	-0.348248237204951	0.9411
-35.9763	15.0742	-12.2178	-0.227303175366005	0.8136
-40.4574	14.396	-12.1452	-0.17330213828647	0.8203
-43.6977	13.6664	-11.4497	-0.00877217704639999	0.524
-46.5525	12.6445	-10.398	0.0172136743968883	0.4509
-49.4482	11.9956	-9.27114	-0.176201417339519	0.6699
-52.3513	11.3618	-8.6382	-0.0927643797430048	0.5751
-55.9987	10.6216	-8.44806	0.507774721356292	0.4023
-59.2418	9.36829	-8.45682	-0.220767847156748	0.732
-61.9025	7.30108	-8.4232	-0.325637671820854	0.7832
3.91477	29.2956	-29.4	0.111441067752174	0.3155
7.90035	29.5091	-28.2912	0.110080912897178	0.2779
11.6315	30.2795	-27.2373	0.158744090177362	0.1948
15.4234	30.4433	-26.413	0.221660398620778	0.1438
19.3023	30.7409	-25.6916	0.484844079169883	0.0061
22.8339	31.1266	-23.818	-0.0024675345063897	0.5113
26.533	31.469	-22.6245	-0.210614225698918	0.9585
30.4909	31.8332	-21.8903	-0.199271480635381	0.914
34.5535	31.9271	-20.8886	0.110525970317159	0.2786
38.2896	32.1981	-19.3214	-0.119314978882595	0.7338
41.8585	32.6796	-18.0275	-0.204127962090851	0.9037
45.4445	33.1349	-16.8506	-0.307902088933707	0.9005
48.894	33.7972	-15.3717	-0.310308238929393	0.8872
-6.24913	34.4693	-30.6114	0.363106466731609	0.0157
-9.65235	34.6287	-28.7987	0.174621684091059	0.1587
-12.9217	34.275	-27.4523	0.0370996342058112	0.4343
-17.2674	34.4714	-26.3944	-0.107424784474044	0.746
-20.9479	34.7355	-24.8995	0.0184727755980192	0.459
-24.0527	35.0534	-23.0463	0.0519608990552425	0.3842
-27.9089	35.5029	-21.3498	-0.0109544056964582	0.5384
-32.3137	36.056	-20.3713	-0.110361131566787	0.7518
-36.7922	35.9882	-19.0381	-0.33828000636947	0.9665
-40.2781	35.9728	-17.293	-0.244393882720845	0.9299
-44.4563	36.5948	-15.657	-0.0629506648804938	0.6482
-49.254	37.1472	-13.7016	0.0465113231707539	0.4258
-52.4744	37.7329	-12.7299	-0.126114095132922	0.7921
-55.5725	38.2091	-10.1073	-0.0488979006090248	0.6153
40.7593	18.0133	-4.54484	-0.147677898034843	0.7747
43.0877	18.4133	-2.16542	-0.0632547840610189	0.6347
45.9979	19.5495	-0.599414	0.158852920363665	0.2039
49.4136	20.9887	1.61788	0.34514352615585	0.0196
52.176	21.3541	3.42554	0.474650336856313	0.0111
55.2947	21.2125	6.39729	0.281551021386034	0.0849
58.1192	21.4182	8.36189	-0.16003420945051	0.9035
40.3747	-2.40123	7.22609	0.0766212006907423	0.3693
44.0925	-2.08152	7.65001	0.153425632848121	0.2399
47.8552	-1.74948	8.97378	0.0413458166237233	0.4018
51.8122	-0.548835	10.1196	0.0573407938499415	0.3524
56.044	0.145293	11.288	-0.115088041118529	0.7266
60.1574	0.168483	12.9395	-0.157804379472906	0.8923
63.5803	0.311489	13.8296	0.134744093318972	0.2069
5.66131	-48.235	19.7437	-0.12881823041144	0.8328
9.59687	-48.681	20.1513	-0.104635344370448	0.8145
13.1991	-49.7294	21.5905	0.124641387266704	0.2244
17.2046	-50.3622	22.0503	-0.167275660823807	0.8472
21.213	-51.4777	22.9318	0.0270256657507706	0.4286
25.1611	-53.2429	23.3743	-0.118764394460429	0.7888
28.7047	-54.7128	22.7711	-0.30287677860573	0.9825
31.8756	-55.9476	22.9699	2.34992781032856	0.0001
34.9696	-57.3688	22.3923	2.18770908819825	0
37.9344	-58.224	22.909	-0.0238990596769136	0.5558
42.2752	-58.8009	23.3774	-0.113294368283697	0.7281
46.4066	-59.6428	22.3457	0.108120024854003	0.2545
50.0599	-60.1336	22.2583	0.0483752397392878	0.3731
53.5497	-61.2373	21.3832	0.222881596795204	0.0746
56.8722	-61.5861	21.7087	0.110936705399528	0.2699
50.0755	6.9995	-44.6684	-0.287653671715418	0.9897
49.1859	8.69384	-40.4086	-0.129099389030558	0.7821
48.3941	11.2052	-35.5956	-0.17421906123457	0.8433
46.8677	12.6407	-30.6889	-0.235356479965893	0.9007
45.2599	14.2822	-25.3157	-0.0321918278729382	0.5648
43.9694	14.505	-20.7828	0.148403600824712	0.2528
43.0371	15.6852	-17.1918	0.0868033279278029	0.3157
42.5419	16.5581	-13.6288	0.169084617710396	0.1487
42.0737	17.3759	-8.75139	0.00121206671460561	0.4891
40.2089	17.9991	-4.55349	0.388643402710223	0.069
39.8592	19.3661	-1.21918	0.315899532451408	0.0141
38.3545	20.6034	2.75907	-0.00848347601607191	0.522
36.5505	22.1115	7.09064	-0.28578481526712	0.9871
35.3176	23.8118	12.1227	0.039736020069481	0.4263
33.9856	25.2704	16.3592	0.185202801172845	0.1368
32.6598	26.7963	20.1468	0.048727685818468	0.3879
31.6938	28.3433	24.0438	-0.347209344474809	0.9996
30.7218	29.7606	28.6257	-0.235181582198959	0.9583
15.1605	-2.17916	-24.4839	0.283478494489291	0.2646
18.4647	-2.15952	-24.3388	-0.275111934076786	0.6397
22.3504	-1.32777	-25.0528	-0.207503813038314	0.5509
26.7127	-1.11363	-24.9827	0.246473833222922	0.0966
30.5505	-0.43858	-25.4385	0.0285317065545914	0.4178
35.2579	-1.09216	-25.2939	-0.0171963373291665	0.5415
39.7214	-2.38294	-25.2723	0.447833751056348	0.2707
43.5064	-2.86629	-25.9233	0.400167416062176	0.2694
48.3347	-3.90285	-26.0167	0.203150962395592	0.171
54.3454	-4.19326	-25.9138	-0.0205808157597573	0.5368
58.89	-4.5705	-26.4547	-0.00556248977102902	0.5189
62.9041	-4.53987	-26.0721	-0.00266136946207662	0.5041
-13.0887	-3.2715	-22.7935	0.38322889480275	0.2284
-17.0423	-3.25615	-22.2055	-0.0318696064071595	0.5266
-20.9764	-2.39329	-21.6007	-0.207281515839209	0.7281
-25.2555	-1.49223	-21.0558	0.275839556099948	0.1772
-29.7113	-0.798638	-20.4453	-0.00223894672559344	0.5086
-33.4187	-0.319665	-19.8457	1.30333240929664	0
-37.5491	0.0469184	-19.0851	24.8887448901895	0
-41.5244	-0.195422	-18.1932	7.85889510337337	0
-45.5454	-0.0215338	-18.0703	-0.281584618899626	0.9876
-50.4313	-0.587788	-17.621	-0.238806269869106	0.9599
-55.9791	-1.68622	-17.3179	-0.0410913042099605	0.6004
-61.1076	-1.58813	-16.8127	0.0164747772121134	0.4634
25.7379	-11.3239	-22.8226	0.380314062629979	0.0552
32.621	-10.9154	-23.0107	0.254764408517579	0.1132
38.8478	-12.2019	-23.55	0.0154657640201703	0.4615
43.8916	-13.0215	-24.1295	-0.184236926461596	0.8898
50.1579	-13.7564	-23.722	7.48320765039205	0
56.6021	-14.5704	-22.9806	35.9084364557928	0
63.0028	-14.8445	-24.3123	2.40543044835466	0
68.5129	-15.4218	-24.3959	27.6118553672284	0
-15.1292	-10.894	-22.12	0.330139339003929	0.0569
-18.9418	-11.1552	-21.6262	0.452254139594153	0.031
-22.5706	-11.8874	-21.2136	0.376523279518949	0.0166
-26.8808	-11.8802	-19.761	-0.133185170023929	0.7459
-31.545	-12.1194	-18.9329	-0.187378947709387	0.8056
-35.3782	-12.1457	-17.6261	-0.0991893039624269	0.6652
-39.469	-13.1223	-17.1796	0.498608663040976	0.158
-42.9063	-13.6432	-16.6258	0.310685512412168	0.0558
-46.4193	-14.7553	-15.1901	0.0506152622618563	0.4248
-50.1167	-15.2544	-14.402	-0.354751863145526	0.97
-55.0159	-15.8813	-13.6348	-0.263904529459295	0.7495
-59.6999	-17.2091	-12.5642	-0.272512772446601	0.637
-21.7057	-30.8092	-14.8198	-0.246464268272294	0.9087
-24.8816	-31.7711	-14.5722	-0.253503629342321	0.9163
-28.6278	-33.3807	-14.2546	0.0714855736394286	0.3842
-32.967	-34.7709	-13.6502	0.0233808599290486	0.4391
-36.9626	-35.3263	-13.5103	-0.129629807841617	0.7641
-40.4436	-36.3905	-12.4558	-0.057593217606736	0.6402
-44.0617	-37.6253	-11.5384	-0.196493318485716	0.8527
-48.3041	-38.6146	-11.8056	-0.209654522384471	0.8764
-51.8463	-40.1646	-11.6459	0.0925851886975126	0.2785
-55.254	-41.2713	-11.1617	0.34664793132048	0.0187
-59.3371	-43.0214	-10.5069	-0.00997061629444584	0.5048
-62.8347	-44.6653	-11.0694	-0.210211129416348	0.7124
37.3994	19.7228	-15.0845	-0.0131590761020772	0.5123
41.3175	19.2475	-13.9884	-0.164539686919552	0.8748
44.8248	18.7919	-13.3985	-0.105783664846894	0.6981
48.5196	18.0023	-12.3155	0.0640591816930298	0.3955
51.8414	16.7558	-11.4842	0.00875152920753974	0.4848
56.0222	15.1664	-11.5663	0.125885313981511	0.145
59.079	12.8836	-10.621	0.114141911114252	0.2661
61.1507	10.7841	-10.2453	0.0285808099359985	0.431
-24.8809	8.27395	-44.7446	0.129346912639814	0.2346
-27.8691	10.1497	-41.2081	0.401030439768491	0.0243
-32.2817	12.1891	-37.2497	0.831259307715959	0.0001
-36.5981	13.4617	-35.3162	0.194280255758067	0.2327
-39.8422	14.1498	-32.623	-0.0668833732802193	0.5905
-43.8711	13.9887	-29.8421	-0.0150953617308379	0.5294
-49.0545	13.6823	-27.6222	-0.180129054333829	0.9054
-53.5711	13.1709	-25.1814	-0.105599001172906	0.7367
-27.6524	-6.71052	-45.2428	0.131066627698977	0.2182
-31.921	-7.01948	-43.6336	0.0200521573681911	0.466
-35.6471	-7.66385	-41.4673	0.00412478090555379	0.4898
-39.6159	-8.21982	-39.0744	0.059446269803324	0.3394
-43.2671	-7.49213	-36.891	0.10397242319863	0.2925
-48.4456	-6.73582	-34.4312	0.0492116807909047	0.3818
-52.4922	-6.88685	-32.0023	0.155263648349915	0.2531
-56.2645	-6.7397	-30.4209	0.295200654356191	0.1361
-60.3882	-7.68525	-28.1272	0.173316836433247	0.163
-63.6712	-8.22668	-26.3534	0.0971658643632112	0.2963
-67.5947	-9.63174	-23.8722	0.0730658928529586	0.3403
-21.7206	-13.8416	-31.5053	-0.0674342559098194	0.7052
-26.2084	-13.8169	-31.058	-0.0265830909451009	0.5781
-30.882	-13.5806	-30.0201	-0.0320863143876902	0.5828
-35.9158	-13.7898	-29.6861	-0.231197155870051	0.8827
-39.6397	-14.2698	-29.5113	0.0307324277600534	0.4309
-43.6915	-13.9076	-28.9568	0.282036231497661	0.0935
-47.9364	-13.9294	-28.15	0.384636789552086	0.0468
-51.9294	-14.1252	-27.2136	0.42880701562833	0.0275
-56.1127	-14.5179	-26.2067	0.0712968482295981	0.3242
-59.7948	-15.0133	-25.6685	0.412912725182155	0.0507
-63.6661	-15.8236	-25.0919	0.161784632198896	0.2425
-67.1305	-16.2219	-25.0326	0.0998252057856102	0.3278
-25.9044	-33.7891	-22.6867	0.338446777439465	0.0381
-29.4499	-33.1434	-21.6943	0.290690044073809	0.0367
-34.0779	-32.5597	-21.4075	-0.225078309949645	0.9225
-37.8884	-32.5159	-20.9486	-0.230538628737089	0.9626
-42.3773	-32.514	-20.9765	-0.0201222362382089	0.5352
-46.5922	-32.0385	-20.4466	0.0631686452350688	0.399
-50.414	-31.6353	-20.8707	0.343122903285145	0.0684
-53.1325	-31.8593	-20.9661	1.18242652182691	0.0006
-56.95	-31.8737	-21.6722	2.58212003372387	0
-61.8183	-31.3225	-20.5905	0.495532365628853	0.0194
-66.6351	-31.2014	-20.4824	0.131801842772003	0.2619
-34.378	11.9504	-18.1628	-0.210373082845139	0.9319
-37.8887	12.2455	-18.1699	-0.0638259837738484	0.6859
-45.0281	12.1998	-17.5061	0.209378320863555	0.0848
-51.1915	12.0294	-19.2534	0.100540957929079	0.2871
-55.5167	10.7751	-20.1033	0.317748967313917	0.0432
-58.7515	8.51514	-20.6833	0.230696671410348	0.1097
-39.373	15.6931	-5.56231	0.158534363169481	0.2175
-43.3284	15.4955	-3.89244	0.122343361135641	0.2785
-46.5793	15.7234	-2.99879	-0.00816440741405644	0.5275
-50.2112	15.3038	-0.757332	0.124804026970842	0.2852
-58.3542	14.121	4.1251	0.153023065043647	0.2498
-61.3494	13.7502	6.23103	0.0949389317269378	0.2962
-5.49784	28.4823	-29.5345	-0.08701850657146	0.6851
-9.02864	28.2408	-27.9306	-0.26222448319329	0.9608
-12.8714	28.1449	-26.203	-0.163897983321854	0.8902
-16.762	28.1255	-24.4394	0.18143182696362	0.1645
-22.3493	28.3841	-23.008	-0.215855374442942	0.9324
-25.905	28.8098	-21.5922	0.0529199315465374	0.3661
-30.976	29.5691	-20.3688	-0.0995195219465521	0.7836
-35.8038	29.5379	-18.1118	0.0608277482734418	0.3526
-39.5149	28.9367	-15.4219	0.142745466554906	0.2063
-44.6996	28.2666	-11.8484	-0.0981107234865979	0.6902
-48.6708	28.4185	-10.3313	-0.0526385257545775	0.5904
-52.2591	28.0911	-8.3793	0.402035217994452	0.0138
-55.0465	28.032	-6.89629	0.451630386870297	0.0108
-57.7053	27.8728	-4.56029	0.0303366396319265	0.4131
-1.58675	44.7231	-10.4847	-0.0859247905050879	0.6621
-4.36074	43.8912	-9.11907	-0.14400736536449	0.7589
-8.95244	42.808	-7.71742	0.592859338226979	0.0038
-13.7314	42.7229	-6.83427	0.607043330609451	0.001
-19.3277	42.3954	-6.07256	0.399070386521659	0.018
-24.5001	42.0305	-5.05286	0.0969805004190201	0.3039
-30.6377	41.5726	-3.83781	-0.304873051939095	0.9571
-36.6691	41.7476	-1.59777	-0.157681013740132	0.7895
-41.6244	41.8342	-0.122381	0.0697772995138981	0.3862
-45.145	41.9748	1.3233	-0.0375185894711966	0.5988
-48.7125	42.0367	2.90102	0.170652843400648	0.1866
-51.5651	41.1359	4.10878	-0.0182412102891686	0.5361
11.193	-4.94112	-25.1016	-0.151216723510072	0.7841
15.1981	-4.45927	-25.0354	-0.391619781114732	0.9637
18.8449	-3.72936	-25.0982	-0.3904583129889	0.9645
21.9886	-2.80669	-25.7519	-0.530023721326777	0.9971
26.3569	-1.75528	-25.8407	-0.329631664830082	0.9773
30.2414	-0.818399	-26.6161	-0.0925120446747476	0.7225
34.5352	-0.226901	-26.9247	-0.0826562479400296	0.6821
38.6388	-0.431409	-28.1202	0.039383180937701	0.4047
42.7854	0.206741	-28.0912	-0.357407231766513	0.9003
47.0229	0.605952	-29.3109	-0.534742221761994	0.9371
51.7674	1.3786	-28.9735	-0.778732041461848	0.9751
56.4369	2.0067	-28.5829	-0.754706493189192	0.9689
60.1037	1.93832	-29.3241	-0.742829170283317	0.9435
-10.9951	-4.7024	-21.878	-0.0737458016653179	0.66
-14.9105	-4.57088	-22.2935	-0.0939623347233246	0.6987
-19.2081	-4.186	-22.8241	0.163477271227409	0.1956
-22.5101	-3.87635	-22.6263	0.358618733657697	0.035
-26.408	-3.87938	-23.3542	0.266565949370359	0.0844
-30.8092	-3.36953	-23.9851	0.160478211788894	0.1933
-34.2395	-3.05201	-23.8988	0.0326543551476122	0.4323
-38.6521	-3.15634	-24.7122	-0.166456148377449	0.8124
-42.5852	-2.75831	-25.3561	-0.14087279468564	0.7986
-46.1336	-2.39745	-25.2943	-0.0575016832650358	0.676
-51.5735	-2.40154	-26.384	-0.0451469780917613	0.6157
-56.8286	-1.72744	-27.169	1.05058838832097	0
-60.9269	-1.35713	-26.8055	1.294141372517	0.0001
21.1753	-9.83041	-21.3501	-0.261965782746512	0.8308
25.9365	-12.1954	-20.5473	-0.29339655365756	0.9228
31.5813	-14.4173	-19.7743	0.0103689468693406	0.4735
37.2833	-17.6607	-19.5627	0.298880895976969	0.097
41.8597	-20.647	-19.2026	1.16244802303355	0.0005
46.1408	-23.3999	-18.0571	1.97317324643903	0.0038
50.5906	-25.9651	-16.1743	1.75291312469926	0.0033
55.7099	-28.5038	-14.4491	-0.0589184258268246	0.635
-18.7654	-15.8767	-16.1992	0.297252102637471	0.0678
-23.3497	-16.206	-17.3223	0.0575566311198128	0.3783
-27.6779	-16.4908	-17.3572	-0.234205166863479	0.8325
-32.0807	-16.6772	-17.3136	-0.0439683767911067	0.5969
-36.5369	-16.5023	-18.3839	-0.117077628190224	0.7592
-40.5535	-17.0327	-18.8151	-0.33130397478659	0.977
-44.2677	-17.492	-18.8799	-0.140669270440952	0.8279
-48.9735	-17.7081	-19.2563	-0.116188466114189	0.7076
-53.0637	-17.9514	-18.7606	-0.301469547081744	0.8764
-57.9624	-18.1444	-18.3931	-0.387089922182722	0.8662
-63.2587	-17.6349	-18.316	-0.24822413268573	0.8271
-67.487	-17.8221	-19.0296	-0.353154598622499	0.8674
-21.2353	-26.1236	-15.1749	-0.0981095986957002	0.694
-25.0101	-27.4317	-15.2472	1.26280951516526	0.0019
-29.0982	-27.858	-14.6513	0.906621230799118	0.0085
-32.9763	-28.3995	-14.1655	-0.201476748943607	0.8194
-37.4673	-29.9715	-13.4432	-0.54032446515312	0.7686
-41.432	-31.2003	-13.4746	-0.658903541781073	0.858
-44.9462	-32.8437	-13.4693	-0.241803194942731	0.9334
-49.0897	-33.9586	-13.318	0.0187805854269454	0.4633
-53.378	-35.5772	-12.355	0.059402257553002	0.3342
-57.1402	-36.648	-12.2028	0.340278132125053	0.0791
-61.51	-38.2091	-11.7636	0.275488810854814	0.0676
-65.0382	-39.3136	-11.5358	0.386576561668016	0.0192
-28.4245	14.6615	-41.6967	0.100862957882468	0.3325
-31.8721	14.2501	-38.7673	0.0448785722652905	0.4431
-34.6694	14.2089	-35.7417	-0.0665879389600983	0.6379
-37.3227	13.6755	-32.0816	-0.193766664329429	0.9031
-41.3586	13.0542	-29.3517	-0.436039070677078	0.9845
-44.5418	12.1546	-26.8288	-0.471604430936412	0.9235
-47.4152	11.3313	-23.7429	-0.282280658536229	0.9687
-51.3951	11.1801	-21.7804	-0.0752242277673459	0.6675
-54.5646	10.2922	-19.7935	0.00717036171167651	0.486
-57.1859	9.10485	-16.9908	0.2138655769803	0.1163
-59.974	7.67077	-14.7936	0.102301660157605	0.3246
30.721	17.0057	-44.822	0.0349065221976097	0.4345
33.8263	16.601	-43.1022	0.0255344317676898	0.4337
38.3435	16.8409	-39.3278	-0.209608420068243	0.9488
41.1449	16.0999	-37.2593	0.132543188202599	0.2771
44.5962	15.8539	-33.5189	-0.044209386879935	0.5927
47.3728	14.8684	-31.9719	-0.378309774767976	0.9992
50.7063	14.2125	-28.6322	-0.174593246346772	0.9011
53.8613	13.517	-26.0341	0.0761511198068479	0.3489
56.144	12.3463	-24.204	-0.145091933499855	0.7409
58.9875	11.4161	-20.8885	0.00931774152614162	0.4754
-34.7837	-1.33925	-50.6955	0.178168859961559	0.1521
-37.8967	-0.367599	-47.9624	0.00223657985180203	0.4878
-41.7244	0.0874323	-45.104	-0.0356886559908611	0.5949
-44.6219	1.13294	-42.6667	0.0991900837923776	0.2996
-47.6045	2.23859	-40.3444	0.314720048217595	0.0359
-50.8368	3.43615	-37.887	-0.189122023383612	0.8485
-54.4811	5.04948	-34.7034	-0.14074723869829	0.7762
-57.5929	7.10433	-30.2033	-0.0803073530955138	0.677
38.7063	7.88164	-47.3873	0.0333611623203856	0.4369
42.5659	6.86685	-46.274	-0.144484941206258	0.8442
45.8734	6.33731	-45.3767	-0.0147048832853335	0.5287
49.8505	6.99042	-43.751	-0.0407458040126866	0.5904
-20.5019	-7.5527	-35.1827	-0.198870981010195	0.8502
-24.0534	-7.75578	-34.5621	0.0500934095126029	0.4131
-27.4974	-7.64828	-33.3727	0.110913546922363	0.2912
-31.1056	-8.09758	-32.3718	0.2047154199854	0.1291
-35.1169	-8.33893	-31.7193	-0.0534229501462274	0.6003
-38.8988	-9.28086	-31.3553	-0.0214909593452144	0.5487
-42.6359	-10.1227	-30.9401	-0.125806343965606	0.7744
-46.1823	-9.78537	-29.9399	-0.208292651264402	0.8857
-50.9187	-8.8073	-28.5874	0.130882419760346	0.2374
-56.4391	-8.91918	-27.9099	-0.10086745545759	0.7452
-61.7987	-9.30134	-27.2637	0.0445071135439998	0.3932
-23.0215	-23.94	-23.9061	-0.157813824858795	0.7954
-26.7892	-23.7143	-23.6561	0.0719651893321192	0.3486
-30.6206	-23.6451	-23.1612	0.374769827138249	0.031
-34.8355	-24.349	-22.2342	0.218048072989771	0.1203
-38.817	-25.2279	-22.3938	-0.21644215672247	0.9506
-42.6195	-26.0958	-21.5749	-0.114257779662352	0.7343
-46.4915	-26.4135	-21.5254	-0.00894135630456416	0.5185
-50.6797	-27.078	-21.0098	0.00298980040939889	0.4975
-56.5054	-27.649	-18.858	0.162974273363262	0.2185
-61.06	-28.1755	-18.1264	-0.0326349925036743	0.5716
-66.1031	-28.7246	-17.182	0.262823268129548	0.0523
-69.8099	-29.2353	-16.8947	0.0475630437288601	0.3979
-4.60113	22.7404	-27.8591	0.390887425754177	0.0321
-8.77323	22.9802	-26.1686	0.368542411989331	0.0253
-12.21	22.6536	-24.9935	0.186256877789961	0.0914
-15.4451	22.9164	-24.3676	-0.111397438954062	0.7841
-19.91	23.3179	-22.8439	-0.0307906909236303	0.5735
-22.8446	23.8845	-21.5483	-0.113143422136854	0.8567
-26.6413	24.2951	-20.3804	-0.0326310676357351	0.6057
-30.0375	24.898	-18.2955	0.0160228761289365	0.4503
-34.3187	24.8681	-16.4255	0.0423056278466152	0.4058
-38.0722	24.8608	-14.4394	-0.0363268347048955	0.5808
-41.8146	25.0728	-12.5646	-0.120571063744195	0.808
-45.9459	25.2547	-9.53782	0.114195733707407	0.2562
-49.2501	25.3324	-7.9146	0.00257473689460408	0.4995
-52.4155	25.7818	-6.43496	0.127869731507452	0.2547
-55.6762	25.7566	-4.07926	-0.0136984789199185	0.543
-13.0438	-2.50695	-21.7985	-0.154336621611425	0.7602
-17.2366	-2.18233	-22.3057	-0.164520885170653	0.793
-20.5149	-1.67572	-22.3323	-0.392300893433992	0.8361
-24.5716	-1.19478	-23.1361	-0.163116385389902	0.6165
-28.6338	-0.928424	-23.0884	0.356067400109216	0.0564
-32.6766	-0.00467527	-22.7655	-0.201290808336212	0.9524
-36.9774	0.874444	-23.1133	-0.187023354103088	0.892
-41.0995	1.72466	-22.6507	0.0668006645173138	0.3791
-45.4643	2.17795	-23.7718	-0.205414405258974	0.8862
-50.2752	2.36526	-24.5086	-0.101837956272679	0.7327
-54.2579	2.68009	-24.452	-0.0447189370473854	0.5952
-57.8897	3.28523	-25.5339	-0.029796194050646	0.5807
-61.7726	2.94528	-25.9224	0.0419817482586875	0.384
-19.4653	-14.6039	-19.5283	-0.123229244720583	0.6944
-23.5064	-14.7155	-19.4856	-0.18236294666842	0.7937
-27.5411	-14.3299	-19.3575	-0.0818583855970916	0.6421
-31.6696	-14.5309	-19.3846	-0.00609062287725404	0.5121
-36.1058	-14.3042	-19.6212	-0.0963131292555289	0.7537
-40.4288	-14.8269	-20.2949	-0.117162514238659	0.7216
-44.2286	-14.5422	-20.1746	0.0503167019888389	0.3675
-48.9042	-13.9033	-18.6929	0.0465144063709608	0.407
-53.5184	-13.6428	-17.4064	-0.140100703366925	0.7428
-57.819	-13.5707	-16.9101	-0.077994148221659	0.6999
-62.0443	-15.0317	-18.4539	-0.121572802888384	0.789
-65.6507	-15.8077	-20.1465	-0.070713357488184	0.7314
-29.909	-26.3061	-11.9311	-0.38327674829247	0.9504
-35.4581	-26.4498	-10.9131	-0.345891337898063	0.9485
-41.5247	-26.7409	-9.23167	14.6754417343187	0
-48.088	-26.8933	-8.0028	1.95414016640507	0
-54.5426	-26.8003	-6.31779	-0.0224715043340242	0.5465
-60.5265	-25.9031	-3.97416	0.242205755657107	0.055
-65.4544	-25.809	-2.63789	-0.0070895972872882	0.529
-69.5081	-25.5646	-1.0765	0.0577144153101892	0.3637
-15.4888	-37.1234	-4.62239	-0.0247053193148334	0.5726
-19.8567	-37.8328	-5.16217	-0.196744509244313	0.9703
-23.9651	-37.6446	-4.69802	-0.0847434711507244	0.7044
-28.2317	-37.7724	-4.07166	0.133884748118047	0.209
-32.3722	-37.8239	-3.78727	0.131453199497618	0.2008
-36.4821	-38.9465	-3.97792	0.348658855516319	0.0692
-40.7425	-39.222	-3.82007	50.2571727466013	0
-45.3999	-39.7848	-3.5163	17.9193344362967	0
-49.9798	-39.6248	-2.74774	0.0666706184225991	0.3121
-54.1983	-40.3656	-2.40929	-0.118173817264227	0.7769
-58.9354	-40.263	-2.02165	0.420674876863036	0.0259
-62.6267	-39.9948	-2.04657	0.0661708699250907	0.3568
-65.9854	-40.462	-2.45765	0.195905813316048	0.181
-69.0903	-40.4163	-2.96161	0.234435419119606	0.1988
-71.8989	-40.8523	-3.54908	0.0216757849494289	0.4696
-33.5192	21.2414	-32.0985	-0.277870264920517	0.731
-36.9181	20.266	-29.3397	-0.302741927452577	0.8211
-40.6139	19.4776	-26.7992	-0.0704334147248505	0.5386
-43.5876	18.4895	-24.4377	-0.179828022911874	0.9232
-47.1519	17.5444	-22.0055	-0.267392460096248	0.9203
-50.2058	16.5961	-19.9878	-0.138051592148586	0.7514
-53.1729	15.4266	-18.202	-0.198790230449206	0.9208
-56.2742	13.8168	-16.3293	-0.132329583250929	0.8358
-58.6816	12.1896	-14.403	-0.0543561808239666	0.6631
-26.8755	13.0015	-47.5236	-0.413996033137056	0.7057
-31.0595	11.8159	-45.4183	-0.229808251599876	0.6447
-34.5451	10.7689	-44.0326	0.0573882972360269	0.4469
-38.6484	9.61429	-44.4232	-0.242732765032672	0.7423
-42.9369	8.67514	-44.032	-0.295587641404204	0.944
-47.3019	7.11485	-43.7169	-0.197992296752313	0.9513
-51.5192	6.09027	-43.0035	-0.0713173559752541	0.7246
-20.1288	-7.52824	-34.9346	-0.346839655958958	0.7916
-23.7889	-7.02096	-35.5532	-0.436853179307828	0.8403
-27.7083	-6.91724	-36.1627	-0.321802506988089	0.97
-32.4777	-7.07968	-36.6048	-0.222299108544371	0.9149
-36.6922	-7.48128	-38.0825	-0.131981091974188	0.808
-40.923	-6.96204	-38.1864	-0.236422074981401	0.9085
-45.727	-5.68433	-38.1488	-0.222432341686453	0.8549
-49.9419	-5.39135	-38.3295	-0.240337168945488	0.9124
-53.9414	-6.213	-38.862	0.0920043847538887	0.326
-57.6975	-5.96322	-39.1229	0.0669111998776131	0.3266
-23.6786	-25.3903	-23.623	-0.217675040746173	0.8766
-27.2783	-24.8774	-22.1172	0.00655931321075198	0.4898
-30.8756	-24.7703	-20.9332	-0.0750568930929818	0.6869
-35.3246	-24.9483	-20.4861	-0.15680840909836	0.8145
-39.5268	-25.3008	-19.8111	-0.189462846034068	0.9244
-44.0966	-25.4352	-18.9914	-0.118680767301033	0.7844
-49.2147	-24.779	-18.1311	0.0385604592637496	0.3953
-54.2187	-24.7429	-17.476	0.175929520359442	0.1604
-58.7216	-24.9092	-16.7299	0.0897762484607492	0.2994
-63.2942	-24.9268	-15.1725	-0.109729444055765	0.734
-67.1861	-25.0531	-14.253	0.140634092162649	0.2575
-70.3824	-25.3581	-13.3686	0.167964137546992	0.2022
-5.93758	-47.2508	26.204	-0.0482679117577682	0.6006
-10.0768	-46.8964	25.5384	-0.183748666022114	0.8751
-13.6513	-47.2899	24.9937	0.167931752276769	0.1814
-17.287	-47.155	24.3016	0.605752176281155	0.0018
-20.6738	-46.8325	23.4255	-0.00189957769519411	0.4977
-24.9029	-46.9804	23.0029	0.214363068738664	0.1574
-29.2717	-46.3165	22.769	2.41637228852675	0
-33.4189	-46.0994	22.3552	8.27773329525903	0
-37.453	-45.3304	21.9864	2.64209204488647	0
-41.1551	-45.1752	21.2848	0.0780771935931228	0.3451
-45.6555	-44.3893	20.6898	0.264565111401158	0.103
-50.4689	-43.1901	20.0286	-0.0347778053791448	0.6082
-54.705	-42.6244	19.1299	0.10363092810494	0.2876
-59.2995	-41.7756	18.0386	0.0503103285760544	0.3814
-63.925	-42.0436	16.8141	-0.0384845801393515	0.5933
-67.6289	-41.368	15.977	-0.146557386251177	0.8828
-69.9151	-40.2108	15.2163	-0.19673612814659	0.8903
[truncated: 68 more rows]
