# Supplementary material for: Multisensory flicker modulates widespread brain networks and reduces interictal epileptiform discharges
Source: Nat Commun. 2024 Apr 11;15:3156. doi: 10.1038/s41467-024-47263-y (PMC11009358; doi:10.1038/s41467-024-47263-y)
Supplement: Supplementary file 4 — Source Data [file 41467_2024_47263_MOESM4_ESM.zip › Source Data New Corrected/Figure_3B_80Hz-A.csv]

mni_x	mni_y	mni_z	mod_amp	mod_sig
-8.07639	12.5209	-25.5169	0.116870874280442	0.2804
-11.691	14.5704	-24.0081	0.0195549750011856	0.4551
-15.3695	16.3972	-22.9305	-0.265731007359508	0.9602
-18.7942	18.2406	-21.6594	-0.0417960495965826	0.5878
-22.1585	20.0879	-20.3363	0.0501976905868806	0.3472
-26.2502	22.0788	-19.0814	-0.144632712678945	0.7761
-30.0229	23.9463	-17.6418	-0.0559254852005207	0.5986
-33.8912	25.5561	-16.2013	-0.220147047869507	0.8922
-37.8298	27.4475	-15.251	-0.234857353628019	0.8975
-41.7643	28.3812	-13.5746	-0.199800639608071	0.873
-46.1347	30.4882	-11.8733	-0.0441709247581322	0.5975
-50.0537	32.1334	-10.4265	0.159434123266285	0.1727
-53.3898	33.5975	-8.92378	0.169982183931937	0.192
-56.4135	34.8175	-7.34017	-0.288863414742131	0.7288
-27.1024	18.6003	-43.5743	-0.214032536317965	0.9366
-28.7865	19.0251	-39.7123	-0.260669741511764	0.9636
-30.855	18.9727	-35.6504	-0.151359339916939	0.847
-33.8583	18.9287	-32.7283	0.165553785447653	0.1759
-37.5659	18.4313	-30.1865	0.282717059943881	0.1303
-41.9714	18.5924	-28.1539	-0.137018476115684	0.7836
-45.705	18.3934	-25.3761	-0.194602696383811	0.8603
-50.0448	18.2993	-23.5475	0.00844228073433562	0.4832
-53.2879	17.6556	-20.7074	-0.157469970591763	0.8469
27.9173	16.4508	-46.6232	0.114589404780095	0.3016
32.335	17.2015	-45.5036	-0.217400512116321	0.6486
37.265	17.8852	-45.5765	-0.340942416308069	0.7302
41.6813	18.6371	-44.3224	-0.0980036947955413	0.6884
44.5927	18.2911	-42.6558	-0.0643417513023666	0.6247
-30.1934	19.122	-45.1431	-0.0113875236059188	0.5278
-32.7532	19.4681	-42.8367	-0.0640678053056268	0.6202
-36.4039	18.9094	-40.4669	-0.128297281677959	0.7617
-40.5684	18.0698	-38.4763	0.0911798352928817	0.3151
-43.9325	16.9061	-36.3974	-0.088571205960293	0.6968
-47.7681	16.069	-34.5434	-0.0198948689018803	0.5241
-51.8032	15.9992	-31.9107	-0.00403813937014785	0.5139
-13.8756	-1.64096	-23.8671	0.298010809428666	0.0295
-17.2796	-0.296258	-23.1901	-0.018113201877631	0.566
-28.8475	0.507853	-22.6435	0.00347495227321115	0.4951
-33.24	1.00942	-22.3793	-0.0970659253061796	0.721
-37.9705	1.01639	-22.112	0.0412842308785091	0.406
-42.7363	1.6874	-22.5279	0.13267628789738	0.2464
-47.7944	1.63107	-22.4673	-0.208497734138477	0.9131
-52.8918	2.12372	-22.2237	-0.0628305944524395	0.652
-57.7306	2.19552	-21.7323	-0.07966917201409	0.6976
-61.832	2.44199	-20.9503	-0.154676194081237	0.8174
-33.1633	-2.88058	-51.1515	0.113271962114053	0.3365
-36.9285	-3.16396	-49.159	0.0320351197586932	0.4374
-40.631	-3.51149	-48.3083	-0.213836675312793	0.9184
-45.3203	-3.3985	-47.1703	-0.141527160971923	0.7829
-48.8622	-3.43516	-45.2506	0.0963152369547273	0.2831
-52.3842	-3.47514	-42.7586	0.0880672134510763	0.318
-16.9949	-10.3635	-31.1955	0.272521892739354	0.0561
-19.4754	-11.1017	-29.2601	0.180123159903192	0.1928
-37.6392	-14.4801	-21.1971	-0.195618846800857	0.8236
-41.9239	-15.6772	-19.8108	-0.128919509767374	0.6936
-46.3145	-16.76	-18.1338	0.0314589305556094	0.4324
-50.0694	-17.2757	-16.024	1.73291555637736	0
-54.3009	-18.2726	-14.1609	3.64444622496512	0
-58.3659	-18.7607	-12.2212	-0.0322916471649812	0.5823
-62.4065	-19.8828	-10.3131	0.255360790851862	0.0549
-65.9635	-20.5866	-8.28847	0.373574801200474	0.0312
-68.2377	-21.4421	-6.39771	0.478268958892681	0.0047
21.4588	-14.9788	-27.0771	-0.122018667972377	0.7517
25.2901	-14.4623	-26.9093	-0.039170978395072	0.6158
28.8671	-14.5171	-25.879	-0.0625373977340159	0.6562
33.6657	-14.3919	-25.5885	0.165810170597177	0.1406
37.7545	-14.2137	-24.3839	-0.0958115191511152	0.7357
42.0355	-14.2315	-23.883	-0.342483332085942	0.9835
46.2777	-14.4384	-23.6227	-0.201649898072695	0.6396
50.6937	-14.8076	-22.5335	0.103230179713307	0.3241
55.4933	-14.5766	-21.1799	-0.258581524123549	0.9885
60.3549	-14.9257	-21.0068	-0.188457571441634	0.9087
64.5793	-15.3399	-19.8125	0.0518481408782812	0.3988
69.1913	-15.2555	-18.991	-0.0907082028153642	0.6673
-15.9426	-28.0788	-16.9195	0.131370259924416	0.2266
-20.4316	-28.3592	-15.8544	-0.199109486914759	0.9013
-32.6932	-29.2335	-13.0382	0.0452334524991489	0.3993
-37.2951	-30.1659	-12.7425	-0.0912212009682301	0.7872
-41.5712	-30.8181	-12.4557	-0.0503162417945967	0.6603
-45.9759	-31.2281	-12.0727	-0.155563042756432	0.8329
-50.5077	-31.5443	-11.5769	-0.170303541385278	0.8888
-55.0751	-32.3063	-10.2291	-0.130758439102835	0.7962
-59.7762	-32.6587	-9.97676	0.0555350197456508	0.3793
-64.1769	-33.0266	-9.54679	0.162166208736307	0.192
-68.295	-33.9342	-8.264	0.269507637716063	0.0924
-71.0906	-34.3393	-7.64256	0.047764301785348	0.4227
-1.45246	-49.121	16.6195	-0.171521762545218	0.873
-6.43298	-50.0482	16.3274	-0.800541608912871	0.9474
-11.2422	-51.0237	15.5002	-0.777138914214833	0.9255
-15.3774	-52.0404	15.4552	-0.622533149446245	0.9263
-19.5367	-52.7049	15.5399	-0.180404962153855	0.806
-23.7299	-53.1223	14.9665	-0.0531836730833243	0.6012
-32.3249	-52.5515	14.3105	-0.110546882135021	0.8028
-37.1257	-52.7767	13.8281	-0.277312958913794	0.9956
-42.538	-52.0742	12.9582	-0.0904178330770219	0.7601
-47.5132	-52.3933	12.9958	-0.208254840112093	0.9026
-52.3719	-52.8512	12.8525	0.0497904638138458	0.363
-56.9377	-53.2955	12.4679	0.3350701972773	0.0049
-60.9926	-52.9625	11.356	-0.00602623368187749	0.5141
-64.5511	-53.1152	10.8828	-0.12769375374096	0.7673
25.1131	-29.0554	-13.4456	0.53234444953905	0.0929
30.6602	-28.7125	-12.1271	0.806595338126904	0.0075
49.7083	-25.4763	-9.1724	0.672101239926035	0.0016
62.9289	-23.2389	-8.12326	-0.0628656795832971	0.6451
68.8905	-23.108	-7.47366	0.583298870801025	0.0689
28.4069	-22.813	-29.8761	0.142362677320859	0.1851
31.4983	-23.5032	-28.9665	-0.0617892703840219	0.6961
35.3634	-24.8046	-28.288	-0.347453224996144	0.9905
40.0753	-25.8894	-27.218	-0.279297530528114	0.9364
43.8053	-26.556	-27.0046	-0.423610616468871	0.9975
48.5204	-27.6246	-26.1895	-0.466005364413158	0.9925
53.7741	-28.5007	-25.3211	-0.105006737352391	0.7106
58.7825	-29.168	-24.3358	0.0786316527395274	0.3556
63.9627	-29.7239	-23.3841	0.00941333807056743	0.4748
67.3038	-29.8943	-22.9831	0.103876949708506	0.272
25.4418	-40.7217	-19.1498	0.0121234957735827	0.4787
28.4772	-41.4741	-17.5091	-0.0714822781183408	0.6601
32.6208	-42.3743	-17.2499	-0.242711627599626	0.9494
36.5487	-43.092	-17.344	0.0584397104818273	0.3895
40.8656	-43.6015	-16.3444	0.0847902747821669	0.3314
45.6344	-44.3703	-16.2622	0.140128882586496	0.3041
50.8085	-45.1768	-15.7457	0.00609460322280109	0.4831
56.369	-45.7545	-14.9382	0.0399073935340255	0.4004
60.8805	-45.7681	-13.6236	-0.159879941135797	0.8216
64.784	-45.8404	-13.0518	-0.245551256799588	0.9293
67.5533	-45.4781	-11.7163	-0.192547104397575	0.8578
23.6111	-50.3804	-14.4667	-0.123699739926713	0.7764
27.026	-52.1107	-14.277	-0.241519823863106	0.9421
30.7928	-53.409	-14.5962	-0.164808690878042	0.8188
34.9977	-54.8293	-15.3558	-0.0015164130819415	0.5074
39.5748	-56.7345	-16.0062	0.0657833785252011	0.317
44.37	-58.6355	-16.6518	0.0431661864984276	0.3903
49.141	-60.0326	-17.3791	-0.0684036253149269	0.6978
53.2664	-61.8975	-17.9561	0.0306567214887656	0.4233
56.4358	-62.6746	-18.8053	0.0748690141850592	0.3679
58.8795	-63.6739	-18.8099	0.253121261627934	0.1175
10.2852	-31.3334	47.9679	0.652101458525785	0.0051
16.3601	-31.9442	47.6231	0.288832605477705	0.1052
22.8046	-32.3988	48.5554	0.330737764020692	0.0579
30.207	-30.9639	48.3502	-0.114600939164735	0.7377
36.5529	-30.0131	48.3875	-0.181543480592722	0.8408
44.5227	-29.9807	46.6396	-0.0556115818825662	0.651
50.8399	-29.9648	46.3466	0.101176799582623	0.2723
56.4265	-29.5737	45.9339	0.316870407250863	0.1018
19.0152	-47.4891	69.6325	0.0452655452359001	0.3742
22.799	-47.2636	69.2828	-0.039919004682522	0.6189
26.9884	-47.1166	68.2377	-0.0419201235453843	0.5908
32.0044	-45.4591	67.4772	0.16107120396767	0.1886
36.1193	-44.8917	66.1715	0.0667149533593219	0.3649
40.2552	-44.5722	64.9288	0.0676090962904166	0.3957
44.3892	-44.8171	62.9721	-0.187202391073167	0.8837
47.401	-44.1872	62.0806	-0.255407454293137	0.9556
37.665	-29.0879	17.942	4.37871296411849	0
42.004	-28.6158	17.1238	2.76291859859083	0
47.1182	-27.6931	16.9262	0.278755021039791	0.0495
51.7718	-27.4374	16.9823	0.0638531402184634	0.3683
56.8112	-27.1662	16.9178	0.173405253995431	0.1021
60.8063	-26.7944	16.6839	0.281093663459598	0.0646
64.5701	-25.8412	16.5283	1.51123027949191	0
68.3022	-25.0668	16.3456	4.14334637013185	0
70.3044	-24.897	16.4373	0.979066488476797	0.0004
5.14544	-49.3922	25.7915	0.252472000463911	0.1435
9.67607	-49.5373	25.7639	0.191796281938474	0.1989
13.6202	-50.1606	26.6442	0.108371142842713	0.2662
17.298	-50.3825	27.8203	0.147977774019455	0.1864
21.2537	-51.2901	28.2988	-0.0336407772804862	0.5868
25.2279	-51.6686	29.5397	0.101689731398723	0.2849
29.2969	-51.9025	30.7015	0.0569277327152626	0.3574
33.5318	-52.0639	31.7546	0.131700505723814	0.2017
38.1579	-52.712	32.1318	0.0888908256195238	0.3034
42.8494	-52.507	33.4611	0.00300299907807311	0.4932
47.415	-52.3033	34.9106	0.0314126299317474	0.3995
51.8612	-51.4392	36.2057	-0.220266428707137	0.9309
56.1234	-50.4767	37.5962	-0.206162225037282	0.9453
60.0443	-50.2881	39.061	-0.183306836667751	0.8166
62.9687	-49.365	40.2134	-0.125092658118974	0.7295
39.9809	-4.17956	-45.9972	-0.00598033324932712	0.5197
40.1971	-5.30318	-42.5276	-0.0602867278225812	0.6405
39.655	-7.01471	-38.5746	-0.401123303728788	1
39.2619	-7.95028	-34.4218	-0.145025274824334	0.7968
39.6804	-9.37827	-29.9896	-0.00345289329034792	0.5106
39.5878	-10.7716	-25.5027	0.146858884417149	0.2086
40.071	-11.7146	-21.3828	0.179331537621549	0.1465
39.9924	-13.4001	-17.3499	-0.219903811746526	0.9733
40.433	-14.3761	-13.3442	0.318574818451309	0.0407
39.9227	-15.942	-9.29708	0.131944849510522	0.2526
39.886	-17.2348	-4.59021	9.78224402271374	0
39.2713	-18.4213	-1.58634	28.4299463002005	0
39.0103	-19.9633	2.46984	12.3671105345695	0
38.6782	-22.2891	5.82551	2.77721217846283	0
39.6192	-24.7515	9.36443	21.9168988409632	0
39.944	-26.699	12.7657	32.4325858478962	0
40.5242	-28.2497	15.6476	8.3710468070006	0
40.9859	-30.3038	18.3436	8.46920824866357	0
16.3528	-73.4687	-18.0495	-0.150332997647763	0.8097
20.1851	-73.9941	-17.7065	-0.103861228028592	0.762
23.9531	-74.5793	-17.416	0.0910557124231919	0.302
28.292	-74.6593	-17.4434	-0.0382625024834126	0.5648
32.3161	-75.3393	-17.832	0.0132612120896436	0.4724
36.4744	-76.0038	-18.1423	-0.121573219660848	0.7341
40.7861	-76.3483	-18.3813	-0.106712113786767	0.7204
45.4506	-77.1386	-18.4164	-0.0223964895572056	0.5571
49.1652	-77.2563	-18.963	0.025167138975176	0.4441
52.1717	-77.4573	-18.4748	-0.0373566480057226	0.5849
18.9912	-69.4576	64.3013	-0.0182399766954638	0.5412
22.697	-69.3288	63.9876	-0.00466741840377094	0.5028
26.2912	-68.9324	63.964	0.0475680192297732	0.383
30.0095	-68.0363	62.1748	-0.0914997500335746	0.7506
33.0385	-67.0307	60.2959	-0.0145162387596581	0.55
7.12568	-45.8091	50.2786	-0.010621128818059	0.5033
11.3716	-45.8569	50.3598	-0.0241241552102502	0.5483
15.2217	-45.8021	50.2479	0.238377961484939	0.128
20.3226	-46.5593	50.6034	0.115896318202741	0.2261
29.4156	-46.4976	49.45	-0.0390205284947821	0.5876
34.8712	-45.5884	49.6844	0.324508168403751	0.0824
38.9132	-44.5516	49.0563	0.194523204001622	0.1568
43.3543	-45.0015	48.4655	0.0226223673820165	0.4485
47.4975	-44.6715	48.7159	-0.0343767171809005	0.5938
51.5548	-44.1536	48.1758	0.0229019627519182	0.4499
56.0136	-43.7844	47.5666	-0.104032588449736	0.7436
59.3722	-43.3231	47.8198	-0.0953403473525457	0.6918
7.57407	-60.0791	50.775	0.305312161160024	0.0727
11.7247	-60.3029	50.2523	0.118286402104053	0.2225
15.6362	-61.1489	49.6696	-0.0300646803783178	0.5824
19.5492	-61.3441	49.8216	-0.0766137823044406	0.6951
24.083	-61.2716	49.2551	-0.0847727788665321	0.7105
28.068	-61.7213	48.7474	-0.139809807164434	0.8086
32.0984	-61.5507	48.3307	-0.30079662454487	0.9745
36.7931	-61.271	47.9759	-0.101919547791768	0.7512
41.2705	-61.1647	48.3593	-0.0527615827746153	0.6629
46.6948	-61.2984	47.998	-0.00675249867506811	0.5222
50.6967	-60.614	47.789	-0.0323447035345197	0.5957
54.0822	-60.048	47.2152	0.0842713921249094	0.2516
7.12755	-76.6997	35.7264	0.159868647241948	0.1558
11.5051	-76.9724	36.033	-0.0237884707203355	0.5704
36.5217	-74.746	35.5578	-0.0351026352275454	0.5787
41.5464	-74.1593	36.0044	0.0828003927886225	0.3371
46.3567	-73.5881	35.8176	-0.282878811043375	0.9636
50.353	-72.5973	36.1869	-0.245682998188421	0.9718
3.85245	-61.0415	2.86266	0.130204843312377	0.2453
5.42946	-68.5342	2.90736	0.00781124290307744	0.4867
6.63174	-72.0487	2.89701	-0.155729554793766	0.9104
8.20668	-79.0576	2.33412	-0.0191360127523539	0.553
10.0675	-86.5583	1.85633	0.00717463976278432	0.4859
10.7175	-94.6844	1.71962	-0.0164990426037985	0.5384
10.7251	-98.1518	1.57165	-0.0374600568291743	0.5778
-16.0277	-0.743079	-24.9994	0.186119213214174	0.199
-19.297	-0.285158	-25.275	0.140472190617716	0.2345
-22.2459	0.422906	-25.5731	-0.15121123597641	0.8409
-25.7101	1.31234	-25.852	-0.0941855165635112	0.7009
-28.7784	2.32268	-26.3309	-0.230373878970231	0.7522
-32.5334	3.49869	-26.9258	-0.180458310406394	0.9078
-36.6753	4.75195	-28.2645	-0.213612374697991	0.7461
-40.4521	6.12368	-28.4539	-0.426067586853024	0.8138
-45.5346	7.02247	-28.8587	-0.0850513244569586	0.6655
-49.805	7.7671	-29.3929	0.226281212156396	0.155
-53.7948	8.48442	-29.9577	0.225076783724749	0.1567
16.7006	-0.673971	-28.2556	0.0730519957590354	0.381
20.1489	0.182826	-27.6789	-0.164631170814245	0.8915
23.2225	0.773184	-27.1343	-0.0935399412776257	0.6684
26.3734	1.77759	-27.4186	-0.0616676294731995	0.6116
29.9778	2.11674	-27.7839	0.102111901469845	0.3432
33.2702	3.04167	-27.4979	-0.107910446953141	0.6933
36.6538	3.50877	-27.8393	0.0697354030301509	0.3507
40.9053	4.56355	-27.4397	-0.155436079855093	0.8532
44.7094	5.24821	-27.6272	0.0610899892032526	0.3437
48.8484	6.25323	-28.0018	-0.0651216214250617	0.657
52.4579	6.62324	-27.8913	-0.0340047117929935	0.5773
56.4801	7.20384	-28.7159	0.0553145346760824	0.3648
-18.6394	-13.5216	-23.6019	0.400520130485016	0.2443
-21.6586	-13.3283	-23.2652	-0.0180944921525201	0.5309
-25.077	-12.6491	-22.2753	0.107278912998468	0.322
-28.5905	-11.9465	-22.1079	0.186798319183217	0.1258
-31.873	-11.6116	-21.452	-0.000192134860908633	0.5007
-35.5269	-10.9918	-21.6137	-0.0852029251560592	0.7294
-39.4453	-10.8264	-21.6417	-0.157913396210693	0.8208
-44.7626	-9.33506	-20.5463	-0.0886793237739396	0.7213
-49.4668	-8.25878	-19.7785	-0.231908314019045	0.9471
-52.9092	-6.92672	-18.3603	-0.21249081817001	0.9147
-57.0709	-6.31742	-17.5089	0.0193911164779488	0.4639
-61.6296	-5.57695	-17.3818	0.371411797832901	0.1737
22.1979	-15.5867	-21.2359	-0.0183307686061048	0.5446
25.5766	-15.0868	-21.4048	0.018388452541354	0.462
29.3258	-14.7641	-21.777	0.0130605591217865	0.4682
32.5778	-14.4649	-22.2006	0.135298352457548	0.1847
36.2752	-13.8362	-22.7488	-0.0141832555493219	0.5415
39.6119	-13.7026	-22.9165	-0.0954338772368323	0.703
43.4158	-13.7749	-23.9402	-0.00216271199714557	0.4973
46.7485	-13.3452	-24.8254	-0.320472711067647	0.9691
51.1281	-12.5322	-24.3031	-0.320787140612486	0.9367
54.9762	-12.1896	-24.3829	-0.123257486735672	0.8374
59.2056	-11.9992	-24.6359	0.0914887100757547	0.3077
63.0654	-11.6831	-25.3617	-0.081274993634774	0.6517
-19.3451	-3.46716	-34.9001	0.154074012236405	0.1888
-23.0402	-3.34452	-34.4883	0.0787116985511715	0.3207
-26.5795	-2.76565	-34.9883	0.317359604006377	0.0285
-29.7242	-2.54457	-34.9864	0.370358579881997	0.0138
-33.5216	-2.14774	-35.9159	-0.0509708968541921	0.6479
-37.9013	-1.66742	-36.526	-0.122970290143451	0.7414
-42.7762	-1.3639	-37.0247	0.0500342941969678	0.4176
-46.891	-1.10248	-35.938	-0.0200246468991523	0.5551
-51.661	-0.657741	-35.4278	-0.140342664203892	0.9183
-55.9794	-0.761467	-35.5601	0.142619116819352	0.1785
21.769	-0.783628	-39.9621	0.190244227928076	0.1616
24.8984	0.314723	-40.6548	0.0927644853362597	0.3123
28.2497	0.905077	-40.4983	0.0994250456103309	0.2616
31.3784	1.17055	-41.0195	0.247941945931826	0.0964
34.8562	1.47564	-41.2821	-0.081147154068968	0.7519
38.8545	1.6916	-41.2513	0.161276289687848	0.2212
42.3939	1.85478	-40.5941	0.10336418284983	0.2698
47.1192	2.28868	-40.9385	0.00614281050935084	0.4893
51.0679	3.04067	-41.2758	-0.028626264851136	0.554
54.9847	2.6733	-41.4476	0.131411397679707	0.2275
-22.4749	-11.7435	-33.6985	-0.169289847628865	0.8984
-25.2477	-11.2879	-34.1875	-0.138535821330214	0.8554
-28.4804	-11.1939	-35.6715	-0.0372858942137579	0.5727
-31.4292	-11.1174	-36.6953	0.0449103299729419	0.3975
-35.248	-10.9721	-37.8081	0.211452636511219	0.1121
-38.9723	-10.7291	-38.8058	-0.0200387076780474	0.558
-43.6006	-10.4563	-40.3118	-0.19271338559484	0.9156
-48.7283	-9.03612	-40.297	0.243195843147958	0.0824
-52.7574	-7.72625	-39.7013	0.120824825408829	0.2774
-56.56	-7.1331	-38.8947	0.0580195194947055	0.3868
24.6723	-17.0711	-31.2987	-0.128348678725539	0.7828
28.1135	-18.0683	-30.8755	-0.0480069975629626	0.6077
31.6815	-18.7337	-31.1114	0.177664277023917	0.12
35.4787	-19.8622	-30.9891	-0.122937495206114	0.8262
38.6087	-20.6177	-31.336	-0.0544867929594332	0.6457
42.5213	-21.0926	-31.4652	0.105221470188077	0.2112
46.9219	-21.3958	-31.2366	-0.00243213682294707	0.5043
51.2244	-21.6322	-31.0161	-0.207124150936367	0.9696
56.1093	-21.7652	-30.5331	-0.194456675195011	0.9498
59.9478	-21.4748	-30.2572	-0.0382158433820358	0.5783
63.4298	-20.7983	-28.6759	0.132074053295793	0.3027
66.574	-20.4923	-28.0863	0.169845025181448	0.2294
-24.2468	10.9718	-47.5865	0.0454591738011663	0.4055
-26.7779	12.0485	-45.7548	0.291946190642484	0.0295
-30.4363	13.1021	-44.1244	-0.204785619947137	0.9698
-33.4002	14.3932	-42.2932	0.105395958953725	0.2655
-36.854	16.1182	-40.6364	-0.0613150029397006	0.6228
-40.9243	16.8847	-38.9347	0.0385494977863565	0.4021
-43.9291	17.2059	-36.0404	0.0314544047054162	0.4373
-46.4085	17.2956	-33.2653	0.0380940713368234	0.4285
-49.5763	17.2834	-30.9855	0.0821806353626755	0.3379
-52.5397	17.2417	-28.89	0.0829497191925488	0.2967
22.9063	14.5702	-44.2674	-0.0788458564646713	0.7041
26.0849	15.3914	-41.7777	0.0177731348392958	0.4391
29.5339	16.4713	-39.7814	0.180208600415398	0.13
32.7409	17.2112	-38.6822	0.321211714978288	0.0486
36.4854	17.4121	-37.3953	0.711310323903003	0.0008
39.3546	17.0725	-35.0656	0.0547790178724326	0.377
43.2634	16.5545	-33.2585	0.157503366245206	0.1777
46.7538	16.5882	-31.4954	0.429822381952232	0.0201
50.2595	16.5125	-29.6336	0.0113984471938864	0.4772
53.2488	16.1355	-27.9158	-0.203045514304676	0.9321
-36.0244	12.0083	-16.3999	0.0584168228904516	0.3494
-36.8112	14.3276	-14.5719	0.286895663682188	0.1157
-37.369	17.0394	-12.1262	0.115942437504201	0.3127
-37.9363	18.9927	-10.1631	-0.0177185853871163	0.5367
-38.5369	21.0629	-7.21768	0.0645495156789671	0.3719
-39.273	26.0877	-1.57588	0.102882769293878	0.3087
-39.9682	28.3442	2.03461	0.180568612299121	0.2219
-40.1074	31.5781	4.86332	0.237937075089242	0.0791
-40.5944	34.9532	8.48388	-0.0954468016424541	0.7579
-41.1137	38.3359	12.5602	0.0966945358026952	0.3245
-41.3558	41.5984	15.8258	0.114246253811864	0.3158
37.5973	8.57392	-15.2465	0.0299250420668618	0.424
38.4314	11.8135	-13.3362	-0.132061864040585	0.7591
38.9615	15.0905	-10.6177	-0.19415036501441	0.8859
39.6554	17.5785	-8.52089	-0.157930684381105	0.789
39.8071	19.2789	-6.02239	-0.237490049510543	0.9445
40.1396	21.9289	-2.58209	-0.112194286968865	0.758
40.2507	24.682	1.21113	-0.00103164800818412	0.5031
41.1345	28.0254	4.28973	0.120275307942165	0.2389
41.5921	32.6089	8.80261	0.175620098256722	0.1893
41.5153	35.7467	11.8515	0.254683908234432	0.0915
41.119	37.9933	15.2522	0.049462182226836	0.396
40.704	40.6658	18.5189	-0.122899665677766	0.7244
40.6338	42.9868	21.9933	0.0626519161924555	0.3653
39.6075	45.7662	24.5851	0.46746021895094	0.0611
39.0557	48.6125	27.7266	0.515464164254273	0.0947
-2.56298	36.1012	-32.5563	0.0449411927431209	0.4027
-6.78473	35.9905	-31.3419	-0.163343303116336	0.8441
-10.0605	35.7634	-29.6088	-0.106898276627693	0.7682
-13.4886	35.5668	-27.8765	-0.196421752922806	0.9129
-17.2195	34.937	-25.9438	-0.145058606393838	0.8261
-20.5647	34.9654	-24.3036	-0.00169468903835002	0.5117
-24.1332	35.3252	-22.8927	-0.181272834424799	0.8612
-28.3593	36.0161	-21.6175	0.172406702441769	0.1725
-32.2239	36.8056	-20.6095	0.0646610288696685	0.3548
-36.5349	37.1144	-19.2747	0.0869581271440996	0.3091
-39.9228	37.2903	-18.8427	0.0571283082264886	0.3767
-44.7542	37.8298	-17.6787	-0.22899230944036	0.9407
2.67973	33.8132	-32.4177	-0.010339446595568	0.529
6.69996	33.6157	-30.7637	0.0116610530764067	0.4643
10.2107	33.6259	-29.5149	-0.138263769613244	0.8008
13.8439	33.3729	-27.8894	-0.23113008655068	0.9502
17.4422	33.673	-26.9952	-0.241776806881249	0.9561
21.0999	33.6701	-26.2626	-0.182561542580339	0.9238
24.7087	34.1412	-25.0995	0.00302794827906028	0.4967
28.1558	34.5647	-23.1296	0.282126993595339	0.0783
31.9133	35.8328	-22.3741	-0.00443628851908184	0.5134
36.1412	36.5313	-21.093	-0.144911787487408	0.8056
40.0809	36.842	-20.3274	0.198192145257223	0.1365
44.4773	37.2764	-19.3013	0.306065106932967	0.1018
48.2891	37.2486	-17.9206	-0.225509801209674	0.9499
51.2304	37.8936	-16.1506	0.0205097096645204	0.4487
54.2987	38.0137	-13.5187	0.133995699420836	0.207
-3.44983	31.1206	19.7555	0.509662817630384	0.0408
-6.82504	31.7816	19.3249	0.258818283887217	0.187
-11.3526	31.5977	18.5716	0.198597992180032	0.1633
-15.1959	31.7606	18.916	0.119772522083701	0.265
-19.5589	32.5069	18.6517	-0.0521787697203741	0.6524
-23.7254	32.4627	18.1464	-0.0288341748875732	0.5783
-28.6433	32.4327	17.6321	0.237813258038997	0.0781
-33.3929	32.8573	17.2705	0.103945269049258	0.2966
-37.2432	32.614	16.7527	0.092894329233483	0.2537
-42.0432	32.4253	16.1238	0.2644036871595	0.0412
-46.8852	32.6233	15.4846	-0.0958278867387904	0.7986
-50.3433	32.2872	15.1171	-0.100219162761473	0.7861
7.93245	37.9878	6.06146	0.299893943814723	0.0404
12.1903	38.662	6.01263	0.193350732904186	0.1645
16.8804	38.3878	6.51453	0.166970942433404	0.2165
21.5596	38.8023	6.29316	0.26587380459697	0.0993
25.8176	38.8419	6.17504	0.325373998131597	0.0388
31.1621	39.5246	5.95353	-0.196596419198462	0.8901
35.7284	39.3595	5.93266	-0.115694129139861	0.7215
40.2191	39.504	5.99376	0.0467331321238238	0.3775
43.774	39.2613	6.37197	0.000588983417741495	0.5017
47.583	38.6566	5.63053	-0.135346965368262	0.8111
51.2172	38.2256	5.15357	0.101141387041642	0.3236
54.673	36.8392	4.97039	-0.0170714465703812	0.5352
-7.08885	-55.2933	26.3376	0.187421286413155	0.1498
-11.35	-54.9942	27.7527	0.259361357559252	0.0792
-15.096	-54.6142	29.4453	-0.199668123090263	0.9149
-18.1066	-53.7953	30.9894	-0.0423424532585484	0.6026
-21.4331	-53.6366	32.4981	0.23570343258238	0.0608
-25.3768	-53.5137	33.3643	-0.0760472564220973	0.6996
-28.7116	-52.9042	34.7762	0.160046752084453	0.1915
-32.9666	-52.4375	36.6475	-0.170546647539257	0.894
-36.644	-51.9621	38.8541	-0.163330378789477	0.7882
-40.5629	-51.2368	41.3013	0.0277786574594789	0.4246
-43.5822	-50.3667	42.8933	0.0437248045929315	0.3674
-47.3631	-50.0789	45.0468	0.0106942529600071	0.4817
-50.8187	-49.6949	46.9858	-0.11030204149609	0.7194
-54.6452	-48.5836	49.0157	-0.355927935022727	0.9783
-57.6711	-47.6795	50.7316	-0.203143028244004	0.8435
8.73983	-50.8178	25.8255	0.0736464512915951	0.3382
13.0012	-51.3173	26.1413	0.190344907367401	0.1794
16.2527	-52.312	26.6569	0.171201998422747	0.1952
19.9221	-52.7433	26.7457	0.0946763051479897	0.2945
22.9885	-53.229	26.3355	-0.0464412021761879	0.5731
26.9383	-53.111	26.636	-0.163347257232885	0.8843
31.3638	-53.6227	27.1388	-0.347377415575605	0.9948
36.39	-53.5162	27.7932	-0.21155822446768	0.8746
41.4847	-53.5953	28.8731	-0.145434734389219	0.8341
45.3718	-53.4269	29.9484	-0.129897772160991	0.7862
49.362	-54.0726	30.358	0.0131347776058248	0.4678
52.7565	-54.4509	30.8647	0.129260878216036	0.1896
56.4405	-55.2245	31.2391	0.104478744331268	0.2204
60.1312	-55.2554	31.501	0.108839329286996	0.2453
63.2504	-55.2082	31.9747	0.0942302796314936	0.281
-0.116021	-3.80793	-12.5293	-0.0161103704722633	0.5469
-1.62942	-2.53556	-9.5989	0.177312403417261	0.1157
-2.72692	-0.733411	-5.95941	-0.117423529348226	0.8084
-4.98452	1.24696	-2.833	-0.221802028807001	0.889
-6.38561	2.70564	0.246892	-0.149074409987934	0.7946
-8.23837	4.40962	3.88858	0.180785725305844	0.1667
-10.6114	5.52356	6.63842	0.215650652537785	0.1129
-12.4679	7.16159	9.85708	0.0170639265381081	0.4633
-14.9168	8.89773	12.3558	-0.0549993002891889	0.634
-16.9755	10.0929	14.8034	-0.056461216826263	0.6561
-19.4751	11.8283	17.6851	-0.127396720002418	0.7873
-22.2461	13.2175	20.1609	0.182723193616263	0.1627
-24.4615	15.1949	22.7427	0.226511511063586	0.198
-27.144	17.3918	25.4847	0.133776612614384	0.1483
-29.9377	19.2534	29.0887	0.229010908001015	0.0773
-32.1923	21.4879	31.9798	0.0184618161778596	0.4509
-34.6265	24.0071	34.8846	-0.134969396036278	0.8027
-37.0782	26.1117	38.6334	0.0241691195812128	0.453
-18.8857	-4.35567	-18.8058	0.362802081189105	0.0606
-22.8553	-3.89457	-20.854	0.41042410096445	0.0191
-26.2908	-3.86972	-22.1557	0.238989108235513	0.0581
-29.3757	-3.44096	-23.3576	-0.303019634714855	0.9848
-32.4606	-3.17135	-24.5364	-0.336774673876416	0.9973
-36.8472	-2.90247	-26.4331	-0.0385114342239541	0.5897
-40.0402	-2.45405	-27.3966	0.0477397143180274	0.4072
-43.3254	-2.47369	-28.3543	-0.212090903458595	0.9425
-48.0626	-2.13955	-29.7843	-0.426066270110397	0.9962
-51.423	-1.79486	-30.3635	-0.236559757786754	0.9187
-54.8516	-1.36502	-30.8243	0.14782654566738	0.2133
-58.7814	-0.968256	-31.1751	0.220477870122735	0.1756
17.5031	-8.02893	-22.1446	-0.196518587873554	0.7799
20.9624	-8.41327	-22.9291	0.138827308191749	0.3123
24.3863	-8.30329	-23.6192	-0.0862342159503355	0.5389
27.858	-8.71427	-24.1911	-0.0729664310382775	0.6241
31.4817	-8.73333	-24.5063	0.0363703803000164	0.4255
36.2175	-8.80196	-24.2011	-0.0332267585804705	0.5444
39.564	-8.81908	-24.2509	0.0493083250137691	0.3825
42.8879	-9.05067	-24.4543	0.515262630161472	0.0087
46.1738	-9.12213	-24.973	0.180901521665573	0.1781
49.6076	-9.53981	-25.3238	-0.0194350614985549	0.5584
-20.8505	-13.4331	-18.6572	0.138691212094222	0.2693
-24.5854	-13.2984	-18.9371	-0.145134139525617	0.7794
-28.2768	-13.4926	-19.8632	-0.0247427481869322	0.5495
-32.4182	-13.3239	-20.0394	-0.0751831447223177	0.674
-36.1716	-13.5042	-20.267	0.207457286013078	0.1694
-43.624	-12.7251	-20.6436	0.495915621097624	0.0109
-47.5752	-12.7241	-21.4257	0.231797136560554	0.0401
-51.5855	-12.3158	-21.3675	0.450530425662919	0.0093
-55.5913	-12.3588	-21.2612	0.339037364810237	0.0439
-59.5995	-11.9615	-21.7824	0.0860706084476002	0.2895
-63.89	-11.7973	-21.51	-0.0859028604927743	0.7444
24.5256	-19.7831	-20.6409	0.885331853139945	0.0006
28.3185	-20.6153	-20.4992	0.58742122268567	0.0111
31.798	-20.9821	-19.9205	0.0106768013574128	0.4756
35.7644	-21.5834	-19.1318	-0.0668370308558249	0.7025
39.0586	-21.7378	-18.2065	0.0419351158301526	0.3927
43.4259	-22.3894	-16.7226	0.100088913541872	0.3046
46.4235	-22.8279	-16.4342	0.358431883072722	0.0381
49.9931	-23.7506	-16.3092	0.0343603772670975	0.4009
53.1009	-24.1452	-15.8391	0.205503499581506	0.1574
56.8509	-24.9761	-15.1861	0.249261954065542	0.0504
60.1516	-25.2462	-14.5696	-0.13091869865254	0.7628
64.3231	-25.1796	-13.9875	-0.0375701411162671	0.5837
68.7638	-25.8496	-12.8453	0.0814629014556882	0.3278
-30.4621	-26.0461	-11.3768	0.530043870780966	0.0061
-34.3031	-26.7496	-10.5228	0.10978830005582	0.2905
-38.3309	-27.5758	-10.5346	0.0433518324458544	0.4465
-41.8082	-28.4387	-10.6302	-0.0305203864759963	0.5582
-45.1592	-29.2462	-10.6714	-0.23084883039975	0.8591
-48.7797	-30.0224	-10.7095	0.0328343830477793	0.425
-52.5697	-30.1679	-11.3599	0.375853583304083	0.0677
-56.3457	-30.8156	-11.1924	0.511778635842098	0.0464
-60.5085	-31.4589	-10.7362	0.229515169541204	0.1859
-63.9911	-32.0261	-10.3659	-0.0491570828824309	0.6168
-67.2177	-32.5837	-10.0991	0.233408491780463	0.0716
24.2654	-32.9967	-7.74743	0.116312131134245	0.2468
28.0169	-33.5738	-7.66379	0.0268402354718662	0.4109
32.3746	-34.0396	-7.45968	0.104651749665216	0.2615
36.73	-34.6083	-7.28233	-0.0455017823715637	0.6351
39.9739	-34.8408	-7.68519	-0.00984136633824939	0.5136
42.7932	-35.108	-7.72864	-0.0327611716278448	0.5463
45.9094	-35.0386	-7.93358	-0.0984322414146667	0.6304
49.3741	-35.329	-8.76858	-0.0559426287931462	0.583
53.468	-35.6287	-8.86682	-0.0257309032349371	0.5634
57.1804	-35.852	-8.75984	-0.427901729326148	0.9994
60.9039	-36.0921	-8.43133	-0.221689698903324	0.8696
64.6013	-36.3616	-9.15172	-0.193315616333078	0.8707
68.5344	-36.5813	-9.53853	-0.153666131026452	0.8364
-21.3955	-37.6043	-5.89177	0.242287210441467	0.1171
-25.0896	-37.5103	-5.44946	0.0826858674952777	0.372
-29.7873	-37.7858	-5.41501	0.136167210762637	0.2044
-34.1904	-37.7098	-4.91079	0.605974609265422	0.0159
-38.3284	-37.8154	-4.50447	0.536983076380405	0.0248
-41.6327	-38.2748	-4.3555	0.366702914312846	0.0702
-44.8103	-38.2599	-4.28534	-0.138813391404664	0.7225
-48.2685	-38.1785	-4.20301	0.223587116858703	0.0863
-52.0255	-37.9504	-4.07791	0.226135055040396	0.1255
-55.9081	-37.6041	-3.87645	0.15560534510629	0.2192
-60.327	-37.7545	-3.62221	0.204522893601767	0.0726
-64.2741	-37.4333	-3.38472	0.425183874709933	0.0161
-68.513	-37.0731	-3.17089	0.303703677708429	0.0438
-36.7642	13.7513	-48.3108	0.00582901886080389	0.4791
-39.3541	13.6116	-46.5103	0.302340359237405	0.0525
-43.1095	12.8287	-44.2231	0.423968248484432	0.0343
-47.2244	12.3612	-42.2488	-0.014949491664218	0.5354
-50.8313	11.9961	-40.312	-0.143355879646194	0.7699
-53.5855	10.9589	-38.0848	-0.11421809149829	0.7319
-24.5999	4.9939	-33.9211	0.436903489851843	0.008
-27.6636	5.29817	-33.2672	0.548182272156629	0.0099
-31.0351	6.0891	-32.7376	0.12433485288242	0.247
-34.5945	6.36212	-32.2749	0.161004395218307	0.2006
-38.7296	6.69247	-31.1171	0.1337338215591	0.1965
-42.2643	7.04633	-30.5868	0.0790648736411239	0.2878
-45.3874	7.22113	-29.9605	1.8825185116359	0
-48.938	7.40321	-29.2366	1.06865800520981	0
-52.0197	8.01306	-28.3702	0.176463029698303	0.1903
-55.6317	8.12073	-27.4737	-0.271348816024853	0.9145
-24.239	-10.7989	-31.5499	-0.0455653960319028	0.5903
-27.6469	-10.1527	-32.4207	-0.0269020704920067	0.5882
-31.2134	-9.70859	-32.6213	-0.157162359837373	0.7995
-34.8385	-9.7706	-32.9861	0.402676817010843	0.0074
-38.3936	-9.3878	-33.1617	0.0529582215629947	0.3371
-42.3881	-9.53554	-33.5301	-0.0260629603855703	0.5673
-46.9843	-9.6523	-33.9449	-0.0657034951777697	0.7046
-51.1724	-9.4467	-33.893	-0.264057850737846	0.9248
-55.3541	-9.12687	-34.4476	-0.264002805076691	0.9572
-59.0278	-9.46807	-33.7878	-0.117653230501051	0.7157
-62.7299	-9.97148	-32.6709	-0.0601092298000753	0.658
-25.04	-18.2786	-28.5283	-0.148896394782587	0.8871
-28.3094	-18.7117	-28.7718	0.0111666962596086	0.4713
-32.238	-18.9687	-28.4389	0.139998622881492	0.1825
-36.7118	-19.7264	-28.1877	-0.125094047657805	0.7729
-40.0231	-19.9785	-27.5036	-0.155712708271245	0.8084
-44.0424	-20.6138	-27.6307	-0.211967745344413	0.9565
-48.8525	-21.1424	-27.0596	0.0858685069064895	0.2904
-52.8883	-22.1527	-26.5125	0.277343104696603	0.1377
-56.4513	-22.4327	-26.373	0.350688474464679	0.0697
-60.4449	-23.2903	-25.1714	0.0956285623688216	0.2903
-64.9546	-23.982	-23.7226	0.103776509576242	0.3107
-28.5083	-34.2871	-22.0616	-0.0805179685994895	0.7093
-33.285	-35.22	-21.1883	0.26868665058874	0.1253
-37.1434	-35.3871	-20.1218	0.0566805685206346	0.3741
-40.1625	-36.0444	-19.903	-0.0530874045493039	0.6033
-43.9628	-37.0196	-18.9364	0.721529308322082	0.0036
-48.0596	-37.8101	-18.2861	0.327586650420852	0.1052
-51.8181	-38.3155	-17.7075	0.100018286022749	0.3017
-55.583	-39.2586	-16.8078	0.305784905769342	0.0783
-59.4351	-40.0113	-15.485	0.00460381241183105	0.4911
-62.5464	-40.085	-14.1439	0.204311344458729	0.1181
-65.971	-40.6263	-12.2383	0.216329281394164	0.1249
-36.442	1.73245	-8.58598	-0.196893914416986	0.9138
-39.5847	2.80347	-9.37172	0.0183709559029117	0.4653
-43.7984	5.01777	-9.4431	-0.200510896958367	0.9438
-47.7893	6.23102	-10.4552	0.550578752395025	0.003
-50.6156	8.59081	-10.1911	0.159548032267375	0.1919
-53.2018	10.0004	-10.5785	-0.133149187200598	0.7944
-56.0065	11.4457	-10.9496	-0.070014729243152	0.6626
-39.7521	-6.46093	-10.5783	0.174103432440182	0.1335
-44.132	-6.89794	-10.1147	0.248810800865151	0.0844
-48.7085	-6.91874	-9.17963	-0.136237368781945	0.7443
-52.3285	-6.88456	-8.13943	0.477993137618854	0.0143
-56.2629	-6.97706	-7.12303	0.0138296138419272	0.4672
-59.7291	-7.73685	-6.17825	-0.0816889134358358	0.7985
-62.9721	-8.12839	-5.41712	0.0940922502631143	0.3389
-65.7995	-8.25425	-5.55861	0.306476926704736	0.0701
-33.1203	8.68379	-12.3725	0.846359056678827	0.0139
-32.9072	10.8538	-8.62631	0.208023563862707	0.1715
-32.7425	13.0137	-4.92652	0.221187646826867	0.163
-33.1509	15.1306	-1.32657	0.113358736719045	0.2577
-33.3881	17.2382	2.35686	-0.0690921066228078	0.6482
-33.79	19.2656	6.83235	-0.020090663186673	0.534
-34.1067	21.306	10.499	0.154620752867288	0.1875
-34.1706	23.2738	14.0182	0.0949385304157107	0.2974
-34.7953	25.3784	18.1152	0.566560795622347	0.0016
-34.9988	27.4698	22.4503	0.0826555958717019	0.2999
-35.8419	29.3555	26.684	-0.0775038596200198	0.6768
-36.091	31.1603	30.8717	-0.0215436525438303	0.5663
-36.7583	32.8236	35.6092	-0.113312131466093	0.7481
-36.8243	34.7109	39.6385	0.00280843410707021	0.4891
-36.4997	36.5251	43.6453	0.349146870821074	0.0189
27.9937	-8.78414	-25.6743	0.189570193277049	0.3365
31.8111	-9.32863	-24.4276	0.107078885148208	0.4041
35.9233	-9.94331	-22.6779	0.046458756999977	0.4201
40.1565	-10.0919	-20.7458	-0.133244234113296	0.7195
44.6735	-9.93357	-19.1545	0.072266018940051	0.3764
49.1705	-9.69273	-16.5385	0.024266198144079	0.4426
54.2363	-9.46568	-14.234	0.0740879608558787	0.3272
58.3458	-9.55879	-13.1028	-0.00270277266340202	0.5066
62.1632	-10.0495	-11.2812	0.127087345083755	0.2606
24.5574	-26.5832	-14.0732	-0.0972478838064414	0.5998
29.0502	-25.7615	-14.1815	-0.162021340776885	0.7005
32.989	-25.0282	-14.9299	-0.237931385758227	0.8224
37.4829	-24.2607	-15.6394	-0.214446961737618	0.928
42.0861	-23.5604	-15.5881	-0.227273023577237	0.9035
46.6972	-22.1777	-16.2956	0.15102250245757	0.2297
51.958	-21.1001	-15.9634	-0.075549469926066	0.6727
56.2858	-20.0476	-16.5049	-0.18975839994329	0.8036
60.9178	-19.7492	-16.9816	0.11109948541787	0.3374
64.6168	-19.4302	-18.2375	0.111881510169009	0.277
28.6321	-1.2218	-42.7289	-0.26360859854951	0.9481
32.2728	-0.0903061	-41.2379	-0.148081499527821	0.7974
36.6689	1.33114	-38.9035	0.113020709414426	0.3038
41.069	2.18529	-37.557	-0.189816476816272	0.8868
45.0658	3.00685	-36.136	-0.0327804274625957	0.5529
49.7951	3.76959	-34.0172	0.101219572288936	0.3772
54.7303	4.68509	-32.7254	0.120372920184964	0.2886
59.0012	6.01422	-31.4827	0.0274044275651821	0.452
26.3682	-16.8328	-30.8462	-0.220282765519162	0.861
30.2518	-17.2957	-29.7539	-0.151558371933637	0.7818
34.0086	-17.7558	-28.7194	-0.0222428373444576	0.5408
38.1249	-18.2661	-27.6345	0.0291060283147317	0.4213
42.8183	-18.5767	-27.3595	0.125247708416013	0.2072
47.0267	-19.1023	-26.4873	0.0172333767188131	0.449
51.9026	-19.3839	-25.3212	-0.00970194557458359	0.5216
56.642	-19.2039	-24.4934	-0.244815006811918	0.9488
61.0149	-19.3242	-23.1358	0.0720002342759793	0.4619
65.2897	-19.495	-22.5786	0.251392577312243	0.332
68.8525	-20.3524	-21.1513	-0.0898138293468876	0.6268
71.5881	-20.7237	-19.7807	0.368614893058724	0.1793
22.6192	-39.2102	-14.9899	0.267903265551099	0.1326
26.0108	-38.7509	-14.0738	0.118980023723184	0.2808
29.8996	-38.7227	-13.2905	0.0347497500942273	0.4038
33.3482	-38.3382	-12.6035	0.212856282470589	0.1506
37.2082	-37.9866	-12.0595	0.0498252973387183	0.3895
42.2714	-37.6622	-11.3621	-0.0249681020752592	0.553
47.9434	-38.1704	-10.8556	0.141043441142261	0.2677
53.1032	-37.7425	-10.0317	0.0846986793645199	0.4003
57.5474	-37.0061	-9.00354	-0.0234511648658142	0.5303
62.2636	-36.4808	-8.30435	-0.0622544954584758	0.6206
66.0449	-36.4203	-7.61968	-0.0932464313998442	0.6888
49.9415	-14.9213	2.34291	0.588287593637088	0.0607
54.1964	-15.5815	3.08381	0.295759335836292	0.2187
57.9307	-16.8127	4.16519	0.428566333472319	0.033
62.1579	-18.381	4.90671	0.112782518826749	0.2597
65.5179	-19.3113	4.99958	-0.121930776961349	0.8096
45.3068	-27.9525	3.71631	8.94580088352752	0
50.5625	-27.891	4.61194	2.39504397142447	0
55.0802	-28.578	5.5695	0.310750359570708	0.0527
59.5784	-29.5966	5.14024	0.635108657641368	0.005
63.3261	-30.7576	5.26829	0.770795872581423	0.0025
67.0554	-31.8614	4.41308	0.516969275714338	0.022
7.25796	-40.307	20.986	-0.164900564566409	0.8451
10.772	-39.3857	22.3677	-0.326974659465198	0.9663
14.2282	-38.2369	22.7543	-0.395562443487904	0.9883
17.8398	-36.6798	23.4419	-0.109218004817532	0.7846
20.6516	-35.5088	23.6361	0.361690723542018	0.0296
24.1303	-34.244	25.5231	0.280992898131709	0.0844
29.4106	-32.7637	27.1024	0.172450544286261	0.1546
36.0367	-30.9694	28.7569	0.10600410042182	0.3228
42.3053	-29.2674	28.8686	0.311766443183911	0.0786
47.6573	-27.8063	29.257	-0.291007843407266	0.9865
52.2677	-26.693	31.5442	0.183671894167228	0.2096
56.0092	-25.4566	32.7967	0.556806856032116	0.006
59.2294	-24.0442	34.9069	0.458014711656432	0.0115
62.8531	-22.7307	35.8954	0.343713488706036	0.077
66.2113	-21.0307	36.824	-0.220688859886711	0.9332
9.28176	-67.267	49.09	-0.194519960451469	0.8572
12.7293	-66.101	50.3818	-0.0149486079724502	0.5259
16.9659	-64.3462	51.2339	0.261724097836956	0.1912
21.5335	-62.1804	52.0958	-0.0378540257311073	0.5767
26.0608	-60.2428	52.1208	-0.0971777716141897	0.7167
30.1732	-58.0831	52.3175	-0.184488568028351	0.8035
34.3688	-55.9184	53.5472	-0.0948101751838345	0.6577
38.3037	-53.9971	53.6333	-0.131700248977316	0.7942
41.8306	-51.7471	53.7521	0.243739052430035	0.0935
45.4759	-49.8304	53.626	0.27814851968615	0.1529
49.9448	-47.8828	53.2712	0.0693659090039043	0.3576
54.8658	-46.0948	53.7967	-0.0632725006558762	0.6568
4.8332	-51.2878	30.1531	-0.203910296217733	0.8623
8.6069	-52.3241	30.5149	-0.208326203089384	0.8424
13.0062	-53.1624	30.6678	-0.257080385270685	0.946
16.6964	-54.2941	31.0593	-0.167933285387681	0.8589
20.5605	-54.28	31.6811	0.156933128018891	0.1284
24.5683	-53.5879	32.6589	-0.00476846587611068	0.5139
29.6091	-53.2432	34.1557	0.188693172986025	0.1478
34.74	-52.5715	35.8936	0.120023911048598	0.2742
38.6768	-52.5824	36.7597	0.000484970191741096	0.4974
43.5214	-52.2938	36.6235	-0.0541105484238729	0.6307
47.9643	-52.7205	36.0659	0.489162025756085	0.0661
52.5062	-52.6255	36.5599	0.383502077574417	0.1181
9.90247	-57.1154	11.9049	-0.071074268534225	0.6596
14.0238	-57.3342	11.4786	-0.0466648142128759	0.6211
18.0312	-57.6775	11.1498	-0.125186320778825	0.7891
21.5807	-57.299	10.9279	0.000279374829965429	0.5013
25.6411	-56.7726	10.6477	0.0429834077038431	0.4197
29.4944	-56.5483	10.3987	-0.0287724688569625	0.5302
33.7029	-55.6089	10.0458	0.100307201234647	0.3024
38.2177	-54.6568	9.66794	0.107652186696103	0.2728
43.4738	-54.0837	10.2779	0.278245172810177	0.1052
48.0238	-54.0096	9.97386	0.287603396654869	0.1297
52.0647	-53.3212	9.90238	0.486985899204796	0.037
56.8157	-52.725	9.89095	0.603829531924441	0.0229
8.89756	-65.2811	10.6367	0.763359226167867	0.0637
12.9	-65.4544	10.3314	0.514195170631372	0.0993
17.2952	-65.6692	9.9731	-0.158416291444302	0.8006
21.7175	-65.7749	10.5048	0.367357545330246	0.019
26.1316	-65.4896	10.282	0.626343836202517	0.0186
30.433	-64.7691	9.9071	0.468584502722996	0.0734
34.0935	-64.409	8.54779	0.160203643758142	0.2021
38.1278	-63.9825	8.276	0.489087703111628	0.0095
42.5631	-63.0463	8.19875	-0.160299567768791	0.7263
47.022	-62.4896	7.9635	0.442361852270826	0.0591
50.9181	-62.0806	7.76321	0.352482956022471	0.044
55.1545	-61.412	7.5889	0.766055134370998	0.0054
14.5498	-55.2158	0.753511	0.571444062659581	0.0485
18.31	-55.0339	0.482061	0.665147527700546	0.019
22.3988	-54.0492	-0.350183	-0.0967844367189814	0.6972
26.4588	-53.4448	-0.304719	-0.017877223399463	0.541
29.9595	-52.8187	-1.35727	0.147645266422325	0.2723
34.2434	-52.0764	-1.53399	-0.0807854952539814	0.6973
38.7935	-51.1115	-1.18919	-0.179733073458997	0.9113
44.1369	-50.5009	-1.04454	-0.225466898256822	0.8866
49.2703	-49.8681	-2.00371	-0.17390472875215	0.7996
53.6972	-49.2354	-2.1436	0.15065609105801	0.2384
58.1612	-48.4185	-2.02636	0.10408833721398	0.2518
62.3621	-47.833	-2.8239	0.197047164814754	0.1044
66.8043	-47.3315	-2.9969	0.226279487490826	0.0971
-26.6818	-4.00315	-41.1353	0.204115437093117	0.3387
-29.43	-4.11217	-39.404	0.119810031544452	0.3592
-32.1882	-4.32811	-37.7558	-0.246442312314919	0.9155
-33.2877	-4.45271	-37.2391	-0.235489057381788	0.866
-36.5059	-4.8492	-35.6085	-0.173634961052533	0.825
-39.7181	-4.78628	-32.8382	0.190270118130954	0.1789
-43.0615	-4.72242	-31.5397	0.0740657633888067	0.3548
-45.6261	-4.10375	-28.9923	0.0465618295169028	0.3995
-48.1284	-3.79543	-27.5119	0.134862213591494	0.2447
-51.7956	-3.91593	-25.7719	0.136549472181668	0.2543
-55.7274	-4.66214	-24.4639	0.0556605686691591	0.3548
-58.5339	-5.26786	-23.623	-0.131231191270968	0.8105
-24.3453	-11.0662	-38.0525	-0.129141994125666	0.7649
-27.3908	-11.9559	-37.1328	-0.0838149238267908	0.714
-31.5027	-12.8701	-36.3303	-0.112870918377223	0.6817
-35.6628	-13.774	-35.7071	-0.03318023458826	0.5611
-39.3756	-14.1418	-35.451	-0.231582090845852	0.9567
-43.7951	-14.479	-34.4595	0.0702588853710124	0.3182
-47.674	-14.7806	-33.3502	0.288885052905803	0.0841
-51.6925	-15.1045	-32.224	-0.0708390259787669	0.6623
-56.6195	-15.5403	-31.249	-0.0814726776531525	0.6929
-60.8175	-15.7013	-29.9876	-0.0518551804630514	0.6231
-64.5	-16.7555	-28.6275	-0.0502557308179028	0.6291
-17.9456	-31.0114	-11.6211	-0.174458625657264	0.9117
-22.8581	-31.4816	-10.8243	-0.109405841191084	0.7153
-27.2928	-31.423	-10.7478	-0.0977522235189623	0.738
-30.8486	-31.213	-10.5288	-0.0292914509812616	0.5534
-38.3937	-30.8054	-9.82206	0.0372978587192458	0.4332
-42.5058	-30.8585	-9.47547	-0.217866843676628	0.9303
-46.7533	-31.0915	-9.40779	0.0917025598041226	0.2953
-50.5045	-31.1844	-9.2477	0.274667876714808	0.0449
-54.8385	-31.1509	-8.68771	-0.0543119316993186	0.6731
-58.5143	-31.1627	-8.06141	-0.0826191983960874	0.7086
-62.4999	-31.5132	-7.93215	0.150598948368182	0.2011
-66.2687	-31.3471	-8.21941	0.152515225234669	0.1868
-69.2326	-31.5797	-8.3297	-0.119471765061741	0.7983
-29.737	-50.1056	-18.0385	0.0524453956359578	0.3787
-33.2557	-49.9506	-17.6112	-0.0853442569424034	0.6916
-37.3095	-49.516	-16.7791	-0.320893836971128	0.9996
-41.534	-49.6185	-16.4112	-0.0940533755082945	0.7052
-45.591	-49.6778	-15.7184	0.018048388513104	0.4556
-49.9708	-50.0834	-15.2778	-0.0179294899642247	0.5294
-54.3449	-50.5593	-14.1456	-0.0371704476368792	0.592
-58.0211	-50.8188	-13.7291	0.0366353823385639	0.4223
-62.0872	-51.1538	-13.4006	0.0542867361173709	0.4113
-14.0419	-61.4359	-7.50566	0.225639647304816	0.1098
-18.0453	-61.3868	-7.14049	0.0795000209017465	0.2844
-22.0866	-61.8449	-7.64473	-0.0115756714258343	0.5412
-26.3832	-61.9237	-8.43483	-0.0637949953898977	0.6666
-29.9315	-61.8857	-8.93223	0.267303050111178	0.0782
-33.7422	-62.3175	-9.21292	0.13617483583514	0.2147
-37.4441	-62.2524	-9.50467	0.0778937722281596	0.2881
-41.069	-62.778	-10.0755	-0.121886363733802	0.7984
-44.9972	-62.9434	-9.86101	0.0997407730202855	0.3207
-49.145	-63.168	-10.3644	0.220957836431791	0.1086
-53.1551	-63.9736	-10.856	0.17074051959229	0.1886
-57.2186	-64.3296	-11.2283	0.160564769267019	0.2286
-6.67199	-70.8705	-3.01748	0.529100048642048	0.0126
-10.8159	-71.345	-3.86105	0.168329981810228	0.2099
-15.1758	-71.4703	-3.97081	-0.141521745096939	0.8114
-18.5681	-71.7159	-4.51557	-0.0260936187859517	0.5762
-22.9839	-71.6608	-4.28642	0.329101820221333	0.0446
-26.4237	-72.0803	-4.5804	0.101301436620554	0.316
-30.2407	-72.5369	-4.39211	-0.201835588620585	0.9262
-33.7401	-72.3536	-5.054	-0.0827092999636322	0.7261
-37.1394	-72.6949	-5.02304	0.203351285541249	0.1121
-41.0204	-72.8111	-4.84416	0.0944967557639262	0.2686
-45.114	-73.4045	-5.45812	0.129026580985298	0.2036
-49.1574	-73.6974	-5.38128	0.100225033427444	0.264
-6.15792	-81.2742	-8.63675	-0.0851940279574864	0.738
-9.83701	-81.6423	-9.09721	-0.0924273620690437	0.7296
-13.6395	-82.4076	-9.77221	-0.0169908600881437	0.5424
-17.5856	-83.3446	-9.57232	-0.034398176272882	0.6242
-21.3673	-84.5562	-10.1978	-0.0868486596983222	0.6788
-25.036	-84.7259	-10.8673	-0.0571502534440419	0.6594
-28.0228	-85.2421	-11.511	-0.124548701858425	0.8037
-31.4207	-86.1645	-12.2166	-0.190484569309413	0.8861
-35.14	-87.5407	-12.0954	-0.217691472789406	0.9247
-42.1181	-90.2393	-13.3988	-0.183950742078835	0.7963
-36.6615	-15.8307	-1.30981	0.196768618781468	0.1409
-40.3552	-14.7739	-0.259048	0.612337501259645	0.0031
-43.241	-14.1405	0.0131074	0.794007232812449	0.0003
-46.499	-13.3915	0.748744	0.734108300499807	0.0033
-51.1352	-13.5305	0.92049	3.74194619117336	0
-56.0576	-13.9288	1.2169	-0.0422148183269959	0.5884
-60.6891	-14.1211	1.70181	0.0131814037394196	0.4742
-64.0162	-14.454	1.38451	0.348664072282185	0.05
-67.6101	-14.7058	1.55936	0.0116191570498057	0.4682
-69.8479	-14.9016	1.33052	0.0215574630269522	0.4413
-6.01565	-49.3519	15.3398	-0.184540168224276	0.9253
-9.32122	-51.0539	16.2549	-0.161044251918502	0.9057
-12.564	-52.9235	17.797	0.379748060992256	0.0143
-15.8796	-54.8415	18.4391	0.279094151002542	0.0762
-18.6778	-57.0806	20.0192	0.242818550063957	0.0672
-21.9144	-59.0663	21.0004	0.40467458273645	0.018
-24.7991	-60.909	22.9743	-0.107337374186476	0.7714
-27.8123	-62.9404	24.0403	0.0811866148058669	0.331
-31.7678	-64.6133	25.7767	0.0853399344943757	0.2871
-34.8736	-66.3827	26.7182	-0.0654340677652981	0.6377
-37.9857	-68.2259	28.408	-0.22350792790202	0.9331
-41.0489	-69.8492	29.1934	0.00228513974610123	0.4891
-44.5252	-71.3024	30.661	-0.0500116973075104	0.6312
-47.1111	-72.7593	31.2458	-0.0990971102727641	0.7561
-49.7143	-74.623	32.3543	-0.0845345537987712	0.6939
-1.13269	-63.188	28.9819	0.265819974403269	0.1058
-5.01375	-62.8049	29.875	0.150801813583167	0.2076
-8.39313	-63.1934	30.7422	-0.0241762359655922	0.5495
-12.2522	-63.5139	32.7171	0.119509091044335	0.3049
-15.2038	-63.3189	34.094	0.0566527061377966	0.3815
-19.1893	-63.3356	35.3685	-0.117691917524001	0.8089
-23.4214	-62.7329	36.917	0.067370355622594	0.3428
-28.0321	-62.034	38.6601	0.298035721154175	0.0903
-32.7677	-61.7256	39.8191	0.150824120003834	0.2186
-37.0105	-60.7117	40.9796	-0.029202179652785	0.5864
-40.8795	-60.3432	42.301	0.123628360319914	0.2132
-44.8747	-59.5793	43.2078	0.326179631670728	0.0554
-48.423	-59.2293	43.4655	0.154632581805424	0.1889
-51.9441	-59.0755	43.9893	-0.259057917259907	0.937
-54.8472	-58.3827	43.9946	0.00348904669105932	0.4862
-57.3374	-58.0608	43.9882	0.0103601567120881	0.4706
-60.0664	-57.6727	43.9454	0.320472428406496	0.0369
-0.507833	-68.5935	50.8905	-0.0796661421611804	0.6574
-3.26533	-67.7765	50.6031	0.153142924081913	0.1968
-6.45355	-67.3578	50.1443	-0.0430877118742121	0.6153
-10.4514	-67.0551	49.6765	-0.216022326619378	0.9219
-14.3405	-66.3119	49.4006	0.100633781301846	0.2472
-18.3178	-65.1036	49.1653	0.259110529018477	0.0636
-22.5106	-63.5008	49.109	-0.00827638605893788	0.5119
-27.6597	-61.8912	49.8449	0.299035713956503	0.0901
-31.4671	-60.762	49.2989	0.0768012524120738	0.3304
-35.2761	-58.7404	48.9512	-0.162255196442767	0.872
-39.0732	-57.2485	48.7223	0.135770964373524	0.2101
-43.6573	-56.0887	48.8018	0.211300382175643	0.1033
-47.2739	-55.1716	47.829	-0.0979449128831166	0.7752
-50.7412	-54.1503	46.6332	-0.168036263051898	0.8329
-55.1514	-53.0422	45.1341	-0.0978299201251746	0.6856
-58.543	-51.8651	44.5403	0.0628992480100381	0.356
-61.1139	-50.487	43.2622	-0.137862025708555	0.7494
-63.2401	-48.5862	42.0644	-0.154819723584509	0.8234
-5.07218	10.2464	35.4494	-0.0946139461442096	0.7165
-10.2606	12.9149	36.9374	0.0694995039371602	0.3063
-14.3492	16.2282	38.7687	-0.179929082013997	0.9276
-19.7063	18.9425	40.4466	0.0239961126255075	0.4143
-24.7152	22.1044	42.5899	0.0338430167826642	0.428
-29.8139	24.7872	43.2753	0.143313011628045	0.1899
-34.4307	27.4083	43.4489	-0.0814974469473333	0.6843
-39.2909	29.0744	43.4105	-0.0715003246161821	0.6638
-2.91325	-40.3379	33.4547	0.346145865561451	0.04
-5.6633	-40.237	35.7047	0.225818290201947	0.0614
-9.55896	-39.9003	39.0398	0.325946976981631	0.0244
-12.0245	-39.5886	42.3494	-0.0966432597589122	0.7015
-15.0772	-39.8329	44.4272	-0.393508607072711	0.9955
-18.5086	-39.4897	47.4756	-0.320023483740382	0.969
-22.6231	-38.9491	50.6599	-0.137485112244468	0.7918
-26.9327	-38.1959	53.528	0.103121284384186	0.2924
-30.8927	-37.419	55.3243	0.123917080437177	0.2189
-34.6363	-37.3455	57.5591	-0.108215128216416	0.8115
-38.0566	-36.8179	59.4389	0.220550474479127	0.093
-40.5819	-36.1647	61.1642	-0.133970089910203	0.8236
-43.6201	-35.4679	61.8881	0.0236843744224082	0.4354
-46.1813	-35.1706	63.0761	-0.062928938693295	0.6269
-2.71681	-36.8786	47.9308	-0.107644840883321	0.7331
-5.04899	-37.0045	50.7029	0.108802288509914	0.2705
-7.92137	-36.9491	53.999	-0.0178509585029076	0.5438
-10.2716	-36.5319	57.0404	-0.196978653848892	0.8523
-13.3144	-35.6304	60.519	-0.0954062170237699	0.6298
-16.9066	-35.0383	63.8506	-0.132485920729643	0.8165
-20.6517	-34.2697	66.8483	0.445209105979585	0.0117
-24.0131	-34.0044	69.8254	0.57469569262634	0.0006
-26.6839	-33.4101	71.6955	0.0111134285460783	0.4843
-29.2603	-32.3959	72.7791	0.0141149168499732	0.4696
-31.6867	-32.001	73.3727	-0.138148266459568	0.8375
-34.4584	-31.1744	74.1551	-0.0411395423137061	0.6223
-5.52969	8.52217	72.209	0.0653166119372495	0.3801
-9.02081	9.13027	70.7385	0.234973861264699	0.1437
-12.7785	9.64398	69.5149	0.221352803094272	0.1978
-17.1682	10.8228	67.9151	-0.218584929859103	0.8856
-20.915	11.5942	67.6821	-0.234647155124055	0.9389
-25.4536	12.1181	66.5954	0.166241180150225	0.1359
-28.7199	13.4032	66.1604	0.00499694839418852	0.4917
-32.2933	14.3783	65.2322	-0.160990919246088	0.8472
-3.76792	11.5771	60.0443	0.152539253249122	0.1518
-7.34935	11.4462	59.6253	0.046902418611013	0.3731
-12.6178	10.8503	59.8126	-0.203020323213136	0.9435
-17.514	10.6445	59.4238	-0.140348332802917	0.8243
-21.9499	9.76093	59.5953	-0.123535021348442	0.7987
-25.9957	9.71453	59.073	-0.15051614657266	0.7911
-30.0545	9.40161	59.2761	-0.246404041747564	0.8826
-33.666	9.54806	59.2606	-0.119641873328678	0.7471
-37.5299	9.65545	59.8488	0.0717216030414458	0.3572
-40.5501	9.07093	59.3251	-0.123174421992754	0.8156
-6.40821	-2.21251	79.8474	0.407512949811157	0.0232
-10.0928	-2.11041	78.8555	-0.0212729746771163	0.5508
-13.1696	-2.02132	77.6234	-0.259603653420069	0.8939
-16.9466	-1.56376	76.6059	-0.131252262592179	0.7931
-20.5551	-1.07555	75.1618	0.067295412956996	0.372
-24.5654	-0.725825	72.4866	-0.133578008144905	0.796
-27.9289	-0.481413	70.9399	-0.33669100250821	0.9809
-31.3394	-0.0668843	68.7608	-0.188624535924153	0.8844
-35.0684	0.390305	67.9772	-0.206996614769755	0.8746
-3.78443	1.41291	56.1982	-0.034457629098945	0.5645
-7.13537	1.30958	56.124	-0.15895321043433	0.8255
-11.3049	0.750747	55.7839	0.160483398624492	0.1629
-15.2223	0.7046	55.4509	0.239169753596603	0.1756
-19.3474	0.35758	54.8237	0.334998691097604	0.0165
-24.3979	0.717912	54.0918	-0.169382840029687	0.8236
-28.8439	0.969635	53.6926	0.152532934238607	0.2158
-33.3908	0.91001	53.4229	0.237768715543878	0.0968
-36.8188	1.19036	53.3845	0.116387647584075	0.2257
-39.991	0.621694	53.3459	0.161796499549987	0.1874
-43.9457	-0.0165126	53.2867	-0.0919484954052142	0.7372
-47.5673	-1.13946	53.7481	0.0497255247007187	0.3836
-51.0184	-1.20807	53.5826	-0.0953076875483967	0.6983
-7.18629	3.73886	37.7363	-0.0881014832411187	0.7061
-10.9628	3.72336	37.6142	-0.0110418534692053	0.5257
-14.7994	3.6841	38.4883	0.0714198952803455	0.3118
-19.4641	3.77648	38.6692	0.169328902054106	0.1249
-23.9001	3.42573	38.6558	-0.00768346982110757	0.5214
-28.4669	3.61959	38.7706	0.103294012088811	0.3044
-33.3714	3.69744	39.7383	0.0530104320054265	0.3825
-36.7996	3.03744	39.7037	0.0655396407237725	0.3579
-40.3201	2.53422	39.5063	0.24364803208623	0.1044
-44.5175	1.49669	39.0615	-0.159249778757029	0.8281
-48.2327	1.08874	38.5846	-0.163107466652162	0.888
-51.7178	0.809945	38.9263	-0.125122898515332	0.7613
-55.6165	0.264065	38.4268	0.865026270195446	0.0002
-59.1191	0.286615	38.408	0.741173142858458	0.0016
-62.3139	0.317477	39.1396	0.914716572614464	0.0006
-6.49697	-11.9342	77.6639	-0.388591453767999	0.9915
-9.22289	-12.4907	77.5904	-0.31373092878191	0.9106
-12.5516	-13.0448	77.4793	-0.326402083625539	0.9829
-16.4259	-13.1729	76.8017	-0.233537941101889	0.9128
-19.5557	-14.0688	76.4714	-0.080744599352537	0.6867
-23.6254	-14.7311	76.9917	0.215148341784716	0.0732
-27.1989	-15.1944	77.2023	0.451686393662725	0.0044
-3.17303	-7.25961	58.7798	-0.00850075182786691	0.518
-6.46521	-7.45332	58.7364	0.16539431358915	0.1519
-10.3011	-7.15725	58.8066	0.0968370599222714	0.286
-13.9686	-7.28361	59.5383	-0.197769333907028	0.9328
-18.9195	-7.28799	58.8855	-0.323586584457076	0.9972
-23.1835	-7.15792	58.9695	0.150944485552745	0.1718
-27.0041	-6.19589	58.224	0.130907265154708	0.229
-31.1376	-5.58075	58.1263	0.00608853474198257	0.4692
-34.6005	-5.3008	57.7646	0.137084494144585	0.2261
-38.6272	-5.47691	58.2033	0.0160311842772458	0.4503
-42.1199	-5.48658	58.0185	0.15894590356248	0.1591
-45.707	-6.3541	58.0114	0.0734512452193983	0.291
-48.6498	-6.95845	57.046	-0.130012597370459	0.781
-9.89935	-9.86238	43.0028	-0.0163035287235912	0.5316
-13.5569	-9.91468	41.8176	0.0183259400190425	0.4603
-17.3744	-9.46035	41.9899	0.11406443071242	0.236
-20.8134	-9.36824	42.4094	0.0738806916269941	0.3707
-24.7214	-9.05153	42.8144	-0.00638392772626406	0.5125
-29.3377	-8.53469	43.1017	-0.0290113624970436	0.559
-33.3317	-8.27217	43.3848	0.141093476188543	0.1965
-37.713	-7.84622	43.6265	0.0897590366773859	0.2998
-41.5044	-8.22466	43.3636	0.0561446800041836	0.3807
-45.8732	-8.69153	43.0166	0.110958089880708	0.3035
-49.5196	-8.69388	42.7692	-0.0319279215971449	0.5784
-53.3454	-9.18427	42.3433	-0.00736045721457401	0.516
-56.6563	-10.0029	41.7301	0.140344303679037	0.2732
-60.0491	-10.6256	40.9295	-0.177128591453101	0.8621
-62.8978	-10.248	41.3185	-0.186800932099715	0.8541
-6.60347	-19.7467	81.1253	-0.0549726857737179	0.6581
-10.1706	-19.6249	79.9879	-0.206268796505826	0.9074
-13.5755	-19.8613	78.6297	-0.311062052803553	0.9907
-17.1654	-19.5606	77.4558	-0.308335996112373	0.9925
-21.3048	-19.925	76.7555	-0.179737605941795	0.8721
-24.6971	-19.5062	76.4421	-0.149185513516119	0.8379
-28.8836	-19.5893	76.1764	-0.0963127105025148	0.7574
-32.35	-19.72	75.4765	-0.0792262631175876	0.6595
-2.56885	-18.1981	65.4258	0.0253813771155067	0.4099
-5.28924	-19.1924	65.1805	0.0379283384097875	0.3961
-9.2439	-19.5651	65.6042	0.173709969644112	0.1785
-13.1613	-19.5002	65.0238	0.204699327451022	0.2019
-17.4744	-19.2399	65.295	-0.00210335001363338	0.5129
-22.2347	-19.1187	64.6549	0.0581038450161582	0.3483
-25.9915	-18.9598	64.0914	-0.174166625090793	0.8827
-29.9786	-20.0353	64.2677	-0.144782652725644	0.7904
-34.5179	-21.3278	63.569	-0.0457447300337422	0.6045
-38.2478	-22.1782	63.602	0.20460659679798	0.0732
-41.4953	-21.8207	62.8708	0.250454783854166	0.1043
-44.6348	-22.0266	62.2328	-0.0976188019988679	0.725
-48.9423	-22.8792	62.2811	-0.183077485126888	0.8502
-52.1489	-23.8744	60.9615	-0.0382880980399143	0.5831
-4.34606	-16.4408	48.4971	0.133214900620868	0.2422
-7.50611	-16.6171	48.1161	-0.0728746191773346	0.6569
-10.8745	-16.4921	48.112	-0.212911812380326	0.9382
-15.291	-16.3916	48.4063	0.304046019372739	0.0294
-19.2495	-16.0557	48.5836	0.192011719514304	0.1556
-22.9629	-15.6939	47.9076	0.0953973395343723	0.2626
-27.063	-15.8278	48.0138	-0.0652197748028573	0.7124
-30.7381	-16.0014	47.897	0.215006548793059	0.1385
-34.464	-16.3108	47.6665	0.0705636914530849	0.3116
-39.0651	-17.2743	47.1588	0.0906481804095005	0.3027
-43.0438	-17.7062	46.9981	0.217074600082521	0.1797
-47.2616	-18.0229	46.9038	0.194869886693624	0.182
-50.7039	-17.8971	46.5163	0.135254278674478	0.2074
-54.0974	-18.259	45.6928	-0.210139092477835	0.9277
-57.4479	-18.707	44.936	-0.112950035711212	0.8137
-60.7518	-19.415	44.3364	0.0781187086255133	0.2931
-44.2688	9.80375	-6.72971	0.236628431306669	0.1681
-43.3963	6.94051	-4.46791	0.056678422493798	0.3559
-42.7868	3.95759	-1.71375	-0.129770930119514	0.8076
-42.7216	1.17578	1.09059	0.0264749902320653	0.4581
-41.9639	-1.20008	3.93781	-0.189768836185922	0.8879
-41.1182	-3.82197	6.75127	-0.242016453467515	0.9682
-40.3579	-5.77301	9.76063	-0.174812627375061	0.8792
-39.8477	-8.72717	12.6847	-0.159835501702573	0.8478
-39.801	-10.5601	15.8749	-0.135960609320877	0.8319
-39.3447	-12.9034	19.3012	-0.0548506624768482	0.631
-38.7578	-15.0014	22.8618	-0.201699766100555	0.8915
-37.9907	-17.1197	25.9548	0.258885583250172	0.0792
-37.6503	-18.6808	28.4934	0.145366417453835	0.1732
-36.8225	-20.8141	31.7783	0.299834081503021	0.1642
-35.9416	-22.4643	34.569	0.245502702959033	0.0966
-35.1748	-24.6374	39.3275	-0.0274519845045295	0.5535
-35.0024	-26.519	42.8662	0.084964234544741	0.2864
-34.1928	-27.9274	46.0065	0.103349425277583	0.2723
-18.4486	1.33375	-28.0606	-0.12589546875873	0.6664
-21.6252	1.69885	-28.3324	-0.0959551862588567	0.6801
-24.8152	2.56563	-28.5939	0.373933916934169	0.0494
-28.0783	2.9033	-28.9312	-0.133481548656432	0.825
-42.8957	5.43411	-30.7463	-0.320816071338637	0.9684
-47.2759	5.47339	-30.5034	0.411819382016885	0.0056
-52.2619	5.14621	-29.7603	0.380725379627976	0.025
-56.7228	4.32564	-29.6445	0.166624182351588	0.1931
-19.0465	-9.97251	-21.3872	-0.0010908943741057	0.4981
-22.8327	-8.64273	-22.1104	0.018536105425585	0.446
-25.754	-7.64425	-22.2641	0.0227604092495579	0.4595
-31.8625	-4.88242	-23.8323	-0.240764308407546	0.8889
-35.0426	-2.85788	-24.9266	0.169136974489528	0.1384
-39.0628	0.172589	-25.5669	-0.26640812889723	0.9564
-43.4424	1.44296	-25.5415	-0.0157080674210093	0.5421
-48.0792	2.0995	-26.2556	0.0189747371297433	0.4487
-51.987	2.9514	-25.8296	0.276539672332434	0.036
-55.9925	3.25955	-26.3598	0.179683054392396	0.098
-28.1294	24.6869	-38.8622	0.397330685193111	0.1508
-31.3174	24.2635	-36.462	0.397330685193111	0.1501
-31.1578	14.4882	-13.4837	0.67739934210794	0.0207
-35.6344	13.6135	-13.8896	0.643832425908626	0.0624
-40.0081	13.4983	-15.0619	0.0641036249062681	0.3373
-46.1123	12.6824	-14.3936	0.0135636649415678	0.4533
-49.9641	12.4559	-14.2491	0.047963015456832	0.3678
-53.3641	11.7089	-15.5932	-0.0280366329799231	0.5635
-3.18067	24.3221	-25.7746	5.92600943627251	0.0269
-6.52962	25.4963	-24.2283	2.54702432106995	0.0097
-9.80677	26.1729	-22.9697	0.432847670726025	0.0905
-14.2936	27.3699	-22.3507	-0.0673195911533688	0.6747
-18.5655	28.0146	-21.2331	-0.137400397870315	0.8064
-21.363	28.6054	-20.9887	-0.0186078607923998	0.54
-24.1614	29.6732	-19.5762	-0.174173556335888	0.8011
-27.0656	30.6586	-19.1913	0.0756155862305163	0.3347
-29.8004	31.8536	-19.0082	0.0135503347886936	0.4626
-33.7441	33.3829	-18.8446	0.246685862090034	0.1799
-37.9673	33.6927	-17.6869	0.0897633115024956	0.3732
-41.3556	33.7978	-16.9926	0.262546424848603	0.2059
-45.5596	34.4598	-16.1313	0.0972210338936486	0.2952
-50.4838	35.051	-14.2556	0.10717116158588	0.294
-4.10685	37.6875	-23.7823	-0.075871050402227	0.6825
-7.33348	38.0912	-22.4074	-0.205125688198237	0.9536
-11.8172	38.2635	-21.5803	-0.268393194473839	0.9785
-15.6545	38.862	-21.374	0.0339019568450729	0.4066
-19.0067	39.0617	-21.2704	0.0286051394286104	0.4268
-21.9409	39.6684	-20.8476	0.081894495972002	0.3131
-25.0933	40.0731	-19.5596	0.050200363377815	0.3837
-29.2115	40.7958	-18.8189	-0.143027381993461	0.8322
-33.3577	41.0417	-18.4648	0.162958346612543	0.1693
-36.9139	41.6907	-18.213	0.235474039530436	0.1122
-40.8605	42.211	-17.7567	-0.0538065009037876	0.6281
-45.3318	42.9885	-16.7698	-0.027956311183126	0.5663
-49.4674	42.9472	-15.7492	0.00754556609593759	0.4814
-1.77193	40.0007	1.44621	0.617980264442658	0.0233
-5.44383	40.316	1.23034	0.59062734067639	0.0126
-9.35408	40.333	1.81786	0.207692049282782	0.1245
-13.2103	39.8607	1.92041	-0.0411897567779619	0.6107
-16.6834	39.4958	2.90057	0.346017697982216	0.0367
-20.1947	40.073	3.14226	0.317378523580368	0.0405
-23.7817	40.1122	3.93246	-0.218930652663847	0.9461
-27.5502	40.2656	3.82899	-0.322248991661412	0.9774
-31.3018	40.2908	3.61821	-0.232541447167124	0.9337
-35.0564	40.0863	4.06461	-0.0238065149187001	0.554
-39.4516	40.5436	4.01479	0.0271494843006452	0.4389
-44.1277	40.5447	4.60074	0.144034672025711	0.2571
-48.2513	40.3617	4.45926	-0.0467026894774846	0.6377
-51.759	39.7996	4.98522	-0.112671256981381	0.7615
2.75473	18.7843	67.2126	0.0640988436195489	0.3789
-0.124266	19.0562	67.2	0.0602388733269303	0.3526
-2.61366	19.6085	67.6434	0.0428500054841854	0.3855
-5.69736	20.104	67.7541	0.0402639352690892	0.4079
-8.92404	20.8327	68.2193	-0.14042537650546	0.8363
-13.1481	21.5542	68.6009	0.244173750866861	0.0789
-16.6591	21.5886	68.1856	0.180968402417389	0.1436
-20.1898	21.9926	67.6839	-0.253303252015507	0.7402
-23.4708	22.1087	67.319	-0.185509078328746	0.6235
-1.51831	53.4006	20.2644	0.812946802850615	0.0422
-4.29017	53.2193	21.2121	0.251239099116698	0.2449
-8.17045	53.7701	22.0179	-0.0261738512392028	0.538
-12.2328	53.8007	23.2018	0.329528735991084	0.0833
-16.4716	53.6278	24.5706	0.103906838838937	0.2614
-20.6967	53.816	25.0733	0.147787963108533	0.1926
-24.2109	54.5485	25.9088	-0.11381910781545	0.8528
-27.1042	54.1746	26.4284	-0.106980871131218	0.7453
-30.9346	53.471	26.9786	-0.212528501021185	0.9497
-35.0486	53.2681	27.1975	-0.074868610924265	0.7041
-38.601	52.2349	27.0421	0.242790300122644	0.1109
-2.73745	38.3209	53.6546	0.0379388507329439	0.4052
-5.99086	39.2831	52.7807	-0.0983901148978756	0.7729
-10.3504	40.0881	52.6782	0.395688648470718	0.0268
-14.3179	41.2428	52.3992	0.0504174578015206	0.3672
-17.7855	41.8348	51.9519	0.0987523261548364	0.247
-20.9822	42.1505	51.1659	0.0407486413335392	0.4178
-24.033	43.1292	49.7761	0.0862046627618918	0.3172
-6.20573	50.9195	-25.5466	0.252388620604241	0.1229
-9.6597	50.869	-23.6649	0.227004737043692	0.1371
-13.435	50.244	-22.181	-0.120671066673212	0.8225
-16.4541	49.6477	-21.1465	-0.266394627461023	0.9708
-19.7157	49.2736	-20.3028	-0.0911606528469799	0.7387
-22.5403	49.6499	-18.8506	-0.0785988631338641	0.7167
-26.3737	49.8154	-16.5807	-0.0822783229529973	0.7336
-30.5042	50.0129	-14.9117	-0.261082054084501	0.9713
-33.9304	50.0572	-13.4302	-0.109589563519995	0.7767
-37.9014	50.114	-12.4228	0.0592894222705229	0.3449
-41.3683	50.45	-11.1262	0.314708515833724	0.0429
-45.422	49.7468	-9.18937	0.268537365358676	0.0552
-3.79676	68.2753	4.37207	0.113832006318965	0.2717
-7.02136	67.8354	4.94832	0.0932008348127156	0.3162
-11.1659	66.9608	5.43633	0.139553052112701	0.2503
-14.6222	66.1715	6.17337	-0.0228995543739583	0.5584
-18.1437	65.3527	7.30106	-0.0854669883755812	0.6669
-22.2774	65.0904	8.98357	-0.0729773740152496	0.6597
-26.2428	63.9981	10.6027	0.150353610714342	0.1597
-29.1679	63.4273	11.2839	0.0255286304907143	0.4326
-32.4967	62.4613	12.0015	-0.0283932601109605	0.5856
-35.944	61.4928	12.8415	0.0861899147775698	0.2733
-39.5557	59.892	13.9903	0.0949379068815031	0.3546
-42.3036	58.0144	14.2897	-0.096826792119281	0.6374
-15.206	-7.20006	-19.9247	0.0729804793107516	0.4057
-19.2151	-7.77335	-20.2377	-0.0422843804832584	0.5261
-22.7426	-7.65509	-19.9894	-0.0456291529938289	0.5722
-26.5508	-8.01109	-19.7264	-0.214581063629648	0.9021
-30.2879	-8.33689	-20.3454	0.0258418769727164	0.4396
-37.472	-8.32909	-19.9724	-0.0850444892326319	0.7373
-41.215	-8.37358	-20.2082	-0.015410855087796	0.54
-44.1768	-8.07417	-19.4531	-0.0105190826749868	0.5151
-47.516	-7.02992	-18.3239	0.0817203759185741	0.4235
-51.1285	-6.5408	-17.9944	-0.0622148759852676	0.6298
-54.602	-6.39964	-17.6027	-0.088716300596591	0.73
-59.1243	-6.10404	-17.5562	0.104915736053185	0.2875
-63.5193	-6.88682	-18.1279	0.105047956910098	0.2238
-21.0664	-15.242	-16.6293	-0.158358444710729	0.7089
-24.803	-15.2315	-16.7388	-0.131928480555603	0.6756
-28.7732	-15.5257	-16.5331	-0.208562607724754	0.7943
-32.6642	-15.7012	-16.8818	-0.0384034704859895	0.5818
-35.9563	-15.3928	-16.6271	-0.0355905899593276	0.5757
-39.5858	-15.5706	-16.5021	0.0426351163362735	0.3937
-42.5036	-15.1307	-16.2734	0.0840871589440939	0.2999
-45.6791	-15.0479	-15.7775	0.0233293997012949	0.4475
-49.1143	-15.0364	-15.542	0.129243622356313	0.2553
-52.8976	-14.7859	-15.9906	0.0713260001340141	0.3722
-57.2307	-14.0347	-15.2434	0.0150095764224047	0.4731
-62.0528	-14.361	-13.7651	0.0117539871820811	0.4614
-21.999	-25.8934	-15.848	-0.448180751610469	0.9986
-25.465	-25.9826	-15.6306	-0.406784312299873	0.9382
-29.0332	-25.1981	-14.914	-0.292807438428463	0.8075
-33.2414	-24.776	-14.0875	0.092463848229307	0.3675
-37.1228	-24.5947	-13.8918	0.0100674999853068	0.4814
-40.3267	-23.869	-13.6924	0.252462083017153	0.0603
-43.6611	-23.2766	-12.3495	0.205804845535268	0.1369
-46.4994	-22.6301	-11.9023	0.0415585274532115	0.3993
-50.0609	-22.0148	-11.5479	-0.0526667267362475	0.6166
-53.7875	-21.2175	-11.4223	-0.164628581428316	0.855
-58.5183	-20.8863	-10.6292	-0.138346581214255	0.8024
-62.5548	-20.0024	-9.93055	0.0147669119673539	0.4613
-30.3062	21.8194	-38.1963	-0.177499362684116	0.7374
-32.9873	21.2138	-36.4127	-0.361349354058649	0.8363
-36.287	19.9262	-33.7241	-0.341220730522329	0.8991
-38.8898	19.2648	-30.9426	0.413840463715168	0.0864
-41.3673	18.7625	-27.4787	-0.0595685637924931	0.6376
-44.2104	18.7659	-24.7051	0.0194619977036719	0.4423
-47.6687	17.7957	-22.9265	-0.0932036485971363	0.7938
-50.9583	17.2966	-20.6514	0.0210684395877456	0.4496
-53.1091	17.2166	-18.3007	0.437752240102596	0.0565
-55.6027	15.8011	-15.754	0.7157495700905	0.0673
-26.2694	7.12282	-42.4146	-0.203915367950913	0.7848
-29.373	6.39358	-41.3792	-0.0291600488010001	0.556
-32.4376	6.02787	-40.2612	-0.180613354804009	0.7952
-36.1083	5.76777	-38.5616	-0.226244283961994	0.9205
-39.5328	5.95095	-37.5224	-0.306612880899447	0.9881
-43.1695	6.3514	-35.5916	0.00977951516337128	0.4742
-47.2807	6.11884	-33.0167	-0.0189454847008828	0.5423
-50.9329	5.93863	-31.5506	0.0233530601935321	0.4403
-54.9768	5.6285	-30.024	0.205993171638053	0.2454
-58.8345	4.51945	-27.7614	0.298190954773619	0.2991
-61.4401	4.13968	-26.6094	0.319943527159961	0.3204
-48.6903	-3.95952	-3.71103	-0.207555983780241	0.8899
-52.2605	-2.87292	-2.47046	-0.223286647751566	0.8944
-55.0949	-1.96261	-2.25257	-0.37457774998297	0.9975
-58.9807	-1.77256	-2.29223	-0.124165148705045	0.8631
-62.6049	-2.62748	-3.2907	-0.0390707747237716	0.6245
-38.2206	-17.1071	9.18403	9.52023404452183	0
-42.0792	-17.1026	9.08841	3.82100257925801	0
-45.8549	-16.498	9.92581	0.798392017225105	0.0008
-49.442	-16.2186	9.96089	3.84772880616668	0
-53.7027	-16.2335	9.50207	3.27381015591093	0
-57.5501	-17.0304	8.75864	0.590098949101256	0.0082
-62.0005	-17.6434	7.67821	0.0549880267442271	0.3737
-65.6392	-17.9423	7.79056	-0.0322128559658449	0.5726
-68.4663	-18.4376	7.80552	0.144334318682539	0.212
-40.9502	-37.3296	11.5228	0.0808662766353647	0.3468
-44.2705	-36.9094	12.0317	3.46461839995895	0
-48.7192	-37.4693	12.1739	0.392016582600216	0.0457
-53.4667	-37.4869	12.2917	0.587369076742906	0.0067
-57.4946	-37.8541	12.644	0.150132909478983	0.2111
-62.0416	-37.9276	13.2335	0.0765906702449788	0.2948
-66.2292	-38.0952	12.964	0.154698744675248	0.1625
-42.8988	-25.8037	22.0659	1.71450420043027	0
-46.7412	-25.8591	23.2388	-0.272294526179506	0.9364
-51.8428	-26.0244	25.2917	0.0413255943506174	0.3986
-56.4061	-26.0608	27.3486	0.103898231898386	0.2824
-59.5115	-26.2251	28.8103	0.76210748356025	0
-62.6554	-26.5964	30.012	0.412857735270419	0.0276
-65.6428	-27.6053	31.45	0.111191218082286	0.2532
-68.3885	-28.9224	32.5659	0.169592060546146	0.1608
-6.15826	-44.1896	29.2585	0.0187027006397742	0.4572
-10.4534	-43.8138	29.218	-0.0885628706396241	0.6745
-13.9617	-42.7148	29.4702	0.178451525223621	0.1813
-17.5652	-42.3503	29.5759	-0.0471241802548793	0.6234
-20.939	-42.2189	29.9924	0.345316731460229	0.0209
-23.9341	-42.1158	29.7234	0.337646236975178	0.0641
-27.5691	-42.0692	30.6617	0.14307642212893	0.1742
-30.9768	-41.8755	31.4657	0.390332561650139	0.0021
-35.0914	-41.5844	32.3005	0.17206903707923	0.1351
-38.8918	-41.2322	33.0715	-0.182600458156305	0.9346
-43.3864	-40.9965	34.1809	-0.0882003278687681	0.7857
-47.5128	-40.9491	35.3674	0.181533543220728	0.1755
-52.3296	-41.3046	36.4549	-0.0454390214079241	0.6137
-56.3202	-41.0598	36.7161	-0.0756950997010384	0.7065
-59.3808	-41.2337	36.0493	0.0338975437947466	0.4013
-62.5888	-40.6796	36.0326	0.0737087226612307	0.3551
-65.1308	-40.1953	36.0261	0.000542740213808957	0.4965
-36.1996	0.78419	12.6519	0.0950454307724782	0.313
-39.1171	1.59553	13.8507	0.00684343584083047	0.4897
-42.863	2.18109	16.2643	-0.119753957379996	0.7562
-46.4219	2.57788	19.1323	0.179176318743894	0.2678
-49.9603	3.23615	22.0898	-0.055013028088193	0.5639
-53.7202	4.03646	24.9765	0.323794789808404	0.0633
-56.9662	5.15849	27.6081	-0.101979272686481	0.7569
-59.4886	5.72923	29.8597	0.0741365425901885	0.3565
-61.7252	5.88222	31.8555	0.202735997667897	0.1223
-3.06194	7.11751	52.4628	-0.198752060019569	0.8932
-6.34445	6.65034	52.1619	-0.211610685663696	0.9519
-10.5864	6.15284	51.8481	-0.0718766901053097	0.6955
-14.6054	6.02484	52.6555	-0.0180866093165287	0.5329
-18.258	5.80141	53.1282	-0.0611995986481342	0.6138
-22.2035	5.17634	52.8853	-0.128313771110587	0.8233
-26.0104	3.85491	54.6944	0.0534775559493332	0.3481
-29.3385	3.46938	55.024	0.197285098176326	0.1276
-33.8907	3.7221	55.2166	0.084294449765244	0.3502
-38.3603	4.19977	53.7767	0.000507660179725811	0.4985
-42.8097	4.86915	53.4173	0.00419647454451755	0.4816
-46.9855	4.87757	52.3301	0.0624886791884089	0.3493
-50.1873	3.9433	51.97	0.0539527803266076	0.3945
-53.5095	3.33559	50.5527	0.090489670898011	0.3532
-56.0856	2.21316	49.785	0.248931872792236	0.1394
-1.87585	0.573545	68.1643	-0.0417498289396134	0.605
-9.53353	0.249733	68.9647	0.187037607226294	0.1305
-13.0755	0.402975	69.0758	0.233809539794183	0.1686
-17.3767	0.0264188	68.3313	-0.082574001189043	0.7096
-21.689	0.38171	67.7253	0.159204917527652	0.1745
-25.7026	0.284025	67.3765	0.319869482029782	0.0834
-28.3213	-0.639737	67.7232	0.353385869184514	0.0209
-31.9688	-0.813495	67.4633	0.328576099713542	0.0134
-35.4096	-0.826719	66.1433	0.0153864275399238	0.4625
-39.4689	-0.801081	63.6624	0.0674495626032676	0.3569
-43.5218	-0.380949	61.7734	0.102380301104631	0.3458
-47.0323	-0.304508	61.2483	0.378255493291717	0.0802
-2.03078	18.891	61.5028	0.311680380354685	0.0648
-5.41414	18.6191	62.0641	-0.0274614642413877	0.5652
-9.05405	18.8159	62.5696	0.0242297416087507	0.4302
-13.4104	18.1646	61.8842	0.192174515205208	0.1596
-18.1808	18.245	61.5161	0.0799961057078458	0.3204
-22.6802	17.9768	61.2183	0.188957383873818	0.0987
-26.7604	17.7411	61.3889	-0.148362584659171	0.8503
-29.4219	17.4066	62.0044	0.0762513747183566	0.3116
-36.0254	16.892	60.4132	-0.00959727828083423	0.5269
-39.8896	16.1088	59.4477	-0.0290936375874128	0.5626
-44.1127	15.4714	58.9181	0.465951060097608	0.0266
-1.41065	33.5678	21.2517	0.567341648614554	0.0088
-4.33032	33.4879	23.4117	0.593232350403198	0.0087
-8.01027	33.6212	25.8777	0.242474392716179	0.0853
-11.4043	33.9872	28.6096	-0.145306341761755	0.8365
-15.0385	34.6726	31.5583	0.147358976033493	0.1662
-18.8865	34.9806	34.2761	0.412566455529751	0.0252
-22.0303	34.7444	37.696	0.43792296041183	0.0259
-25.496	34.8766	39.4154	-0.0747365673390865	0.7229
-28.5984	34.818	41.4579	0.15335073612464	0.1247
-32.0202	34.5804	43.4955	0.112184837198381	0.2452
-35.7772	34.2157	43.7418	-0.122522782739429	0.8204
-39.4014	33.4559	43.7203	-0.0690258860827214	0.6716
-1.84469	42.6185	18.0499	-0.234766976651232	0.9247
-4.47854	41.9914	18.2738	-0.119818370226748	0.7385
-8.10335	42.2198	19.5467	0.0734325561820353	0.3637
-12.062	42.3776	20.4645	0.0347068693100978	0.422
-15.8589	43.4342	21.6635	0.120373197123588	0.1933
-20.9172	43.8719	23.8513	-0.132801121940714	0.7998
-25.0658	43.8018	24.801	0.104777936981574	0.2964
-28.3758	44.4748	25.4931	0.466805243321229	0.0227
-31.9929	44.4744	26.7614	0.030542231992736	0.4406
-35.7159	44.5538	26.3535	0.15645639347179	0.1257
-39.8789	43.7986	25.3598	-0.075799746211209	0.6709
-43.6242	43.2576	25.5975	-0.268764357348039	0.9283
-36.2593	14.9652	3.59503	-0.192077815649398	0.8667
-39.5515	15.2994	5.35152	0.0874088043126191	0.291
-44.0468	15.1562	7.13808	0.217833045338235	0.1367
-47.7686	15.3123	9.02516	0.0687408843695094	0.3898
-51.4168	14.5424	11.0015	-0.00106212190990784	0.504
-55.1651	13.86	13.1375	-0.192457562793426	0.948
-58.5833	12.9713	15.1193	-0.0192226793052217	0.5348
-61.2251	12.8621	17.512	-0.0351739579066709	0.5926
-4.58797	42.573	-22.4534	0.120154796262568	0.244
-8.65128	42.2829	-20.3091	0.242311464707424	0.116
-12.077	41.5467	-19.1657	0.20421647049676	0.1397
-15.0588	41.2568	-18.1301	0.108570840460763	0.2654
-18.9091	41.1194	-16.6832	-0.202200188313146	0.9233
-22.9609	41.186	-16.1068	-0.197306604308428	0.9231
-25.935	40.94	-14.8354	-0.18331910552658	0.8987
-28.9481	40.9363	-13.7841	-0.273273631114592	0.9942
-32.5925	40.7617	-12.8261	-0.037750882726634	0.5868
-36.5047	40.5868	-11.3209	-0.116069185476087	0.7572
-40.2174	40.7393	-10.2829	-0.174640261202982	0.8532
-43.7653	40.3466	-9.3517	0.0451281316765786	0.3632
-47.2836	40.4976	-8.16124	0.239422018563771	0.0971
-50.7619	40.3504	-6.87757	0.0412546801156388	0.3942
-2.27999	34.6169	15.7137	-0.0315839346718324	0.5828
-5.73379	34.1245	15.4296	-0.184691321528709	0.9011
-10.1055	33.3261	14.9967	-0.11386461404302	0.7366
-13.5911	33.1348	15.6639	-0.0751157853420996	0.6605
-17.2554	33.3253	16.0939	-0.0862381300341907	0.6903
-20.6122	33.7998	16.6182	0.216130466891945	0.1193
-24.773	34.268	17.0578	-0.0166554568956585	0.552
-28.8567	34.9352	16.9369	0.0859902845686871	0.3191
-33.8562	34.8256	16.249	0.025785491622409	0.4199
-38.271	34.2678	15.0973	0.15976963075486	0.2112
-41.7568	33.9082	15.0097	0.0132578571963682	0.474
-45.6386	33.7365	14.4576	-0.322856728834346	0.9702
-48.8529	33.4831	14.1268	-0.120585852606593	0.817
-52.3224	32.9995	13.9934	-0.161618654988566	0.8412
-55.037	32.5229	13.5789	0.0253467858868699	0.4381
15.9134	-2.38254	-22.2101	-0.1412435646682	0.7692
19.7844	-2.25752	-21.9939	-0.0189477624144608	0.5421
23.6616	-1.52388	-22.7934	0.172976662926699	0.2126
28.2236	-0.650574	-23.6464	-0.117574318525229	0.7992
32.1085	-0.274352	-24.3981	-0.00109348170159007	0.4984
36.032	0.683876	-24.7949	0.153358961521734	0.1397
39.7449	1.59608	-24.0872	0.380936474130427	0.0411
43.2086	1.55728	-24.7506	0.267173214542002	0.1116
47.2105	1.09419	-25.8435	-0.0245970783134043	0.5607
51.5423	2.15031	-26.0573	0.143857467021668	0.2097
55.3853	2.89033	-25.5724	0.411596965016963	0.0167
58.8772	2.30975	-26.4136	0.178005356639457	0.2011
62.211	1.94741	-26.979	0.0930107448589608	0.3705
-13.508	-1.07813	-23.9294	-0.0919240901214441	0.5626
-17.2447	-0.191731	-23.5651	-0.146634113310268	0.6762
-20.6301	0.404423	-23.3861	-0.0739480625456441	0.6383
-24.3075	0.778632	-23.4739	-0.329710906473508	0.9025
-28.1171	1.05366	-23.6482	-0.134666600432537	0.6604
-31.9801	1.34178	-23.8416	0.149923370079327	0.3145
-36.4521	1.89886	-23.905	0.283533285232506	0.0908
-40.2407	2.13308	-23.9123	0.0441848914314604	0.4038
-43.8729	2.47491	-24.2586	0.213980736920004	0.1801
-47.7464	1.7824	-25.6262	0.0314234592327667	0.4184
-52.6383	1.77568	-26.4467	-0.0157208809680917	0.5402
-56.4499	1.51704	-26.5088	0.0947467916615414	0.266
-59.7221	1.37181	-26.3557	0.0975908767647997	0.2493
22.0434	-16.5035	-18.6508	0.0323302312356117	0.4336
25.94	-17.0934	-18.879	-0.0187619385862233	0.5443
30.4458	-17.0104	-18.7897	1.54853032449334	0
34.4278	-17.3359	-18.6553	0.0195660185164983	0.4595
38.4006	-17.7045	-18.5348	-0.0287373076713091	0.5548
41.5337	-18.3666	-18.7123	-0.142969035817708	0.7429
45.1785	-18.1987	-18.306	-0.0126165027636086	0.5286
48.7332	-18.4802	-17.9262	-0.128152213649214	0.795
52.4751	-18.6675	-17.4513	0.0257788167613724	0.4358
56.64	-18.1561	-17.2013	-0.143307693023527	0.8152
60.9286	-18.7204	-17.6764	-0.106422032291232	0.7785
65.1604	-19.8426	-18.1568	-0.102319468970838	0.7458
-19.7078	-17.7452	-20.8685	0.194808485116088	0.1855
-23.4751	-17.6491	-20.0032	-0.136374777150161	0.7872
-27.5588	-17.8903	-19.4886	-0.0154189998948522	0.5467
-31.4886	-18.337	-17.8795	0.0981321216392104	0.3085
-35.5077	-18.0865	-16.9194	0.106783847073216	0.2513
-38.9474	-17.9407	-15.4232	0.125537355995892	0.2574
-42.0311	-17.7706	-14.8179	0.0175390539655829	0.4483
-45.8447	-18.3914	-14.8066	-0.279548959538607	0.9698
-50.4567	-18.7115	-15.2586	-0.0358833761635752	0.5778
-54.2916	-19.3431	-14.1624	-0.219013849427585	0.9265
-58.8913	-19.3833	-13.3695	-0.127886916065265	0.7762
-63.7154	-19.8707	-12.5897	0.429092811866191	0.0198
22.6028	-31.3842	-12.9235	-0.0411122265405393	0.6234
25.9427	-31.5405	-11.2302	-0.0595749876402675	0.6369
29.8067	-31.506	-8.47694	-0.088642342540874	0.6913
33.59	-32.1779	-6.79191	0.0461020828576668	0.3968
37.0168	-32.5765	-5.31139	0.151285327149691	0.1854
39.6709	-32.3491	-3.67588	0.000962779936634961	0.4915
42.6513	-33.0031	-2.21818	0.149268111664343	0.268
46.13	-32.9154	-0.504127	0.229700165138478	0.1364
50.4402	-32.7319	1.09361	-0.272095077410037	0.9902
53.8425	-32.6666	2.53716	-0.206612092031983	0.9168
57.7094	-32.5905	4.26378	-0.0256884106517653	0.548
61.5306	-33.0412	5.46384	0.10383707699831	0.2533
64.8317	-34.0543	6.19272	0.220629108773892	0.099
68.2566	-34.9396	7.09716	-0.0208206190414713	0.5445
70.7556	-34.7737	8.27333	-0.12116086203654	0.7357
-29.8868	-29.3008	-7.47801	0.0557480836153135	0.3971
-34.8896	-30.208	-6.51594	0.0578967462557241	0.3686
-39.3704	-30.6195	-5.5091	0.883545258797615	0.0009
-44.2501	-30.8994	-3.8175	-0.39299866173036	0.8714
-49.6471	-30.1926	-1.3992	-0.385404078843919	0.8721
-55.8961	-29.8616	-0.107237	-0.326014394128978	0.8735
-61.4756	-30.1169	0.886247	0.514326386761033	0.0603
25.5128	20.4261	-45.9292	0.190265664002916	0.2136
28.8866	20.9567	-44.505	0.143611482191954	0.2367
32.9169	21.5885	-44.0177	-0.0544757501344934	0.6604
36.4167	21.0254	-41.5562	-0.208555996935023	0.9259
40.4344	20.3561	-38.9018	-0.168970565463965	0.8444
44.2841	20.0933	-36.5091	-0.0259773876184557	0.55
47.945	19.887	-34.0209	0.0933608862934479	0.317
-30.7055	22.8653	-42.4845	0.312087371864688	0.0713
-32.7224	22.6007	-40.3962	0.150871973577799	0.18
-35.8187	22.1118	-38.2246	-0.164366380579073	0.8584
-38.4391	20.4659	-35.7652	1.6660108468746	0.0038
-41.0562	19.0597	-32.844	0.287593563667065	0.2063
-43.5175	17.134	-29.9457	0.133668980143512	0.3747
-46.2053	15.9949	-27.0952	0.533770805132942	0.1602
-48.4907	14.1349	-24.1138	-0.152577412471879	0.602
-51.6827	12.5178	-21.126	0.603566826488919	0.1967
-53.8635	10.5812	-18.5955	-0.188042835452005	0.7931
-56.3697	9.31211	-16.0075	-0.00336876582460532	0.5077
-58.4781	8.17151	-13.199	0.0831627198423759	0.3368
-61.0859	6.38913	-9.57041	-0.0444398690977722	0.5847
-62.6347	4.71416	-7.53019	0.0428842725432024	0.379
-63.8875	3.4066	-4.42261	0.12771645616207	0.2294
20.9636	-16.3141	-24.081	0.359422203796166	0.1705
24.7011	-16.1408	-25.2245	0.690879084483794	0.0654
28.9151	-15.7572	-25.9934	-0.249439254594932	0.779
32.7256	-15.1825	-26.4496	-0.267353264880357	0.785
36.1594	-14.4508	-26.741	0.247243411073644	0.241
39.5548	-13.6828	-27.0264	0.235754508321931	0.2471
43.5848	-13.2191	-27.6812	-0.110323183459016	0.6467
46.6387	-12.6267	-28.1028	2.05869395896576	0
51.2374	-11.389	-27.8207	-0.0675739312461828	0.6431
55.4562	-10.2723	-28.0461	0.142897797389676	0.2752
59.3231	-9.90775	-28.6441	0.469526889681605	0.0033
62.5913	-9.76063	-28.9883	2.10977430278248	0
38.8102	12.9909	-15.1444	0.888709024705177	0.0001
41.9545	13.3877	-15.4666	-0.000590564709424646	0.5072
44.525	13.3488	-15.426	1.12444944758538	0
48.3042	13.609	-15.8322	0.0459283994243853	0.4158
54.4615	14.1428	-17.2353	-0.138299292116136	0.7212
58.0265	13.284	-17.4733	-0.231042281777417	0.7692
-35.9763	15.0742	-12.2178	-0.0578160954953725	0.593
-40.4574	14.396	-12.1452	0.103768449510798	0.2932
-43.6977	13.6664	-11.4497	0.48328648085839	0.0685
-46.5525	12.6445	-10.398	0.475278511148328	0.0514
-49.4482	11.9956	-9.27114	0.571539995138432	0.2532
-52.3513	11.3618	-8.6382	0.0562152764999264	0.4699
-55.9987	10.6216	-8.44806	0.308064727461669	0.2252
-59.2418	9.36829	-8.45682	0.0859403284355238	0.3864
-61.9025	7.30108	-8.4232	0.316372600207443	0.2604
3.91477	29.2956	-29.4	0.0284938429221562	0.4622
7.90035	29.5091	-28.2912	-0.144485183641694	0.7931
11.6315	30.2795	-27.2373	-0.0644305453449049	0.644
15.4234	30.4433	-26.413	0.0692107070956616	0.3807
19.3023	30.7409	-25.6916	0.147181297666097	0.1106
22.8339	31.1266	-23.818	0.158017177722415	0.1855
26.533	31.469	-22.6245	-0.127478599798969	0.8909
30.4909	31.8332	-21.8903	0.037100261606333	0.4298
34.5535	31.9271	-20.8886	0.0875486055429828	0.298
38.2896	32.1981	-19.3214	-0.175848679088513	0.8209
41.8585	32.6796	-18.0275	-0.390540886228519	0.9967
45.4445	33.1349	-16.8506	-0.374426454666091	0.9375
48.894	33.7972	-15.3717	-0.136986712094128	0.6783
-6.24913	34.4693	-30.6114	-0.0466602305590932	0.5974
-9.65235	34.6287	-28.7987	-0.014511123847905	0.5429
-12.9217	34.275	-27.4523	-0.166525962525426	0.813
-17.2674	34.4714	-26.3944	-0.161549199958902	0.8678
-20.9479	34.7355	-24.8995	0.0524182044757697	0.3564
-24.0527	35.0534	-23.0463	0.0212625734840779	0.448
-27.9089	35.5029	-21.3498	0.0913011711522764	0.3039
-32.3137	36.056	-20.3713	-0.0578053457633331	0.6368
-36.7922	35.9882	-19.0381	-0.271346204340234	0.9227
-40.2781	35.9728	-17.293	-0.332796774083549	0.979
-44.4563	36.5948	-15.657	-0.172664858129682	0.8565
-49.254	37.1472	-13.7016	-0.101907463791535	0.7374
-52.4744	37.7329	-12.7299	-0.0164340735214166	0.5485
-55.5725	38.2091	-10.1073	0.140816802698928	0.2485
40.7593	18.0133	-4.54484	-0.204471865219122	0.8496
43.0877	18.4133	-2.16542	0.00519589026978662	0.4903
45.9979	19.5495	-0.599414	-0.0921475579708344	0.6808
49.4136	20.9887	1.61788	-0.0876737204521189	0.733
52.176	21.3541	3.42554	-0.0405695772542567	0.6118
55.2947	21.2125	6.39729	0.167101205302941	0.2215
58.1192	21.4182	8.36189	-0.230245289597817	0.9773
40.3747	-2.40123	7.22609	0.0163490312153602	0.4605
44.0925	-2.08152	7.65001	0.00412323702695838	0.4882
47.8552	-1.74948	8.97378	-0.15043138599286	0.8163
51.8122	-0.548835	10.1196	-0.0728816963686101	0.6601
56.044	0.145293	11.288	-0.0983762677590536	0.7252
60.1574	0.168483	12.9395	-0.0809393235820546	0.6822
63.5803	0.311489	13.8296	0.0310679318894875	0.4241
5.66131	-48.235	19.7437	0.0152869420645558	0.4671
9.59687	-48.681	20.1513	0.0884109939059796	0.3021
13.1991	-49.7294	21.5905	0.12570880293886	0.2086
17.2046	-50.3622	22.0503	0.0993338195895326	0.2835
21.213	-51.4777	22.9318	0.0966076415161348	0.3192
25.1611	-53.2429	23.3743	0.0111875318940375	0.4746
28.7047	-54.7128	22.7711	-0.204187708049523	0.9136
31.8756	-55.9476	22.9699	-0.0523653089263169	0.6349
34.9696	-57.3688	22.3923	0.274111464723354	0.0602
37.9344	-58.224	22.909	0.0813796188237625	0.3581
42.2752	-58.8009	23.3774	0.289427644359952	0.0558
46.4066	-59.6428	22.3457	0.173042434658361	0.1654
50.0599	-60.1336	22.2583	0.084728845507124	0.2912
53.5497	-61.2373	21.3832	0.416634242439065	0.0162
56.8722	-61.5861	21.7087	0.188687704270535	0.1431
50.0755	6.9995	-44.6684	0.0258712633315608	0.4496
49.1859	8.69384	-40.4086	0.0195597592647714	0.454
48.3941	11.2052	-35.5956	-0.108557928845815	0.7317
46.8677	12.6407	-30.6889	-0.208186660961101	0.8944
45.2599	14.2822	-25.3157	0.135453698037689	0.3535
43.9694	14.505	-20.7828	0.982022475010806	0.0209
43.0371	15.6852	-17.1918	0.27537473954315	0.082
42.5419	16.5581	-13.6288	-0.050489386420046	0.6384
42.0737	17.3759	-8.75139	-0.0903811774540103	0.7381
40.2089	17.9991	-4.55349	0.240052327067256	0.1254
39.8592	19.3661	-1.21918	0.13845706303186	0.187
38.3545	20.6034	2.75907	-0.0482065638824105	0.6227
36.5505	22.1115	7.09064	-0.105956306636132	0.8314
35.3176	23.8118	12.1227	0.00371814813715465	0.5036
33.9856	25.2704	16.3592	0.027684429994449	0.4346
32.6598	26.7963	20.1468	-0.0476548846089641	0.6065
31.6938	28.3433	24.0438	0.0600182198254422	0.3575
30.7218	29.7606	28.6257	-0.0461666003283413	0.594
15.1605	-2.17916	-24.4839	-0.0669710587164791	0.5815
18.4647	-2.15952	-24.3388	-0.390218385576602	0.7317
22.3504	-1.32777	-25.0528	-0.460201622066868	0.7844
26.7127	-1.11363	-24.9827	-0.138552507398912	0.8145
30.5505	-0.43858	-25.4385	-0.0254928828173758	0.5915
35.2579	-1.09216	-25.2939	0.0121526907550842	0.4687
39.7214	-2.38294	-25.2723	0.369298390222637	0.0563
43.5064	-2.86629	-25.9233	0.291051384989502	0.1237
48.3347	-3.90285	-26.0167	0.38585545593776	0.0366
54.3454	-4.19326	-25.9138	0.00103956363515567	0.4955
58.89	-4.5705	-26.4547	-0.210765529087866	0.9357
62.9041	-4.53987	-26.0721	-0.192753602647819	0.8445
-13.0887	-3.2715	-22.7935	-0.117704534808649	0.6356
-17.0423	-3.25615	-22.2055	-0.318365539007784	0.8626
-20.9764	-2.39329	-21.6007	-0.425221152427826	0.9199
-25.2555	-1.49223	-21.0558	-0.166911895046732	0.7491
-29.7113	-0.798638	-20.4453	-0.0454442831454418	0.6116
-33.4187	-0.319665	-19.8457	0.0816686474619222	0.3385
-37.5491	0.0469184	-19.0851	-0.273702443044763	0.974
-41.5244	-0.195422	-18.1932	-0.174007214252033	0.8448
-45.5454	-0.0215338	-18.0703	0.0717894464397415	0.3609
-50.4313	-0.587788	-17.621	0.118579030301826	0.2632
-55.9791	-1.68622	-17.3179	-0.0737010721867054	0.666
-61.1076	-1.58813	-16.8127	-0.00723720039616504	0.5109
25.7379	-11.3239	-22.8226	0.180588935840888	0.2104
32.621	-10.9154	-23.0107	0.127132393936604	0.2916
38.8478	-12.2019	-23.55	-0.0488142868404329	0.6114
43.8916	-13.0215	-24.1295	-0.00414976141028744	0.505
50.1579	-13.7564	-23.722	0.10160629534707	0.2718
56.6021	-14.5704	-22.9806	0.074413759451192	0.3412
63.0028	-14.8445	-24.3123	-0.0246935318480085	0.5566
68.5129	-15.4218	-24.3959	0.445381278058888	0.0212
-15.1292	-10.894	-22.12	0.14412528422406	0.2516
-18.9418	-11.1552	-21.6262	0.124271273256974	0.2655
-22.5706	-11.8874	-21.2136	0.226440181071259	0.1668
-26.8808	-11.8802	-19.761	0.0510665177235428	0.3997
-31.545	-12.1194	-18.9329	-0.0512291635114015	0.591
-35.3782	-12.1457	-17.6261	-0.325549307890392	0.9269
-39.469	-13.1223	-17.1796	-0.310505952606939	0.9375
-42.9063	-13.6432	-16.6258	-0.0552387709183327	0.646
-46.4193	-14.7553	-15.1901	-0.0462768370226879	0.6327
-50.1167	-15.2544	-14.402	-0.265864896305114	0.9239
-55.0159	-15.8813	-13.6348	-0.287496559120028	0.794
-59.6999	-17.2091	-12.5642	-0.233411406874746	0.6145
-21.7057	-30.8092	-14.8198	-0.190675995984512	0.8588
-24.8816	-31.7711	-14.5722	-0.255804202126649	0.9305
-28.6278	-33.3807	-14.2546	0.020755262492504	0.4531
-32.967	-34.7709	-13.6502	0.0287352816680704	0.4338
-36.9626	-35.3263	-13.5103	-0.051333771524444	0.6128
-40.4436	-36.3905	-12.4558	0.0613874304294322	0.3578
-44.0617	-37.6253	-11.5384	0.0580250976001717	0.3922
-48.3041	-38.6146	-11.8056	-0.307659419796696	0.9696
-51.8463	-40.1646	-11.6459	-0.00677229633843857	0.514
-55.254	-41.2713	-11.1617	0.281983542275062	0.0518
-59.3371	-43.0214	-10.5069	-0.315066801275263	0.8157
-62.8347	-44.6653	-11.0694	-0.353795711944886	0.8254
37.3994	19.7228	-15.0845	-0.262708379823653	0.9405
41.3175	19.2475	-13.9884	-0.240759665017184	0.9569
44.8248	18.7919	-13.3985	-0.132090983533167	0.7523
48.5196	18.0023	-12.3155	-0.0514703079601585	0.5835
51.8414	16.7558	-11.4842	-0.18677879817978	0.8341
56.0222	15.1664	-11.5663	-0.201556583498101	0.9736
59.079	12.8836	-10.621	-0.165280787089639	0.8932
61.1507	10.7841	-10.2453	-0.12995750193946	0.813
-24.8809	8.27395	-44.7446	-0.164588620581604	0.8695
-27.8691	10.1497	-41.2081	0.0735825212972778	0.3621
-32.2817	12.1891	-37.2497	-0.17987407300834	0.8313
-36.5981	13.4617	-35.3162	-0.252014933052319	0.8371
-39.8422	14.1498	-32.623	-0.222555716147993	0.8088
-43.8711	13.9887	-29.8421	-0.0107472748009806	0.514
-49.0545	13.6823	-27.6222	0.0305558769508196	0.4185
-53.5711	13.1709	-25.1814	0.0928014383657245	0.3162
-27.6524	-6.71052	-45.2428	0.0973762930120399	0.3004
-31.921	-7.01948	-43.6336	0.0263233077351597	0.4391
-35.6471	-7.66385	-41.4673	-0.0415245559160642	0.6132
-39.6159	-8.21982	-39.0744	-0.017025479638862	0.5517
-43.2671	-7.49213	-36.891	0.256276172153632	0.1212
-48.4456	-6.73582	-34.4312	0.573098918713068	0.0017
-52.4922	-6.88685	-32.0023	0.460626096692248	0.0383
-56.2645	-6.7397	-30.4209	-0.144207247663733	0.7991
-60.3882	-7.68525	-28.1272	0.123201255415491	0.2021
-63.6712	-8.22668	-26.3534	-0.0764184225987791	0.6559
-67.5947	-9.63174	-23.8722	-0.225703636517187	0.9041
-21.7206	-13.8416	-31.5053	-0.0139441568592443	0.5357
-26.2084	-13.8169	-31.058	-0.0155696238846769	0.5436
-30.882	-13.5806	-30.0201	-0.0301004218162167	0.5602
-35.9158	-13.7898	-29.6861	-0.0856867071696964	0.6547
-39.6397	-14.2698	-29.5113	-0.13195430049731	0.7879
-43.6915	-13.9076	-28.9568	0.216112985617555	0.085
-47.9364	-13.9294	-28.15	-0.0145235136832609	0.5348
-51.9294	-14.1252	-27.2136	0.0311137446263763	0.4268
-56.1127	-14.5179	-26.2067	0.0534312494472731	0.3796
-59.7948	-15.0133	-25.6685	-0.0699612275353315	0.6789
-63.6661	-15.8236	-25.0919	0.0691526133742819	0.3732
-67.1305	-16.2219	-25.0326	-0.0594717654790436	0.6121
-25.9044	-33.7891	-22.6867	0.478432426592954	0.0154
-29.4499	-33.1434	-21.6943	0.341437667625707	0.0133
-34.0779	-32.5597	-21.4075	-0.167105786923631	0.8191
-37.8884	-32.5159	-20.9486	-0.101329137138865	0.7704
-42.3773	-32.514	-20.9765	-0.0135291315427469	0.5312
-46.5922	-32.0385	-20.4466	0.262456604069428	0.1868
-50.414	-31.6353	-20.8707	0.408769785765658	0.0349
-53.1325	-31.8593	-20.9661	0.837938979325571	0.0059
-56.95	-31.8737	-21.6722	0.292793139923643	0.2444
-61.8183	-31.3225	-20.5905	0.0658231728124132	0.3795
-66.6351	-31.2014	-20.4824	0.0690363432494352	0.3759
-34.378	11.9504	-18.1628	-0.115120107229941	0.7697
-37.8887	12.2455	-18.1699	0.0231394177087638	0.4447
-45.0281	12.1998	-17.5061	0.0197897513493523	0.4519
-51.1915	12.0294	-19.2534	0.165410021126505	0.1792
-55.5167	10.7751	-20.1033	-0.0736488733078261	0.7144
-58.7515	8.51514	-20.6833	0.0285218758302992	0.4225
-39.373	15.6931	-5.56231	0.251064357393728	0.1113
-43.3284	15.4955	-3.89244	0.358879494383584	0.0303
-46.5793	15.7234	-2.99879	0.273527323231437	0.0948
-50.2112	15.3038	-0.757332	-0.117111879561356	0.7709
-58.3542	14.121	4.1251	-0.120135352272384	0.793
-61.3494	13.7502	6.23103	-0.0714844991232342	0.7143
-5.49784	28.4823	-29.5345	0.387261289335033	0.0133
-9.02864	28.2408	-27.9306	0.0757598266608228	0.3206
-12.8714	28.1449	-26.203	-0.0730704703485497	0.6902
-16.762	28.1255	-24.4394	-0.0855091323725019	0.6869
-22.3493	28.3841	-23.008	-0.0526750744740312	0.6158
-25.905	28.8098	-21.5922	-0.13339527400195	0.7852
-30.976	29.5691	-20.3688	-0.0457103021355451	0.6481
-35.8038	29.5379	-18.1118	0.200757290325326	0.0766
-39.5149	28.9367	-15.4219	-0.236050289840982	0.9096
-44.6996	28.2666	-11.8484	-0.0594947769336666	0.6467
-48.6708	28.4185	-10.3313	0.206241074444938	0.236
-52.2591	28.0911	-8.3793	0.355346077757531	0.0215
-55.0465	28.032	-6.89629	0.0523883786050026	0.3959
-57.7053	27.8728	-4.56029	-0.217236107886743	0.9494
-1.58675	44.7231	-10.4847	-0.0912074590639653	0.7019
-4.36074	43.8912	-9.11907	-0.0108675915419094	0.5153
-8.95244	42.808	-7.71742	0.331901572156213	0.0435
-13.7314	42.7229	-6.83427	0.198965686034972	0.1285
-19.3277	42.3954	-6.07256	0.118562616472866	0.2355
-24.5001	42.0305	-5.05286	-0.0542166278765738	0.6292
-30.6377	41.5726	-3.83781	-0.0749164930583007	0.6604
-36.6691	41.7476	-1.59777	0.054858929717134	0.3888
-41.6244	41.8342	-0.122381	-0.0415457716307112	0.5928
-45.145	41.9748	1.3233	-0.0292043984474659	0.5812
-48.7125	42.0367	2.90102	0.169929925203864	0.1235
-51.5651	41.1359	4.10878	-0.00198267995926815	0.5002
11.193	-4.94112	-25.1016	-0.0870408808729846	0.6422
15.1981	-4.45927	-25.0354	-0.382748954657047	0.9647
18.8449	-3.72936	-25.0982	-0.323615043457881	0.9136
21.9886	-2.80669	-25.7519	-0.436656354619845	0.985
26.3569	-1.75528	-25.8407	-0.312345128157233	0.9637
30.2414	-0.818399	-26.6161	-0.149126381082466	0.8355
34.5352	-0.226901	-26.9247	0.0175033790175905	0.4619
38.6388	-0.431409	-28.1202	-0.140382702356737	0.8097
42.7854	0.206741	-28.0912	-0.159237501206811	0.7035
47.0229	0.605952	-29.3109	-0.56422524130844	0.948
51.7674	1.3786	-28.9735	-0.566777908461718	0.9214
56.4369	2.0067	-28.5829	-0.726146390459416	0.9548
60.1037	1.93832	-29.3241	-0.655162828592308	0.9018
-10.9951	-4.7024	-21.878	-0.072067678394205	0.6746
-14.9105	-4.57088	-22.2935	-0.215329762567556	0.9082
-19.2081	-4.186	-22.8241	-0.100636844014362	0.7159
-22.5101	-3.87635	-22.6263	0.0501336478289132	0.3923
-26.408	-3.87938	-23.3542	0.014572985185723	0.4681
-30.8092	-3.36953	-23.9851	-0.0281503666228389	0.5545
-34.2395	-3.05201	-23.8988	0.0663780021113003	0.4345
-38.6521	-3.15634	-24.7122	-0.134966939270691	0.7977
-42.5852	-2.75831	-25.3561	-0.0187536268078523	0.5387
-46.1336	-2.39745	-25.2943	-0.113328685361302	0.799
-51.5735	-2.40154	-26.384	-0.0988648897640088	0.7772
-56.8286	-1.72744	-27.169	-0.0102481637250842	0.5227
-60.9269	-1.35713	-26.8055	0.248143769856851	0.1246
21.1753	-9.83041	-21.3501	-0.272001945735526	0.8396
25.9365	-12.1954	-20.5473	-0.244157433367535	0.8949
31.5813	-14.4173	-19.7743	0.0175914725373516	0.4662
37.2833	-17.6607	-19.5627	0.193275316536592	0.1642
41.8597	-20.647	-19.2026	0.193496226301537	0.2048
46.1408	-23.3999	-18.0571	-0.227419261264918	0.9157
50.5906	-25.9651	-16.1743	0.233247223708867	0.0928
55.7099	-28.5038	-14.4491	0.14842145297513	0.2072
-18.7654	-15.8767	-16.1992	0.233649926743183	0.1259
-23.3497	-16.206	-17.3223	0.000182581217275768	0.497
-27.6779	-16.4908	-17.3572	-0.120296578266487	0.6793
-32.0807	-16.6772	-17.3136	0.00221088310706907	0.4899
-36.5369	-16.5023	-18.3839	-0.221217326322425	0.9081
-40.5535	-17.0327	-18.8151	-0.290453121536556	0.9376
-44.2677	-17.492	-18.8799	-0.152002130898806	0.8429
-48.9735	-17.7081	-19.2563	0.0924814395391544	0.3215
-53.0637	-17.9514	-18.7606	-0.238649084653379	0.7902
-57.9624	-18.1444	-18.3931	-0.367308951001624	0.8408
-63.2587	-17.6349	-18.316	-0.234954386901851	0.7949
-67.487	-17.8221	-19.0296	-0.29934053859792	0.811
-21.2353	-26.1236	-15.1749	-0.110215571943035	0.7062
-25.0101	-27.4317	-15.2472	-0.396393555942013	0.9401
-29.0982	-27.858	-14.6513	-0.460883380902316	0.9822
-32.9763	-28.3995	-14.1655	-0.20933271699992	0.829
-37.4673	-29.9715	-13.4432	-0.476004571985929	0.7464
-41.432	-31.2003	-13.4746	-0.502782631069937	0.7704
-44.9462	-32.8437	-13.4693	0.027636546846973	0.4326
-49.0897	-33.9586	-13.318	0.214287069722404	0.2181
-53.378	-35.5772	-12.355	0.0907468437232077	0.3225
-57.1402	-36.648	-12.2028	0.00435316187861989	0.4913
-61.51	-38.2091	-11.7636	0.162462875791242	0.1716
-65.0382	-39.3136	-11.5358	0.214325250350228	0.0825
-28.4245	14.6615	-41.6967	-0.0459962977761725	0.5915
-31.8721	14.2501	-38.7673	-0.0677884103842561	0.6443
-34.6694	14.2089	-35.7417	-0.00226327558443951	0.504
-37.3227	13.6755	-32.0816	-0.00980298383542089	0.5257
-41.3586	13.0542	-29.3517	-0.192144348818098	0.8115
-44.5418	12.1546	-26.8288	-0.376309844334955	0.8415
-47.4152	11.3313	-23.7429	-0.126029614419566	0.8081
-51.3951	11.1801	-21.7804	0.084700082752194	0.3313
-54.5646	10.2922	-19.7935	-0.240895336678194	0.9559
-57.1859	9.10485	-16.9908	-0.071036766462952	0.6772
-59.974	7.67077	-14.7936	0.0608897858817319	0.3856
30.721	17.0057	-44.822	0.0510669296082431	0.3804
33.8263	16.601	-43.1022	-0.103971659545124	0.7948
38.3435	16.8409	-39.3278	0.0308000027178883	0.4168
41.1449	16.0999	-37.2593	0.0137391049753552	0.4633
44.5962	15.8539	-33.5189	0.0032478996694858	0.5013
47.3728	14.8684	-31.9719	-0.027868232738208	0.5614
50.7063	14.2125	-28.6322	0.001422624147291	0.5006
53.8613	13.517	-26.0341	0.0710343429180764	0.3547
56.144	12.3463	-24.204	-0.0408691165434734	0.5745
58.9875	11.4161	-20.8885	0.0977364242668484	0.3427
-34.7837	-1.33925	-50.6955	-0.244470951549312	0.9703
-37.8967	-0.367599	-47.9624	-0.180043868078046	0.8808
-41.7244	0.0874323	-45.104	0.158117989576674	0.1692
-44.6219	1.13294	-42.6667	0.297327996388498	0.075
-47.6045	2.23859	-40.3444	0.122005282546509	0.234
-50.8368	3.43615	-37.887	-0.117402414767346	0.7443
-54.4811	5.04948	-34.7034	-0.108354493657098	0.7256
-57.5929	7.10433	-30.2033	0.0762042584314047	0.3324
38.7063	7.88164	-47.3873	-0.116901962357663	0.7593
42.5659	6.86685	-46.274	-0.171970961434448	0.8844
45.8734	6.33731	-45.3767	-0.090690010442025	0.7019
49.8505	6.99042	-43.751	-0.103768938221374	0.718
-20.5019	-7.5527	-35.1827	-0.111000875589721	0.7264
-24.0534	-7.75578	-34.5621	-0.0792117593110984	0.6594
-27.4974	-7.64828	-33.3727	0.610255912671079	0.0708
-31.1056	-8.09758	-32.3718	1.02711697860215	0.0404
-35.1169	-8.33893	-31.7193	0.2203650034595	0.2627
-38.8988	-9.28086	-31.3553	0.409634420814847	0.0696
-42.6359	-10.1227	-30.9401	-0.036896761697264	0.5978
-46.1823	-9.78537	-29.9399	-0.0582809311523025	0.6338
-50.9187	-8.8073	-28.5874	0.438555761369977	0.0375
-56.4391	-8.91918	-27.9099	0.14555571241062	0.2053
-61.7987	-9.30134	-27.2637	-0.0555063033045603	0.6104
-23.0215	-23.94	-23.9061	0.0250122293727635	0.4474
-26.7892	-23.7143	-23.6561	0.0755919266192029	0.3429
-30.6206	-23.6451	-23.1612	-0.0664068358822077	0.6675
-34.8355	-24.349	-22.2342	0.0449588201409465	0.3777
-38.817	-25.2279	-22.3938	0.134209148436989	0.2251
-42.6195	-26.0958	-21.5749	0.0634737960734384	0.3779
-46.4915	-26.4135	-21.5254	-0.0690296708447018	0.6699
-50.6797	-27.078	-21.0098	-0.0666970159304814	0.6819
-56.5054	-27.649	-18.858	-0.0578584176309108	0.6582
-61.06	-28.1755	-18.1264	0.0668389602568464	0.3796
-66.1031	-28.7246	-17.182	0.270082205530642	0.1111
-69.8099	-29.2353	-16.8947	0.64176408846098	0.0023
-4.60113	22.7404	-27.8591	1.95745863632651	0
-8.77323	22.9802	-26.1686	1.08425147751698	0.0002
-12.21	22.6536	-24.9935	0.0864421577194936	0.3195
-15.4451	22.9164	-24.3676	-0.121391311040276	0.7815
-19.91	23.3179	-22.8439	-0.0714499991295642	0.6555
-22.8446	23.8845	-21.5483	-0.170418287249732	0.9077
-26.6413	24.2951	-20.3804	0.0422594037154043	0.3526
-30.0375	24.898	-18.2955	-0.0714537094156824	0.6893
-34.3187	24.8681	-16.4255	0.040517958420351	0.3955
-38.0722	24.8608	-14.4394	-0.0526707855870024	0.6088
-41.8146	25.0728	-12.5646	0.0114584168854348	0.4767
-45.9459	25.2547	-9.53782	0.302928485270647	0.0616
-49.2501	25.3324	-7.9146	-0.15701324824007	0.748
-52.4155	25.7818	-6.43496	-0.123344618549785	0.7948
-55.6762	25.7566	-4.07926	-0.102982835840894	0.7846
-13.0438	-2.50695	-21.7985	-0.0651865038102271	0.627
-17.2366	-2.18233	-22.3057	0.161453078571953	0.2561
-20.5149	-1.67572	-22.3323	-0.422400230062385	0.8943
-24.5716	-1.19478	-23.1361	-0.30578515786836	0.7755
-28.6338	-0.928424	-23.0884	0.211281271241375	0.1645
-32.6766	-0.00467527	-22.7655	-0.141695197018175	0.9018
-36.9774	0.874444	-23.1133	-0.150526616505795	0.8333
-41.0995	1.72466	-22.6507	-0.238658668145576	0.9728
-45.4643	2.17795	-23.7718	-0.258785973967098	0.9297
-50.2752	2.36526	-24.5086	-0.228575621194888	0.909
-54.2579	2.68009	-24.452	-0.131380545743119	0.7955
-57.8897	3.28523	-25.5339	-0.058325051225859	0.6333
-61.7726	2.94528	-25.9224	0.0425850904384353	0.3888
-19.4653	-14.6039	-19.5283	-0.0579704648336419	0.5923
-23.5064	-14.7155	-19.4856	-0.153402677894294	0.7329
-27.5411	-14.3299	-19.3575	0.074018392794637	0.3478
-31.6696	-14.5309	-19.3846	-0.0558119020323374	0.6295
-36.1058	-14.3042	-19.6212	-0.00355700540990489	0.5063
-40.4288	-14.8269	-20.2949	-0.247791380464811	0.9307
-44.2286	-14.5422	-20.1746	-0.202233724398829	0.9391
-48.9042	-13.9033	-18.6929	0.0359850274113067	0.4151
-53.5184	-13.6428	-17.4064	-0.208977362395567	0.9468
-57.819	-13.5707	-16.9101	-0.0501501772416474	0.6312
-62.0443	-15.0317	-18.4539	0.150715454436392	0.2025
-65.6507	-15.8077	-20.1465	0.0324642612674884	0.4159
-29.909	-26.3061	-11.9311	-0.272247090827664	0.857
-35.4581	-26.4498	-10.9131	-0.263071582873175	0.8668
-41.5247	-26.7409	-9.23167	-0.425759226953359	0.997
-48.088	-26.8933	-8.0028	0.232066175977535	0.11
-54.5426	-26.8003	-6.31779	0.276172932982811	0.0734
-60.5265	-25.9031	-3.97416	-0.0425855833173913	0.6022
-65.4544	-25.809	-2.63789	0.0409438107882829	0.4025
-69.5081	-25.5646	-1.0765	0.287893063353365	0.0423
-15.4888	-37.1234	-4.62239	0.0322697387486093	0.416
-19.8567	-37.8328	-5.16217	-0.141705208271636	0.8401
-23.9651	-37.6446	-4.69802	-0.0294793265164746	0.5573
-28.2317	-37.7724	-4.07166	0.0469546475476499	0.43
-32.3722	-37.8239	-3.78727	0.16025635392666	0.2535
-36.4821	-38.9465	-3.97792	0.150176135187379	0.2754
-40.7425	-39.222	-3.82007	-0.0126632741403815	0.5419
-45.3999	-39.7848	-3.5163	0.707304222537945	0.0005
-49.9798	-39.6248	-2.74774	0.135992531124335	0.2094
-54.1983	-40.3656	-2.40929	0.106741026731185	0.2454
-58.9354	-40.263	-2.02165	0.0945611537574389	0.2868
-62.6267	-39.9948	-2.04657	-0.0658158769166338	0.6588
-65.9854	-40.462	-2.45765	0.0641355372447889	0.3325
-69.0903	-40.4163	-2.96161	0.00122712930505031	0.5037
-71.8989	-40.8523	-3.54908	-0.0245163322257933	0.5279
-33.5192	21.2414	-32.0985	-0.480504320018946	0.8724
-36.9181	20.266	-29.3397	-0.382152159779982	0.8622
-40.6139	19.4776	-26.7992	-0.453645973509116	0.7852
-43.5876	18.4895	-24.4377	-0.294813073487786	0.9734
-47.1519	17.5444	-22.0055	-0.316721234437382	0.9699
-50.2058	16.5961	-19.9878	-0.312522157486961	0.9713
-53.1729	15.4266	-18.202	-0.247429716207031	0.9613
-56.2742	13.8168	-16.3293	-0.0109405572791375	0.5284
-58.6816	12.1896	-14.403	0.0617672661036339	0.3603
-26.8755	13.0015	-47.5236	-0.704305059510564	0.9443
-31.0595	11.8159	-45.4183	-0.598754138861208	0.8988
-34.5451	10.7689	-44.0326	-0.336968903976375	0.8147
-38.6484	9.61429	-44.4232	-0.421911411090818	0.956
-42.9369	8.67514	-44.032	-0.505151657285856	0.9996
-47.3019	7.11485	-43.7169	-0.313218998914819	0.9938
-51.5192	6.09027	-43.0035	-0.0994925632987808	0.7891
-20.1288	-7.52824	-34.9346	-0.551553447735661	0.9327
-23.7889	-7.02096	-35.5532	-0.531761609401072	0.9255
-27.7083	-6.91724	-36.1627	-0.187456282781535	0.8885
-32.4777	-7.07968	-36.6048	-0.160874690068578	0.8457
-36.6922	-7.48128	-38.0825	-0.0678615112182129	0.7051
-40.923	-6.96204	-38.1864	-0.25351045343657	0.9285
-45.727	-5.68433	-38.1488	-0.159139871664246	0.8062
-49.9419	-5.39135	-38.3295	-0.169972269340737	0.848
-53.9414	-6.213	-38.862	0.0320000358343708	0.4363
-57.6975	-5.96322	-39.1229	-0.0406532810913983	0.606
-23.6786	-25.3903	-23.623	-0.225331471827143	0.8913
-27.2783	-24.8774	-22.1172	-0.111855963125534	0.7586
-30.8756	-24.7703	-20.9332	0.0403355116395399	0.3797
-35.3246	-24.9483	-20.4861	-0.147112810439982	0.8078
-39.5268	-25.3008	-19.8111	-0.200996122634189	0.9192
-44.0966	-25.4352	-18.9914	-0.0190984763205407	0.5414
-49.2147	-24.779	-18.1311	0.160146676202014	0.1779
-54.2187	-24.7429	-17.476	0.142605707380223	0.1825
-58.7216	-24.9092	-16.7299	0.393649133020199	0.0551
-63.2942	-24.9268	-15.1725	0.0698383254233634	0.3891
-67.1861	-25.0531	-14.253	0.0666717622043911	0.3023
-70.3824	-25.3581	-13.3686	-0.0225916348520533	0.5567
-5.93758	-47.2508	26.204	-0.0807208980302377	0.6555
-10.0768	-46.8964	25.5384	-0.314276661713719	0.9834
-13.6513	-47.2899	24.9937	-0.278809929283233	0.9779
-17.287	-47.155	24.3016	0.0472372776962873	0.4077
-20.6738	-46.8325	23.4255	0.257742024395775	0.0886
-24.9029	-46.9804	23.0029	0.0474816504029354	0.3959
-29.2717	-46.3165	22.769	0.247429797570822	0.0643
-33.4189	-46.0994	22.3552	0.714947536802303	0.0024
-37.453	-45.3304	21.9864	0.126565453627243	0.2082
-41.1551	-45.1752	21.2848	0.530999977105407	0.0149
-45.6555	-44.3893	20.6898	-0.0137079227287101	0.5304
-50.4689	-43.1901	20.0286	0.448319449627694	0.0092
-54.705	-42.6244	19.1299	1.60119891468961	0
-59.2995	-41.7756	18.0386	1.14109702404838	0
-63.925	-42.0436	16.8141	0.160127358493758	0.1394
-67.6289	-41.368	15.977	0.115331782160184	0.2723
-69.9151	-40.2108	15.2163	0.0183085500030737	0.4585
[truncated: 68 more rows]
