# Supplementary material for: Multisensory flicker modulates widespread brain networks and reduces interictal epileptiform discharges
Source: Nat Commun. 2024 Apr 11;15:3156. doi: 10.1038/s41467-024-47263-y (PMC11009358; doi:10.1038/s41467-024-47263-y)
Supplement: Supplementary file 4 — Source Data [file 41467_2024_47263_MOESM4_ESM.zip › Source Data New Corrected/Figure_S7A_2.csv]

mni_x	mni_y	mni_z	preferred_freq
14.25	-1.23706	-24.6178	no sig mod
17.5881	-1.09039	-24.9208	no sig mod
21.5335	-1.17773	-25.9139	no sig mod
25.4352	-0.900766	-26.948	no sig mod
29.1484	-1.60255	-28.6685	no sig mod
32.8625	-1.79451	-29.8197	no sig mod
36.4823	-1.46338	-31.0834	no sig mod
41.2747	-0.891195	-31.9563	no sig mod
44.9371	-1.26709	-32.8787	no sig mod
48.6854	-1.58609	-33.8344	no sig mod
51.9676	-1.90178	-34.8073	no sig mod
55.4788	-2.20523	-35.7311	no sig mod
58.7455	-3.34302	-36.1639	no sig mod
22.9531	-16.5318	-24.1916	no sig mod
26.627	-16.1199	-24.3343	no sig mod
30.422	-15.6013	-24.4259	no sig mod
34.1578	-15.3611	-24.9709	no sig mod
37.9495	-15.2401	-25.0085	no sig mod
42.0076	-15.1745	-25.4767	no sig mod
45.414	-14.713	-25.498	no sig mod
48.7032	-14.4861	-24.4824	no sig mod
52.195	-13.9159	-24.322	no sig mod
56.5939	-13.4021	-24.5536	78Hz
61.3971	-13.3801	-25.0303	72Hz
65.1335	-13.3716	-24.765	78Hz
21.2237	-28.4227	-16.6739	no sig mod
24.7705	-29.9494	-16.4348	no sig mod
28.227	-31.1623	-15.8361	no sig mod
32.1751	-33.1656	-15.54	no sig mod
35.7925	-34.8354	-16.1746	no sig mod
38.9322	-36.6335	-15.5757	no sig mod
42.7749	-38.0199	-15.5431	no sig mod
45.8596	-39.3287	-14.1091	no sig mod
48.8344	-40.7921	-12.9117	no sig mod
52.2231	-42.2205	-12.9691	no sig mod
55.4172	-44.0331	-11.9512	no sig mod
59.2234	-45.5365	-11.6043	no sig mod
62.9474	-47.5145	-10.3785	no sig mod
65.9666	-48.823	-9.4109	no sig mod
36.7103	18.7112	-43.8452	78Hz
39.4154	18.8149	-41.5056	78Hz
41.9997	17.9296	-39.5233	no sig mod
44.3766	17.6826	-36.7756	no sig mod
46.6114	16.904	-34.5977	no sig mod
49.0963	15.6953	-31.1341	no sig mod
51.1312	14.5313	-28.6607	no sig mod
53.779	13.3419	-25.7824	32Hz
56.2954	11.8056	-23.837	40Hz
58.941	10.2905	-20.9656	no sig mod
44.883	4.28558	-6.71423	5.5Hz
43.8883	6.83664	-4.77891	35Hz
42.9848	8.80579	-2.74435	75Hz
41.9181	11.8735	-1.00107	75Hz
40.4403	14.6478	0.968329	no sig mod
38.9524	17.6142	3.24167	48Hz
37.4071	20.6211	5.69113	57Hz
36.0806	23.688	8.46085	51Hz
34.628	26.7155	12.2069	35Hz
29.0208	38.1714	24.0197	14Hz
27.2972	41.4203	27.797	78Hz
25.1064	43.9955	31.1779	35Hz
23.0319	46.3056	33.9149	no sig mod
21.012	48.9398	35.9928	no sig mod
18.266	51.4856	38.5391	5.5Hz
-36.7192	13.908	-17.3553	no sig mod
-36.7753	15.6614	-14.6997	no sig mod
-36.0279	17.8354	-11.0941	no sig mod
-35.9227	20.05	-8.41385	no sig mod
-35.0601	22.4135	-5.86313	no sig mod
-34.1698	24.893	-2.69851	38Hz
-33.0687	27.1783	-0.0294549	no sig mod
-32.5217	29.4551	3.26337	no sig mod
-31.7314	32.2959	6.99165	no sig mod
-25.4357	47.0415	29.9777	no sig mod
-24.5108	49.1298	33.9273	no sig mod
-23.3305	49.9717	36.9583	no sig mod
-21.9536	51.3585	39.9172	no sig mod
-20.1487	51.7921	41.6649	no sig mod
38.0995	7.28412	-46.9	no sig mod
38.8006	6.14389	-44.556	no sig mod
38.5921	5.12504	-40.072	no sig mod
38.9001	4.47016	-36.6764	no sig mod
40.9921	-2.19024	-17.11	no sig mod
40.5878	-4.01999	-12.1312	no sig mod
41.101	-5.44848	-7.95931	no sig mod
41.0458	-6.32717	-4.80874	no sig mod
41.7785	-7.7528	-0.745726	80Hz
41.8711	-9.0848	3.24748	no sig mod
42.101	-9.94935	7.21065	no sig mod
42.3978	-11.4854	11.2261	no sig mod
43.3529	-13.2508	15.169	no sig mod
-39.586	0.557257	-8.23717	no sig mod
-39.1451	0.589827	-4.36418	no sig mod
-38.7944	0.551509	0.0807418	no sig mod
-38.2128	0.856056	3.65501	no sig mod
-37.8121	1.011	8.07076	no sig mod
-37.3464	1.78412	11.7739	80Hz
-37.4265	2.2928	16.4317	no sig mod
-36.9288	3.46605	24.6142	no sig mod
-36.7375	3.51808	29.1048	40Hz
-36.6428	4.04873	34.742	40Hz
-37.0717	4.27939	39.2857	no sig mod
-36.3286	4.5905	44.1584	75Hz
-35.65	4.89755	49.4895	48Hz
-35.2163	5.09548	53.6319	42Hz
-35.0652	6.02999	58.3535	80Hz
-34.6846	6.07159	62.0303	78Hz
-32.9379	5.92149	65.9193	no sig mod
41.395	-17.1841	-3.99214	no sig mod
40.6659	-18.8072	-0.796902	no sig mod
39.6653	-20.7545	2.96597	no sig mod
38.7038	-22.8783	5.81883	no sig mod
38.3921	-25.2822	9.32489	no sig mod
38.4869	-27.318	12.2679	78Hz
38.7508	-29.7296	15.4962	80Hz
38.7809	-31.3217	18.7285	no sig mod
39.1664	-33.4326	22.9119	no sig mod
38.2389	-43.244	37.6364	no sig mod
37.8314	-45.2426	41.3495	no sig mod
37.2142	-48.0454	45.8942	no sig mod
36.8163	-49.57	49.5755	no sig mod
35.8394	-51.7635	53.3174	no sig mod
34.7479	-53.7413	57.4646	no sig mod
-39.8721	10.0979	-23.1378	no sig mod
-39.7885	4.34267	-18.3826	no sig mod
-40.0728	1.33224	-15.0192	no sig mod
-40.3836	-1.20522	-12.4522	no sig mod
-39.6624	-4.604	-9.65578	no sig mod
-39.1264	-7.26421	-7.03796	no sig mod
-38.2192	-10.4658	-3.59471	no sig mod
-37.6986	-13.0224	-1.10498	no sig mod
-36.7166	-15.9585	2.25201	no sig mod
-36.0492	-18.2069	4.73296	no sig mod
-35.1809	-21.0309	7.33891	no sig mod
-34.6952	-23.9884	10.7334	no sig mod
-34.7136	-26.572	13.356	no sig mod
-34.9881	-29.4839	15.9636	no sig mod
-34.8935	-33.2384	18.4531	no sig mod
-35.6573	-35.9531	21.4771	no sig mod
37.1378	10.3952	7.06647	no sig mod
40.7661	10.6625	7.07763	no sig mod
45.076	10.356	7.47527	no sig mod
49.5845	10.8405	7.88377	no sig mod
53.7516	10.5131	9.26557	no sig mod
58.1152	10.1762	10.4424	no sig mod
61.3367	10.6036	11.2114	no sig mod
64.1078	10.526	11.1916	no sig mod
28.6883	-47.4944	19.3039	no sig mod
29.9716	-48.3295	24.7674	no sig mod
30.8776	-49.3066	29.218	no sig mod
31.4394	-50.2949	33.3464	no sig mod
31.7441	-51.088	38.2415	no sig mod
32.1522	-51.6492	42.9408	no sig mod
32.1517	-52.1429	47.7617	no sig mod
31.5676	-53.0529	52.1231	no sig mod
31.5929	-54.5699	56.1143	no sig mod
31.4948	-55.5688	59.9808	no sig mod
30.9246	-55.8221	64.8796	no sig mod
30.3047	-56.1715	68.1663	no sig mod
29.5822	-56.3781	71.1321	no sig mod
38.7502	-29.9665	-16.8803	78Hz
38.2811	-32.7677	-15.0333	78Hz
37.2415	-35.8676	-12.5632	no sig mod
35.2934	-42.3226	-8.66214	no sig mod
34.4222	-45.1369	-6.95581	no sig mod
33.2471	-48.4368	-4.35819	no sig mod
32.5091	-52.1512	-2.90308	no sig mod
31.9707	-55.9802	-1.23715	no sig mod
30.7695	-59.5469	1.24034	no sig mod
29.9604	-62.5765	2.84065	no sig mod
29.1659	-66.016	5.27066	no sig mod
28.3429	-69.3435	7.21936	no sig mod
27.3877	-72.6131	9.11002	no sig mod
26.4899	-75.3357	11.4987	no sig mod
25.6593	-78.8412	13.0851	80Hz
25.7633	-82.8661	15.6176	80Hz
25.2428	-86.9117	17.6287	78Hz
-33.3618	-38.2229	-6.10882	75Hz
-33.0555	-41.7795	-4.91896	75Hz
-32.3485	-45.4204	-3.51016	80Hz
-32.0167	-48.9597	-1.93668	no sig mod
-31.3364	-52.7428	-0.526116	no sig mod
-31.0334	-56.5965	-0.13099	no sig mod
-30.4227	-60.5295	1.19369	no sig mod
-29.9629	-64.4185	2.46554	no sig mod
-29.7251	-68.9612	3.45081	no sig mod
-29.7757	-73.2139	4.39262	no sig mod
-30.4002	-76.9687	4.77461	8Hz
-29.7802	-80.9647	6.34938	80Hz
-30.207	-84.8447	7.77494	no sig mod
-30.8663	-89.1795	8.80115	no sig mod
-30.9393	-92.7646	9.7924	no sig mod
-29.9176	-95.7048	10.4535	no sig mod
-29.5555	-98.4924	11.7326	no sig mod
21.6442	-23.6282	27.1175	no sig mod
21.9309	-24.3235	31.0954	no sig mod
21.6825	-25.2367	36.0291	5.5Hz
21.3599	-25.8484	39.4451	5.5Hz
19.9909	-26.9231	44.2046	5.5Hz
19.5331	-27.8046	48.2433	35Hz
18.291	-29.2907	52.923	78Hz
17.9045	-30.3483	57.1452	57Hz
17.989	-31.4265	60.8774	57Hz
18.3078	-32.3716	66.501	54Hz
17.8935	-33.614	71.0049	14Hz
17.2901	-34.067	74.8827	14Hz
16.6732	-34.8559	79.2144	80Hz
16.0399	-35.3956	82.3721	no sig mod
-18.0833	-25.2392	29.3667	80Hz
-18.3303	-26.8591	32.8952	78Hz
-18.1808	-29.1417	37.5067	78Hz
-17.0778	-31.8349	41.1094	78Hz
-16.719	-34.0615	44.3649	80Hz
-16.562	-36.828	47.9522	80Hz
-16.2713	-38.9579	51.7785	78Hz
-16.6707	-41.2451	56.4605	72Hz
-16.8506	-43.3185	61.2202	no sig mod
-16.2206	-45.334	65.8135	no sig mod
-16.2308	-47.0753	70.0766	no sig mod
10.9725	23.5077	-28.4741	no sig mod
13.196	23.6845	-27.2998	no sig mod
16.1187	23.3639	-26.2086	no sig mod
19.2286	23.738	-25.1397	no sig mod
22.3066	23.8875	-23.1793	no sig mod
25.3258	23.6661	-21.504	78Hz
29.1353	23.73	-18.5096	no sig mod
32.6142	23.3913	-16.1219	no sig mod
36.1414	23.251	-12.9898	no sig mod
39.4921	22.4467	-10.4575	no sig mod
42.5198	22.5526	-8.43067	no sig mod
45.56	22.4883	-5.8071	no sig mod
48.4537	22.8003	-3.82822	no sig mod
51.7902	22.4762	-0.583234	no sig mod
54.6192	22.5731	1.78313	no sig mod
57.5137	21.9765	5.35855	no sig mod
59.3461	21.5031	8.71808	no sig mod
15.1605	-2.17916	-24.4839	no sig mod
18.4647	-2.15952	-24.3388	no sig mod
22.3504	-1.32777	-25.0528	no sig mod
26.7127	-1.11363	-24.9827	no sig mod
30.5505	-0.43858	-25.4385	no sig mod
35.2579	-1.09216	-25.2939	no sig mod
39.7214	-2.38294	-25.2723	no sig mod
43.5064	-2.86629	-25.9233	no sig mod
48.3347	-3.90285	-26.0167	no sig mod
54.3454	-4.19326	-25.9138	no sig mod
58.89	-4.5705	-26.4547	no sig mod
62.9041	-4.53987	-26.0721	no sig mod
-13.0887	-3.2715	-22.7935	no sig mod
-17.0423	-3.25615	-22.2055	no sig mod
-20.9764	-2.39329	-21.6007	no sig mod
-25.2555	-1.49223	-21.0558	no sig mod
-29.7113	-0.798638	-20.4453	no sig mod
-33.4187	-0.319665	-19.8457	17Hz
-37.5491	0.0469184	-19.0851	40Hz
-41.5244	-0.195422	-18.1932	40Hz
-45.5454	-0.0215338	-18.0703	no sig mod
-50.4313	-0.587788	-17.621	no sig mod
-55.9791	-1.68622	-17.3179	no sig mod
-61.1076	-1.58813	-16.8127	no sig mod
25.7379	-11.3239	-22.8226	no sig mod
32.621	-10.9154	-23.0107	no sig mod
38.8478	-12.2019	-23.55	no sig mod
43.8916	-13.0215	-24.1295	no sig mod
50.1579	-13.7564	-23.722	66Hz
56.6021	-14.5704	-22.9806	38Hz
63.0028	-14.8445	-24.3123	38Hz
68.5129	-15.4218	-24.3959	63Hz
-15.1292	-10.894	-22.12	no sig mod
-18.9418	-11.1552	-21.6262	no sig mod
-22.5706	-11.8874	-21.2136	no sig mod
-26.8808	-11.8802	-19.761	no sig mod
-31.545	-12.1194	-18.9329	no sig mod
-35.3782	-12.1457	-17.6261	no sig mod
-39.469	-13.1223	-17.1796	no sig mod
-42.9063	-13.6432	-16.6258	no sig mod
-46.4193	-14.7553	-15.1901	no sig mod
-50.1167	-15.2544	-14.402	no sig mod
-55.0159	-15.8813	-13.6348	no sig mod
-59.6999	-17.2091	-12.5642	no sig mod
-21.7057	-30.8092	-14.8198	no sig mod
-24.8816	-31.7711	-14.5722	no sig mod
-28.6278	-33.3807	-14.2546	no sig mod
-32.967	-34.7709	-13.6502	no sig mod
-36.9626	-35.3263	-13.5103	no sig mod
-40.4436	-36.3905	-12.4558	no sig mod
-44.0617	-37.6253	-11.5384	no sig mod
-48.3041	-38.6146	-11.8056	no sig mod
-51.8463	-40.1646	-11.6459	no sig mod
-55.254	-41.2713	-11.1617	no sig mod
-59.3371	-43.0214	-10.5069	no sig mod
-62.8347	-44.6653	-11.0694	no sig mod
37.3994	19.7228	-15.0845	no sig mod
41.3175	19.2475	-13.9884	no sig mod
44.8248	18.7919	-13.3985	no sig mod
48.5196	18.0023	-12.3155	no sig mod
51.8414	16.7558	-11.4842	no sig mod
56.0222	15.1664	-11.5663	no sig mod
59.079	12.8836	-10.621	no sig mod
61.1507	10.7841	-10.2453	no sig mod
-24.8809	8.27395	-44.7446	no sig mod
-27.8691	10.1497	-41.2081	no sig mod
-32.2817	12.1891	-37.2497	no sig mod
-36.5981	13.4617	-35.3162	no sig mod
-39.8422	14.1498	-32.623	no sig mod
-43.8711	13.9887	-29.8421	no sig mod
-49.0545	13.6823	-27.6222	no sig mod
-53.5711	13.1709	-25.1814	no sig mod
-27.6524	-6.71052	-45.2428	no sig mod
-31.921	-7.01948	-43.6336	no sig mod
-35.6471	-7.66385	-41.4673	no sig mod
-39.6159	-8.21982	-39.0744	no sig mod
-43.2671	-7.49213	-36.891	no sig mod
-48.4456	-6.73582	-34.4312	no sig mod
-52.4922	-6.88685	-32.0023	no sig mod
-56.2645	-6.7397	-30.4209	no sig mod
-60.3882	-7.68525	-28.1272	no sig mod
-63.6712	-8.22668	-26.3534	no sig mod
-67.5947	-9.63174	-23.8722	no sig mod
-21.7206	-13.8416	-31.5053	no sig mod
-26.2084	-13.8169	-31.058	no sig mod
-30.882	-13.5806	-30.0201	no sig mod
-35.9158	-13.7898	-29.6861	no sig mod
-39.6397	-14.2698	-29.5113	no sig mod
-43.6915	-13.9076	-28.9568	no sig mod
-47.9364	-13.9294	-28.15	no sig mod
-51.9294	-14.1252	-27.2136	no sig mod
-56.1127	-14.5179	-26.2067	no sig mod
-59.7948	-15.0133	-25.6685	no sig mod
-63.6661	-15.8236	-25.0919	no sig mod
-67.1305	-16.2219	-25.0326	no sig mod
-25.9044	-33.7891	-22.6867	no sig mod
-29.4499	-33.1434	-21.6943	no sig mod
-34.0779	-32.5597	-21.4075	no sig mod
-37.8884	-32.5159	-20.9486	no sig mod
-42.3773	-32.514	-20.9765	no sig mod
-46.5922	-32.0385	-20.4466	no sig mod
-50.414	-31.6353	-20.8707	no sig mod
-53.1325	-31.8593	-20.9661	no sig mod
-56.95	-31.8737	-21.6722	78Hz
-61.8183	-31.3225	-20.5905	no sig mod
-66.6351	-31.2014	-20.4824	no sig mod
-34.378	11.9504	-18.1628	no sig mod
-37.8887	12.2455	-18.1699	no sig mod
-45.0281	12.1998	-17.5061	no sig mod
-51.1915	12.0294	-19.2534	no sig mod
-55.5167	10.7751	-20.1033	no sig mod
-58.7515	8.51514	-20.6833	no sig mod
-39.373	15.6931	-5.56231	no sig mod
-43.3284	15.4955	-3.89244	no sig mod
-46.5793	15.7234	-2.99879	no sig mod
-50.2112	15.3038	-0.757332	no sig mod
-58.3542	14.121	4.1251	no sig mod
-61.3494	13.7502	6.23103	no sig mod
-5.49784	28.4823	-29.5345	no sig mod
-9.02864	28.2408	-27.9306	no sig mod
-12.8714	28.1449	-26.203	no sig mod
-16.762	28.1255	-24.4394	no sig mod
-22.3493	28.3841	-23.008	no sig mod
-25.905	28.8098	-21.5922	no sig mod
-30.976	29.5691	-20.3688	no sig mod
-35.8038	29.5379	-18.1118	no sig mod
-39.5149	28.9367	-15.4219	no sig mod
-44.6996	28.2666	-11.8484	no sig mod
-48.6708	28.4185	-10.3313	no sig mod
-52.2591	28.0911	-8.3793	no sig mod
-55.0465	28.032	-6.89629	no sig mod
-57.7053	27.8728	-4.56029	no sig mod
-1.58675	44.7231	-10.4847	no sig mod
-4.36074	43.8912	-9.11907	no sig mod
-8.95244	42.808	-7.71742	no sig mod
-13.7314	42.7229	-6.83427	no sig mod
-19.3277	42.3954	-6.07256	no sig mod
-24.5001	42.0305	-5.05286	no sig mod
-30.6377	41.5726	-3.83781	no sig mod
-36.6691	41.7476	-1.59777	no sig mod
-41.6244	41.8342	-0.122381	no sig mod
-45.145	41.9748	1.3233	no sig mod
-48.7125	42.0367	2.90102	no sig mod
-51.5651	41.1359	4.10878	no sig mod
19.0778	-2.19556	-25.8279	no sig mod
22.8191	-2.14714	-25.8988	no sig mod
26.4038	-2.19151	-25.2515	no sig mod
29.84	-2.4234	-25.5145	no sig mod
33.2127	-2.27123	-25.6201	no sig mod
36.5918	-2.23393	-24.9161	no sig mod
39.7422	-1.91379	-24.6918	35Hz
42.8438	-1.76427	-24.583	35Hz
46.1468	-1.79899	-24.6609	no sig mod
50.0208	-1.94467	-23.9646	no sig mod
54.177	-2.57097	-24.2047	no sig mod
58.1681	-2.91866	-24.3999	no sig mod
61.9314	-3.43501	-24.6998	no sig mod
64.8524	-3.99079	-24.8231	no sig mod
-17.088	-2.98785	-21.934	no sig mod
-20.9303	-2.66727	-22.2562	no sig mod
-24.7391	-1.61669	-23.153	no sig mod
-27.951	-1.14909	-23.4312	no sig mod
-31.5346	-0.352285	-23.4371	no sig mod
-34.9881	0.129939	-23.5528	no sig mod
-38.4291	1.28851	-23.2875	no sig mod
-41.2301	1.86812	-23.4184	no sig mod
-44.5533	2.5023	-23.8747	35Hz
-47.8938	2.54544	-24.605	35Hz
-51.3961	2.58818	-25.2319	no sig mod
-54.6586	3.05904	-25.8296	no sig mod
15.7957	-9.76358	-19.5258	no sig mod
19.816	-9.63533	-19.9675	no sig mod
23.7237	-10.0236	-20.5852	35Hz
26.9579	-10.4248	-21.1248	35Hz
30.5105	-10.4047	-20.6461	no sig mod
33.9209	-10.6101	-21.1108	no sig mod
37.296	-10.2209	-21.3014	no sig mod
40.454	-10.3647	-21.4707	no sig mod
43.8789	-10.6671	-21.7737	no sig mod
47.1132	-11.3686	-21.5301	40Hz
51.0754	-11.7118	-21.6483	38Hz
55.1199	-11.5899	-21.5447	no sig mod
59.1076	-11.9966	-22.5296	no sig mod
62.9962	-12.0434	-22.4913	no sig mod
66.6273	-12.7105	-22.7285	no sig mod
-16.875	-8.94446	-19.4663	no sig mod
-20.5899	-8.8575	-18.4575	no sig mod
-24.3809	-8.5497	-18.1614	no sig mod
-28.1173	-8.48097	-17.0145	no sig mod
-31.3909	-7.86443	-16.6484	no sig mod
-34.7466	-7.89389	-15.9704	no sig mod
-38.1476	-7.39187	-15.6863	no sig mod
-41.4053	-7.0093	-14.5105	no sig mod
-44.5877	-6.61898	-14.0735	no sig mod
-47.8082	-6.06724	-12.8457	40Hz
-51.3089	-5.97974	-12.4828	35Hz
-55.2451	-6.12769	-11.7825	no sig mod
-59.0499	-6.6549	-11.9185	no sig mod
-62.6635	-7.44531	-11.6895	no sig mod
-66.2089	-7.84227	-12.1104	no sig mod
24.7142	-21.8314	-13.5762	no sig mod
27.6561	-22.0772	-13.9801	no sig mod
31.084	-22.0477	-15.2216	no sig mod
34.6799	-22.2715	-15.9124	no sig mod
37.8346	-22.5636	-16.4686	no sig mod
41.6633	-22.0461	-16.4234	no sig mod
45.3742	-21.5515	-17.1148	no sig mod
48.7454	-21.8615	-17.3206	no sig mod
52.4788	-21.4881	-17.0727	no sig mod
56.507	-20.9825	-16.6244	no sig mod
60.6856	-21.0118	-15.9377	no sig mod
64.4629	-21.1539	-16.2494	no sig mod
67.728	-21.3797	-16.4916	no sig mod
70.8264	-21.8089	-16.1234	no sig mod
-21.9221	-21.7346	-19.0926	no sig mod
-25.3775	-21.3961	-18.7313	no sig mod
-28.87	-21.1734	-18.2521	no sig mod
-32.5842	-20.7597	-17.8661	no sig mod
-36.2483	-21.102	-18.0108	no sig mod
-39.8121	-20.7874	-17.5083	no sig mod
-43.2544	-20.8333	-16.9756	no sig mod
-50.5806	-20.9594	-16.4969	no sig mod
-54.3349	-20.9712	-16.249	no sig mod
-58.1268	-21.4952	-16.1333	no sig mod
-61.9716	-21.5985	-15.8051	no sig mod
17.7382	-35.0484	-7.43815	no sig mod
20.8143	-35.8117	-7.98115	no sig mod
24.1742	-36.3538	-8.48847	no sig mod
27.6209	-36.3107	-8.70948	no sig mod
31.3129	-36.5805	-8.06002	no sig mod
34.7966	-36.4554	-8.26435	no sig mod
38.2966	-36.7959	-8.65567	40Hz
41.5174	-37.0605	-8.89749	no sig mod
45.5931	-37.0331	-8.2934	no sig mod
49.886	-37.3029	-8.43237	26Hz
54.1006	-37.1765	-8.42513	29Hz
58.0595	-37.5622	-7.98538	no sig mod
61.6579	-37.2324	-8.01996	no sig mod
64.7339	-37.3973	-8.16699	no sig mod
68.24	-37.3578	-7.55722	no sig mod
23.0101	3.71124	-47.307	no sig mod
26.0053	4.00605	-46.6154	no sig mod
29.4791	4.69798	-45.066	no sig mod
32.6852	4.60476	-44.0846	no sig mod
35.5623	3.97971	-42.6509	no sig mod
38.9238	3.94321	-41.9399	no sig mod
42.2397	3.56827	-40.8201	no sig mod
45.5534	3.2679	-40.2556	no sig mod
48.5488	2.79191	-38.9705	no sig mod
51.9936	2.92682	-38.1293	no sig mod
55.5337	2.61492	-37.3493	no sig mod
59.4429	2.13847	-36.2176	no sig mod
-22.6977	-33.2946	-19.7552	no sig mod
-25.6712	-33.9791	-18.7785	no sig mod
-29.173	-34.2871	-17.6964	no sig mod
-32.4685	-35.1798	-16.9694	no sig mod
-35.7909	-35.858	-15.2916	no sig mod
-39.2735	-36.8426	-14.4727	no sig mod
-42.587	-37.3233	-13.628	no sig mod
-46.6622	-38.3707	-13.1185	no sig mod
-50.5588	-38.8636	-12.3045	no sig mod
-54.3349	-39.2201	-10.5357	no sig mod
-58.3663	-39.7851	-9.6732	no sig mod
-62.0463	-39.9744	-8.8629	no sig mod
-65.3942	-40.2319	-7.86174	no sig mod
-68.2515	-40.8898	-7.0857	no sig mod
-70.3887	-41.216	-5.7839	no sig mod
22.7944	-30.171	-20.8506	no sig mod
26.042	-30.2961	-20.3541	no sig mod
29.6361	-30.2548	-19.8785	no sig mod
33.207	-29.5563	-20.0349	no sig mod
37.0704	-29.6588	-19.8755	no sig mod
40.6571	-29.7941	-19.3979	32Hz
44.3804	-29.5334	-19.0933	32Hz
47.8147	-29.4828	-18.57	40Hz
51.1539	-29.2572	-17.8287	no sig mod
54.8637	-28.7743	-17.2385	no sig mod
59.221	-28.3388	-15.8892	no sig mod
62.9915	-28.4745	-15.3393	no sig mod
-43.1869	-15.5635	7.7851	no sig mod
-46.9827	-15.5999	6.99151	no sig mod
-50.7233	-15.0579	6.30973	no sig mod
-54.4449	-15.2935	5.41063	35Hz
-58.1366	-15.9687	5.01718	no sig mod
-61.5773	-15.9591	4.04083	no sig mod
-64.917	-16.4974	2.76489	no sig mod
-68.0681	-17.1508	2.35405	no sig mod
-70.7817	-17.5044	1.54387	no sig mod
13.5046	-47.6576	-7.61496	35Hz
17.1917	-47.4829	-7.14775	40Hz
20.5449	-47.3738	-6.81765	no sig mod
24.056	-47.2467	-5.20525	no sig mod
27.2342	-47.454	-4.42065	no sig mod
30.9362	-47.1744	-3.79783	no sig mod
34.3177	-46.9546	-3.49832	32Hz
37.7334	-47.0722	-3.01662	no sig mod
41.6887	-46.8708	-1.52967	no sig mod
45.7829	-46.2912	-0.747891	no sig mod
49.4552	-45.992	-0.0919858	no sig mod
53.7069	-44.9859	0.759106	no sig mod
57.8735	-44.2765	1.46214	no sig mod
61.8356	-44.3371	2.50467	no sig mod
65.429	-43.7399	2.9774	no sig mod
-36.5752	-14.8309	18.0351	no sig mod
-41.0904	-14.6915	17.6984	no sig mod
-44.8476	-13.7628	16.661	no sig mod
-48.9043	-13.9045	16.2363	no sig mod
-53.0198	-13.642	16.0388	no sig mod
-56.9908	-13.2238	15.8239	no sig mod
-60.6046	-13.0456	14.8073	no sig mod
-64.135	-12.8727	14.6454	no sig mod
-67.2496	-13.2186	14.461	no sig mod
-69.2895	-12.6699	13.8613	no sig mod
4.5242	-36.9107	35.0707	no sig mod
8.44419	-37.1161	35.8716	no sig mod
12.5404	-37.2669	35.5255	no sig mod
16.2748	-38.1342	35.7886	no sig mod
20.0944	-38.5165	36.1836	42Hz
24.1086	-38.5837	35.9	no sig mod
28.4625	-38.6166	36.4899	no sig mod
32.8302	-38.8539	36.1313	no sig mod
37.4993	-38.6943	36.8025	no sig mod
42.0748	-38.7933	36.7723	no sig mod
46.4364	-38.735	36.5331	no sig mod
50.7765	-38.3989	36.7173	no sig mod
54.9621	-38.0655	35.9155	no sig mod
58.8036	-37.8253	35.109	no sig mod
62.4693	-38.3369	35.0343	no sig mod
-4.4565	-42.0922	29.6919	no sig mod
-8.19375	-42.7968	30.1419	no sig mod
-11.6337	-43.7232	30.2873	no sig mod
-15.1276	-43.8455	30.4246	no sig mod
-18.9091	-44.2419	30.2071	no sig mod
-23.0163	-44.1428	30.3419	no sig mod
-27.2738	-44.028	30.7878	48Hz
-31.8252	-44.3921	31.2233	no sig mod
-36.7842	-44.3193	31.8532	no sig mod
-41.7893	-44.8787	32.0858	no sig mod
-46.4417	-44.9492	32.4233	no sig mod
-50.6093	-45.1746	32.6392	no sig mod
-54.6923	-44.6052	32.0807	no sig mod
-58.6495	-44.9271	31.7399	no sig mod
-62.3356	-44.7293	31.3858	no sig mod
-36.8522	-40.0486	-7.83768	no sig mod
-40.0808	-39.0286	-7.4051	26Hz
-44.2196	-38.7416	-6.38114	26Hz
-48.1028	-37.6168	-5.77153	23Hz
-52.5903	-36.8888	-4.44117	no sig mod
-56.4019	-35.5047	-3.67087	no sig mod
-60.4282	-34.4527	-2.35615	no sig mod
-63.6447	-33.3582	-1.97897	no sig mod
-67.0118	-32.8097	-1.90659	no sig mod
-69.8829	-32.1558	-1.28286	no sig mod
20.0613	0.591857	-19.5065	no sig mod
22.6465	-0.165924	-19.5573	no sig mod
25.803	-0.99167	-20.1712	no sig mod
28.9173	-1.85746	-20.213	no sig mod
32.0393	-2.46803	-21.0651	no sig mod
34.7795	-3.28851	-21.2052	no sig mod
37.5897	-4.31904	-21.9045	no sig mod
40.2882	-4.40837	-22.3782	no sig mod
42.9011	-4.872	-21.9998	no sig mod
45.6137	-5.16141	-22.1219	no sig mod
48.7634	-5.29051	-22.0559	no sig mod
52.0693	-5.63383	-21.6287	no sig mod
55.4021	-5.58422	-21.367	no sig mod
58.9078	-6.08461	-22.092	no sig mod
62.8532	-6.48744	-22.5234	no sig mod
-18.4585	-3.9092	-15.4478	no sig mod
-21.6682	-4.07983	-16.0203	no sig mod
-25.4332	-3.7712	-16.3563	no sig mod
-28.4194	-3.63076	-17.5117	no sig mod
-32.3565	-3.68406	-18.7542	no sig mod
-35.542	-4.04451	-20.8106	no sig mod
-38.5344	-3.97551	-21.9164	no sig mod
-42.2448	-3.77796	-23.6175	no sig mod
-45.6841	-3.70543	-24.4944	no sig mod
-49.1421	-3.75804	-25.2862	no sig mod
-52.5805	-4.17743	-26.78	no sig mod
-56.8349	-5.13087	-27.5388	no sig mod
-60.3656	-4.95004	-28.4369	no sig mod
-63.4291	-4.79378	-28.2292	no sig mod
22.7461	-17.157	-23.685	no sig mod
25.8305	-17.2894	-23.5919	no sig mod
29.2384	-17.4537	-23.3028	no sig mod
32.7314	-17.3519	-22.8201	no sig mod
36.5534	-17.2465	-21.5389	no sig mod
39.46	-16.4708	-20.7394	no sig mod
42.1569	-16.219	-20.1562	no sig mod
45.0486	-16.7205	-19.3742	no sig mod
48.5186	-16.9334	-19.5543	no sig mod
51.8906	-17.258	-19.8842	no sig mod
55.4872	-17.0321	-20.1377	no sig mod
59.2059	-17.0462	-19.7652	no sig mod
62.504	-16.683	-19.5549	no sig mod
66.015	-16.728	-18.422	no sig mod
69.4284	-17.4604	-17.4957	no sig mod
-21.8743	0.963512	-30.1918	no sig mod
-24.8525	1.28602	-29.2606	no sig mod
-28.3745	1.94402	-27.9153	no sig mod
-31.7291	1.93746	-27.5141	no sig mod
-34.6568	1.83894	-27.1107	no sig mod
-37.7803	2.37798	-26.5734	no sig mod
-40.9934	2.55391	-26.0088	no sig mod
-43.9626	2.54066	-24.7994	no sig mod
-47.5697	2.40092	-24.5077	no sig mod
-51.2258	3.17644	-23.9596	no sig mod
-54.9349	3.18645	-22.9713	no sig mod
-57.962	3.86203	-21.6584	no sig mod
-61.2389	3.78805	-20.5627	no sig mod
24.3595	12.5461	-42.4818	no sig mod
26.8424	11.6214	-40.6665	no sig mod
29.6861	10.8462	-39.7453	no sig mod
32.7673	10.7709	-39.1141	no sig mod
35.6694	10.1252	-37.9131	no sig mod
38.3844	9.45319	-37.3042	no sig mod
41.3687	9.17848	-36.3547	no sig mod
44.6452	9.20147	-35.0806	no sig mod
47.937	9.2348	-34.1326	no sig mod
50.7807	8.31105	-32.8624	no sig mod
54.3872	7.5548	-31.9764	no sig mod
57.0746	7.29621	-31.0264	no sig mod
60.1348	6.61422	-30.0116	no sig mod
-27.7571	10.4639	-35.5394	no sig mod
-30.4656	9.23999	-33.4209	no sig mod
-32.8897	8.49127	-32.0644	no sig mod
-35.3667	7.81438	-29.6794	no sig mod
-37.6339	7.42763	-26.9979	no sig mod
-40.8474	6.74304	-24.3642	no sig mod
-43.9688	5.8686	-23.3995	no sig mod
-47.1538	5.08646	-21.4715	no sig mod
-50.0875	4.36937	-19.9523	no sig mod
-52.5256	3.8316	-17.362	no sig mod
-55.8588	3.51184	-14.5104	no sig mod
-58.8761	3.18098	-11.6852	no sig mod
-61.707	2.57455	-9.40157	no sig mod
-32.5829	19.0124	-40.3596	no sig mod
-34.9172	17.2234	-38.0714	no sig mod
-37.0533	15.6719	-36.1654	no sig mod
-39.7169	14.0222	-34.875	no sig mod
-43.1114	13.017	-32.8637	no sig mod
-45.9372	12.0845	-32.2621	no sig mod
-49.2199	10.3742	-30.3131	no sig mod
-52.7781	8.38088	-29.2232	no sig mod
-56.0139	6.85074	-26.851	no sig mod
-58.2998	5.44765	-24.6892	no sig mod
-61.1004	4.12017	-21.9449	no sig mod
-63.9534	3.17689	-20.2771	no sig mod
-23.3513	-0.199453	-37.625	no sig mod
-26.1212	-0.954068	-36.7304	no sig mod
-29.3764	-1.27059	-35.7054	no sig mod
-31.9336	-1.81631	-35.0472	no sig mod
-35.1498	-3.21115	-35.2974	no sig mod
-38.6158	-4.07912	-35.1037	no sig mod
-43.7891	-4.91945	-35.0202	no sig mod
-47.239	-4.97444	-35.2238	no sig mod
-50.3367	-6.14057	-34.4171	no sig mod
-53.5014	-7.95553	-34.2629	no sig mod
-56.7709	-8.96877	-33.6229	no sig mod
-59.5021	-10.1559	-32.3369	no sig mod
-62.5168	-10.393	-31.0273	no sig mod
-25.433	-10.2621	-28.9773	no sig mod
-28.3164	-11.2464	-28.1588	no sig mod
-31.6234	-12.1711	-27.428	no sig mod
-35.0236	-13.2041	-27.309	no sig mod
-39.415	-13.9797	-26.3609	no sig mod
-42.9427	-14.5907	-25.6809	no sig mod
-46.2086	-15.4018	-23.8586	no sig mod
-49.8082	-16.7431	-23.0037	no sig mod
-53.1393	-17.6097	-21.9603	no sig mod
-56.9501	-18.5451	-20.2149	no sig mod
-60.2509	-19.8691	-19.4595	no sig mod
-63.5996	-20.7599	-18.6324	no sig mod
-67.3643	-21.5103	-16.9741	29Hz
-69.996	-22.1094	-16.073	29Hz
-30.6401	-26.2119	-25.9733	29Hz
-34.7229	-26.9302	-24.8778	no sig mod
-38.1327	-27.0378	-24.0704	no sig mod
-41.5117	-26.8775	-21.6162	no sig mod
-45.2721	-27.4811	-20.624	no sig mod
-49.3559	-27.9046	-19.6518	no sig mod
-53.019	-28.8202	-18.276	no sig mod
-56.6623	-29.422	-16.8987	no sig mod
-59.9408	-30.3338	-15.7197	no sig mod
-63.6292	-30.5308	-14.0798	no sig mod
-66.5868	-31.2053	-12.3872	no sig mod
-69.629	-31.8905	-10.8313	no sig mod
46.3576	-19.6946	15.1855	no sig mod
49.3219	-17.6152	16.3005	no sig mod
52.8222	-16.3849	17.113	45Hz
56.5347	-15.1625	17.2383	54Hz
59.826	-14.4287	18.6033	54Hz
63.703	-13.0113	20.4766	no sig mod
66.9495	-11.414	21.6562	no sig mod
69.2746	-10.2325	23.5315	no sig mod
-49.7371	-28.5225	12.905	no sig mod
-53.5743	-27.8347	14.6439	no sig mod
-57.1664	-26.7487	16.1607	no sig mod
-60.6094	-26.5396	17.0269	no sig mod
-63.8748	-26.6334	18.6933	no sig mod
-66.705	-26.1447	19.7294	no sig mod
42.1481	-0.20027	-14.5376	no sig mod
41.7638	-2.16246	-12.1053	no sig mod
41.5931	-4.18513	-9.62942	no sig mod
41.1433	-6.3702	-6.39404	no sig mod
41.1059	-8.96034	-2.8952	no sig mod
39.9642	-11.2413	1.49331	no sig mod
36.8804	-17.6933	12.7392	no sig mod
36.4917	-18.8364	16.1661	no sig mod
35.2855	-20.7407	19.9578	no sig mod
34.9456	-22.3293	23.1611	no sig mod
34.2871	-24.6727	26.7941	no sig mod
33.7285	-26.0691	30.5643	no sig mod
29.4462	-33.9748	43.0418	no sig mod
28.7516	-36.7859	46.8475	no sig mod
28.4923	-40.2328	50.3993	no sig mod
28.1142	-42.5394	53.6257	no sig mod
27.2329	-44.9731	57.3799	no sig mod
26.7986	-47.2159	61.1375	no sig mod
-37.8837	-0.252605	-9.24404	no sig mod
-37.0178	-2.14478	-5.67145	no sig mod
-36.1849	-3.38646	-2.50452	no sig mod
-35.4732	-5.13886	0.623502	no sig mod
-35.0213	-7.25836	3.71104	no sig mod
-34.4781	-9.7711	8.10366	no sig mod
-32.3274	-17.2183	20.6401	no sig mod
-32.4544	-19.121	23.5459	no sig mod
-31.9503	-21.0282	26.3892	no sig mod
-31.4519	-23.8885	30.5223	no sig mod
-30.9081	-26.2625	33.8996	no sig mod
-30.2715	-28.6131	36.5981	no sig mod
-28.4027	-36.6402	48.6925	no sig mod
-27.4367	-39.1744	51.6452	no sig mod
-26.4081	-41.7088	55.9182	no sig mod
-25.4185	-42.9082	59.9582	no sig mod
-25.0746	-43.4433	65.4278	no sig mod
-25.0103	-46.0206	69.1216	no sig mod
-13.0438	-2.50695	-21.7985	no sig mod
-17.2366	-2.18233	-22.3057	no sig mod
-20.5149	-1.67572	-22.3323	no sig mod
-24.5716	-1.19478	-23.1361	no sig mod
-28.6338	-0.928424	-23.0884	no sig mod
-32.6766	-0.00467527	-22.7655	no sig mod
-36.9774	0.874444	-23.1133	no sig mod
-41.0995	1.72466	-22.6507	no sig mod
-45.4643	2.17795	-23.7718	no sig mod
-50.2752	2.36526	-24.5086	no sig mod
-54.2579	2.68009	-24.452	no sig mod
-57.8897	3.28523	-25.5339	no sig mod
-61.7726	2.94528	-25.9224	no sig mod
-19.4653	-14.6039	-19.5283	no sig mod
-23.5064	-14.7155	-19.4856	no sig mod
-27.5411	-14.3299	-19.3575	no sig mod
-31.6696	-14.5309	-19.3846	no sig mod
-36.1058	-14.3042	-19.6212	no sig mod
-40.4288	-14.8269	-20.2949	no sig mod
-44.2286	-14.5422	-20.1746	no sig mod
-48.9042	-13.9033	-18.6929	no sig mod
-53.5184	-13.6428	-17.4064	no sig mod
-57.819	-13.5707	-16.9101	no sig mod
-62.0443	-15.0317	-18.4539	no sig mod
-65.6507	-15.8077	-20.1465	no sig mod
-29.909	-26.3061	-11.9311	no sig mod
-35.4581	-26.4498	-10.9131	no sig mod
-48.088	-26.8933	-8.0028	no sig mod
-54.5426	-26.8003	-6.31779	no sig mod
-60.5265	-25.9031	-3.97416	no sig mod
-65.4544	-25.809	-2.63789	no sig mod
-69.5081	-25.5646	-1.0765	no sig mod
-15.4888	-37.1234	-4.62239	no sig mod
-19.8567	-37.8328	-5.16217	no sig mod
-23.9651	-37.6446	-4.69802	no sig mod
-28.2317	-37.7724	-4.07166	no sig mod
-32.3722	-37.8239	-3.78727	no sig mod
-36.4821	-38.9465	-3.97792	no sig mod
-40.7425	-39.222	-3.82007	42Hz
-45.3999	-39.7848	-3.5163	42Hz
-49.9798	-39.6248	-2.74774	no sig mod
-54.1983	-40.3656	-2.40929	no sig mod
-58.9354	-40.263	-2.02165	no sig mod
-62.6267	-39.9948	-2.04657	no sig mod
-65.9854	-40.462	-2.45765	no sig mod
-69.0903	-40.4163	-2.96161	no sig mod
-71.8989	-40.8523	-3.54908	no sig mod
-33.5192	21.2414	-32.0985	no sig mod
-36.9181	20.266	-29.3397	no sig mod
-40.6139	19.4776	-26.7992	no sig mod
-43.5876	18.4895	-24.4377	no sig mod
-47.1519	17.5444	-22.0055	no sig mod
-50.2058	16.5961	-19.9878	no sig mod
-53.1729	15.4266	-18.202	no sig mod
-56.2742	13.8168	-16.3293	no sig mod
-58.6816	12.1896	-14.403	no sig mod
-26.8755	13.0015	-47.5236	no sig mod
-31.0595	11.8159	-45.4183	no sig mod
-34.5451	10.7689	-44.0326	no sig mod
-38.6484	9.61429	-44.4232	no sig mod
-42.9369	8.67514	-44.032	no sig mod
-47.3019	7.11485	-43.7169	no sig mod
-51.5192	6.09027	-43.0035	no sig mod
-20.1288	-7.52824	-34.9346	no sig mod
-23.7889	-7.02096	-35.5532	no sig mod
-27.7083	-6.91724	-36.1627	no sig mod
-32.4777	-7.07968	-36.6048	no sig mod
-36.6922	-7.48128	-38.0825	no sig mod
-40.923	-6.96204	-38.1864	no sig mod
-45.727	-5.68433	-38.1488	no sig mod
-49.9419	-5.39135	-38.3295	no sig mod
-53.9414	-6.213	-38.862	no sig mod
-57.6975	-5.96322	-39.1229	no sig mod
-23.6786	-25.3903	-23.623	no sig mod
-27.2783	-24.8774	-22.1172	no sig mod
-30.8756	-24.7703	-20.9332	no sig mod
-35.3246	-24.9483	-20.4861	no sig mod
-39.5268	-25.3008	-19.8111	no sig mod
-44.0966	-25.4352	-18.9914	no sig mod
-49.2147	-24.779	-18.1311	no sig mod
-54.2187	-24.7429	-17.476	no sig mod
-58.7216	-24.9092	-16.7299	no sig mod
-63.2942	-24.9268	-15.1725	no sig mod
-67.1861	-25.0531	-14.253	no sig mod
-70.3824	-25.3581	-13.3686	no sig mod
-5.93758	-47.2508	26.204	no sig mod
-10.0768	-46.8964	25.5384	no sig mod
-13.6513	-47.2899	24.9937	no sig mod
-17.287	-47.155	24.3016	no sig mod
-20.6738	-46.8325	23.4255	20Hz
-24.9029	-46.9804	23.0029	38Hz
-29.2717	-46.3165	22.769	35Hz
-33.4189	-46.0994	22.3552	35Hz
-37.453	-45.3304	21.9864	42Hz
-41.1551	-45.1752	21.2848	no sig mod
-45.6555	-44.3893	20.6898	no sig mod
-50.4689	-43.1901	20.0286	no sig mod
-54.705	-42.6244	19.1299	no sig mod
-59.2995	-41.7756	18.0386	no sig mod
-63.925	-42.0436	16.8141	no sig mod
-67.6289	-41.368	15.977	no sig mod
-69.9151	-40.2108	15.2163	no sig mod
-3.80456	50.4	1.71592	no sig mod
-7.74124	50.3379	1.70695	no sig mod
-12.2802	49.7532	2.14869	no sig mod
-18.0848	49.0679	3.05139	no sig mod
-23.39	47.6015	3.68599	no sig mod
-28.7674	46.7714	3.42043	no sig mod
-33.6488	46.2977	4.52526	no sig mod
-38.4541	44.5271	5.63181	no sig mod
-43.4123	43.1496	6.70731	no sig mod
-47.4581	41.8393	7.86576	no sig mod
-50.9445	40.9299	8.24406	no sig mod
-53.78	38.8706	8.78971	no sig mod
-5.71265	23.5369	-22.8022	no sig mod
-9.5926	23.9554	-21.6729	no sig mod
-14.0081	23.8242	-21.0957	no sig mod
-18.3701	24.4046	-20.2627	no sig mod
-22.8104	24.7047	-18.9066	no sig mod
-27.0936	25.3596	-18.1089	no sig mod
-32.0565	24.6144	-16.937	no sig mod
-36.6557	25.1973	-15.411	no sig mod
-41.3632	25.123	-14.2233	no sig mod
-45.3168	25.3504	-11.9719	no sig mod
-48.7899	25.2932	-10.6196	no sig mod
-51.5674	25.3653	-9.51966	no sig mod
-54.2438	26.0276	-7.75282	no sig mod
-42.1173	1.70009	-5.48841	no sig mod
-45.941	3.10479	-3.93333	no sig mod
-49.0549	3.64216	-2.45869	no sig mod
-53.2279	4.1722	-0.824487	no sig mod
-57.2604	4.21789	-0.123675	no sig mod
-61.2362	4.30317	0.996168	no sig mod
-63.4319	4.05979	2.32559	no sig mod
-42.6012	10.1764	-15.1334	no sig mod
-43.1345	11.5905	-12.3653	no sig mod
-43.0915	12.6619	-10.1376	no sig mod
-42.7083	14.208	-7.02945	no sig mod
-42.0233	15.8563	-3.76837	no sig mod
-40.1188	17.7363	-1.14451	no sig mod
-37.6211	19.2717	2.51598	no sig mod
-35.7059	21.4951	6.55155	no sig mod
-34.3223	24.2398	9.9292	no sig mod
-32.8581	28.1992	14.8554	no sig mod
-32.0616	31.6484	19.8859	no sig mod
-30.2131	34.3527	23.4006	no sig mod
-27.7841	36.9142	27.9744	no sig mod
-27.5038	38.7921	31.599	no sig mod
-26.9129	41.0084	35.1987	no sig mod
-24.7458	42.9152	39.156	no sig mod
-22.5658	44.381	42.5199	no sig mod
-21.1212	45.8514	45.1341	no sig mod
-42.5441	3.14538	-8.90492	no sig mod
-42.6786	1.77258	-5.36887	no sig mod
-43.0269	-0.790591	-1.77113	no sig mod
-42.7296	-3.04288	1.69015	no sig mod
-42.1655	-5.36844	5.29096	no sig mod
-41.5213	-7.69032	9.01048	no sig mod
-40.1327	-14.9411	24.7081	no sig mod
-39.8514	-17.1247	27.8374	no sig mod
-39.427	-19.4623	31.0369	no sig mod
-39.4232	-22.1506	34.3989	no sig mod
-38.6351	-24.8995	37.3168	no sig mod
-37.7994	-27.1694	40.3155	no sig mod
-36.5431	-37.0548	53.6783	no sig mod
-36.179	-39.2601	57.1507	no sig mod
-35.2269	-41.1926	60.9194	no sig mod
-34.1606	-43.0263	64.276	no sig mod
-33.5237	-44.2728	67.0394	no sig mod
-32.9654	-45.5615	70.3454	no sig mod
