# Supplementary material for: Multisensory flicker modulates widespread brain networks and reduces interictal epileptiform discharges
Source: Nat Commun. 2024 Apr 11;15:3156. doi: 10.1038/s41467-024-47263-y (PMC11009358; doi:10.1038/s41467-024-47263-y)
Supplement: Supplementary file 4 — Source Data [file 41467_2024_47263_MOESM4_ESM.zip › Source Data New Corrected/Figure_1F.csv]

mni_x	mni_y	mni_z	mod_amp	mod_sig
-11.2422	-51.0237	15.5002	-0.0397557625827444	0.5468
-15.3774	-52.0404	15.4552	-0.122407263359843	0.7958
-19.5367	-52.7049	15.5399	0.0191593502978253	0.4563
49.141	-60.0326	-17.3791	-0.0100948469025035	0.5254
53.2664	-61.8975	-17.9561	0.0868876898908175	0.3165
13.6202	-50.1606	26.6442	0.053521128372064	0.381
17.298	-50.3825	27.8203	-0.0775844475600523	0.686
21.2537	-51.2901	28.2988	-0.265750605466026	0.9497
25.2279	-51.6686	29.5397	0.211255911250776	0.0911
29.2969	-51.9025	30.7015	0.0378490757475798	0.4255
33.5318	-52.0639	31.7546	-0.299543101453539	0.9789
38.1579	-52.712	32.1318	-0.138361483897414	0.7905
42.8494	-52.507	33.4611	-0.000232546546448664	0.5038
47.415	-52.3033	34.9106	-0.147066263017024	0.752
16.3528	-73.4687	-18.0495	-0.27260715044429	0.9466
20.1851	-73.9941	-17.7065	-0.0810738003288294	0.6255
23.9531	-74.5793	-17.416	0.0850418505581292	0.3395
28.292	-74.6593	-17.4434	-0.147346330477303	0.749
32.3161	-75.3393	-17.832	-0.119259473184428	0.7471
36.4744	-76.0038	-18.1423	-0.201621301747857	0.8418
40.7861	-76.3483	-18.3813	0.153501632623364	0.2529
45.4506	-77.1386	-18.4164	-0.26189811985401	0.9288
49.1652	-77.2563	-18.963	-0.217486158892917	0.9234
52.1717	-77.4573	-18.4748	-0.146434535827666	0.7969
20.3226	-46.5593	50.6034	0.139636340095822	0.2292
29.4156	-46.4976	49.45	-0.0110898643510564	0.5086
3.85245	-61.0415	2.86266	0.0828524166893188	0.3305
5.42946	-68.5342	2.90736	0.00423164064787973	0.4965
6.63174	-72.0487	2.89701	0.023201550895813	0.4583
8.20668	-79.0576	2.33412	0.195378980373641	0.226
10.0675	-86.5583	1.85633	0.374449993255402	0.1494
10.7175	-94.6844	1.71962	0.426201544249202	0.0887
10.7251	-98.1518	1.57165	0.561328224987162	0.0055
-7.08885	-55.2933	26.3376	-0.28902698397052	0.9665
-11.35	-54.9942	27.7527	-0.265671748760514	0.9157
-15.096	-54.6142	29.4453	0.045421064787154	0.4007
-18.1066	-53.7953	30.9894	0.246108957231745	0.1457
-21.4331	-53.6366	32.4981	-0.0252988418245949	0.546
13.0012	-51.3173	26.1413	0.166099902351118	0.1558
16.2527	-52.312	26.6569	0.0674254922705748	0.3398
19.9221	-52.7433	26.7457	-0.0405462904720916	0.5842
22.9885	-53.229	26.3355	0.212301670306821	0.1506
26.9383	-53.111	26.636	-0.110374422953842	0.8235
22.6192	-39.2102	-14.9899	0.123103290712721	0.2485
26.0108	-38.7509	-14.0738	0.030376108158537	0.4423
29.8996	-38.7227	-13.2905	-0.246567252933495	0.9329
33.3482	-38.3382	-12.6035	-0.226380916247018	0.9255
37.2082	-37.9866	-12.0595	0.0813193810686963	0.3651
9.28176	-67.267	49.09	-0.199956502066176	0.7747
12.7293	-66.101	50.3818	-0.269400297605453	0.9174
16.9659	-64.3462	51.2339	-0.264422929016941	0.9491
4.8332	-51.2878	30.1531	-0.101435575602196	0.7141
8.6069	-52.3241	30.5149	-0.290473752097513	0.99
13.0062	-53.1624	30.6678	0.103395433395243	0.2295
16.6964	-54.2941	31.0593	0.132285106564701	0.2078
20.5605	-54.28	31.6811	0.235389845077434	0.1136
24.5683	-53.5879	32.6589	0.0631353623408806	0.3589
29.6091	-53.2432	34.1557	-0.0142932844837529	0.5272
9.90247	-57.1154	11.9049	-0.0295689452449807	0.5803
14.0238	-57.3342	11.4786	0.131526204439959	0.3096
18.0312	-57.6775	11.1498	0.185587089617817	0.2007
21.5807	-57.299	10.9279	0.369083405565179	0.0525
25.6411	-56.7726	10.6477	0.0597844181983416	0.3739
29.4944	-56.5483	10.3987	-0.189106289610455	0.8328
33.7029	-55.6089	10.0458	-0.0864079743681698	0.6728
38.2177	-54.6568	9.66794	-0.0199335647450223	0.5484
43.4738	-54.0837	10.2779	0.263820546271779	0.1026
8.89756	-65.2811	10.6367	-0.210650480504543	0.9015
12.9	-65.4544	10.3314	-0.0287314858999289	0.5614
17.2952	-65.6692	9.9731	-0.108850595939853	0.7034
21.7175	-65.7749	10.5048	0.224588735783009	0.191
26.1316	-65.4896	10.282	-0.0661061102965776	0.624
30.433	-64.7691	9.9071	0.04870124839749	0.3905
34.0935	-64.409	8.54779	-0.200802620595273	0.8863
38.1278	-63.9825	8.276	0.110807006832116	0.2457
42.5631	-63.0463	8.19875	-0.0823494869809501	0.6503
47.022	-62.4896	7.9635	0.00499839447494299	0.4826
50.9181	-62.0806	7.76321	0.0347835447034297	0.4224
55.1545	-61.412	7.5889	-0.00957329779767813	0.5282
14.5498	-55.2158	0.753511	0.0656021787733527	0.3896
18.31	-55.0339	0.482061	0.0375199227488792	0.4047
22.3988	-54.0492	-0.350183	-0.0860294360465496	0.6737
26.4588	-53.4448	-0.304719	-0.142827529304784	0.8717
29.9595	-52.8187	-1.35727	0.216963170362751	0.0973
34.2434	-52.0764	-1.53399	-0.291936268771537	0.9438
-14.0419	-61.4359	-7.50566	-0.111029250313765	0.7703
-18.0453	-61.3868	-7.14049	-0.0730309767525068	0.7188
-6.67199	-70.8705	-3.01748	0.118371042792721	0.2165
-10.8159	-71.345	-3.86105	0.0590874220872564	0.3794
-15.1758	-71.4703	-3.97081	0.180475074084115	0.1608
-18.5681	-71.7159	-4.51557	0.17470709344051	0.1943
-6.15792	-81.2742	-8.63675	-0.0948015863234608	0.7442
-9.83701	-81.6423	-9.09721	0.0619984675813681	0.3873
-13.6395	-82.4076	-9.77221	0.137668209406886	0.2711
-17.5856	-83.3446	-9.57232	0.0134917333551423	0.462
-21.3673	-84.5562	-10.1978	0.10604906579614	0.2703
-25.036	-84.7259	-10.8673	-0.0749256855993419	0.6793
-28.0228	-85.2421	-11.511	-0.120853026267294	0.7648
-31.4207	-86.1645	-12.2166	-0.0467547702718598	0.6194
-35.14	-87.5407	-12.0954	0.0116808350713973	0.4684
-42.1181	-90.2393	-13.3988	0.0557580774341753	0.3411
-15.8796	-54.8415	18.4391	-0.059716114756754	0.6514
-18.6778	-57.0806	20.0192	-0.0832284250768206	0.7064
-21.9144	-59.0663	21.0004	0.0895047258608237	0.3062
-24.7991	-60.909	22.9743	0.154019251708147	0.2115
-27.8123	-62.9404	24.0403	0.248176601845461	0.059
-1.13269	-63.188	28.9819	0.0257981984100106	0.4246
-5.01375	-62.8049	29.875	0.155648537974445	0.1026
-8.39313	-63.1934	30.7422	0.354201837493762	0.0092
-12.2522	-63.5139	32.7171	0.0368344089098567	0.4361
-15.2038	-63.3189	34.094	0.121483893933077	0.2464
-19.1893	-63.3356	35.3685	0.19570736894123	0.1226
-23.4214	-62.7329	36.917	0.34324867503645	0.0239
-0.507833	-68.5935	50.8905	0.29096198848604	0.0635
-3.26533	-67.7765	50.6031	0.349192907313658	0.0407
-6.45355	-67.3578	50.1443	0.0737820028911222	0.3288
-10.4514	-67.0551	49.6765	-0.0214107982534828	0.5605
-14.3405	-66.3119	49.4006	-0.0886643078058037	0.7009
-18.3178	-65.1036	49.1653	-0.0471049521243692	0.6204
-7.92137	-36.9491	53.999	0.134311824398906	0.2365
17.2046	-50.3622	22.0503	0.0559434701035901	0.4138
21.213	-51.4777	22.9318	0.207380148142501	0.1438
25.1611	-53.2429	23.3743	0.00194444148023498	0.4916
28.7047	-54.7128	22.7711	-0.137944100975127	0.8044
-41.9714	18.5924	-28.1539	0.297155461454955	0.0591
-45.705	18.3934	-25.3761	0.878887160014444	0.0011
-50.0448	18.2993	-23.5475	-0.0304586713037309	0.5597
-53.2879	17.6556	-20.7074	-0.177339247193581	0.8064
-51.8032	15.9992	-31.9107	0.142811406161863	0.1868
-33.24	1.00942	-22.3793	-0.0780121270042675	0.6145
-37.9705	1.01639	-22.112	0.0801916777244265	0.3265
-42.7363	1.6874	-22.5279	0.371967456146969	0.0927
-47.7944	1.63107	-22.4673	0.287455873432586	0.0881
-52.8918	2.12372	-22.2237	0.0275895447858097	0.4483
-58.3659	-18.7607	-12.2212	-0.161003032811904	0.8199
-62.4065	-19.8828	-10.3131	-0.0244402804358653	0.553
-65.9635	-20.5866	-8.28847	-0.13289535655993	0.805
-68.2377	-21.4421	-6.39771	0.0579961686766428	0.3684
-60.9926	-52.9625	11.356	-0.256554863394746	0.9683
-64.5511	-53.1152	10.8828	-0.325101145107545	0.9948
56.8112	-27.1662	16.9178	0.0574575834482736	0.3718
60.8063	-26.7944	16.6839	0.366391573078446	0.0035
64.5701	-25.8412	16.5283	0.720777921589063	0.0004
68.3022	-25.0668	16.3456	5.17323655811819	0
70.3044	-24.897	16.4373	3.63561273948527	0
-36.6753	4.75195	-28.2645	-0.367338512863174	0.9751
-40.4521	6.12368	-28.4539	0.597078179150804	0.0466
-49.805	7.7671	-29.3929	0.0510948948465992	0.3767
-53.7948	8.48442	-29.9577	0.109976946606407	0.2329
40.9053	4.56355	-27.4397	0.0348085707415549	0.4251
44.7094	5.24821	-27.6272	0.0568084893252028	0.3412
-44.7626	-9.33506	-20.5463	-0.191244214335751	0.9066
-49.4668	-8.25878	-19.7785	-0.205262591007612	0.8715
-52.9092	-6.92672	-18.3603	-0.435058226578764	0.9948
-57.0709	-6.31742	-17.5089	-0.212090923244417	0.7061
-61.6296	-5.57695	-17.3818	0.236594918492522	0.3456
-46.4085	17.2956	-33.2653	0.128600743247229	0.2171
-49.5763	17.2834	-30.9855	0.0795871342623258	0.3187
-52.5397	17.2417	-28.89	0.0843645486831421	0.3405
50.2595	16.5125	-29.6336	0.344290605040764	0.037
53.2488	16.1355	-27.9158	0.156113675603826	0.1853
-43.7984	5.01777	-9.4431	0.0766008369402804	0.273
-47.7893	6.23102	-10.4552	-0.115586289015892	0.7624
-50.6156	8.59081	-10.1911	-0.0916281295199444	0.7473
-53.2018	10.0004	-10.5785	0.287016495921314	0.0961
-56.0065	11.4457	-10.9496	0.187475441650769	0.1912
-44.132	-6.89794	-10.1147	-0.0410416781037001	0.5926
-48.7085	-6.91874	-9.17963	0.253060167212855	0.1379
-52.3285	-6.88456	-8.13943	-0.00205427020376603	0.5071
-56.2629	-6.97706	-7.12303	-0.0876219162800208	0.7549
-59.7291	-7.73685	-6.17825	0.0923821760530492	0.2662
-62.9721	-8.12839	-5.41712	0.223992298761059	0.1402
-65.7995	-8.25425	-5.55861	0.643784097370505	0.0026
49.1705	-9.69273	-16.5385	0.634187414706105	0.0647
54.2363	-9.46568	-14.234	0.270395532679642	0.1899
58.3458	-9.55879	-13.1028	0.0378327587055287	0.412
62.1632	-10.0495	-11.2812	0.194613911138675	0.2165
49.9415	-14.9213	2.34291	0.226753182141257	0.1586
54.1964	-15.5815	3.08381	0.173391032644498	0.203
57.9307	-16.8127	4.16519	0.602161242156634	0.0099
62.1579	-18.381	4.90671	0.0170993171918581	0.4612
65.5179	-19.3113	4.99958	-0.127995848582408	0.762
45.3068	-27.9525	3.71631	1.55606548982322	0
50.5625	-27.891	4.61194	0.90117382035514	0.0013
55.0802	-28.578	5.5695	0.603321790034202	0.0071
59.5784	-29.5966	5.14024	0.0500416550420939	0.4202
63.3261	-30.7576	5.26829	-0.114883411404763	0.7131
67.0554	-31.8614	4.41308	0.396003266326695	0.038
-45.6261	-4.10375	-28.9923	-0.0241925957703941	0.5674
-48.1284	-3.79543	-27.5119	0.420385963428711	0.0313
-46.499	-13.3915	0.748744	1.80952569512388	0
-51.1352	-13.5305	0.92049	4.8158456444293	0
-56.0576	-13.9288	1.2169	0.0614863644333983	0.3863
-60.6891	-14.1211	1.70181	0.0608041482043562	0.3199
-64.0162	-14.454	1.38451	0.172872877716526	0.1922
-67.6101	-14.7058	1.55936	0.0778533086405764	0.3454
-69.8479	-14.9016	1.33052	0.267070635333977	0.0678
-42.8957	5.43411	-30.7463	0.125334923324628	0.2573
-47.2759	5.47339	-30.5034	-0.058601078939466	0.6453
-43.4424	1.44296	-25.5415	0.204882911219648	0.0805
-48.0792	2.0995	-26.2556	0.301321739860535	0.039
-46.1123	12.6824	-14.3936	-0.0323388341553418	0.5868
-49.9641	12.4559	-14.2491	0.11792077200401	0.224
-53.3641	11.7089	-15.5932	-0.0255792485229795	0.5674
-41.215	-8.37358	-20.2082	0.137417250074687	0.1879
-44.1768	-8.07417	-19.4531	0.104560621561444	0.2773
-51.1285	-6.5408	-17.9944	-0.237816500381741	0.9452
-54.602	-6.39964	-17.6027	-0.222419235572935	0.9835
-45.6791	-15.0479	-15.7775	0.328910726096002	0.0736
-49.1143	-15.0364	-15.542	0.2214097234461	0.0994
-41.3673	18.7625	-27.4787	-0.151605324944569	0.8031
-44.2104	18.7659	-24.7051	-0.195275423267769	0.8992
-47.6687	17.7957	-22.9265	-0.180481471905712	0.8481
-50.9583	17.2966	-20.6514	0.0786895572709951	0.325
-53.1091	17.2166	-18.3007	-0.0249953922869222	0.5552
-55.6027	15.8011	-15.754	0.187499856001949	0.2046
-58.8345	4.51945	-27.7614	-0.179137138314256	0.7753
-61.4401	4.13968	-26.6094	-0.251413784494363	0.8258
-48.6903	-3.95952	-3.71103	-0.0865538316762214	0.7475
-52.2605	-2.87292	-2.47046	0.224092021524177	0.1795
-55.0949	-1.96261	-2.25257	0.552469968740076	0.0123
-58.9807	-1.77256	-2.29223	0.0501936771623557	0.3871
-62.6049	-2.62748	-3.2907	0.0112762630970005	0.4695
-42.0792	-17.1026	9.08841	4.63294364232296	0
-45.8549	-16.498	9.92581	4.59578435939838	0
-49.442	-16.2186	9.96089	5.99861770256069	0
-53.7027	-16.2335	9.50207	3.1297588166284	0
-57.5501	-17.0304	8.75864	0.90280098925846	0
-62.0005	-17.6434	7.67821	-0.0234629394945828	0.5574
-65.6392	-17.9423	7.79056	-0.119589454534901	0.7287
-68.4663	-18.4376	7.80552	0.365550693938206	0.1521
-40.9502	-37.3296	11.5228	0.103771335262849	0.2716
-44.2705	-36.9094	12.0317	17.0939260765213	0
-48.7192	-37.4693	12.1739	7.19525342153877	0
-53.4667	-37.4869	12.2917	2.00552967907477	0
-57.4946	-37.8541	12.644	0.102612688402069	0.322
-66.2292	-38.0952	12.964	0.261881477378443	0.0414
43.2086	1.55728	-24.7506	0.216808351361026	0.1097
47.2105	1.09419	-25.8435	0.158571107693876	0.2654
-36.4521	1.89886	-23.905	-0.242284528157173	0.8248
-40.2407	2.13308	-23.9123	-0.0291641831746584	0.5292
-43.8729	2.47491	-24.2586	0.130124558744823	0.2423
-47.7464	1.7824	-25.6262	-0.0247718334757635	0.548
42.6513	-33.0031	-2.21818	0.162540665012713	0.1337
46.13	-32.9154	-0.504127	-0.104382611212945	0.7377
53.8425	-32.6666	2.53716	0.0413925706105771	0.3962
57.7094	-32.5905	4.26378	0.143272661582728	0.2155
61.5306	-33.0412	5.46384	0.0286671838851267	0.4234
64.8317	-34.0543	6.19272	0.0845909482696467	0.2965
68.2566	-34.9396	7.09716	-0.090923660875101	0.6904
70.7556	-34.7737	8.27333	-0.000543340668675785	0.5119
-44.2501	-30.8994	-3.8175	-0.51481976231429	0.9842
-49.6471	-30.1926	-1.3992	-0.362784505730132	0.8914
-55.8961	-29.8616	-0.107237	-0.284838523040621	0.7614
-61.4756	-30.1169	0.886247	-0.154464243603296	0.6626
-35.8187	22.1118	-38.2246	-0.0648785686673863	0.6461
-38.4391	20.4659	-35.7652	-0.120106328485357	0.6133
-41.0562	19.0597	-32.844	-0.223592073638597	0.827
-43.5175	17.134	-29.9457	-0.192171942701952	0.6888
-46.2053	15.9949	-27.0952	0.153347382692111	0.381
-48.4907	14.1349	-24.1138	0.338094047930602	0.2918
-51.6827	12.5178	-21.126	-0.257363591762051	0.7287
-53.8635	10.5812	-18.5955	0.146254026171382	0.3889
-56.3697	9.31211	-16.0075	0.0646971958987383	0.4083
-58.4781	8.17151	-13.199	-0.0141646490610213	0.5306
-61.0859	6.38913	-9.57041	-0.0169439274427547	0.5494
-62.6347	4.71416	-7.53019	0.0099190682957957	0.4743
-63.8875	3.4066	-4.42261	0.00710558708320708	0.4771
44.525	13.3488	-15.426	6.36554943232961	0
48.3042	13.609	-15.8322	1.14477099419348	0
54.4615	14.1428	-17.2353	0.206968232541688	0.1127
58.0265	13.284	-17.4733	-0.198593907177064	0.8855
-46.5525	12.6445	-10.398	-0.103955879687463	0.7445
-49.4482	11.9956	-9.27114	0.285639951283716	0.2785
-52.3513	11.3618	-8.6382	0.0101747355634028	0.4903
-55.9987	10.6216	-8.44806	0.116088497556426	0.374
-59.2418	9.36829	-8.45682	-0.424928254109903	0.9507
-61.9025	7.30108	-8.4232	-0.0383398968716633	0.5436
46.8677	12.6407	-30.6889	-0.259103800568334	0.9419
45.2599	14.2822	-25.3157	0.08298781059107	0.3411
43.9694	14.505	-20.7828	0.319105136940744	0.0638
43.0371	15.6852	-17.1918	-0.118832594111207	0.7692
-41.5244	-0.195422	-18.1932	0.134355793642224	0.1866
-45.5454	-0.0215338	-18.0703	-0.168269144497793	0.8837
-50.4313	-0.587788	-17.621	-0.239204920130784	0.927
-55.9791	-1.68622	-17.3179	0.0123255548505332	0.478
-61.1076	-1.58813	-16.8127	0.134641543984516	0.2696
-42.9063	-13.6432	-16.6258	0.355128845949825	0.2111
-46.4193	-14.7553	-15.1901	-0.0622665928974345	0.6209
-50.1167	-15.2544	-14.402	0.147865120778955	0.2588
48.5196	18.0023	-12.3155	-0.0414470299918545	0.6045
51.8414	16.7558	-11.4842	-0.118831711434304	0.7893
56.0222	15.1664	-11.5663	-0.0188574238339451	0.5493
59.079	12.8836	-10.621	0.0887850019134839	0.3545
61.1507	10.7841	-10.2453	-0.04720114648399	0.5677
-49.0545	13.6823	-27.6222	-0.225269576667221	0.8204
-53.5711	13.1709	-25.1814	-0.137296169134385	0.7939
-45.0281	12.1998	-17.5061	-0.131882070755193	0.8221
-51.1915	12.0294	-19.2534	0.173558012290045	0.1754
-55.5167	10.7751	-20.1033	0.0759127283157439	0.35
-58.7515	8.51514	-20.6833	0.18915978543434	0.1275
-38.6521	-3.15634	-24.7122	-0.323209560725161	0.9487
-42.5852	-2.75831	-25.3561	-0.148751468772527	0.787
-46.1336	-2.39745	-25.2943	0.341208683438997	0.0846
-37.3227	13.6755	-32.0816	-0.257477384130356	0.6809
-41.3586	13.0542	-29.3517	-0.467124574075542	0.9816
-44.5418	12.1546	-26.8288	-0.617581468990705	0.8795
-47.4152	11.3313	-23.7429	-0.281820606244103	0.9156
-51.3951	11.1801	-21.7804	-0.431406579042545	0.9906
-54.5646	10.2922	-19.7935	-0.490371323620011	0.9565
-57.1859	9.10485	-16.9908	-0.268040050850852	0.8299
-59.974	7.67077	-14.7936	-0.0120402548448105	0.5149
56.144	12.3463	-24.204	0.322604574103419	0.082
58.9875	11.4161	-20.8885	0.238997901445832	0.1436
-36.9774	0.874444	-23.1133	-0.284439550426022	0.9581
-41.0995	1.72466	-22.6507	-0.230476393038081	0.7504
-45.4643	2.17795	-23.7718	0.130111841868571	0.1894
-50.2752	2.36526	-24.5086	0.266189000234393	0.176
-48.9042	-13.9033	-18.6929	0.194014161099552	0.1726
-65.4544	-25.809	-2.63789	1.61708521339768	0
-69.5081	-25.5646	-1.0765	2.67221357336075	0
-40.6139	19.4776	-26.7992	0.0903736523462311	0.401
-43.5876	18.4895	-24.4377	0.1041796069701	0.3653
-47.1519	17.5444	-22.0055	0.0147891326282361	0.4793
-50.2058	16.5961	-19.9878	0.0592813974855906	0.4053
-53.1729	15.4266	-18.202	-0.0755200398551427	0.586
-56.2742	13.8168	-16.3293	-0.0102649673820323	0.5146
-58.6816	12.1896	-14.403	0.00997458804927054	0.4787
-37.453	-45.3304	21.9864	0.96519795391026	0.0006
-41.1551	-45.1752	21.2848	3.62745249512222	0
-45.6555	-44.3893	20.6898	1.8280196779861	0
-50.4689	-43.1901	20.0286	0.203968672618877	0.118
-54.705	-42.6244	19.1299	3.32933902172501	0
-59.2995	-41.7756	18.0386	6.77752366739326	0
-63.925	-42.0436	16.8141	0.357265504677907	0.0185
-67.6289	-41.368	15.977	1.64758490271507	0
-69.9151	-40.2108	15.2163	3.93876509031562	0
