# Supplementary material for: Multisensory flicker modulates widespread brain networks and reduces interictal epileptiform discharges
Source: Nat Commun. 2024 Apr 11;15:3156. doi: 10.1038/s41467-024-47263-y (PMC11009358; doi:10.1038/s41467-024-47263-y)
Supplement: Supplementary file 4 — Source Data [file 41467_2024_47263_MOESM4_ESM.zip › Source Data New Corrected/Figure_1D.csv]

mni_x	mni_y	mni_z	mod_amp	mod_sig
-11.2422	-51.0237	15.5002	-0.255094825373194	0.821
-15.3774	-52.0404	15.4552	-0.119749070521657	0.7757
-19.5367	-52.7049	15.5399	-0.245228225871731	0.9159
49.141	-60.0326	-17.3791	0.0974369185601327	0.246
53.2664	-61.8975	-17.9561	0.152323533757678	0.2085
13.6202	-50.1606	26.6442	0.130858261787204	0.2032
17.298	-50.3825	27.8203	0.0600212470687913	0.365
21.2537	-51.2901	28.2988	0.00261807152883797	0.4953
25.2279	-51.6686	29.5397	0.250759858257882	0.0641
29.2969	-51.9025	30.7015	0.000289503658424728	0.4965
33.5318	-52.0639	31.7546	-0.142215912253581	0.7953
38.1579	-52.712	32.1318	-0.0646148744461281	0.6548
42.8494	-52.507	33.4611	-0.00864683043346404	0.5221
47.415	-52.3033	34.9106	-0.0442182052701082	0.5801
16.3528	-73.4687	-18.0495	2.30890903524097	0
20.1851	-73.9941	-17.7065	0.0937811512319924	0.3531
23.9531	-74.5793	-17.416	-0.0565454480235678	0.595
28.292	-74.6593	-17.4434	-0.351492416005805	0.9719
32.3161	-75.3393	-17.832	-0.161315703590663	0.8051
36.4744	-76.0038	-18.1423	-0.242343727972177	0.9257
40.7861	-76.3483	-18.3813	0.0557434851232079	0.3909
45.4506	-77.1386	-18.4164	0.072523412260487	0.3349
49.1652	-77.2563	-18.963	-0.416383647741885	0.9953
52.1717	-77.4573	-18.4748	0.0674808931170896	0.3482
20.3226	-46.5593	50.6034	0.360289152403136	0.0371
29.4156	-46.4976	49.45	0.339282581730381	0.0499
3.85245	-61.0415	2.86266	58.335371410451	0
5.42946	-68.5342	2.90736	54.9514363353416	0
6.63174	-72.0487	2.89701	45.2586423947054	0
8.20668	-79.0576	2.33412	45.035210673733	0
10.0675	-86.5583	1.85633	38.6511708375655	0
10.7175	-94.6844	1.71962	71.5393820241068	0
10.7251	-98.1518	1.57165	100.491750706591	0
-7.08885	-55.2933	26.3376	-0.197307451578117	0.835
-11.35	-54.9942	27.7527	-0.194049067214669	0.8138
-15.096	-54.6142	29.4453	-0.0898011815213472	0.6746
-18.1066	-53.7953	30.9894	0.119111314980966	0.2524
-21.4331	-53.6366	32.4981	0.00712191418699382	0.4809
13.0012	-51.3173	26.1413	0.060183508299813	0.3861
16.2527	-52.312	26.6569	-0.0571984854022365	0.6317
19.9221	-52.7433	26.7457	-0.0918797766139493	0.7022
22.9885	-53.229	26.3355	0.0468716699693841	0.3931
26.9383	-53.111	26.636	-0.161773882777479	0.83
22.6192	-39.2102	-14.9899	5.78827851829102	0
26.0108	-38.7509	-14.0738	2.65737659298398	0
29.8996	-38.7227	-13.2905	1.35222179619432	0.0003
33.3482	-38.3382	-12.6035	0.350270010130013	0.0254
37.2082	-37.9866	-12.0595	0.0561170753671849	0.3766
9.28176	-67.267	49.09	-0.318665032398145	0.9361
12.7293	-66.101	50.3818	-0.35970916879628	0.9706
16.9659	-64.3462	51.2339	-0.166250694686638	0.8617
4.8332	-51.2878	30.1531	0.0189057144692393	0.4583
8.6069	-52.3241	30.5149	-0.043721197079575	0.6195
13.0062	-53.1624	30.6678	-0.158408176274194	0.9202
16.6964	-54.2941	31.0593	-0.0240524163696301	0.5756
20.5605	-54.28	31.6811	0.256441583927169	0.1158
24.5683	-53.5879	32.6589	-0.0900391571817993	0.7248
29.6091	-53.2432	34.1557	-0.0649522128926224	0.5994
9.90247	-57.1154	11.9049	65.0592781552576	0
14.0238	-57.3342	11.4786	16.5233176042001	0
18.0312	-57.6775	11.1498	21.0219130138775	0
21.5807	-57.299	10.9279	19.4035786553595	0
25.6411	-56.7726	10.6477	1.24656344837789	0.0006
29.4944	-56.5483	10.3987	2.58911467132145	0
33.7029	-55.6089	10.0458	2.34730709519451	0
38.2177	-54.6568	9.66794	0.39981067181937	0.0614
43.4738	-54.0837	10.2779	0.491214919423802	0.0186
8.89756	-65.2811	10.6367	53.5015609272633	0
12.9	-65.4544	10.3314	35.7109826111691	0
17.2952	-65.6692	9.9731	13.0500973187441	0
21.7175	-65.7749	10.5048	3.91048583665082	0
26.1316	-65.4896	10.282	4.01830494345387	0.0001
30.433	-64.7691	9.9071	31.6469452687774	0
34.0935	-64.409	8.54779	183.893286443512	0
38.1278	-63.9825	8.276	27.860025163506	0
42.5631	-63.0463	8.19875	0.960837419283589	0.0018
47.022	-62.4896	7.9635	2.42728734944037	0
50.9181	-62.0806	7.76321	1.05030348334654	0.005
55.1545	-61.412	7.5889	2.86795020477609	0.0001
14.5498	-55.2158	0.753511	3.7182109260336	0
18.31	-55.0339	0.482061	8.8345562257094	0.0002
22.3988	-54.0492	-0.350183	43.2601781823301	0
26.4588	-53.4448	-0.304719	20.4150117487874	0
29.9595	-52.8187	-1.35727	7.0168862453401	0
34.2434	-52.0764	-1.53399	8.63968307894133	0
-14.0419	-61.4359	-7.50566	10.1394959979074	0
-18.0453	-61.3868	-7.14049	6.52535402846118	0
-6.67199	-70.8705	-3.01748	3.53326112369746	0
-10.8159	-71.345	-3.86105	13.6023382592865	0
-15.1758	-71.4703	-3.97081	18.5686383072427	0
-18.5681	-71.7159	-4.51557	11.7318118971673	0
-6.15792	-81.2742	-8.63675	8.00771798291118	0
-9.83701	-81.6423	-9.09721	3.98255798803786	0
-13.6395	-82.4076	-9.77221	0.84332282977782	0.0005
-17.5856	-83.3446	-9.57232	7.78802101826138	0
-21.3673	-84.5562	-10.1978	11.3247886053287	0
-25.036	-84.7259	-10.8673	31.8809770036104	0
-28.0228	-85.2421	-11.511	18.9071258774605	0
-31.4207	-86.1645	-12.2166	4.19437769221319	0
-35.14	-87.5407	-12.0954	1.6235321428311	0
-42.1181	-90.2393	-13.3988	1.43308753127033	0
-15.8796	-54.8415	18.4391	0.168901142804667	0.1874
-18.6778	-57.0806	20.0192	2.87631249253723	0
-21.9144	-59.0663	21.0004	7.8847796209326	0
-24.7991	-60.909	22.9743	2.30194856221564	0
-27.8123	-62.9404	24.0403	13.0892548574867	0
-1.13269	-63.188	28.9819	1.51883714937091	0
-5.01375	-62.8049	29.875	0.939229931079752	0.0003
-8.39313	-63.1934	30.7422	2.0010245269517	0
-12.2522	-63.5139	32.7171	0.595890126764937	0.0169
-15.2038	-63.3189	34.094	0.591926722489105	0.0052
-19.1893	-63.3356	35.3685	0.443987358788611	0.0165
-23.4214	-62.7329	36.917	0.535260716215971	0.0015
-0.507833	-68.5935	50.8905	1.371217798345	0
-3.26533	-67.7765	50.6031	0.398979567564985	0.0317
-6.45355	-67.3578	50.1443	0.191831226424466	0.1555
-10.4514	-67.0551	49.6765	-0.122460725753877	0.753
-14.3405	-66.3119	49.4006	0.00846371204269381	0.4713
-18.3178	-65.1036	49.1653	0.138795208493295	0.1831
-7.92137	-36.9491	53.999	0.220793076086186	0.1299
17.2046	-50.3622	22.0503	0.218165851376467	0.2111
21.213	-51.4777	22.9318	1.3446374552099	0.0008
25.1611	-53.2429	23.3743	4.37913246213242	0
28.7047	-54.7128	22.7711	12.4239560766216	0
-41.9714	18.5924	-28.1539	0.0440537885825638	0.4121
-45.705	18.3934	-25.3761	0.296074441055532	0.0707
-50.0448	18.2993	-23.5475	-0.0703561948476518	0.6305
-53.2879	17.6556	-20.7074	0.0682314382060281	0.3856
-51.8032	15.9992	-31.9107	0.215802134439367	0.0964
-33.24	1.00942	-22.3793	-0.196491755125279	0.7872
-37.9705	1.01639	-22.112	-0.0692783724699111	0.6409
-42.7363	1.6874	-22.5279	0.174578176757677	0.1207
-47.7944	1.63107	-22.4673	0.092536958133036	0.3003
-52.8918	2.12372	-22.2237	-0.0371205005832057	0.5721
-58.3659	-18.7607	-12.2212	-0.248241771623591	0.9244
-62.4065	-19.8828	-10.3131	-0.268525913078401	0.9417
-65.9635	-20.5866	-8.28847	-0.0991429852115565	0.7641
-68.2377	-21.4421	-6.39771	0.0776721032843941	0.3635
-60.9926	-52.9625	11.356	-0.135672866585017	0.7832
-64.5511	-53.1152	10.8828	-0.190731872027164	0.9011
56.8112	-27.1662	16.9178	-0.0966608376477274	0.7219
60.8063	-26.7944	16.6839	0.11666285664111	0.2003
64.5701	-25.8412	16.5283	0.175035574927144	0.2024
68.3022	-25.0668	16.3456	0.241947477018371	0.177
70.3044	-24.897	16.4373	0.249625695975265	0.1716
-36.6753	4.75195	-28.2645	-0.123397869065664	0.6945
-40.4521	6.12368	-28.4539	0.399282457740471	0.0522
-49.805	7.7671	-29.3929	0.351910188539369	0.0395
-53.7948	8.48442	-29.9577	0.348914711722559	0.0448
40.9053	4.56355	-27.4397	0.151423464166218	0.2157
44.7094	5.24821	-27.6272	0.406209358797734	0.0328
-44.7626	-9.33506	-20.5463	-0.0616536009769777	0.6477
-49.4668	-8.25878	-19.7785	-0.0452215442361704	0.5902
-52.9092	-6.92672	-18.3603	0.134122373079627	0.4123
-57.0709	-6.31742	-17.5089	0.712544509594452	0.1944
-61.6296	-5.57695	-17.3818	0.963501036809496	0.0974
-46.4085	17.2956	-33.2653	0.112642402309929	0.2754
-49.5763	17.2834	-30.9855	-0.0112775925606616	0.5294
-52.5397	17.2417	-28.89	0.0244635702744795	0.4587
50.2595	16.5125	-29.6336	0.268234028455554	0.1163
53.2488	16.1355	-27.9158	0.120890731816917	0.2472
-43.7984	5.01777	-9.4431	0.380081741466596	0.1023
-47.7893	6.23102	-10.4552	-0.173689247989348	0.8775
-50.6156	8.59081	-10.1911	0.0439076925600987	0.4025
-53.2018	10.0004	-10.5785	0.34436597116853	0.0686
-56.0065	11.4457	-10.9496	0.261863092641195	0.0939
-44.132	-6.89794	-10.1147	0.162174868059949	0.1524
-48.7085	-6.91874	-9.17963	0.45936178074917	0.0171
-52.3285	-6.88456	-8.13943	0.504281833274991	0.0231
-56.2629	-6.97706	-7.12303	-0.186594526899152	0.9406
-59.7291	-7.73685	-6.17825	-0.17316178369108	0.8651
-62.9721	-8.12839	-5.41712	-0.131973087234506	0.7894
-65.7995	-8.25425	-5.55861	0.381156511508915	0.0329
49.1705	-9.69273	-16.5385	0.19418270302919	0.296
54.2363	-9.46568	-14.234	0.0456101317857946	0.4207
58.3458	-9.55879	-13.1028	0.0347942487496866	0.4089
62.1632	-10.0495	-11.2812	0.335577670060619	0.0792
49.9415	-14.9213	2.34291	0.314578936929915	0.0567
54.1964	-15.5815	3.08381	0.281524168111333	0.106
57.9307	-16.8127	4.16519	0.520678650215839	0.0033
62.1579	-18.381	4.90671	0.0553261890376093	0.3829
65.5179	-19.3113	4.99958	-0.0675305100143543	0.6317
45.3068	-27.9525	3.71631	0.0384497612859349	0.4557
50.5625	-27.891	4.61194	1.03520357760519	0
55.0802	-28.578	5.5695	0.336948181021264	0.0566
59.5784	-29.5966	5.14024	-0.172740063995522	0.7623
63.3261	-30.7576	5.26829	-0.243055107246873	0.9174
67.0554	-31.8614	4.41308	0.0542709211102788	0.3549
-45.6261	-4.10375	-28.9923	-0.0487109118196065	0.6034
-48.1284	-3.79543	-27.5119	-0.0188694953708241	0.5551
-46.499	-13.3915	0.748744	-0.110147035823832	0.794
-51.1352	-13.5305	0.92049	-0.126165970135379	0.7861
-56.0576	-13.9288	1.2169	-0.100067730215536	0.7199
-60.6891	-14.1211	1.70181	-0.0762062691547692	0.6888
-64.0162	-14.454	1.38451	-0.0944487628415787	0.7132
-67.6101	-14.7058	1.55936	-0.0473909404851903	0.6232
-69.8479	-14.9016	1.33052	-0.0106770334528371	0.5359
-42.8957	5.43411	-30.7463	-0.178670282326397	0.937
-47.2759	5.47339	-30.5034	-0.24623373770292	0.9571
-43.4424	1.44296	-25.5415	0.108260099133518	0.263
-48.0792	2.0995	-26.2556	0.0779255670818624	0.2728
-46.1123	12.6824	-14.3936	-0.0562682735157385	0.6328
-49.9641	12.4559	-14.2491	0.00421021806075594	0.4921
-53.3641	11.7089	-15.5932	-0.0596657011797206	0.676
-41.215	-8.37358	-20.2082	27.4385614570709	0
-44.1768	-8.07417	-19.4531	0.0481588593766045	0.392
-51.1285	-6.5408	-17.9944	-0.190444988526386	0.9187
-54.602	-6.39964	-17.6027	-0.289063326774156	0.9823
-45.6791	-15.0479	-15.7775	14.3050874294429	0
-49.1143	-15.0364	-15.542	1.83885504115237	0.0378
-41.3673	18.7625	-27.4787	0.0525030467047365	0.3904
-44.2104	18.7659	-24.7051	0.124567319327883	0.2904
-47.6687	17.7957	-22.9265	-0.0877922267800566	0.7053
-50.9583	17.2966	-20.6514	0.108431050595444	0.2375
-53.1091	17.2166	-18.3007	-0.0125211905994284	0.5327
-55.6027	15.8011	-15.754	2.50779084547403e-05	0.4984
-58.8345	4.51945	-27.7614	1.13769047087127	0.0076
-61.4401	4.13968	-26.6094	1.13924605762864	0.0079
-48.6903	-3.95952	-3.71103	-0.104705644349052	0.7787
-52.2605	-2.87292	-2.47046	0.0678005410846354	0.3413
-55.0949	-1.96261	-2.25257	0.12185977661844	0.2834
-58.9807	-1.77256	-2.29223	0.0576248186520956	0.348
-62.6049	-2.62748	-3.2907	0.0206099146784515	0.4501
-42.0792	-17.1026	9.08841	-0.0423564921691136	0.6273
-45.8549	-16.498	9.92581	0.298043382778253	0.0752
-49.442	-16.2186	9.96089	0.325014767700029	0.0785
-53.7027	-16.2335	9.50207	-0.0282756126497024	0.5811
-57.5501	-17.0304	8.75864	-0.0654505452828977	0.6676
-62.0005	-17.6434	7.67821	-0.00274524625409778	0.5086
-65.6392	-17.9423	7.79056	-0.251108607115852	0.9115
-68.4663	-18.4376	7.80552	-0.183477640645113	0.8281
-40.9502	-37.3296	11.5228	-0.191951433429235	0.9188
-44.2705	-36.9094	12.0317	0.0305196139748496	0.4433
-48.7192	-37.4693	12.1739	0.273313236774581	0.0783
-53.4667	-37.4869	12.2917	0.131488088231311	0.2189
-57.4946	-37.8541	12.644	0.224395395513856	0.1432
-66.2292	-38.0952	12.964	0.355983847133394	0.0243
43.2086	1.55728	-24.7506	0.59963917949451	0.0025
47.2105	1.09419	-25.8435	0.371208140127068	0.0203
-36.4521	1.89886	-23.905	650.47025944585	0
-40.2407	2.13308	-23.9123	519.661543004046	0
-43.8729	2.47491	-24.2586	1.48001726823821	0.0003
-47.7464	1.7824	-25.6262	-0.104397613676913	0.7202
42.6513	-33.0031	-2.21818	0.269150417733427	0.0278
46.13	-32.9154	-0.504127	0.145072096411059	0.2248
53.8425	-32.6666	2.53716	-0.138195249797194	0.7494
57.7094	-32.5905	4.26378	-0.116209863391499	0.7483
61.5306	-33.0412	5.46384	-0.0421178594085454	0.5953
64.8317	-34.0543	6.19272	0.00734246490390689	0.4862
68.2566	-34.9396	7.09716	-0.176810645636386	0.8243
70.7556	-34.7737	8.27333	-0.0977557031151794	0.6934
-44.2501	-30.8994	-3.8175	0.0860468931514453	0.3988
-49.6471	-30.1926	-1.3992	0.00469153535999678	0.4898
-55.8961	-29.8616	-0.107237	-0.154456378364562	0.6494
-61.4756	-30.1169	0.886247	-0.293833110902165	0.8058
-35.8187	22.1118	-38.2246	0.00565645652290647	0.4844
-38.4391	20.4659	-35.7652	0.0328053259003065	0.4663
-41.0562	19.0597	-32.844	-0.0650752245006546	0.5923
-43.5175	17.134	-29.9457	-0.226825747954369	0.7143
-46.2053	15.9949	-27.0952	-0.341259490854946	0.7914
-48.4907	14.1349	-24.1138	0.0274775652685411	0.4807
-51.6827	12.5178	-21.126	-0.437409013519333	0.8704
-53.8635	10.5812	-18.5955	5.46534329387984	0
-56.3697	9.31211	-16.0075	0.62333307177511	0.0077
-58.4781	8.17151	-13.199	5.96403803937441	0
-61.0859	6.38913	-9.57041	0.0966648829823005	0.2794
-62.6347	4.71416	-7.53019	-0.0139640704254926	0.5277
-63.8875	3.4066	-4.42261	-0.142483485819197	0.7843
44.525	13.3488	-15.426	0.0401135259222807	0.4375
48.3042	13.609	-15.8322	0.197793795735662	0.1678
54.4615	14.1428	-17.2353	-0.114455855289021	0.7822
58.0265	13.284	-17.4733	-0.13911322698242	0.8009
-46.5525	12.6445	-10.398	-0.00530934206873213	0.5168
-49.4482	11.9956	-9.27114	-0.0419748003274357	0.5535
-52.3513	11.3618	-8.6382	-0.0460002003338923	0.5442
-55.9987	10.6216	-8.44806	0.110615645045444	0.3377
-59.2418	9.36829	-8.45682	-0.432624435941025	0.9453
-61.9025	7.30108	-8.4232	-0.133979230421624	0.6293
46.8677	12.6407	-30.6889	-0.220371478667622	0.9205
45.2599	14.2822	-25.3157	-0.0817050494867837	0.6522
43.9694	14.505	-20.7828	-0.182139456142336	0.8484
43.0371	15.6852	-17.1918	-0.15632530562049	0.8419
-41.5244	-0.195422	-18.1932	82.4323617414347	0
-45.5454	-0.0215338	-18.0703	-0.0426748122631517	0.6153
-50.4313	-0.587788	-17.621	-0.0556591186048565	0.6289
-55.9791	-1.68622	-17.3179	-0.034674521695759	0.5671
-61.1076	-1.58813	-16.8127	0.0452718576174342	0.4187
-42.9063	-13.6432	-16.6258	0.172117803756973	0.2836
-46.4193	-14.7553	-15.1901	0.463637082675148	0.0362
-50.1167	-15.2544	-14.402	0.619139072894986	0.0092
48.5196	18.0023	-12.3155	-0.0721869983724502	0.6711
51.8414	16.7558	-11.4842	-0.0143729310683586	0.547
56.0222	15.1664	-11.5663	0.0104128759674471	0.4733
59.079	12.8836	-10.621	-0.0242316235345036	0.5484
61.1507	10.7841	-10.2453	-0.137785656213452	0.7464
-49.0545	13.6823	-27.6222	-0.131873918454028	0.7447
-53.5711	13.1709	-25.1814	-0.126215540976113	0.7862
-45.0281	12.1998	-17.5061	-0.0133473982632548	0.5488
-51.1915	12.0294	-19.2534	0.110274731292261	0.2589
-55.5167	10.7751	-20.1033	-0.119267706888044	0.7791
-58.7515	8.51514	-20.6833	-0.0283671383044543	0.5572
-38.6521	-3.15634	-24.7122	0.539798740902977	0.0945
-42.5852	-2.75831	-25.3561	0.246072739070369	0.2065
-46.1336	-2.39745	-25.2943	0.0319155586304496	0.4423
-37.3227	13.6755	-32.0816	-0.338630799611948	0.8201
-41.3586	13.0542	-29.3517	-0.353043977459854	0.8609
-44.5418	12.1546	-26.8288	-0.503118290121896	0.7735
-47.4152	11.3313	-23.7429	-0.259158663631864	0.9086
-51.3951	11.1801	-21.7804	-0.391948490713293	0.9856
-54.5646	10.2922	-19.7935	-0.442915970145863	0.9106
-57.1859	9.10485	-16.9908	-0.449965876241452	0.9506
-59.974	7.67077	-14.7936	-0.0318803758237546	0.5432
56.144	12.3463	-24.204	0.274185322283214	0.1617
58.9875	11.4161	-20.8885	0.0414410933012064	0.4352
-36.9774	0.874444	-23.1133	-0.0134847408007321	0.5353
-41.0995	1.72466	-22.6507	0.21850196231997	0.4529
-45.4643	2.17795	-23.7718	0.144472899890933	0.212
-50.2752	2.36526	-24.5086	0.160348467009581	0.1677
-48.9042	-13.9033	-18.6929	0.301448070652522	0.1231
-65.4544	-25.809	-2.63789	0.0265598905921889	0.4307
-69.5081	-25.5646	-1.0765	0.1859478532143	0.1514
-40.6139	19.4776	-26.7992	-0.18309649580513	0.7418
-43.5876	18.4895	-24.4377	-0.445988331557122	0.9955
-47.1519	17.5444	-22.0055	-0.143680852888034	0.8031
-50.2058	16.5961	-19.9878	0.102825699931027	0.327
-53.1729	15.4266	-18.202	-0.0835874193969233	0.6951
-56.2742	13.8168	-16.3293	-0.127847370930269	0.7251
-58.6816	12.1896	-14.403	0.0328966889797504	0.4298
-37.453	-45.3304	21.9864	179.442261701663	0
-41.1551	-45.1752	21.2848	0.750640606226005	0.0009
-45.6555	-44.3893	20.6898	0.740860796539746	0.0071
-50.4689	-43.1901	20.0286	0.322408850396195	0.0252
-54.705	-42.6244	19.1299	0.274710695657932	0.0516
-59.2995	-41.7756	18.0386	0.232327204301225	0.0725
-63.925	-42.0436	16.8141	2.08284353489206	0
-67.6289	-41.368	15.977	0.654798147224876	0.0032
-69.9151	-40.2108	15.2163	0.156300058084686	0.2175
