# Supplementary material for: Multisensory flicker modulates widespread brain networks and reduces interictal epileptiform discharges
Source: Nat Commun. 2024 Apr 11;15:3156. doi: 10.1038/s41467-024-47263-y (PMC11009358; doi:10.1038/s41467-024-47263-y)
Supplement: Supplementary file 4 — Source Data [file 41467_2024_47263_MOESM4_ESM.zip › Source Data New Corrected/Figure_3B_5.5Hz-AV.csv]

mni_x	mni_y	mni_z	mod_amp	mod_sig
-8.07639	12.5209	-25.5169	-0.144840536334211	0.7363
-11.691	14.5704	-24.0081	0.0701667006701929	0.4091
-15.3695	16.3972	-22.9305	-0.0939590834856656	0.6571
-18.7942	18.2406	-21.6594	0.142499039387619	0.2861
-22.1585	20.0879	-20.3363	0.186965214583301	0.3035
-26.2502	22.0788	-19.0814	0.572380266847124	0.0928
-30.0229	23.9463	-17.6418	0.0900207133448951	0.3596
-33.8912	25.5561	-16.2013	-0.189368938435265	0.7555
-37.8298	27.4475	-15.251	0.063245436320551	0.4721
-41.7643	28.3812	-13.5746	-0.0524395569090446	0.5586
-46.1347	30.4882	-11.8733	-0.0415622490802524	0.5291
-50.0537	32.1334	-10.4265	-0.230849569677759	0.7467
-53.3898	33.5975	-8.92378	-0.253139779991505	0.7418
-56.4135	34.8175	-7.34017	-0.0379587090835118	0.524
-27.1024	18.6003	-43.5743	-0.0934855060486697	0.6371
-28.7865	19.0251	-39.7123	-0.11682516252663	0.6793
-30.855	18.9727	-35.6504	0.141454420752498	0.3456
-33.8583	18.9287	-32.7283	0.125028174142105	0.3853
-37.5659	18.4313	-30.1865	0.337725005493066	0.1563
-41.9714	18.5924	-28.1539	-0.0374430042951907	0.5502
-45.705	18.3934	-25.3761	-0.0582528408445619	0.5989
-50.0448	18.2993	-23.5475	-0.0814132439568142	0.6574
-53.2879	17.6556	-20.7074	0.108468989517919	0.2749
27.9173	16.4508	-46.6232	0.221622943235339	0.3152
32.335	17.2015	-45.5036	0.312511056699973	0.2316
37.265	17.8852	-45.5765	-0.216560851094305	0.7324
41.6813	18.6371	-44.3224	-0.0852552171790131	0.579
44.5927	18.2911	-42.6558	0.104915461998444	0.4029
-30.1934	19.122	-45.1431	-0.220935503166381	0.7907
-32.7532	19.4681	-42.8367	-0.108688913299869	0.6678
-36.4039	18.9094	-40.4669	-0.0152322037032655	0.5183
-40.5684	18.0698	-38.4763	-0.115030085623524	0.6798
-43.9325	16.9061	-36.3974	0.0594781956678139	0.4193
-47.7681	16.069	-34.5434	0.142238149884922	0.3666
-51.8032	15.9992	-31.9107	-0.0765084293962389	0.5858
-13.8756	-1.64096	-23.8671	0.136090500435963	0.2801
-17.2796	-0.296258	-23.1901	-0.0969893419650832	0.6238
-28.8475	0.507853	-22.6435	0.14899839545047	0.2728
-33.24	1.00942	-22.3793	0.142309143249142	0.2586
-37.9705	1.01639	-22.112	-0.147615074798451	0.74
-42.7363	1.6874	-22.5279	-0.00947428437231423	0.5209
-47.7944	1.63107	-22.4673	-0.00269101847304754	0.4984
-52.8918	2.12372	-22.2237	0.058042465271481	0.4136
-57.7306	2.19552	-21.7323	-0.02733992411191	0.54
-61.832	2.44199	-20.9503	0.0352954219348522	0.4602
-33.1633	-2.88058	-51.1515	0.0378383382541201	0.45
-36.9285	-3.16396	-49.159	-0.003248896956075	0.5054
-40.631	-3.51149	-48.3083	0.379778219805434	0.1754
-45.3203	-3.3985	-47.1703	0.219509694357873	0.1753
-48.8622	-3.43516	-45.2506	-0.00319991894270499	0.4955
-52.3842	-3.47514	-42.7586	-0.0847550259680969	0.5768
-16.9949	-10.3635	-31.1955	-0.154371571199142	0.6933
-19.4754	-11.1017	-29.2601	-0.219462059807725	0.7173
-37.6392	-14.4801	-21.1971	-0.252930435104374	0.7616
-41.9239	-15.6772	-19.8108	-0.139534212668645	0.6947
-46.3145	-16.76	-18.1338	-0.25255255541769	0.7619
-50.0694	-17.2757	-16.024	0.229455706135842	0.2036
-54.3009	-18.2726	-14.1609	0.315192725967101	0.184
-58.3659	-18.7607	-12.2212	0.217855329676917	0.2935
-62.4065	-19.8828	-10.3131	0.503130940215625	0.0734
-65.9635	-20.5866	-8.28847	0.0368874361673255	0.4389
-68.2377	-21.4421	-6.39771	0.0364655623391321	0.4498
21.4588	-14.9788	-27.0771	-0.0832054552897937	0.6323
25.2901	-14.4623	-26.9093	-0.180972811253146	0.703
28.8671	-14.5171	-25.879	-0.0778698263494365	0.5867
33.6657	-14.3919	-25.5885	0.749088409227533	0.1063
37.7545	-14.2137	-24.3839	0.290144673619568	0.1441
42.0355	-14.2315	-23.883	-0.063815384862048	0.5778
46.2777	-14.4384	-23.6227	0.496509601959	0.1325
50.6937	-14.8076	-22.5335	0.288325482467142	0.3029
55.4933	-14.5766	-21.1799	0.127934601455941	0.4004
60.3549	-14.9257	-21.0068	0.644085417324378	0.0958
64.5793	-15.3399	-19.8125	0.676434477777395	0.0326
69.1913	-15.2555	-18.991	0.706780359045369	0.0871
-15.9426	-28.0788	-16.9195	2.23331027091532	0
-20.4316	-28.3592	-15.8544	1.50010731580683	0.0022
-32.6932	-29.2335	-13.0382	0.316660547518922	0.2358
-37.2951	-30.1659	-12.7425	0.0117736478646719	0.4807
-41.5712	-30.8181	-12.4557	0.124512514400467	0.3711
-45.9759	-31.2281	-12.0727	0.243043926760682	0.2434
-50.5077	-31.5443	-11.5769	0.233816869900858	0.2636
-55.0751	-32.3063	-10.2291	-0.235433117149435	0.7514
-59.7762	-32.6587	-9.97676	0.220938516114422	0.3156
-64.1769	-33.0266	-9.54679	-0.0640425556594781	0.5707
-68.295	-33.9342	-8.264	-0.228694662674123	0.8106
-71.0906	-34.3393	-7.64256	-0.0205590004500468	0.5257
-1.45246	-49.121	16.6195	0.367586530884954	0.2293
-6.43298	-50.0482	16.3274	0.477081129308386	0.175
-11.2422	-51.0237	15.5002	0.38228974686033	0.2017
-15.3774	-52.0404	15.4552	0.0474929957225501	0.4176
-19.5367	-52.7049	15.5399	-0.0809675835271968	0.6719
-23.7299	-53.1223	14.9665	-0.120722000357364	0.6062
-32.3249	-52.5515	14.3105	0.124488531111298	0.3878
-37.1257	-52.7767	13.8281	-0.0963300505121776	0.6347
-42.538	-52.0742	12.9582	0.352958491004931	0.2823
-47.5132	-52.3933	12.9958	0.618128267914403	0.0774
-52.3719	-52.8512	12.8525	0.341760260675805	0.1934
-56.9377	-53.2955	12.4679	-0.1188421701043	0.6348
-60.9926	-52.9625	11.356	0.955869200987193	0.1941
-64.5511	-53.1152	10.8828	0.764411318174554	0.2306
25.1131	-29.0554	-13.4456	-0.39191276801663	0.7733
30.6602	-28.7125	-12.1271	-0.370060689437004	0.7577
49.7083	-25.4763	-9.1724	0.0268899484481187	0.4257
62.9289	-23.2389	-8.12326	-0.259708251671951	0.9528
68.8905	-23.108	-7.47366	-0.285138989933533	0.9302
28.4069	-22.813	-29.8761	-0.385686687208854	0.9967
31.4983	-23.5032	-28.9665	-0.000105562334850373	0.4921
35.3634	-24.8046	-28.288	-0.199902860496768	0.7573
40.0753	-25.8894	-27.218	-0.308571771996205	0.9552
43.8053	-26.556	-27.0046	-0.403714619076727	0.9967
48.5204	-27.6246	-26.1895	-0.371895651131858	0.9942
53.7741	-28.5007	-25.3211	-0.41279878933293	0.9947
58.7825	-29.168	-24.3358	-0.0841222762672252	0.6963
63.9627	-29.7239	-23.3841	0.0337806662444313	0.4367
67.3038	-29.8943	-22.9831	0.131221013630565	0.2848
25.4418	-40.7217	-19.1498	-0.224560811476242	0.9202
28.4772	-41.4741	-17.5091	-0.272914133092594	0.9566
32.6208	-42.3743	-17.2499	-0.203305591810928	0.9114
36.5487	-43.092	-17.344	-0.273317064550753	0.9858
40.8656	-43.6015	-16.3444	0.268006651101614	0.0891
45.6344	-44.3703	-16.2622	0.217537780503567	0.0999
50.8085	-45.1768	-15.7457	-0.0577288078579706	0.6902
56.369	-45.7545	-14.9382	0.180922899372983	0.1169
60.8805	-45.7681	-13.6236	0.123392228147204	0.2894
64.784	-45.8404	-13.0518	0.301897700076851	0.0776
67.5533	-45.4781	-11.7163	0.189261390258795	0.1988
23.6111	-50.3804	-14.4667	-0.317391069056706	0.997
27.026	-52.1107	-14.277	-0.365235820981282	0.9967
30.7928	-53.409	-14.5962	-0.125026686832434	0.7966
34.9977	-54.8293	-15.3558	0.00606130051467635	0.4805
39.5748	-56.7345	-16.0062	-0.315278694847926	0.9645
44.37	-58.6355	-16.6518	-0.133940885583754	0.893
49.141	-60.0326	-17.3791	-0.0328855846993028	0.5924
53.2664	-61.8975	-17.9561	-0.0619996817295115	0.6769
56.4358	-62.6746	-18.8053	-0.0674199890166327	0.6749
58.8795	-63.6739	-18.8099	-0.145542945370882	0.888
10.2852	-31.3334	47.9679	0.173698045440543	0.2116
16.3601	-31.9442	47.6231	0.00921517935765359	0.4751
22.8046	-32.3988	48.5554	-0.271809784361068	0.964
30.207	-30.9639	48.3502	-0.242581871341043	0.8857
36.5529	-30.0131	48.3875	0.228223760878091	0.2552
44.5227	-29.9807	46.6396	0.586781052790878	0.0194
50.8399	-29.9648	46.3466	0.387983626360163	0.1008
56.4265	-29.5737	45.9339	0.303209122168238	0.0968
19.0152	-47.4891	69.6325	-0.247952039039091	0.8978
22.799	-47.2636	69.2828	-0.316175507618602	0.9816
26.9884	-47.1166	68.2377	-0.283802778334407	0.9576
32.0044	-45.4591	67.4772	-0.21277287044745	0.9408
36.1193	-44.8917	66.1715	-0.127264217502722	0.775
40.2552	-44.5722	64.9288	0.210780743670176	0.1152
44.3892	-44.8171	62.9721	0.139337048790588	0.206
47.401	-44.1872	62.0806	0.251087973219553	0.1033
37.665	-29.0879	17.942	0.452700638258105	0.0057
42.004	-28.6158	17.1238	-0.277509428144499	0.9653
47.1182	-27.6931	16.9262	0.187448392516538	0.1708
51.7718	-27.4374	16.9823	-0.223245504593474	0.927
56.8112	-27.1662	16.9178	-0.26127970446885	0.9425
60.8063	-26.7944	16.6839	-0.488602474009231	1
64.5701	-25.8412	16.5283	-0.546496162573968	0.9996
68.3022	-25.0668	16.3456	-0.392684587286141	0.984
70.3044	-24.897	16.4373	-0.240980318244756	0.9298
5.14544	-49.3922	25.7915	0.143472732350985	0.2395
9.67607	-49.5373	25.7639	0.115265153455539	0.3006
13.6202	-50.1606	26.6442	0.336688388150831	0.0404
17.298	-50.3825	27.8203	-0.133190060522061	0.8203
21.2537	-51.2901	28.2988	0.0290869216662448	0.4201
25.2279	-51.6686	29.5397	0.0678079882705596	0.3327
29.2969	-51.9025	30.7015	0.0166180633467095	0.4612
33.5318	-52.0639	31.7546	-0.343647724332015	0.9976
38.1579	-52.712	32.1318	-0.0844980893893157	0.742
42.8494	-52.507	33.4611	-0.336617710577289	0.9902
47.415	-52.3033	34.9106	-0.00740812195802321	0.5204
51.8612	-51.4392	36.2057	-0.0280560470016922	0.577
56.1234	-50.4767	37.5962	-0.140668612937605	0.8403
60.0443	-50.2881	39.061	0.0900536973583983	0.3653
62.9687	-49.365	40.2134	0.103744013481265	0.3354
39.9809	-4.17956	-45.9972	-0.151228226515215	0.7971
40.1971	-5.30318	-42.5276	-0.205992740105129	0.8667
39.655	-7.01471	-38.5746	-0.296664858724604	0.9794
39.2619	-7.95028	-34.4218	-0.209221385764759	0.9064
39.6804	-9.37827	-29.9896	-0.0782926430516218	0.6662
39.5878	-10.7716	-25.5027	-0.100593829528014	0.727
40.071	-11.7146	-21.3828	-0.218676809857712	0.6476
39.9924	-13.4001	-17.3499	0.23461181436819	0.1117
40.433	-14.3761	-13.3442	1.11605826141765	0
39.9227	-15.942	-9.29708	-0.256951504225873	0.9105
39.886	-17.2348	-4.59021	2.12465875383577	0
39.2713	-18.4213	-1.58634	6.27870870466717	0
39.0103	-19.9633	2.46984	0.610932885592286	0.063
38.6782	-22.2891	5.82551	0.482907990592026	0.0685
39.6192	-24.7515	9.36443	3.40129657030704	0
39.944	-26.699	12.7657	6.58382320115708	0
40.5242	-28.2497	15.6476	0.402686511343523	0.0162
40.9859	-30.3038	18.3436	0.0207124376705754	0.4494
16.3528	-73.4687	-18.0495	0.581389429453735	0.0038
20.1851	-73.9941	-17.7065	-0.250082213190055	0.9409
23.9531	-74.5793	-17.416	0.00303416453519567	0.4882
28.292	-74.6593	-17.4434	0.244827152260342	0.1086
32.3161	-75.3393	-17.832	0.0998128481875313	0.2706
36.4744	-76.0038	-18.1423	-0.0512513908185847	0.616
40.7861	-76.3483	-18.3813	-0.00676833474406957	0.5191
45.4506	-77.1386	-18.4164	0.06188345699049	0.3674
49.1652	-77.2563	-18.963	-0.29507557234084	0.9606
52.1717	-77.4573	-18.4748	-0.023923302913453	0.5527
18.9912	-69.4576	64.3013	0.462764940342671	0.0439
22.697	-69.3288	63.9876	0.490508677834359	0.03
26.2912	-68.9324	63.964	0.0159152554965261	0.4613
30.0095	-68.0363	62.1748	0.409803476517753	0.03
33.0385	-67.0307	60.2959	0.497291813534522	0.0059
7.12568	-45.8091	50.2786	-0.435863112796514	0.9981
11.3716	-45.8569	50.3598	-0.432033669375179	0.9982
15.2217	-45.8021	50.2479	-0.29396466476129	0.9749
20.3226	-46.5593	50.6034	-0.229142217559351	0.9348
29.4156	-46.4976	49.45	-0.248294418731781	0.8855
34.8712	-45.5884	49.6844	-0.106857831361713	0.7347
38.9132	-44.5516	49.0563	-0.0191353049079986	0.5477
43.3543	-45.0015	48.4655	-0.271034003538142	0.9492
47.4975	-44.6715	48.7159	-0.102397553271722	0.7497
51.5548	-44.1536	48.1758	-0.0196385015764921	0.5433
56.0136	-43.7844	47.5666	-0.114444236503497	0.7369
59.3722	-43.3231	47.8198	0.0379915001421114	0.4325
7.57407	-60.0791	50.775	-0.337999653135165	0.9918
11.7247	-60.3029	50.2523	-0.0552076253287401	0.645
15.6362	-61.1489	49.6696	-0.211155893457011	0.9737
19.5492	-61.3441	49.8216	-0.319463816906812	0.9653
24.083	-61.2716	49.2551	-0.0513264181161834	0.6166
28.068	-61.7213	48.7474	-0.135386655539228	0.7755
32.0984	-61.5507	48.3307	-0.0662089594381292	0.634
36.7931	-61.271	47.9759	0.176974304806244	0.1675
41.2705	-61.1647	48.3593	0.0563439973785811	0.3754
46.6948	-61.2984	47.998	0.590365105044768	0.0099
50.6967	-60.614	47.789	0.665240026814707	0.0073
54.0822	-60.048	47.2152	0.711478642666584	0.0095
7.12755	-76.6997	35.7264	0.243923632229503	0.0321
11.5051	-76.9724	36.033	-0.045407194097573	0.622
36.5217	-74.746	35.5578	0.0188267692427799	0.4547
41.5464	-74.1593	36.0044	0.123933157369613	0.3304
46.3567	-73.5881	35.8176	0.345894436279335	0.0696
50.353	-72.5973	36.1869	0.446672646798628	0.0531
3.85245	-61.0415	2.86266	2.21822201453736	0
5.42946	-68.5342	2.90736	3.07521514543537	0
6.63174	-72.0487	2.89701	3.85830524457135	0
8.20668	-79.0576	2.33412	3.37636917764848	0
10.0675	-86.5583	1.85633	-0.646129332854327	0.9994
10.7175	-94.6844	1.71962	1.6886173854511	0
10.7251	-98.1518	1.57165	6.06031708001139	0
-16.0277	-0.743079	-24.9994	-0.0684222398018628	0.6696
-19.297	-0.285158	-25.275	0.0148637988808946	0.4749
-22.2459	0.422906	-25.5731	-0.294864315822363	0.8946
-25.7101	1.31234	-25.852	-0.248029905509635	0.8823
-28.7784	2.32268	-26.3309	-0.351530688761348	0.8709
-32.5334	3.49869	-26.9258	-0.152263989180377	0.6732
-36.6753	4.75195	-28.2645	-0.409533063801418	0.8547
-40.4521	6.12368	-28.4539	0.338461394851602	0.1825
-45.5346	7.02247	-28.8587	0.391448512394844	0.1129
-49.805	7.7671	-29.3929	-0.123685039083996	0.6667
-53.7948	8.48442	-29.9577	-0.122990530313193	0.6584
16.7006	-0.673971	-28.2556	-0.178284016435998	0.7886
20.1489	0.182826	-27.6789	-0.0839928961186316	0.6515
23.2225	0.773184	-27.1343	0.15004968624873	0.2634
26.3734	1.77759	-27.4186	-0.088501296216362	0.6506
29.9778	2.11674	-27.7839	0.23801917715834	0.2654
33.2702	3.04167	-27.4979	0.282985118667108	0.1681
36.6538	3.50877	-27.8393	1.01917110485364	0.0021
40.9053	4.56355	-27.4397	0.096540097040523	0.3687
44.7094	5.24821	-27.6272	0.287776673057165	0.2446
48.8484	6.25323	-28.0018	-0.0309269245919005	0.5333
52.4579	6.62324	-27.8913	-0.174841292262527	0.7148
56.4801	7.20384	-28.7159	0.167075013395396	0.3255
-18.6394	-13.5216	-23.6019	-0.459718067611038	0.8866
-21.6586	-13.3283	-23.2652	-0.421673486845089	0.9022
-25.077	-12.6491	-22.2753	-0.232880643436436	0.7788
-28.5905	-11.9465	-22.1079	0.290994280526244	0.4316
-31.873	-11.6116	-21.452	-0.147476966754236	0.7385
-35.5269	-10.9918	-21.6137	-0.192025119550211	0.7716
-39.4453	-10.8264	-21.6417	0.493655712381671	0.1145
-44.7626	-9.33506	-20.5463	0.544642180300445	0.0583
-49.4668	-8.25878	-19.7785	0.0742557247300681	0.4119
-52.9092	-6.92672	-18.3603	-0.170258178785095	0.656
-57.0709	-6.31742	-17.5089	0.0992100049456224	0.3847
-61.6296	-5.57695	-17.3818	0.312999081367695	0.2014
22.1979	-15.5867	-21.2359	0.190687398084675	0.2029
25.5766	-15.0868	-21.4048	0.550376172156464	0.0134
29.3258	-14.7641	-21.777	-0.174077888954233	0.7213
32.5778	-14.4649	-22.2006	0.114966785283924	0.3593
36.2752	-13.8362	-22.7488	0.0372750152343209	0.4611
39.6119	-13.7026	-22.9165	-0.182730718304021	0.696
43.4158	-13.7749	-23.9402	0.213115596655259	0.2561
46.7485	-13.3452	-24.8254	-0.0452435639671011	0.5467
51.1281	-12.5322	-24.3031	-0.163119910256899	0.7187
54.9762	-12.1896	-24.3829	-0.0222587843837972	0.5484
59.2056	-11.9992	-24.6359	-0.210562922491576	0.7355
63.0654	-11.6831	-25.3617	-0.228825717542806	0.7643
-19.3451	-3.46716	-34.9001	0.399720382165783	0.3145
-23.0402	-3.34452	-34.4883	0.535369184586372	0.0852
-26.5795	-2.76565	-34.9883	0.782983499761883	0.1082
-29.7242	-2.54457	-34.9864	0.558428346459719	0.1845
-33.5216	-2.14774	-35.9159	0.17159541855966	0.2349
-37.9013	-1.66742	-36.526	0.677542075365327	0.0227
-42.7762	-1.3639	-37.0247	0.355902433517404	0.1179
-46.891	-1.10248	-35.938	0.0358666339397364	0.4449
-51.661	-0.657741	-35.4278	-0.0250947635840008	0.5429
-55.9794	-0.761467	-35.5601	-0.166567675204319	0.8858
21.769	-0.783628	-39.9621	0.0821869484987328	0.332
24.8984	0.314723	-40.6548	0.21712573461117	0.1662
28.2497	0.905077	-40.4983	0.177282765178937	0.2223
31.3784	1.17055	-41.0195	0.202772294408313	0.2116
34.8562	1.47564	-41.2821	0.303984278817031	0.1419
38.8545	1.6916	-41.2513	-0.304642180674995	0.8555
42.3939	1.85478	-40.5941	0.306365764876291	0.2767
47.1192	2.28868	-40.9385	0.211302754195058	0.3147
51.0679	3.04067	-41.2758	-0.0506477426698383	0.5706
54.9847	2.6733	-41.4476	-0.165923679182685	0.737
-22.4749	-11.7435	-33.6985	0.198599239257553	0.2363
-25.2477	-11.2879	-34.1875	0.323499647112693	0.1273
-28.4804	-11.1939	-35.6715	0.107495670872396	0.3231
-31.4292	-11.1174	-36.6953	0.0738181420008546	0.366
-35.248	-10.9721	-37.8081	-0.404433494580592	0.9661
-38.9723	-10.7291	-38.8058	-0.0640160782636209	0.611
-43.6006	-10.4563	-40.3118	-0.0868519287828629	0.6559
-48.7283	-9.03612	-40.297	-0.190151998552046	0.5936
-52.7574	-7.72625	-39.7013	-0.0154990323273564	0.5161
-56.56	-7.1331	-38.8947	0.148207573069504	0.3158
24.6723	-17.0711	-31.2987	0.074237212487253	0.3115
28.1135	-18.0683	-30.8755	0.0767202395738975	0.3464
31.6815	-18.7337	-31.1114	0.157241873361645	0.2414
35.4787	-19.8622	-30.9891	-0.184770778167824	0.8924
38.6087	-20.6177	-31.336	-0.0302152751792785	0.5838
42.5213	-21.0926	-31.4652	0.290232221952949	0.0827
46.9219	-21.3958	-31.2366	-0.0279962381788711	0.5693
51.2244	-21.6322	-31.0161	0.0944755427420276	0.4141
56.1093	-21.7652	-30.5331	0.0552278716470977	0.3762
59.9478	-21.4748	-30.2572	0.683209486921978	0.1173
63.4298	-20.7983	-28.6759	-0.0188983320670951	0.5208
66.574	-20.4923	-28.0863	-0.164886335590706	0.6236
-24.2468	10.9718	-47.5865	0.0175578884092902	0.4722
-26.7779	12.0485	-45.7548	-0.182008640363186	0.7978
-30.4363	13.1021	-44.1244	0.184093104859383	0.1435
-33.4002	14.3932	-42.2932	0.077008723277959	0.3346
-36.854	16.1182	-40.6364	-0.212687813248473	0.8428
-40.9243	16.8847	-38.9347	-0.204708185555656	0.9075
-43.9291	17.2059	-36.0404	0.195916671236576	0.227
-46.4085	17.2956	-33.2653	-0.232606190714733	0.6981
-49.5763	17.2834	-30.9855	-0.233645177430059	0.6452
-52.5397	17.2417	-28.89	-0.233238060697285	0.6431
22.9063	14.5702	-44.2674	-0.0224289237804416	0.5359
26.0849	15.3914	-41.7777	0.0778439728366263	0.4471
29.5339	16.4713	-39.7814	-0.384971056910033	0.9339
32.7409	17.2112	-38.6822	-0.229485501077586	0.8015
36.4854	17.4121	-37.3953	0.0912750516396488	0.2487
39.3546	17.0725	-35.0656	0.296443394294735	0.0907
43.2634	16.5545	-33.2585	0.200946004936618	0.1335
46.7538	16.5882	-31.4954	0.154641145994905	0.1984
50.2595	16.5125	-29.6336	0.062941680130695	0.3554
53.2488	16.1355	-27.9158	0.0507914237301572	0.4026
-36.0244	12.0083	-16.3999	0.20544858586887	0.1384
-36.8112	14.3276	-14.5719	-0.0107897201914905	0.5228
-37.369	17.0394	-12.1262	0.507225904017249	0.0461
-37.9363	18.9927	-10.1631	0.591146895668285	0.0352
-38.5369	21.0629	-7.21768	0.207710475563461	0.21
-39.273	26.0877	-1.57588	0.0532588381986825	0.3757
-39.9682	28.3442	2.03461	0.135127728026358	0.272
-40.1074	31.5781	4.86332	0.0241226090579414	0.4352
-40.5944	34.9532	8.48388	-0.1738288811074	0.8382
-41.1137	38.3359	12.5602	-0.0554182894825417	0.5629
-41.3558	41.5984	15.8258	0.120215109608479	0.3724
37.5973	8.57392	-15.2465	0.230237390966683	0.1577
38.4314	11.8135	-13.3362	0.205075635972108	0.1685
38.9615	15.0905	-10.6177	-0.249701035916382	0.8915
39.6554	17.5785	-8.52089	-0.0263918582856937	0.5461
39.8071	19.2789	-6.02239	-0.0152798793217829	0.5327
40.1396	21.9289	-2.58209	-0.313790336428109	0.9853
40.2507	24.682	1.21113	0.123848083231109	0.2535
41.1345	28.0254	4.28973	0.114622767557572	0.2831
41.5921	32.6089	8.80261	-0.0808948876000908	0.5849
41.5153	35.7467	11.8515	-0.104271263492145	0.6471
41.119	37.9933	15.2522	0.324052676773745	0.2124
40.704	40.6658	18.5189	0.889800966021028	0.1222
40.6338	42.9868	21.9933	0.557458368332806	0.1394
39.6075	45.7662	24.5851	0.114274097931141	0.3538
39.0557	48.6125	27.7266	-0.340012313195084	0.9417
-2.56298	36.1012	-32.5563	-0.0210499055766401	0.5169
-6.78473	35.9905	-31.3419	0.173597741666106	0.3014
-10.0605	35.7634	-29.6088	0.120563724325861	0.3111
-13.4886	35.5668	-27.8765	0.110325343311705	0.3173
-17.2195	34.937	-25.9438	0.0188637947986461	0.471
-20.5647	34.9654	-24.3036	-0.0788461513314272	0.5762
-24.1332	35.3252	-22.8927	1.03879379897547	0.1271
-28.3593	36.0161	-21.6175	0.839037684214534	0.3048
-32.2239	36.8056	-20.6095	1.24407685786501	0.2483
-36.5349	37.1144	-19.2747	1.29609553650009	0.0962
-39.9228	37.2903	-18.8427	0.673974612415556	0.0091
-44.7542	37.8298	-17.6787	0.108310329677321	0.3375
2.67973	33.8132	-32.4177	0.109813648726875	0.3673
6.69996	33.6157	-30.7637	0.310227841806869	0.175
10.2107	33.6259	-29.5149	0.149518711635578	0.3841
13.8439	33.3729	-27.8894	-0.0132693076932331	0.5163
17.4422	33.673	-26.9952	0.333141590180322	0.2822
21.0999	33.6701	-26.2626	0.559912723900039	0.197
24.7087	34.1412	-25.0995	0.0252932404747648	0.4662
28.1558	34.5647	-23.1296	0.369177694308276	0.3416
31.9133	35.8328	-22.3741	0.0719412845703724	0.4198
36.1412	36.5313	-21.093	0.0795439328284584	0.3867
40.0809	36.842	-20.3274	-0.132577604865756	0.6495
44.4773	37.2764	-19.3013	-0.17731957009494	0.7671
48.2891	37.2486	-17.9206	0.422348360396318	0.0876
51.2304	37.8936	-16.1506	0.401018562633113	0.0646
54.2987	38.0137	-13.5187	0.0727999396065162	0.4041
-3.44983	31.1206	19.7555	0.775797927015223	0.1826
-6.82504	31.7816	19.3249	0.599190644570349	0.1884
-11.3526	31.5977	18.5716	0.134985814713364	0.3836
-15.1959	31.7606	18.916	0.174780684608363	0.244
-19.5589	32.5069	18.6517	0.154127970320688	0.2893
-23.7254	32.4627	18.1464	-0.145144172260493	0.6595
-28.6433	32.4327	17.6321	-0.161960855679143	0.6622
-33.3929	32.8573	17.2705	0.523326256257781	0.3218
-37.2432	32.614	16.7527	-0.0295221315523869	0.5232
-42.0432	32.4253	16.1238	0.655661284185926	0.1492
-46.8852	32.6233	15.4846	-0.230950052078043	0.6722
-50.3433	32.2872	15.1171	0.128434755146145	0.381
7.93245	37.9878	6.06146	1.03000742450852	0.0098
12.1903	38.662	6.01263	0.813766700954617	0.0322
16.8804	38.3878	6.51453	-0.0705214673489751	0.6206
21.5596	38.8023	6.29316	-0.301196428349825	0.8968
25.8176	38.8419	6.17504	0.0373754589405944	0.4285
31.1621	39.5246	5.95353	0.0611809283188844	0.3852
35.7284	39.3595	5.93266	-0.045515994125004	0.626
40.2191	39.504	5.99376	-0.0771868101332864	0.7114
43.774	39.2613	6.37197	0.0646145350758858	0.3836
47.583	38.6566	5.63053	0.423246777497423	0.0243
51.2172	38.2256	5.15357	0.0290320444222583	0.4396
54.673	36.8392	4.97039	0.219432080908015	0.1176
-7.08885	-55.2933	26.3376	-0.125978503219666	0.6395
-11.35	-54.9942	27.7527	-0.0652743615503915	0.5862
-15.096	-54.6142	29.4453	-0.147929812506248	0.8153
-18.1066	-53.7953	30.9894	-0.064615167974531	0.6715
-21.4331	-53.6366	32.4981	0.260465171286936	0.1307
-25.3768	-53.5137	33.3643	0.119267222938565	0.304
-28.7116	-52.9042	34.7762	0.0768374199059647	0.3926
-32.9666	-52.4375	36.6475	0.403825828609921	0.1865
-36.644	-51.9621	38.8541	0.177334827743416	0.3446
-40.5629	-51.2368	41.3013	0.00872754948802679	0.4838
-43.5822	-50.3667	42.8933	0.238814052265771	0.1994
-47.3631	-50.0789	45.0468	0.50066005482628	0.0768
-50.8187	-49.6949	46.9858	-0.111524579611694	0.6923
-54.6452	-48.5836	49.0157	-0.219810486042236	0.9354
-57.6711	-47.6795	50.7316	-0.126791214638767	0.8042
8.73983	-50.8178	25.8255	0.116828339650077	0.4056
13.0012	-51.3173	26.1413	-0.0272542102284117	0.5372
16.2527	-52.312	26.6569	0.471203833070995	0.0843
19.9221	-52.7433	26.7457	-0.138317825199649	0.5232
22.9885	-53.229	26.3355	0.227221101412793	0.3241
26.9383	-53.111	26.636	0.381605119458054	0.1508
31.3638	-53.6227	27.1388	0.504588044108821	0.1067
36.39	-53.5162	27.7932	0.23711386924629	0.1656
41.4847	-53.5953	28.8731	-0.16610874921336	0.8245
45.3718	-53.4269	29.9484	-0.00852010600011499	0.5241
49.362	-54.0726	30.358	0.0786762693916938	0.3633
52.7565	-54.4509	30.8647	-0.130455721986373	0.751
56.4405	-55.2245	31.2391	0.522955064485971	0.0401
60.1312	-55.2554	31.501	0.125191879266555	0.2225
63.2504	-55.2082	31.9747	0.0812366940371907	0.3495
-0.116021	-3.80793	-12.5293	-0.187537501182499	0.805
-1.62942	-2.53556	-9.5989	-0.0546973210218372	0.5821
-2.72692	-0.733411	-5.95941	0.133605265413628	0.3139
-4.98452	1.24696	-2.833	0.312777202076222	0.1291
-6.38561	2.70564	0.246892	0.269027054016022	0.1609
-8.23837	4.40962	3.88858	-0.0112859517475943	0.5301
-10.6114	5.52356	6.63842	-0.0455933117480896	0.6229
-12.4679	7.16159	9.85708	0.415934549980825	0.019
-14.9168	8.89773	12.3558	0.922607075481707	0.0004
-16.9755	10.0929	14.8034	0.444277650491622	0.039
-19.4751	11.8283	17.6851	0.14034032825366	0.2359
-22.2461	13.2175	20.1609	0.383571710220922	0.098
-24.4615	15.1949	22.7427	0.692169066241474	0.1394
-27.144	17.3918	25.4847	0.11824745412686	0.4141
-29.9377	19.2534	29.0887	0.165906927339594	0.2207
-32.1923	21.4879	31.9798	0.305834004182745	0.2841
-34.6265	24.0071	34.8846	0.142735099141791	0.3673
-37.0782	26.1117	38.6334	0.144119757921558	0.3477
-18.8857	-4.35567	-18.8058	0.100152181081636	0.2423
-22.8553	-3.89457	-20.854	0.0762668310636707	0.397
-26.2908	-3.86972	-22.1557	-0.0051981839409716	0.5096
-29.3757	-3.44096	-23.3576	0.0244526663097411	0.4502
-32.4606	-3.17135	-24.5364	-0.132901805886442	0.8179
-36.8472	-2.90247	-26.4331	-0.297885872601487	0.9365
-40.0402	-2.45405	-27.3966	-0.26106473120837	0.9418
-43.3254	-2.47369	-28.3543	-0.0642281750264683	0.6236
-48.0626	-2.13955	-29.7843	-0.0694538726280381	0.633
-51.423	-1.79486	-30.3635	-0.304656927218732	0.9212
-54.8516	-1.36502	-30.8243	-0.218045936491724	0.8725
-58.7814	-0.968256	-31.1751	0.0685627802921973	0.3998
17.5031	-8.02893	-22.1446	0.699326206038882	0.06
20.9624	-8.41327	-22.9291	0.000386455033664523	0.4987
24.3863	-8.30329	-23.6192	-0.178993910005893	0.6291
27.858	-8.71427	-24.1911	0.149742863748393	0.3918
31.4817	-8.73333	-24.5063	-0.241728032135735	0.6799
36.2175	-8.80196	-24.2011	-0.0316060210124849	0.5288
39.564	-8.81908	-24.2509	0.49833830136344	0.0346
42.8879	-9.05067	-24.4543	0.823001680501959	0.0286
46.1738	-9.12213	-24.973	0.795902044999106	0.0365
49.6076	-9.53981	-25.3238	0.734331818669863	0.0362
-20.8505	-13.4331	-18.6572	0.544514745169149	0.1383
-24.5854	-13.2984	-18.9371	0.633000040357633	0.0606
-28.2768	-13.4926	-19.8632	0.40357098629124	0.1517
-32.4182	-13.3239	-20.0394	0.123383241979363	0.3673
-36.1716	-13.5042	-20.267	0.675033649308967	0.0766
-43.624	-12.7251	-20.6436	4.74735682406423	0
-47.5752	-12.7241	-21.4257	3.63461448614187	0
-51.5855	-12.3158	-21.3675	0.49670555719668	0.0595
-55.5913	-12.3588	-21.2612	0.628172036721679	0.0351
-59.5995	-11.9615	-21.7824	0.84242381664772	0.0034
-63.89	-11.7973	-21.51	0.130387679289562	0.2952
24.5256	-19.7831	-20.6409	0.673795890511173	0.0801
28.3185	-20.6153	-20.4992	0.357988346262854	0.2105
31.798	-20.9821	-19.9205	-0.107643128882226	0.5737
35.7644	-21.5834	-19.1318	-0.0451832011745834	0.5487
39.0586	-21.7378	-18.2065	-0.136734597696365	0.6574
43.4259	-22.3894	-16.7226	0.226151797425449	0.3411
46.4235	-22.8279	-16.4342	36.2069996262411	0
49.9931	-23.7506	-16.3092	12.0353073235413	0
53.1009	-24.1452	-15.8391	-0.0682708191257199	0.6257
56.8509	-24.9761	-15.1861	0.35780530453653	0.1461
60.1516	-25.2462	-14.5696	0.0762382805926034	0.3917
64.3231	-25.1796	-13.9875	0.0965846892823177	0.3428
68.7638	-25.8496	-12.8453	-0.0299863871711102	0.5529
-30.4621	-26.0461	-11.3768	0.13052382591535	0.2369
-34.3031	-26.7496	-10.5228	0.14601456749281	0.2223
-38.3309	-27.5758	-10.5346	0.0936728150502568	0.2875
-41.8082	-28.4387	-10.6302	0.221642040869766	0.1815
-45.1592	-29.2462	-10.6714	-0.0730263454236142	0.6335
-48.7797	-30.0224	-10.7095	-0.0505467019952605	0.6428
-52.5697	-30.1679	-11.3599	0.0310011201386808	0.4554
-56.3457	-30.8156	-11.1924	-0.0727170646259264	0.5874
-60.5085	-31.4589	-10.7362	-0.208895294624348	0.747
-63.9911	-32.0261	-10.3659	-0.0437738375178047	0.6051
-67.2177	-32.5837	-10.0991	0.358662557581096	0.1162
24.2654	-32.9967	-7.74743	-0.240035779904056	0.9376
28.0169	-33.5738	-7.66379	-0.260009036777136	0.8887
32.3746	-34.0396	-7.45968	-0.148768587711796	0.812
36.73	-34.6083	-7.28233	-0.180733142429498	0.8895
39.9739	-34.8408	-7.68519	0.0413584500193285	0.4233
42.7932	-35.108	-7.72864	-0.113761760354937	0.7749
45.9094	-35.0386	-7.93358	-0.199059923253209	0.7815
49.3741	-35.329	-8.76858	-0.153232603968718	0.6288
53.468	-35.6287	-8.86682	-0.238319163545448	0.7022
57.1804	-35.852	-8.75984	-0.0586526482190555	0.5886
60.9039	-36.0921	-8.43133	-0.32121000932194	0.9189
64.6013	-36.3616	-9.15172	-0.198000976234483	0.8324
68.5344	-36.5813	-9.53853	-0.193348193116134	0.8251
-21.3955	-37.6043	-5.89177	-0.375965200172453	0.9579
-25.0896	-37.5103	-5.44946	-0.159849996642178	0.814
-29.7873	-37.7858	-5.41501	-0.36529036089474	0.9259
-34.1904	-37.7098	-4.91079	-0.0700891863676654	0.6022
-38.3284	-37.8154	-4.50447	-0.0850443090833488	0.5872
-41.6327	-38.2748	-4.3555	-0.250018760933125	0.7215
-44.8103	-38.2599	-4.28534	-0.0976143041919674	0.6139
-48.2685	-38.1785	-4.20301	0.434513950439959	0.0939
-52.0255	-37.9504	-4.07791	0.432713451131184	0.1018
-55.9081	-37.6041	-3.87645	0.310049693322615	0.1883
-60.327	-37.7545	-3.62221	0.417435182955361	0.0952
-64.2741	-37.4333	-3.38472	0.435347830330993	0.0591
-68.513	-37.0731	-3.17089	-0.188020513216868	0.7831
-36.7642	13.7513	-48.3108	-0.301111915308253	0.9376
-39.3541	13.6116	-46.5103	0.088640809660909	0.3333
-43.1095	12.8287	-44.2231	0.0665236403939959	0.3677
-47.2244	12.3612	-42.2488	0.448460524146241	0.0562
-50.8313	11.9961	-40.312	0.822096742933276	0.0121
-53.5855	10.9589	-38.0848	0.762380875421598	0.0205
-24.5999	4.9939	-33.9211	0.174378344292968	0.1797
-27.6636	5.29817	-33.2672	-0.00313755944432714	0.4962
-31.0351	6.0891	-32.7376	-0.218496847482891	0.8832
-34.5945	6.36212	-32.2749	-0.161941411778546	0.8016
-38.7296	6.69247	-31.1171	-0.225966748106826	0.8529
-42.2643	7.04633	-30.5868	0.136357601412407	0.3448
-45.3874	7.22113	-29.9605	-0.086945660094298	0.6921
-48.938	7.40321	-29.2366	0.0860148007139934	0.3562
-52.0197	8.01306	-28.3702	0.0394068980836417	0.4235
-55.6317	8.12073	-27.4737	0.0908135138320529	0.2738
-24.239	-10.7989	-31.5499	-0.180665439676632	0.8499
-27.6469	-10.1527	-32.4207	-0.141155974637903	0.7837
-31.2134	-9.70859	-32.6213	0.0641933885654504	0.3737
-34.8385	-9.7706	-32.9861	-0.0346588522928372	0.5758
-38.3936	-9.3878	-33.1617	0.0176407406686545	0.4599
-42.3881	-9.53554	-33.5301	0.0578531269896341	0.3757
-46.9843	-9.6523	-33.9449	0.0646888882091305	0.4147
-51.1724	-9.4467	-33.893	0.11394972855012	0.2396
-55.3541	-9.12687	-34.4476	0.01269150138075	0.4871
-59.0278	-9.46807	-33.7878	-0.0190408847539824	0.5527
-62.7299	-9.97148	-32.6709	0.120682361856301	0.275
-25.04	-18.2786	-28.5283	0.272032560696211	0.2289
-28.3094	-18.7117	-28.7718	-0.193472181745292	0.7031
-32.238	-18.9687	-28.4389	-0.174261655663164	0.7203
-36.7118	-19.7264	-28.1877	-0.100397965078319	0.6723
-40.0231	-19.9785	-27.5036	-0.054829218793548	0.6054
-44.0424	-20.6138	-27.6307	-0.0759365765587063	0.626
-48.8525	-21.1424	-27.0596	-0.136427400489633	0.8172
-52.8883	-22.1527	-26.5125	-0.0266395236650593	0.5779
-56.4513	-22.4327	-26.373	0.00466106686223688	0.4931
-60.4449	-23.2903	-25.1714	0.252480945475717	0.3211
-64.9546	-23.982	-23.7226	0.429374725599578	0.1368
-28.5083	-34.2871	-22.0616	0.0370970682580805	0.4304
-33.285	-35.22	-21.1883	1.05011210325359	0.1026
-37.1434	-35.3871	-20.1218	0.16241304042498	0.3928
-40.1625	-36.0444	-19.903	0.695098521850032	0.2491
-43.9628	-37.0196	-18.9364	0.0831256449503885	0.325
-48.0596	-37.8101	-18.2861	0.235972850351474	0.1058
-51.8181	-38.3155	-17.7075	0.349301248762491	0.0611
-55.583	-39.2586	-16.8078	0.189885421469114	0.214
-59.4351	-40.0113	-15.485	-0.119029689615609	0.6711
-62.5464	-40.085	-14.1439	0.605778354686686	0.0782
-65.971	-40.6263	-12.2383	0.341606910096436	0.1385
-36.442	1.73245	-8.58598	0.86089828409833	0.0064
-39.5847	2.80347	-9.37172	4.62550849515724	0
-43.7984	5.01777	-9.4431	2.12293700588591	0
-47.7893	6.23102	-10.4552	0.629802995821115	0.0097
-50.6156	8.59081	-10.1911	0.48809260170418	0.024
-53.2018	10.0004	-10.5785	-0.0384522050939275	0.5604
-56.0065	11.4457	-10.9496	-0.107839159643342	0.6801
-39.7521	-6.46093	-10.5783	-0.00972673905193622	0.5126
-44.132	-6.89794	-10.1147	-0.0238996813459129	0.5392
-48.7085	-6.91874	-9.17963	5.04669986544099	0
-52.3285	-6.88456	-8.13943	2.85797065164527	0
-56.2629	-6.97706	-7.12303	0.262237264627079	0.1646
-59.7291	-7.73685	-6.17825	-0.0682666716836779	0.6106
-62.9721	-8.12839	-5.41712	-0.215297692052752	0.8058
-65.7995	-8.25425	-5.55861	0.058280223960866	0.4141
-33.1203	8.68379	-12.3725	0.190766532081706	0.3236
-32.9072	10.8538	-8.62631	0.557954776898454	0.0423
-32.7425	13.0137	-4.92652	0.243837838026269	0.1751
-33.1509	15.1306	-1.32657	-0.111915332055004	0.7305
-33.3881	17.2382	2.35686	-0.185504781157718	0.7446
-33.79	19.2656	6.83235	-0.183619151094738	0.7163
-34.1067	21.306	10.499	1.98803162920127	0
-34.1706	23.2738	14.0182	39.4792021810418	0
-34.7953	25.3784	18.1152	23.5779310086117	0
-34.9988	27.4698	22.4503	0.295138829798713	0.0888
-35.8419	29.3555	26.684	-0.0155688261487438	0.5388
-36.091	31.1603	30.8717	0.232342201139581	0.0788
-36.7583	32.8236	35.6092	-0.134190435510366	0.6927
-36.8243	34.7109	39.6385	0.0633166266570524	0.4503
-36.4997	36.5251	43.6453	0.0843732112546103	0.455
27.9937	-8.78414	-25.6743	0.109671528961048	0.3524
31.8111	-9.32863	-24.4276	0.206383678989667	0.2488
35.9233	-9.94331	-22.6779	0.194644426315843	0.2277
40.1565	-10.0919	-20.7458	0.334393835148302	0.1529
44.6735	-9.93357	-19.1545	-0.334820665801583	0.8834
49.1705	-9.69273	-16.5385	-0.291935343828666	0.8488
54.2363	-9.46568	-14.234	-0.32837147648607	0.9543
58.3458	-9.55879	-13.1028	-0.245323202626762	0.9557
62.1632	-10.0495	-11.2812	-0.298407178728139	0.932
24.5574	-26.5832	-14.0732	0.143283509219088	0.3251
29.0502	-25.7615	-14.1815	0.073750950929568	0.4075
32.989	-25.0282	-14.9299	0.0407766701279229	0.4397
37.4829	-24.2607	-15.6394	0.447867157149439	0.2596
42.0861	-23.5604	-15.5881	0.187983365326378	0.3103
46.6972	-22.1777	-16.2956	0.433867041994083	0.0962
51.958	-21.1001	-15.9634	0.0421185733102387	0.44
56.2858	-20.0476	-16.5049	-0.129825822524152	0.7676
60.9178	-19.7492	-16.9816	-0.265736108594731	0.928
64.6168	-19.4302	-18.2375	-0.156569934317328	0.7876
28.6321	-1.2218	-42.7289	-0.0839943425532677	0.6045
32.2728	-0.0903061	-41.2379	-0.121411101467121	0.6982
36.6689	1.33114	-38.9035	-0.0755084578305055	0.6667
41.069	2.18529	-37.557	-0.125775629906374	0.6821
45.0658	3.00685	-36.136	-0.280839562485308	0.8905
49.7951	3.76959	-34.0172	-0.256142858141278	0.8708
54.7303	4.68509	-32.7254	-0.391503637150429	0.9314
59.0012	6.01422	-31.4827	-0.410772162501828	0.928
26.3682	-16.8328	-30.8462	0.344571311446672	0.1818
30.2518	-17.2957	-29.7539	-0.0943673920377708	0.6212
34.0086	-17.7558	-28.7194	-0.0315953729568832	0.5497
38.1249	-18.2661	-27.6345	0.326378783935013	0.24
42.8183	-18.5767	-27.3595	0.103478241611439	0.2799
47.0267	-19.1023	-26.4873	-0.247934936629032	0.8873
51.9026	-19.3839	-25.3212	-0.395443555270608	0.9802
56.642	-19.2039	-24.4934	-0.0497000304927624	0.6027
61.0149	-19.3242	-23.1358	-0.194306627872152	0.7853
65.2897	-19.495	-22.5786	-0.0287023973741739	0.5476
68.8525	-20.3524	-21.1513	0.0138815012635372	0.4747
71.5881	-20.7237	-19.7807	0.296760315454462	0.1249
22.6192	-39.2102	-14.9899	1.5843253865376	0
26.0108	-38.7509	-14.0738	0.631620929150486	0.059
29.8996	-38.7227	-13.2905	0.228222781050133	0.1521
33.3482	-38.3382	-12.6035	0.31085938667841	0.128
37.2082	-37.9866	-12.0595	0.0843219061290745	0.3628
42.2714	-37.6622	-11.3621	-0.0572829503007678	0.5408
47.9434	-38.1704	-10.8556	-0.448121474503049	0.9456
53.1032	-37.7425	-10.0317	-0.0288446165269345	0.5364
57.5474	-37.0061	-9.00354	-0.56040372386259	0.9588
62.2636	-36.4808	-8.30435	-0.494213431624156	0.9422
66.0449	-36.4203	-7.61968	-0.0407208343284348	0.5506
49.9415	-14.9213	2.34291	-0.11281607441259	0.6916
54.1964	-15.5815	3.08381	-0.186243405840027	0.7834
57.9307	-16.8127	4.16519	0.0640277624885741	0.3365
62.1579	-18.381	4.90671	0.207656560900695	0.1072
65.5179	-19.3113	4.99958	-0.0610519122773591	0.6451
45.3068	-27.9525	3.71631	1.96406487879782	0
50.5625	-27.891	4.61194	-0.0677032423712531	0.6388
55.0802	-28.578	5.5695	1.29146509139663	0
59.5784	-29.5966	5.14024	0.208253119067062	0.1614
63.3261	-30.7576	5.26829	0.234495384330801	0.2157
67.0554	-31.8614	4.41308	0.0186417045108611	0.4559
7.25796	-40.307	20.986	0.490797795390079	0.0827
10.772	-39.3857	22.3677	0.479642293069124	0.1271
14.2282	-38.2369	22.7543	0.469072511549272	0.0569
17.8398	-36.6798	23.4419	0.779392555023521	0.0164
20.6516	-35.5088	23.6361	0.496313386429455	0.0763
24.1303	-34.244	25.5231	0.786221151474822	0.0533
29.4106	-32.7637	27.1024	0.143163996208191	0.2924
36.0367	-30.9694	28.7569	-0.0763876491633753	0.6382
42.3053	-29.2674	28.8686	-0.00658500978348353	0.5284
47.6573	-27.8063	29.257	-0.0905600311547592	0.6988
52.2677	-26.693	31.5442	-0.231001680884022	0.9589
56.0092	-25.4566	32.7967	-0.160571254792552	0.8281
59.2294	-24.0442	34.9069	0.040716586945063	0.4293
62.8531	-22.7307	35.8954	0.0422809665754655	0.4076
66.2113	-21.0307	36.824	-0.166644188679676	0.8607
9.28176	-67.267	49.09	-0.227660585863955	0.6978
12.7293	-66.101	50.3818	-0.0531215256380027	0.6147
16.9659	-64.3462	51.2339	-0.0814087310037317	0.5653
21.5335	-62.1804	52.0958	-0.0493825542301134	0.589
26.0608	-60.2428	52.1208	0.092683638673924	0.3766
30.1732	-58.0831	52.3175	-0.0808370312493452	0.637
34.3688	-55.9184	53.5472	0.0126206356965	0.4883
38.3037	-53.9971	53.6333	-0.0264053746111196	0.5507
41.8306	-51.7471	53.7521	-0.0657321065494499	0.5952
45.4759	-49.8304	53.626	-0.444278378978341	0.9233
49.9448	-47.8828	53.2712	-0.389459404274935	0.9139
54.8658	-46.0948	53.7967	-0.195556776605098	0.8967
4.8332	-51.2878	30.1531	0.119839665136031	0.4094
8.6069	-52.3241	30.5149	0.449413484340724	0.1309
13.0062	-53.1624	30.6678	-0.203074527435795	0.8077
16.6964	-54.2941	31.0593	-0.120591444285028	0.6742
20.5605	-54.28	31.6811	-0.104341966300606	0.6326
24.5683	-53.5879	32.6589	0.0289358447105441	0.4556
29.6091	-53.2432	34.1557	0.00531475035257922	0.4917
34.74	-52.5715	35.8936	-0.188064523358781	0.7761
38.6768	-52.5824	36.7597	-0.464182037176084	0.9348
43.5214	-52.2938	36.6235	-0.215307271935393	0.811
47.9643	-52.7205	36.0659	-0.320424548547455	0.8189
52.5062	-52.6255	36.5599	-0.433061184457937	0.8867
9.90247	-57.1154	11.9049	30.6755216860571	0
14.0238	-57.3342	11.4786	42.8218511563751	0
18.0312	-57.6775	11.1498	14.817800729268	0
21.5807	-57.299	10.9279	12.4836444392419	0
25.6411	-56.7726	10.6477	4.16923399483512	0
29.4944	-56.5483	10.3987	3.56655236299583	0
33.7029	-55.6089	10.0458	18.1830620576863	0
38.2177	-54.6568	9.66794	0.446003864330138	0.0241
43.4738	-54.0837	10.2779	-0.109468830127121	0.6925
48.0238	-54.0096	9.97386	-0.257949670780146	0.8244
52.0647	-53.3212	9.90238	-0.367007226760231	0.932
56.8157	-52.725	9.89095	-0.325001721009526	0.876
8.89756	-65.2811	10.6367	5.58437789704321	0
12.9	-65.4544	10.3314	4.44170915998294	0.0001
17.2952	-65.6692	9.9731	10.0547161089307	0
21.7175	-65.7749	10.5048	4.90111400903144	0
26.1316	-65.4896	10.282	4.4396377423034	0
30.433	-64.7691	9.9071	19.049375383469	0
34.0935	-64.409	8.54779	29.3400987206924	0
38.1278	-63.9825	8.276	8.61036876678823	0
42.5631	-63.0463	8.19875	3.98437585514134	0
47.022	-62.4896	7.9635	-0.0558396458330829	0.5825
50.9181	-62.0806	7.76321	0.23712558892622	0.1262
55.1545	-61.412	7.5889	0.0880371347645927	0.3728
14.5498	-55.2158	0.753511	16.8097836533732	0
18.31	-55.0339	0.482061	8.3743411844486	0
22.3988	-54.0492	-0.350183	18.8200237200165	0
26.4588	-53.4448	-0.304719	7.55605030175632	0
29.9595	-52.8187	-1.35727	32.4397602702488	0
34.2434	-52.0764	-1.53399	91.1617565551204	0
38.7935	-51.1115	-1.18919	0.323071769930076	0.1937
44.1369	-50.5009	-1.04454	0.240552786845929	0.126
49.2703	-49.8681	-2.00371	-0.323431216128076	0.9052
53.6972	-49.2354	-2.1436	-0.403735494019152	0.9551
58.1612	-48.4185	-2.02636	-0.395284432509122	0.9535
62.3621	-47.833	-2.8239	-0.212153429724968	0.8647
66.8043	-47.3315	-2.9969	-0.311879947427165	0.9424
-26.6818	-4.00315	-41.1353	-0.0779914365953144	0.6553
-29.43	-4.11217	-39.404	-0.0446450087160633	0.5895
-32.1882	-4.32811	-37.7558	0.271005982708163	0.1132
-33.2877	-4.45271	-37.2391	0.292710043861424	0.1006
-36.5059	-4.8492	-35.6085	-0.0636649070658499	0.6641
-39.7181	-4.78628	-32.8382	0.0173996710669171	0.4598
-43.0615	-4.72242	-31.5397	-0.115431317377998	0.7632
-45.6261	-4.10375	-28.9923	-0.14555087246694	0.7246
-48.1284	-3.79543	-27.5119	-0.155241978881226	0.7513
-51.7956	-3.91593	-25.7719	-0.216497203370917	0.8341
-55.7274	-4.66214	-24.4639	0.0862026595714929	0.3952
-58.5339	-5.26786	-23.623	-0.022030448311301	0.5531
-24.3453	-11.0662	-38.0525	-0.262884686597327	0.8978
-27.3908	-11.9559	-37.1328	0.391935407398522	0.0578
-31.5027	-12.8701	-36.3303	0.00639685508617371	0.4885
-35.6628	-13.774	-35.7071	-0.0711524541576681	0.6572
-39.3756	-14.1418	-35.451	0.21208175101208	0.2154
-43.7951	-14.479	-34.4595	0.0431990973868843	0.4379
-47.674	-14.7806	-33.3502	0.168001731261834	0.2467
-51.6925	-15.1045	-32.224	0.204759750407903	0.2135
-56.6195	-15.5403	-31.249	0.150170137277576	0.2135
-60.8175	-15.7013	-29.9876	0.132381097601401	0.2349
-64.5	-16.7555	-28.6275	0.108399384036914	0.2784
-17.9456	-31.0114	-11.6211	-0.285217476601203	0.925
-22.8581	-31.4816	-10.8243	0.327371058248768	0.1733
-27.2928	-31.423	-10.7478	0.22628256057954	0.2913
-30.8486	-31.213	-10.5288	-0.0768871912131177	0.6309
-38.3937	-30.8054	-9.82206	2.15261652690769	0
-42.5058	-30.8585	-9.47547	142.381585924329	0
-46.7533	-31.0915	-9.40779	50.1316391635339	0
-50.5045	-31.1844	-9.2477	0.847330879370501	0.0002
-54.8385	-31.1509	-8.68771	-0.0500972033438937	0.591
-58.5143	-31.1627	-8.06141	-0.114031687921928	0.7342
-62.4999	-31.5132	-7.93215	-0.0939724007523114	0.7435
-66.2687	-31.3471	-8.21941	-0.06311531089043	0.6523
-69.2326	-31.5797	-8.3297	-0.234486192064211	0.9394
-29.737	-50.1056	-18.0385	-0.416530220954778	0.9995
-33.2557	-49.9506	-17.6112	-0.163255827587797	0.8701
-37.3095	-49.516	-16.7791	-0.238174924812731	0.844
-41.534	-49.6185	-16.4112	-0.393500473317692	0.9804
-45.591	-49.6778	-15.7184	-0.344872566058683	0.9783
-49.9708	-50.0834	-15.2778	-0.00168427157121542	0.5004
-54.3449	-50.5593	-14.1456	-0.192535472186784	0.9162
-58.0211	-50.8188	-13.7291	-0.0557320279468509	0.6757
-62.0872	-51.1538	-13.4006	-0.140193485489227	0.8079
-14.0419	-61.4359	-7.50566	6.95147343767571	0
-18.0453	-61.3868	-7.14049	1.70767391806219	0.0001
-22.0866	-61.8449	-7.64473	2.84818816092367	0
-26.3832	-61.9237	-8.43483	0.47638847214497	0.0326
-29.9315	-61.8857	-8.93223	0.610724499421445	0.0098
-33.7422	-62.3175	-9.21292	0.0123676228664777	0.4754
-37.4441	-62.2524	-9.50467	-0.263098381054764	0.9587
-41.069	-62.778	-10.0755	-0.183169923071844	0.8581
-44.9972	-62.9434	-9.86101	-0.249258944014655	0.888
-49.145	-63.168	-10.3644	-0.127675168801243	0.667
-53.1551	-63.9736	-10.856	-0.0510544351816944	0.6012
-57.2186	-64.3296	-11.2283	-0.101529601909395	0.7399
-6.67199	-70.8705	-3.01748	0.662418918502125	0
-10.8159	-71.345	-3.86105	13.5450339584779	0
-15.1758	-71.4703	-3.97081	7.47667916637182	0
-18.5681	-71.7159	-4.51557	1.71835919819256	0
-22.9839	-71.6608	-4.28642	1.99441967696084	0
-26.4237	-72.0803	-4.5804	2.30568880820173	0
-30.2407	-72.5369	-4.39211	1.63741061463904	0.0001
-33.7401	-72.3536	-5.054	0.7278368069747	0.0019
-37.1394	-72.6949	-5.02304	-0.0725639280311348	0.6031
-41.0204	-72.8111	-4.84416	-0.00448983298293948	0.4946
-45.114	-73.4045	-5.45812	-0.263206081673172	0.8609
-49.1574	-73.6974	-5.38128	-0.127569368017613	0.7116
-6.15792	-81.2742	-8.63675	17.9998408292881	0
-9.83701	-81.6423	-9.09721	13.1754033084798	0
-13.6395	-82.4076	-9.77221	4.98326378019262	0
-17.5856	-83.3446	-9.57232	7.86669197275229	0
-21.3673	-84.5562	-10.1978	11.9944787280565	0
-25.036	-84.7259	-10.8673	15.656865425926	0
-28.0228	-85.2421	-11.511	9.66109806628373	0
-31.4207	-86.1645	-12.2166	0.0179075440696448	0.4414
-35.14	-87.5407	-12.0954	0.0997002299270673	0.3207
-42.1181	-90.2393	-13.3988	-0.308386304785943	0.9867
-36.6615	-15.8307	-1.30981	0.474667706753939	0.0095
-40.3552	-14.7739	-0.259048	0.407157820983659	0.0143
-43.241	-14.1405	0.0131074	0.58939363636089	0.0062
-46.499	-13.3915	0.748744	0.180351197318279	0.1791
-51.1352	-13.5305	0.92049	1.174085888677	0.0002
-56.0576	-13.9288	1.2169	0.94451128994529	0.0001
-60.6891	-14.1211	1.70181	0.265274399153586	0.1134
-64.0162	-14.454	1.38451	-0.154557922872192	0.8819
-67.6101	-14.7058	1.55936	-0.158519809651829	0.8844
-69.8479	-14.9016	1.33052	-0.228381560861448	0.9564
-6.01565	-49.3519	15.3398	0.143843930161238	0.2324
-9.32122	-51.0539	16.2549	-0.142580573655884	0.8333
-12.564	-52.9235	17.797	0.398134609061768	0.0424
-15.8796	-54.8415	18.4391	0.18158352961317	0.1995
-18.6778	-57.0806	20.0192	2.09760969555301	0
-21.9144	-59.0663	21.0004	4.28355015897362	0
-24.7991	-60.909	22.9743	3.85366833737146	0
-27.8123	-62.9404	24.0403	7.25415179161353	0
-31.7678	-64.6133	25.7767	10.6734885874474	0
-34.8736	-66.3827	26.7182	1.17397586890413	0
-37.9857	-68.2259	28.408	-0.0235066700635427	0.554
-41.0489	-69.8492	29.1934	0.0561147926910193	0.3831
-44.5252	-71.3024	30.661	-0.0346009779677663	0.5783
-47.1111	-72.7593	31.2458	0.102249000504908	0.2566
-49.7143	-74.623	32.3543	0.174221380644832	0.1855
-1.13269	-63.188	28.9819	1.9575465324709	0
-5.01375	-62.8049	29.875	0.382997846652961	0.0322
-8.39313	-63.1934	30.7422	0.871254760555934	0
-12.2522	-63.5139	32.7171	-0.0723852667448571	0.6485
-15.2038	-63.3189	34.094	-0.0687419169622973	0.6935
-19.1893	-63.3356	35.3685	0.211461549838727	0.0398
-23.4214	-62.7329	36.917	0.612776951170091	0.0039
-28.0321	-62.034	38.6601	-0.08946511192065	0.6709
-32.7677	-61.7256	39.8191	-0.105019774465655	0.6975
-37.0105	-60.7117	40.9796	-0.0747034617345977	0.6474
-40.8795	-60.3432	42.301	0.152938555160008	0.2642
-44.8747	-59.5793	43.2078	0.0363173984344674	0.3989
-48.423	-59.2293	43.4655	-0.0419832189342476	0.5994
-51.9441	-59.0755	43.9893	0.117416881065712	0.298
-54.8472	-58.3827	43.9946	-0.0490707099025223	0.5889
-57.3374	-58.0608	43.9882	0.0328761869726988	0.4379
-60.0664	-57.6727	43.9454	0.0206945607764573	0.4612
-0.507833	-68.5935	50.8905	-0.0408433362535454	0.5976
-3.26533	-67.7765	50.6031	-0.00931126617841016	0.5137
-6.45355	-67.3578	50.1443	-0.0471427288317087	0.6224
-10.4514	-67.0551	49.6765	0.324155061961956	0.0824
-14.3405	-66.3119	49.4006	-0.246071177769263	0.9212
-18.3178	-65.1036	49.1653	-0.151273928139759	0.8252
-22.5106	-63.5008	49.109	0.205299836129775	0.1747
-27.6597	-61.8912	49.8449	-0.000578677916303061	0.5022
-31.4671	-60.762	49.2989	0.0537339314902898	0.4053
-35.2761	-58.7404	48.9512	0.11312483601763	0.2797
-39.0732	-57.2485	48.7223	0.0730182012509459	0.36
-43.6573	-56.0887	48.8018	0.117278614622737	0.3156
-47.2739	-55.1716	47.829	0.243242998571639	0.1858
-50.7412	-54.1503	46.6332	0.0727782022432932	0.3702
-55.1514	-53.0422	45.1341	-0.162419756347981	0.8373
-58.543	-51.8651	44.5403	0.0203623937776292	0.4466
-61.1139	-50.487	43.2622	-0.00681909748632659	0.5054
-63.2401	-48.5862	42.0644	-0.15756629927078	0.7407
-5.07218	10.2464	35.4494	0.427685220119475	0.0131
-10.2606	12.9149	36.9374	0.580328631437453	0.0247
-14.3492	16.2282	38.7687	0.259333269813074	0.1089
-19.7063	18.9425	40.4466	-0.131490430950326	0.7688
-24.7152	22.1044	42.5899	0.189230595100552	0.1648
-29.8139	24.7872	43.2753	0.00106504852740907	0.4915
-34.4307	27.4083	43.4489	-0.182094568873847	0.8361
-39.2909	29.0744	43.4105	-0.223917615632036	0.8998
-2.91325	-40.3379	33.4547	0.0632139256634889	0.3678
-5.6633	-40.237	35.7047	-0.209795532315162	0.8698
-9.55896	-39.9003	39.0398	-0.0371486267307022	0.5915
-12.0245	-39.5886	42.3494	1.25384461225824	0
-15.0772	-39.8329	44.4272	1.43508343162918	0
-18.5086	-39.4897	47.4756	1.19703875833089	0
-22.6231	-38.9491	50.6599	0.552180326466541	0.0015
-26.9327	-38.1959	53.528	0.20677828231865	0.1983
-30.8927	-37.419	55.3243	0.58915191469245	0.0086
-34.6363	-37.3455	57.5591	0.647678710148943	0.0021
-38.0566	-36.8179	59.4389	0.198645981429648	0.2336
-40.5819	-36.1647	61.1642	0.25539934953879	0.2595
-43.6201	-35.4679	61.8881	-0.0737536670087303	0.5871
-46.1813	-35.1706	63.0761	0.0946282134597614	0.3701
-2.71681	-36.8786	47.9308	0.578847151140605	0.0153
-5.04899	-37.0045	50.7029	0.502183552351353	0.0078
-7.92137	-36.9491	53.999	0.18500541565679	0.1248
-10.2716	-36.5319	57.0404	0.133711441872745	0.1849
-13.3144	-35.6304	60.519	0.341241698577285	0.0581
-16.9066	-35.0383	63.8506	0.222621658971619	0.0809
-20.6517	-34.2697	66.8483	0.4815332007249	0.0143
-24.0131	-34.0044	69.8254	0.194231452966385	0.1786
-26.6839	-33.4101	71.6955	0.108921235709045	0.1828
-29.2603	-32.3959	72.7791	0.656600307235871	0.0064
-31.6867	-32.001	73.3727	0.186638392890061	0.3117
-34.4584	-31.1744	74.1551	0.252927665947072	0.2822
-5.52969	8.52217	72.209	-0.0335747613380823	0.5358
-9.02081	9.13027	70.7385	-0.144440492403628	0.6639
-12.7785	9.64398	69.5149	-0.0051077917691863	0.4948
-17.1682	10.8228	67.9151	-0.103830823222097	0.6124
-20.915	11.5942	67.6821	-0.324941960388527	0.8733
-25.4536	12.1181	66.5954	-0.0186411425444263	0.5285
-28.7199	13.4032	66.1604	-0.136388383632823	0.6582
-32.2933	14.3783	65.2322	-0.186311384990556	0.801
-3.76792	11.5771	60.0443	-0.157094497755006	0.6019
-7.34935	11.4462	59.6253	-0.11613922891522	0.5689
-12.6178	10.8503	59.8126	-0.0834245016253667	0.5781
-17.514	10.6445	59.4238	-0.367738441424805	0.9207
-21.9499	9.76093	59.5953	-0.28692283408472	0.8298
-25.9957	9.71453	59.073	-0.471917456520241	0.9572
-30.0545	9.40161	59.2761	-0.507004296025719	0.9727
-33.666	9.54806	59.2606	-0.266726366534966	0.9054
-37.5299	9.65545	59.8488	-0.475217387116099	0.9603
-40.5501	9.07093	59.3251	-0.432404593118937	0.9031
-6.40821	-2.21251	79.8474	-0.491594198752052	0.8811
-10.0928	-2.11041	78.8555	-0.559546533292843	0.9914
-13.1696	-2.02132	77.6234	-0.156264533377374	0.6757
-16.9466	-1.56376	76.6059	-0.355728843242185	0.9286
-20.5551	-1.07555	75.1618	0.00798804793032004	0.4846
-24.5654	-0.725825	72.4866	-0.0415198924981326	0.5312
-27.9289	-0.481413	70.9399	-0.00701444549978036	0.4993
-31.3394	-0.0668843	68.7608	-0.230134876918518	0.7041
-35.0684	0.390305	67.9772	-0.274160382132157	0.7392
-3.78443	1.41291	56.1982	-0.209734059804129	0.6373
-7.13537	1.30958	56.124	-0.0765074603697871	0.6139
-11.3049	0.750747	55.7839	-0.209207392669101	0.7347
-15.2223	0.7046	55.4509	-0.155783579779434	0.7728
-19.3474	0.35758	54.8237	-0.0343083457792474	0.5687
-24.3979	0.717912	54.0918	-0.252040773327852	0.8598
-28.8439	0.969635	53.6926	-0.0885887578145086	0.581
-33.3908	0.91001	53.4229	-0.0679978645114983	0.552
-36.8188	1.19036	53.3845	-0.0181412021926805	0.5098
-39.991	0.621694	53.3459	0.429973214986209	0.0986
-43.9457	-0.0165126	53.2867	0.290414581667844	0.2594
-47.5673	-1.13946	53.7481	0.312665778244593	0.2445
-51.0184	-1.20807	53.5826	0.195773839563571	0.2309
-7.18629	3.73886	37.7363	-0.255393401684679	0.9566
-10.9628	3.72336	37.6142	-0.100866166334031	0.7614
-14.7994	3.6841	38.4883	-0.204821673964859	0.8436
-19.4641	3.77648	38.6692	-0.00433772342572847	0.5062
-23.9001	3.42573	38.6558	-0.15169632341613	0.6805
-28.4669	3.61959	38.7706	0.0464124066222511	0.4598
-33.3714	3.69744	39.7383	0.0111690695496254	0.4838
-36.7996	3.03744	39.7037	-0.231342823368434	0.8261
-40.3201	2.53422	39.5063	-0.216717985636093	0.8176
-44.5175	1.49669	39.0615	-0.121810420398107	0.7464
-48.2327	1.08874	38.5846	0.0836980881471476	0.3669
-51.7178	0.809945	38.9263	-0.00487333072539553	0.5126
-55.6165	0.264065	38.4268	-0.0540869976407886	0.6087
-59.1191	0.286615	38.408	0.102910743799982	0.3599
-62.3139	0.317477	39.1396	0.310320771364005	0.125
-6.49697	-11.9342	77.6639	-0.422204905870693	0.9783
-9.22289	-12.4907	77.5904	-0.0972589037063879	0.6781
-12.5516	-13.0448	77.4793	-0.372866444427327	0.905
-16.4259	-13.1729	76.8017	-0.477438560261959	0.9723
-19.5557	-14.0688	76.4714	-0.579431450659607	0.9218
-23.6254	-14.7311	76.9917	-0.340609625275256	0.8552
-27.1989	-15.1944	77.2023	-0.600774777346576	0.929
-3.17303	-7.25961	58.7798	-0.0978907085153249	0.7078
-6.46521	-7.45332	58.7364	-0.316629353917944	0.8689
-10.3011	-7.15725	58.8066	-0.0535541353267643	0.6394
-13.9686	-7.28361	59.5383	-0.192628551639859	0.9244
-18.9195	-7.28799	58.8855	0.0900180596664875	0.342
-23.1835	-7.15792	58.9695	-0.25274175396589	0.8884
-27.0041	-6.19589	58.224	-0.126347124749941	0.7191
-31.1376	-5.58075	58.1263	-0.116718243432477	0.6883
-34.6005	-5.3008	57.7646	0.543067779868899	0.0283
-38.6272	-5.47691	58.2033	0.175836941062799	0.2315
-42.1199	-5.48658	58.0185	-0.193866442833647	0.8521
-45.707	-6.3541	58.0114	-0.116465007444015	0.7181
-48.6498	-6.95845	57.046	0.212109987690723	0.2274
-9.89935	-9.86238	43.0028	-0.248937315851692	0.87
-13.5569	-9.91468	41.8176	-0.213698333176395	0.8565
-17.3744	-9.46035	41.9899	0.0825915667021933	0.3085
-20.8134	-9.36824	42.4094	0.184456290508521	0.2244
-24.7214	-9.05153	42.8144	0.124896640817066	0.2133
-29.3377	-8.53469	43.1017	-0.125203171674854	0.6246
-33.3317	-8.27217	43.3848	-0.221451875525539	0.798
-37.713	-7.84622	43.6265	-0.152665772963448	0.7059
-41.5044	-8.22466	43.3636	-0.578317464713702	0.8369
-45.8732	-8.69153	43.0166	-0.369037869893965	0.7977
-49.5196	-8.69388	42.7692	-0.34431078734178	0.754
-53.3454	-9.18427	42.3433	-0.0481009991829284	0.5575
-56.6563	-10.0029	41.7301	-0.290871000004648	0.8295
-60.0491	-10.6256	40.9295	0.601111197850817	0.0647
-62.8978	-10.248	41.3185	0.512724659045845	0.0826
-6.60347	-19.7467	81.1253	-0.0417690023778478	0.5638
-10.1706	-19.6249	79.9879	-0.423626775191961	0.9034
-13.5755	-19.8613	78.6297	-0.469198678810016	0.8948
-17.1654	-19.5606	77.4558	-0.20776567983663	0.7581
-21.3048	-19.925	76.7555	-0.386423145959485	0.935
-24.6971	-19.5062	76.4421	-0.526086395634415	0.9552
-28.8836	-19.5893	76.1764	-0.463987088774653	0.9714
-32.35	-19.72	75.4765	-0.328356483503068	0.9314
-2.56885	-18.1981	65.4258	-0.385043905945764	0.9784
-5.28924	-19.1924	65.1805	-0.260205124411637	0.9276
-9.2439	-19.5651	65.6042	-0.228201383722769	0.8573
-13.1613	-19.5002	65.0238	-0.211668109122246	0.7945
-17.4744	-19.2399	65.295	-0.155548972695624	0.6396
-22.2347	-19.1187	64.6549	-0.29896509377455	0.7475
-25.9915	-18.9598	64.0914	-0.447484125531209	0.8575
-29.9786	-20.0353	64.2677	-0.242261738969946	0.8712
-34.5179	-21.3278	63.569	-0.269898627022429	0.9362
-38.2478	-22.1782	63.602	0.0223926857688734	0.4496
-41.4953	-21.8207	62.8708	-0.0971188728527146	0.6723
-44.6348	-22.0266	62.2328	0.00757838862951199	0.4886
-48.9423	-22.8792	62.2811	0.201907420091098	0.2348
-52.1489	-23.8744	60.9615	0.215744293459436	0.2022
-4.34606	-16.4408	48.4971	0.0443913926026362	0.4306
-7.50611	-16.6171	48.1161	-0.193688678411641	0.8274
-10.8745	-16.4921	48.112	-0.34210407977833	0.923
-15.291	-16.3916	48.4063	-0.103487566090859	0.6055
-19.2495	-16.0557	48.5836	-0.147409064325934	0.6756
-22.9629	-15.6939	47.9076	-0.150030688898641	0.6724
-27.063	-15.8278	48.0138	-0.251211664934341	0.8107
-30.7381	-16.0014	47.897	-0.0404526883755736	0.5762
-34.464	-16.3108	47.6665	-0.207028859632247	0.8065
-39.0651	-17.2743	47.1588	-0.186399129972337	0.7353
-43.0438	-17.7062	46.9981	0.159065689866193	0.329
-47.2616	-18.0229	46.9038	-0.172667370548286	0.721
-50.7039	-17.8971	46.5163	0.322950234425291	0.2075
-54.0974	-18.259	45.6928	0.415350777785751	0.1488
-57.4479	-18.707	44.936	0.16986835048773	0.3425
-60.7518	-19.415	44.3364	-0.0551982441279465	0.5537
-44.2688	9.80375	-6.72971	-0.36373745818557	0.958
-43.3963	6.94051	-4.46791	-0.21773870275536	0.8653
-42.7868	3.95759	-1.71375	-0.112214514241364	0.6608
-42.7216	1.17578	1.09059	-0.227724972219466	0.7539
-41.9639	-1.20008	3.93781	0.22304208456635	0.0847
-41.1182	-3.82197	6.75127	-0.0628963558707636	0.6569
-40.3579	-5.77301	9.76063	0.518613255280307	0.0014
-39.8477	-8.72717	12.6847	0.590597343849231	0.0007
-39.801	-10.5601	15.8749	-0.22796172780261	0.9587
-39.3447	-12.9034	19.3012	-0.305618690372339	0.8742
-38.7578	-15.0014	22.8618	-0.29750938157004	0.7633
-37.9907	-17.1197	25.9548	0.18804341910093	0.2925
-37.6503	-18.6808	28.4934	2.34792306455182	0.4294
-36.8225	-20.8141	31.7783	1.13276359561648	0.4044
-35.9416	-22.4643	34.569	1.06161286507945	0.1017
-35.1748	-24.6374	39.3275	0.116008466673688	0.3433
-35.0024	-26.519	42.8662	-0.190443611537	0.8343
-34.1928	-27.9274	46.0065	0.0968780124874573	0.3628
-18.4486	1.33375	-28.0606	-0.505660851969433	0.9797
-21.6252	1.69885	-28.3324	-0.184531142479684	0.7974
-24.8152	2.56563	-28.5939	-0.427815085627219	0.9897
-28.0783	2.9033	-28.9312	0.0132717866530423	0.4687
-42.8957	5.43411	-30.7463	-0.126359795603805	0.7574
-47.2759	5.47339	-30.5034	-0.126418651945941	0.7922
-52.2619	5.14621	-29.7603	0.0153359751675115	0.4585
-56.7228	4.32564	-29.6445	0.11221377658224	0.2391
-19.0465	-9.97251	-21.3872	-0.306081866593792	0.9491
-22.8327	-8.64273	-22.1104	-0.231362998778838	0.8992
-25.754	-7.64425	-22.2641	-0.056366213047687	0.5844
-31.8625	-4.88242	-23.8323	-0.103827291902916	0.6712
-35.0426	-2.85788	-24.9266	0.272498719593516	0.0642
-39.0628	0.172589	-25.5669	-0.171034718996419	0.871
-43.4424	1.44296	-25.5415	-0.222569657017227	0.8962
-48.0792	2.0995	-26.2556	0.0108200607040791	0.4797
-51.987	2.9514	-25.8296	0.193819437997092	0.126
-55.9925	3.25955	-26.3598	0.119442916553733	0.2354
-28.1294	24.6869	-38.8622	1.99762548804911	0.0192
-31.3174	24.2635	-36.462	1.99762548804911	0.0189
-31.1578	14.4882	-13.4837	-0.132038266141098	0.7189
-35.6344	13.6135	-13.8896	-0.156539641121932	0.7808
-40.0081	13.4983	-15.0619	-0.142472796655607	0.762
-46.1123	12.6824	-14.3936	-0.242447111280125	0.9479
-49.9641	12.4559	-14.2491	-0.241559780337192	0.8989
-53.3641	11.7089	-15.5932	-0.179838414088675	0.8898
-3.18067	24.3221	-25.7746	0.188050450746221	0.1688
-6.52962	25.4963	-24.2283	0.330010749081778	0.0209
-9.80677	26.1729	-22.9697	-0.0137310049397353	0.5321
-14.2936	27.3699	-22.3507	0.221957768976772	0.0953
-18.5655	28.0146	-21.2331	-0.0582904896646963	0.6239
-21.363	28.6054	-20.9887	-0.0627830522084784	0.6586
-24.1614	29.6732	-19.5762	-0.12496867986064	0.778
-27.0656	30.6586	-19.1913	-0.157376113035128	0.8513
-29.8004	31.8536	-19.0082	-0.25801250237874	0.9435
-33.7441	33.3829	-18.8446	-0.207136118664278	0.8773
-37.9673	33.6927	-17.6869	-0.161433716717046	0.8359
-41.3556	33.7978	-16.9926	-0.442158768295881	0.9978
-45.5596	34.4598	-16.1313	-0.241869831659567	0.9341
-50.4838	35.051	-14.2556	0.0768605193416798	0.3626
-4.10685	37.6875	-23.7823	0.00834406862071857	0.4688
-7.33348	38.0912	-22.4074	-0.101826775481404	0.6815
-11.8172	38.2635	-21.5803	0.0702138726653012	0.3771
-15.6545	38.862	-21.374	-0.0314843065773943	0.5861
-19.0067	39.0617	-21.2704	-0.0317775628734673	0.59
-21.9409	39.6684	-20.8476	0.122519269649239	0.2668
-25.0933	40.0731	-19.5596	0.0284077896689803	0.4404
-29.2115	40.7958	-18.8189	0.151280160210569	0.1874
-33.3577	41.0417	-18.4648	-0.0334023608281574	0.6
-36.9139	41.6907	-18.213	0.231035718510703	0.1042
-40.8605	42.211	-17.7567	0.0926491316990352	0.2627
-45.3318	42.9885	-16.7698	0.0362376709816199	0.4247
-49.4674	42.9472	-15.7492	-0.0189406903084534	0.5478
-1.77193	40.0007	1.44621	-0.0195456872580408	0.5295
-5.44383	40.316	1.23034	-0.136362696444605	0.7458
-9.35408	40.333	1.81786	-0.356301227736025	0.9816
-13.2103	39.8607	1.92041	-0.191842449105363	0.841
-16.6834	39.4958	2.90057	-0.38620289121415	0.997
-20.1947	40.073	3.14226	-0.135310992607288	0.838
-23.7817	40.1122	3.93246	-0.00196579351867598	0.5025
-27.5502	40.2656	3.82899	-0.0396565181968889	0.6072
-31.3018	40.2908	3.61821	-0.0791913852037969	0.7117
-35.0564	40.0863	4.06461	-0.018605991484051	0.5367
-39.4516	40.5436	4.01479	0.187958412917439	0.1395
-44.1277	40.5447	4.60074	0.139279116199539	0.1842
-48.2513	40.3617	4.45926	0.143775718939871	0.1398
-51.759	39.7996	4.98522	0.110470941786761	0.3148
2.75473	18.7843	67.2126	-0.118789229912752	0.7622
-0.124266	19.0562	67.2	0.0079705845499094	0.479
-2.61366	19.6085	67.6434	0.170754636208174	0.1135
-5.69736	20.104	67.7541	-0.057087964712208	0.6543
-8.92404	20.8327	68.2193	0.0085246871674507	0.4777
-13.1481	21.5542	68.6009	-0.192916234485282	0.8515
-16.6591	21.5886	68.1856	-0.16590373316222	0.8415
-20.1898	21.9926	67.6839	-0.236411919073996	0.9344
-23.4708	22.1087	67.319	-0.240733997266515	0.9672
-1.51831	53.4006	20.2644	-0.165453545337359	0.8299
-4.29017	53.2193	21.2121	-0.0376221562217087	0.5765
-8.17045	53.7701	22.0179	-0.153549074643367	0.7991
-12.2328	53.8007	23.2018	-0.169612403114893	0.8547
-16.4716	53.6278	24.5706	-0.176785984992908	0.8317
-20.6967	53.816	25.0733	0.0309435862988181	0.427
-24.2109	54.5485	25.9088	-0.0124799229817119	0.53
-27.1042	54.1746	26.4284	-0.217692504511235	0.8707
-30.9346	53.471	26.9786	-0.113012529875212	0.6646
-35.0486	53.2681	27.1975	-0.176580049163549	0.7413
-38.601	52.2349	27.0421	0.134741401445058	0.2534
-2.73745	38.3209	53.6546	0.310862945301595	0.1586
-5.99086	39.2831	52.7807	0.134484058372117	0.3011
-10.3504	40.0881	52.6782	-0.183017123865478	0.8441
-14.3179	41.2428	52.3992	0.214759021950948	0.1887
-17.7855	41.8348	51.9519	0.203532405232061	0.1956
-20.9822	42.1505	51.1659	0.435794154200839	0.055
-24.033	43.1292	49.7761	0.0968733465473837	0.3023
-6.20573	50.9195	-25.5466	-0.0212385721385778	0.548
-9.6597	50.869	-23.6649	-0.00731516470676963	0.5132
-13.435	50.244	-22.181	-0.205235703674622	0.9412
-16.4541	49.6477	-21.1465	-0.27817004984111	0.9536
-19.7157	49.2736	-20.3028	-0.0926376842442376	0.6875
-22.5403	49.6499	-18.8506	0.113263367330492	0.2847
-26.3737	49.8154	-16.5807	0.0340621861835328	0.433
-30.5042	50.0129	-14.9117	0.0155229947421149	0.4662
-33.9304	50.0572	-13.4302	0.0348487549102898	0.4132
-37.9014	50.114	-12.4228	-0.0696439351677491	0.6825
-41.3683	50.45	-11.1262	0.189418777181422	0.1906
-45.422	49.7468	-9.18937	0.309272249221811	0.0484
-3.79676	68.2753	4.37207	-0.0329860485887921	0.5716
-7.02136	67.8354	4.94832	0.0526576709346307	0.374
-11.1659	66.9608	5.43633	-0.0782668134916934	0.6807
-14.6222	66.1715	6.17337	-0.185353067585931	0.8651
-18.1437	65.3527	7.30106	0.007074700997173	0.4863
-22.2774	65.0904	8.98357	0.0220799896238841	0.4422
-26.2428	63.9981	10.6027	0.154260291697458	0.2459
-29.1679	63.4273	11.2839	0.0810696814998388	0.3266
-32.4967	62.4613	12.0015	0.285583089802565	0.0803
-35.944	61.4928	12.8415	0.349359998737509	0.1409
-39.5557	59.892	13.9903	0.174049224778321	0.2299
-42.3036	58.0144	14.2897	-0.025582496619369	0.5541
-15.206	-7.20006	-19.9247	-0.309045342978552	0.8842
-19.2151	-7.77335	-20.2377	-0.11940843539063	0.6275
-22.7426	-7.65509	-19.9894	-0.430169781274081	0.9151
-26.5508	-8.01109	-19.7264	0.101931308894367	0.2966
-30.2879	-8.33689	-20.3454	0.537284162892402	0.0064
-37.472	-8.32909	-19.9724	0.775301824450322	0.0006
-41.215	-8.37358	-20.2082	0.855833588740137	0.0018
-44.1768	-8.07417	-19.4531	0.783212509782807	0.0249
-47.516	-7.02992	-18.3239	0.645650198220635	0.0066
-51.1285	-6.5408	-17.9944	0.289998613893599	0.1733
-54.602	-6.39964	-17.6027	0.462872160337539	0.0826
-59.1243	-6.10404	-17.5562	0.612088052827974	0.0302
-63.5193	-6.88682	-18.1279	0.159699291440418	0.2574
-21.0664	-15.242	-16.6293	-0.127576241259115	0.8069
-24.803	-15.2315	-16.7388	-0.113993595961614	0.7995
-28.7732	-15.5257	-16.5331	-0.412203241108645	0.9907
-32.6642	-15.7012	-16.8818	0.120429441297567	0.3003
-35.9563	-15.3928	-16.6271	0.204882333559666	0.1399
-39.5858	-15.5706	-16.5021	0.868065391251612	0
-42.5036	-15.1307	-16.2734	8.57542271201204	0
-45.6791	-15.0479	-15.7775	2.81495518122069	0
-49.1143	-15.0364	-15.542	0.131069488834409	0.2593
-52.8976	-14.7859	-15.9906	0.232475647246587	0.1713
-57.2307	-14.0347	-15.2434	0.515112944379786	0.0143
-62.0528	-14.361	-13.7651	0.410154442250393	0.0398
-21.999	-25.8934	-15.848	-0.827260905808334	0.9647
-25.465	-25.9826	-15.6306	-0.837214922181748	0.9527
-29.0332	-25.1981	-14.914	-0.825605861033835	0.9717
-33.2414	-24.776	-14.0875	0.294562728489285	0.1211
-37.1228	-24.5947	-13.8918	0.239306977216692	0.1391
-40.3267	-23.869	-13.6924	0.617335816692274	0.0114
-43.6611	-23.2766	-12.3495	1.8923324959694	0
-46.4994	-22.6301	-11.9023	0.757394627280901	0.0126
-50.0609	-22.0148	-11.5479	-0.0218469942184243	0.5386
-53.7875	-21.2175	-11.4223	0.00484547130580615	0.4856
-58.5183	-20.8863	-10.6292	0.314329922157626	0.1014
-62.5548	-20.0024	-9.93055	0.414314457889401	0.0575
-30.3062	21.8194	-38.1963	0.447223293629347	0.0676
-32.9873	21.2138	-36.4127	0.352834992331672	0.1041
-36.287	19.9262	-33.7241	0.0721163949916812	0.3746
-38.8898	19.2648	-30.9426	0.366042087482328	0.1001
-41.3673	18.7625	-27.4787	-0.287886945848104	0.9333
-44.2104	18.7659	-24.7051	0.285389299557791	0.0934
-47.6687	17.7957	-22.9265	0.0735921415108438	0.3675
-50.9583	17.2966	-20.6514	0.534091949236363	0.0365
-53.1091	17.2166	-18.3007	0.930720151238507	0.0009
-55.6027	15.8011	-15.754	0.12285106340113	0.3265
-26.2694	7.12282	-42.4146	0.0624629259786891	0.3752
-29.373	6.39358	-41.3792	-0.0797007827156618	0.6649
-32.4376	6.02787	-40.2612	0.10287954825222	0.319
-36.1083	5.76777	-38.5616	0.330676011497649	0.1291
-39.5328	5.95095	-37.5224	0.350032004389057	0.1438
-43.1695	6.3514	-35.5916	0.132888139580585	0.352
-47.2807	6.11884	-33.0167	0.431926808670592	0.0999
-50.9329	5.93863	-31.5506	0.726739320065051	0.0102
-54.9768	5.6285	-30.024	0.69945606319716	0.0256
-58.8345	4.51945	-27.7614	0.698293285361635	0.0283
-61.4401	4.13968	-26.6094	0.120901643525269	0.3295
-48.6903	-3.95952	-3.71103	0.0102001392811297	0.4772
-52.2605	-2.87292	-2.47046	0.0521772975833341	0.3997
-55.0949	-1.96261	-2.25257	-0.0566515244734878	0.5943
-58.9807	-1.77256	-2.29223	-0.0728616486055902	0.6463
-62.6049	-2.62748	-3.2907	-0.0986830720346321	0.6859
-38.2206	-17.1071	9.18403	2.8547150549077	0
-42.0792	-17.1026	9.08841	4.15797540269741	0
-45.8549	-16.498	9.92581	-0.427083246047384	0.8957
-49.442	-16.2186	9.96089	0.414421579903682	0.0072
-53.7027	-16.2335	9.50207	0.472250087408008	0.0079
-57.5501	-17.0304	8.75864	0.201102441941843	0.1654
-62.0005	-17.6434	7.67821	0.0652236808712592	0.3727
-65.6392	-17.9423	7.79056	0.152365365438896	0.2218
-68.4663	-18.4376	7.80552	0.0920811664902927	0.3239
-40.9502	-37.3296	11.5228	0.162809833660617	0.1741
-44.2705	-36.9094	12.0317	0.705734996847299	0
-48.7192	-37.4693	12.1739	0.148499804905138	0.2672
-53.4667	-37.4869	12.2917	-0.285091202687116	0.9389
-57.4946	-37.8541	12.644	0.533265074263472	0.0045
-62.0416	-37.9276	13.2335	1.56989668283655	0
-66.2292	-38.0952	12.964	-0.17283595816326	0.8693
-42.8988	-25.8037	22.0659	0.472896853618799	0.0206
-46.7412	-25.8591	23.2388	0.370632847545939	0.0524
-51.8428	-26.0244	25.2917	0.095561857142993	0.3152
-56.4061	-26.0608	27.3486	-0.279930660517962	0.8777
-59.5115	-26.2251	28.8103	0.0611550842616604	0.3621
-62.6554	-26.5964	30.012	-0.0519907490643148	0.5871
-65.6428	-27.6053	31.45	0.251655926124893	0.2516
-68.3885	-28.9224	32.5659	0.1177698769723	0.3809
-6.15826	-44.1896	29.2585	0.101338432053965	0.3458
-10.4534	-43.8138	29.218	0.436876356404278	0.0287
-13.9617	-42.7148	29.4702	-0.1081997543545	0.7028
-17.5652	-42.3503	29.5759	0.872449474905043	0.0026
-20.939	-42.2189	29.9924	0.793884578378162	0.0013
-23.9341	-42.1158	29.7234	-0.175327367648577	0.7264
-27.5691	-42.0692	30.6617	0.723721765580767	0.0067
-30.9768	-41.8755	31.4657	0.325097032863299	0.1189
-35.0914	-41.5844	32.3005	-0.0899864034577009	0.6303
-38.8918	-41.2322	33.0715	-0.277558621900609	0.8184
-43.3864	-40.9965	34.1809	0.880032899441551	0.0131
-47.5128	-40.9491	35.3674	0.569650306082975	0.0229
-52.3296	-41.3046	36.4549	0.43999591988153	0.0336
-56.3202	-41.0598	36.7161	0.223808900986705	0.1873
-59.3808	-41.2337	36.0493	0.502687251821545	0.0315
-62.5888	-40.6796	36.0326	0.368012678950691	0.0415
-65.1308	-40.1953	36.0261	0.204045595631039	0.2006
-36.1996	0.78419	12.6519	0.295319508558796	0.0527
-39.1171	1.59553	13.8507	0.208391862961075	0.1281
-42.863	2.18109	16.2643	0.142095970901718	0.2418
-46.4219	2.57788	19.1323	0.204286533939837	0.2031
-49.9603	3.23615	22.0898	0.207952126422028	0.2451
-53.7202	4.03646	24.9765	0.243213833702167	0.1446
-56.9662	5.15849	27.6081	0.104445787593345	0.3387
-59.4886	5.72923	29.8597	0.302095420828868	0.1359
-61.7252	5.88222	31.8555	0.319007080646903	0.1386
-3.06194	7.11751	52.4628	0.0357506276373145	0.4187
-6.34445	6.65034	52.1619	0.0640776379972132	0.3413
-10.5864	6.15284	51.8481	-0.0888506847917444	0.7347
-14.6054	6.02484	52.6555	0.347776708823835	0.0903
-18.258	5.80141	53.1282	0.272916749933114	0.1068
-22.2035	5.17634	52.8853	-0.0785376103010251	0.7106
-26.0104	3.85491	54.6944	-0.0289267516932802	0.5343
-29.3385	3.46938	55.024	0.253173152289274	0.1196
-33.8907	3.7221	55.2166	0.81312400951199	0.0095
-38.3603	4.19977	53.7767	0.0777385244558255	0.3526
-42.8097	4.86915	53.4173	0.0673585262856558	0.3249
-46.9855	4.87757	52.3301	1.18112189423525	0.0004
-50.1873	3.9433	51.97	0.616350267730414	0.0175
-53.5095	3.33559	50.5527	0.78417665965758	0.0108
-56.0856	2.21316	49.785	0.796721856870879	0.0143
-1.87585	0.573545	68.1643	-0.0682217983754152	0.6193
-9.53353	0.249733	68.9647	-0.203241382230388	0.812
-13.0755	0.402975	69.0758	-0.139162176186134	0.6582
-17.3767	0.0264188	68.3313	0.528453108531936	0.0098
-21.689	0.38171	67.7253	1.32661030675964	0.0003
-25.7026	0.284025	67.3765	0.151707609179982	0.2201
-28.3213	-0.639737	67.7232	0.286638646032997	0.1211
-31.9688	-0.813495	67.4633	0.345254418424973	0.0365
-35.4096	-0.826719	66.1433	0.21313392943397	0.1504
-39.4689	-0.801081	63.6624	0.293011518705192	0.1332
-43.5218	-0.380949	61.7734	0.183452914769534	0.1832
-47.0323	-0.304508	61.2483	0.126323029872137	0.252
-2.03078	18.891	61.5028	-0.195351485817864	0.8725
-5.41414	18.6191	62.0641	0.334387619686539	0.188
-9.05405	18.8159	62.5696	0.0692615028861086	0.3929
-13.4104	18.1646	61.8842	0.00726179556846041	0.4899
-18.1808	18.245	61.5161	0.760592055653859	0.0058
-22.6802	17.9768	61.2183	0.427280790038857	0.0459
-26.7604	17.7411	61.3889	0.0735783968618706	0.325
-29.4219	17.4066	62.0044	0.571861581328818	0.0103
-36.0254	16.892	60.4132	1.39547630643928	0.0023
-39.8896	16.1088	59.4477	1.0189228345045	0.0123
-44.1127	15.4714	58.9181	1.03698555105683	0.012
-1.41065	33.5678	21.2517	-0.317891727098135	0.9033
-4.33032	33.4879	23.4117	-0.152308662483196	0.7353
-8.01027	33.6212	25.8777	0.0456876527833048	0.3707
-11.4043	33.9872	28.6096	0.448143621670511	0.0803
-15.0385	34.6726	31.5583	0.345621705206275	0.086
-18.8865	34.9806	34.2761	0.0991740945750841	0.3948
-22.0303	34.7444	37.696	-0.130698085556664	0.5851
-25.496	34.8766	39.4154	0.111511556252256	0.3514
-28.5984	34.818	41.4579	0.618475083338723	0.0836
-32.0202	34.5804	43.4955	0.240756494659112	0.1291
-35.7772	34.2157	43.7418	0.538199085864582	0.0199
-39.4014	33.4559	43.7203	1.15442390670741	0.0001
-1.84469	42.6185	18.0499	0.0973932225012184	0.3182
-4.47854	41.9914	18.2738	-0.0125728031983957	0.5339
-8.10335	42.2198	19.5467	0.0496127160501785	0.3971
-12.062	42.3776	20.4645	-0.102091982286948	0.7488
-15.8589	43.4342	21.6635	0.758696476880075	0.0095
-20.9172	43.8719	23.8513	-0.0937912224681496	0.7542
-25.0658	43.8018	24.801	-0.143348045817218	0.802
-28.3758	44.4748	25.4931	-0.110437425196101	0.7646
-31.9929	44.4744	26.7614	0.208682508379923	0.2165
-35.7159	44.5538	26.3535	0.251502469591224	0.2076
-39.8789	43.7986	25.3598	0.154220923594846	0.2615
-43.6242	43.2576	25.5975	0.297204137806613	0.1506
-36.2593	14.9652	3.59503	0.350511193398723	0.0338
-39.5515	15.2994	5.35152	0.332218315923986	0.0652
-44.0468	15.1562	7.13808	-0.00919800059285025	0.5163
-47.7686	15.3123	9.02516	0.103839339045842	0.2854
-51.4168	14.5424	11.0015	0.0406728156756442	0.413
-55.1651	13.86	13.1375	0.252935126781904	0.1991
-58.5833	12.9713	15.1193	0.238417746184006	0.1411
-61.2251	12.8621	17.512	0.0759050788153619	0.3399
-4.58797	42.573	-22.4534	0.75141969188675	0.0038
-8.65128	42.2829	-20.3091	0.47699079909912	0.0129
-12.077	41.5467	-19.1657	-0.0462299020144581	0.6019
-15.0588	41.2568	-18.1301	-0.267497175037556	0.9475
-18.9091	41.1194	-16.6832	-0.166580770156607	0.8379
-22.9609	41.186	-16.1068	-0.0920328983442728	0.7323
-25.935	40.94	-14.8354	0.0467744149816924	0.4097
-28.9481	40.9363	-13.7841	-0.21896040048342	0.884
-32.5925	40.7617	-12.8261	0.525513006886845	0.0738
-36.5047	40.5868	-11.3209	0.463346279181176	0.1382
-40.2174	40.7393	-10.2829	0.362738258072214	0.1087
-43.7653	40.3466	-9.3517	0.126645633582563	0.293
-47.2836	40.4976	-8.16124	0.183659429711861	0.2362
-50.7619	40.3504	-6.87757	0.210715979331539	0.1878
-2.27999	34.6169	15.7137	-0.192082504318879	0.8623
-5.73379	34.1245	15.4296	-0.233687927342619	0.9035
-10.1055	33.3261	14.9967	-0.114275293023476	0.7872
-13.5911	33.1348	15.6639	-0.113718768438081	0.7264
-17.2554	33.3253	16.0939	-0.175323536759617	0.8542
-20.6122	33.7998	16.6182	0.132954077063479	0.2714
-24.773	34.268	17.0578	0.108974084956067	0.2925
-28.8567	34.9352	16.9369	0.0312057116786089	0.4555
-33.8562	34.8256	16.249	0.233152182831016	0.2342
-38.271	34.2678	15.0973	0.0376313451750858	0.4328
-41.7568	33.9082	15.0097	0.268641588548099	0.0729
-45.6386	33.7365	14.4576	0.702136188871073	0.0207
-48.8529	33.4831	14.1268	0.271877757038889	0.1514
-52.3224	32.9995	13.9934	0.599203825697829	0.0195
-55.037	32.5229	13.5789	-0.224289864321868	0.9536
15.9134	-2.38254	-22.2101	-0.00918162474561468	0.5091
19.7844	-2.25752	-21.9939	0.0136886708420043	0.4846
23.6616	-1.52388	-22.7934	-0.107844292937239	0.6655
28.2236	-0.650574	-23.6464	-0.309624528291789	0.9547
32.1085	-0.274352	-24.3981	-0.278417880914851	0.9014
36.032	0.683876	-24.7949	-0.142689568966878	0.5467
39.7449	1.59608	-24.0872	0.254285072818162	0.18
43.2086	1.55728	-24.7506	0.0268809494451465	0.4525
47.2105	1.09419	-25.8435	-0.0765741635833221	0.6501
51.5423	2.15031	-26.0573	-0.280927562312951	0.967
55.3853	2.89033	-25.5724	-0.313563691653155	0.973
58.8772	2.30975	-26.4136	-0.077048609548322	0.5907
62.211	1.94741	-26.979	0.110390146271802	0.3185
-13.508	-1.07813	-23.9294	-0.271342070836808	0.7632
-17.2447	-0.191731	-23.5651	-0.0450897499885601	0.5634
-20.6301	0.404423	-23.3861	-0.239287828426497	0.8435
-24.3075	0.778632	-23.4739	-0.190279921550067	0.806
-28.1171	1.05366	-23.6482	-0.53102058058267	0.9672
-31.9801	1.34178	-23.8416	-0.299152325247076	0.8343
-36.4521	1.89886	-23.905	23.4324706138595	0
-40.2407	2.13308	-23.9123	7.4325438269874	0
-43.8729	2.47491	-24.2586	0.239017448582447	0.1348
-47.7464	1.7824	-25.6262	-0.291273726816827	0.8381
-52.6383	1.77568	-26.4467	0.0639362633442451	0.3837
-56.4499	1.51704	-26.5088	0.0266286099377195	0.4609
-59.7221	1.37181	-26.3557	0.0337244146726059	0.4546
22.0434	-16.5035	-18.6508	0.0424225325298171	0.4477
25.94	-17.0934	-18.879	0.0853936414567293	0.3869
30.4458	-17.0104	-18.7897	0.0114284216163822	0.4725
34.4278	-17.3359	-18.6553	0.216427656860745	0.1581
38.4006	-17.7045	-18.5348	-0.0981338331524891	0.7159
41.5337	-18.3666	-18.7123	0.0758201990322711	0.3652
45.1785	-18.1987	-18.306	0.124802123847201	0.2554
48.7332	-18.4802	-17.9262	0.198432858428278	0.0765
52.4751	-18.6675	-17.4513	-0.212071442714991	0.8189
56.64	-18.1561	-17.2013	-0.202732408262825	0.824
60.9286	-18.7204	-17.6764	-0.223466579156685	0.8857
65.1604	-19.8426	-18.1568	-0.146439389992084	0.8084
-19.7078	-17.7452	-20.8685	-0.0860689260784385	0.6738
-23.4751	-17.6491	-20.0032	-0.0942348703132511	0.6894
-27.5588	-17.8903	-19.4886	-0.386857303479423	0.9617
-31.4886	-18.337	-17.8795	-0.185239076347852	0.8042
-35.5077	-18.0865	-16.9194	-0.195155402787958	0.8433
-38.9474	-17.9407	-15.4232	-0.38391451650684	0.9872
-42.0311	-17.7706	-14.8179	-0.300550180959547	0.939
-45.8447	-18.3914	-14.8066	-0.260120239455319	0.949
-50.4567	-18.7115	-15.2586	-0.18835734105181	0.8557
-54.2916	-19.3431	-14.1624	-0.35115810233512	0.9839
-58.8913	-19.3833	-13.3695	-0.218999310451426	0.8594
-63.7154	-19.8707	-12.5897	0.0568795469566441	0.3843
22.6028	-31.3842	-12.9235	-0.0974503339704258	0.6745
25.9427	-31.5405	-11.2302	-0.258509763024019	0.9621
29.8067	-31.506	-8.47694	-0.126193803116287	0.7454
33.59	-32.1779	-6.79191	-0.220904584993905	0.8663
37.0168	-32.5765	-5.31139	-0.184278654528023	0.8657
39.6709	-32.3491	-3.67588	-0.179004325457086	0.8239
42.6513	-33.0031	-2.21818	-0.125363439326908	0.7297
46.13	-32.9154	-0.504127	-0.190616819503891	0.843
50.4402	-32.7319	1.09361	-0.0571555370371202	0.598
53.8425	-32.6666	2.53716	-0.0964172402507468	0.6798
57.7094	-32.5905	4.26378	0.197766127185357	0.2051
61.5306	-33.0412	5.46384	-0.00158049266971938	0.5045
64.8317	-34.0543	6.19272	-0.00316470608460595	0.5005
68.2566	-34.9396	7.09716	-0.0470873921661549	0.5875
70.7556	-34.7737	8.27333	-0.0445184694198169	0.5968
-29.8868	-29.3008	-7.47801	-0.045057994778406	0.5626
-34.8896	-30.208	-6.51594	0.0733438713518089	0.408
-39.3704	-30.6195	-5.5091	-0.188849870360586	0.7678
-44.2501	-30.8994	-3.8175	-0.0835162271343293	0.642
-49.6471	-30.1926	-1.3992	0.0630567392060053	0.4025
-55.8961	-29.8616	-0.107237	0.103811915690788	0.3662
-61.4756	-30.1169	0.886247	0.151226127391714	0.2489
25.5128	20.4261	-45.9292	-0.0755918432831109	0.6091
28.8866	20.9567	-44.505	-0.152834529312115	0.8061
32.9169	21.5885	-44.0177	0.248035914415476	0.2291
36.4167	21.0254	-41.5562	0.0536970910434857	0.4328
40.4344	20.3561	-38.9018	-0.0737884321285681	0.6007
44.2841	20.0933	-36.5091	-0.097654946133238	0.6635
47.945	19.887	-34.0209	-0.315419839632123	0.9382
-30.7055	22.8653	-42.4845	-0.20130074067192	0.808
-32.7224	22.6007	-40.3962	-0.0185655045541082	0.5381
-35.8187	22.1118	-38.2246	0.262985777064417	0.101
-38.4391	20.4659	-35.7652	-0.216262241114645	0.7541
-41.0562	19.0597	-32.844	-0.0552529331838026	0.5837
-43.5175	17.134	-29.9457	-0.297722615883956	0.8728
-46.2053	15.9949	-27.0952	-0.0246118146794834	0.5324
-48.4907	14.1349	-24.1138	-0.000709924167715204	0.5047
-51.6827	12.5178	-21.126	-0.106781017491035	0.6459
-53.8635	10.5812	-18.5955	0.134847409402932	0.2766
-56.3697	9.31211	-16.0075	-0.0318687915909895	0.5699
-58.4781	8.17151	-13.199	0.309582755911015	0.1433
-61.0859	6.38913	-9.57041	-0.174736782076522	0.8221
-62.6347	4.71416	-7.53019	-0.263588501804909	0.925
-63.8875	3.4066	-4.42261	-0.199357992993424	0.8286
20.9636	-16.3141	-24.081	-0.454630253491483	0.9348
24.7011	-16.1408	-25.2245	-0.371238007761519	0.9461
28.9151	-15.7572	-25.9934	-0.591010315839737	0.9582
32.7256	-15.1825	-26.4496	-0.555308584926949	0.9809
36.1594	-14.4508	-26.741	-0.444810507619418	0.9376
39.5548	-13.6828	-27.0264	-0.302929522994421	0.8883
43.5848	-13.2191	-27.6812	2.48806821593096	0
46.6387	-12.6267	-28.1028	0.0952442962261193	0.3065
51.2374	-11.389	-27.8207	-0.0870164418787358	0.6587
55.4562	-10.2723	-28.0461	0.221171287451284	0.1515
59.3231	-9.90775	-28.6441	0.183556961125731	0.2106
62.5913	-9.76063	-28.9883	-0.0150061293596313	0.5363
38.8102	12.9909	-15.1444	0.0844818945755066	0.3102
41.9545	13.3877	-15.4666	-0.016905343287559	0.5363
44.525	13.3488	-15.426	0.0420096081517256	0.4268
48.3042	13.609	-15.8322	-0.195259287376987	0.7837
54.4615	14.1428	-17.2353	-0.288196034431696	0.9216
58.0265	13.284	-17.4733	-0.243704551732751	0.952
-35.9763	15.0742	-12.2178	-0.296155409358463	0.9675
-40.4574	14.396	-12.1452	-0.351184364428576	0.9933
-43.6977	13.6664	-11.4497	-0.127247210532892	0.728
-46.5525	12.6445	-10.398	-0.164781276998419	0.8222
-49.4482	11.9956	-9.27114	-0.320056408331705	0.9386
-52.3513	11.3618	-8.6382	-0.410288731375602	0.9683
-55.9987	10.6216	-8.44806	-0.320400812808232	0.8396
-59.2418	9.36829	-8.45682	-0.0997279275231185	0.6203
-61.9025	7.30108	-8.4232	-0.0819297179002891	0.5804
3.91477	29.2956	-29.4	-0.192484807475518	0.8147
7.90035	29.5091	-28.2912	-0.157659002787166	0.7334
11.6315	30.2795	-27.2373	0.025139078699389	0.4679
15.4234	30.4433	-26.413	-0.190425987149973	0.8044
19.3023	30.7409	-25.6916	0.183881761550295	0.343
22.8339	31.1266	-23.818	-0.16629764405903	0.7932
26.533	31.469	-22.6245	-0.220955975918641	0.9008
30.4909	31.8332	-21.8903	-0.0729480847740892	0.6262
34.5535	31.9271	-20.8886	0.10162749627815	0.3429
38.2896	32.1981	-19.3214	-0.0859540049239137	0.6915
41.8585	32.6796	-18.0275	-0.152194892939937	0.673
45.4445	33.1349	-16.8506	-0.154747266242263	0.6884
48.894	33.7972	-15.3717	-0.0950807672595039	0.6136
-6.24913	34.4693	-30.6114	0.252200832545669	0.1417
-9.65235	34.6287	-28.7987	0.240232225712443	0.1664
-12.9217	34.275	-27.4523	0.0130027601994862	0.4783
-17.2674	34.4714	-26.3944	0.00363045201660084	0.482
-20.9479	34.7355	-24.8995	-0.232936082491318	0.8919
-24.0527	35.0534	-23.0463	-0.300338921365718	0.9715
-27.9089	35.5029	-21.3498	-0.386671198598965	0.9886
-32.3137	36.056	-20.3713	-0.0384484859594521	0.5906
-36.7922	35.9882	-19.0381	-0.160471477999573	0.7903
-40.2781	35.9728	-17.293	-0.0570088498136826	0.6172
-44.4563	36.5948	-15.657	-0.0298580634092673	0.5728
-49.254	37.1472	-13.7016	0.141060675976983	0.2227
-52.4744	37.7329	-12.7299	-0.0987440456991878	0.6772
-55.5725	38.2091	-10.1073	-0.167842708977076	0.7989
40.7593	18.0133	-4.54484	0.0156453867930113	0.4847
43.0877	18.4133	-2.16542	0.0567261480261334	0.4591
45.9979	19.5495	-0.599414	-0.0218909129455891	0.558
49.4136	20.9887	1.61788	-0.179869700012675	0.8628
52.176	21.3541	3.42554	-0.263854711629347	0.9879
55.2947	21.2125	6.39729	-0.0880168017281635	0.6418
58.1192	21.4182	8.36189	0.257481084896898	0.1497
40.3747	-2.40123	7.22609	-0.27996008321962	0.8562
44.0925	-2.08152	7.65001	-0.254411700943584	0.8565
47.8552	-1.74948	8.97378	0.225224940832479	0.1479
51.8122	-0.548835	10.1196	-0.134193123836795	0.774
56.044	0.145293	11.288	-0.1440205086739	0.7943
60.1574	0.168483	12.9395	0.283433970072267	0.1023
63.5803	0.311489	13.8296	0.525284580665991	0.0132
5.66131	-48.235	19.7437	-0.18541451862767	0.8309
9.59687	-48.681	20.1513	-0.513536122897697	0.9398
13.1991	-49.7294	21.5905	-0.0438832039910881	0.5671
17.2046	-50.3622	22.0503	-0.321018229399102	0.8558
21.213	-51.4777	22.9318	-0.273567600052117	0.884
25.1611	-53.2429	23.3743	-0.23887324309363	0.9264
28.7047	-54.7128	22.7711	-0.0306260820142475	0.5627
31.8756	-55.9476	22.9699	2.51103353250382	0
34.9696	-57.3688	22.3923	0.215517719574422	0.1638
37.9344	-58.224	22.909	0.00475656285480608	0.4918
42.2752	-58.8009	23.3774	-0.00773478653370552	0.5197
46.4066	-59.6428	22.3457	0.158983949601058	0.2441
50.0599	-60.1336	22.2583	0.298683839043135	0.0821
53.5497	-61.2373	21.3832	-0.117722551633951	0.7185
56.8722	-61.5861	21.7087	0.0284557812746977	0.4486
50.0755	6.9995	-44.6684	0.077310498187299	0.4263
49.1859	8.69384	-40.4086	-0.0611428467968792	0.5981
48.3941	11.2052	-35.5956	-0.227237036518053	0.8777
46.8677	12.6407	-30.6889	-0.0798192254273395	0.7162
45.2599	14.2822	-25.3157	-0.295924279292945	0.9334
43.9694	14.505	-20.7828	-0.294708817268382	0.9031
43.0371	15.6852	-17.1918	-0.0285778342039859	0.5917
42.5419	16.5581	-13.6288	-0.0667473156575042	0.568
42.0737	17.3759	-8.75139	-0.151852247222171	0.6749
40.2089	17.9991	-4.55349	-0.0397816856290151	0.5569
39.8592	19.3661	-1.21918	-0.0255797891805905	0.5536
38.3545	20.6034	2.75907	-0.152726678242096	0.7819
36.5505	22.1115	7.09064	-0.0273030508798325	0.5474
35.3176	23.8118	12.1227	0.223499163117689	0.2309
33.9856	25.2704	16.3592	0.435850881110407	0.0232
32.6598	26.7963	20.1468	0.593880710470504	0.0162
31.6938	28.3433	24.0438	0.606270467480344	0.0131
30.7218	29.7606	28.6257	0.224670338203967	0.1139
15.1605	-2.17916	-24.4839	-0.13165954577245	0.6457
18.4647	-2.15952	-24.3388	-0.259773295049374	0.7137
22.3504	-1.32777	-25.0528	-0.296576610144114	0.7817
26.7127	-1.11363	-24.9827	-0.11247850880159	0.6274
30.5505	-0.43858	-25.4385	-0.152397162066241	0.6604
35.2579	-1.09216	-25.2939	-0.242027462791097	0.9473
39.7214	-2.38294	-25.2723	0.0476725060926093	0.421
43.5064	-2.86629	-25.9233	0.114392218572525	0.3144
48.3347	-3.90285	-26.0167	0.0767162705912292	0.3744
54.3454	-4.19326	-25.9138	-0.112179857351202	0.7045
58.89	-4.5705	-26.4547	0.0213656022522155	0.4789
62.9041	-4.53987	-26.0721	0.222204975524464	0.2125
-13.0887	-3.2715	-22.7935	-0.477062491934371	0.8274
-17.0423	-3.25615	-22.2055	-0.498381421554411	0.825
-20.9764	-2.39329	-21.6007	-0.55873233402561	0.8747
-25.2555	-1.49223	-21.0558	-0.477087394466024	0.8468
-29.7113	-0.798638	-20.4453	0.0176103764408715	0.4652
-33.4187	-0.319665	-19.8457	0.0494888735555401	0.4066
-37.5491	0.0469184	-19.0851	1.11490090031343	0.002
-41.5244	-0.195422	-18.1932	0.127318132516677	0.3106
-45.5454	-0.0215338	-18.0703	-0.270727963600885	0.7938
-50.4313	-0.587788	-17.621	-0.235078474876883	0.7345
-55.9791	-1.68622	-17.3179	0.146723872400886	0.2557
-61.1076	-1.58813	-16.8127	-0.192592655859256	0.7318
25.7379	-11.3239	-22.8226	-0.323541669517962	0.794
32.621	-10.9154	-23.0107	-0.310253941165847	0.8293
38.8478	-12.2019	-23.55	-0.267177872144929	0.7947
43.8916	-13.0215	-24.1295	-0.522843614220459	0.9171
50.1579	-13.7564	-23.722	-0.48661272599694	0.5517
56.6021	-14.5704	-22.9806	2.95546912841041	0
63.0028	-14.8445	-24.3123	7.84562839530219	0
68.5129	-15.4218	-24.3959	2.62424325329217	0
-15.1292	-10.894	-22.12	-0.133062657918373	0.8172
-18.9418	-11.1552	-21.6262	-0.130682288054722	0.7666
-22.5706	-11.8874	-21.2136	-0.319358024824088	0.9836
-26.8808	-11.8802	-19.761	0.0341948828035339	0.4353
-31.545	-12.1194	-18.9329	0.183346423364731	0.1754
-35.3782	-12.1457	-17.6261	0.0622559737807895	0.3979
-39.469	-13.1223	-17.1796	0.157392331819488	0.3129
-42.9063	-13.6432	-16.6258	-0.00698955465253182	0.5047
-46.4193	-14.7553	-15.1901	-0.203474927829798	0.5816
-50.1167	-15.2544	-14.402	-0.0114611446412293	0.5303
-55.0159	-15.8813	-13.6348	-0.0514479739624996	0.6063
-59.6999	-17.2091	-12.5642	-0.113413473868325	0.6682
-21.7057	-30.8092	-14.8198	-0.0758658133227238	0.6745
-24.8816	-31.7711	-14.5722	-0.301951724790151	0.8553
-28.6278	-33.3807	-14.2546	-0.338296875308847	0.9705
-32.967	-34.7709	-13.6502	0.358175272469322	0.0948
-36.9626	-35.3263	-13.5103	0.279015071599529	0.1129
-40.4436	-36.3905	-12.4558	-0.29218003658098	0.9363
-44.0617	-37.6253	-11.5384	-0.22668621114026	0.8914
-48.3041	-38.6146	-11.8056	-0.224567379843817	0.875
-51.8463	-40.1646	-11.6459	-0.121476195945585	0.698
-55.254	-41.2713	-11.1617	-0.0981872506213199	0.651
-59.3371	-43.0214	-10.5069	-0.385839750933283	0.9154
-62.8347	-44.6653	-11.0694	-0.36924085919535	0.9022
37.3994	19.7228	-15.0845	-0.417573419896317	0.9188
41.3175	19.2475	-13.9884	-0.501620487749991	0.9386
44.8248	18.7919	-13.3985	-0.545188519909899	0.8657
48.5196	18.0023	-12.3155	0.106852162937475	0.3087
51.8414	16.7558	-11.4842	-0.317029779663457	0.5556
56.0222	15.1664	-11.5663	0.0140767049469932	0.4724
59.079	12.8836	-10.621	-0.095619746489884	0.6288
61.1507	10.7841	-10.2453	-0.245778472197302	0.8525
-24.8809	8.27395	-44.7446	-0.243153368081881	0.8586
-27.8691	10.1497	-41.2081	-0.0293824816354057	0.5508
-32.2817	12.1891	-37.2497	-0.31111067603897	0.9392
-36.5981	13.4617	-35.3162	-0.276977516333198	0.9382
-39.8422	14.1498	-32.623	-0.410161357850309	0.8507
-43.8711	13.9887	-29.8421	-0.484365428643511	0.8943
-49.0545	13.6823	-27.6222	-0.390958321366522	0.9089
-53.5711	13.1709	-25.1814	-0.519331082549107	0.7725
-27.6524	-6.71052	-45.2428	-0.01417849180487	0.535
-31.921	-7.01948	-43.6336	0.141784750211451	0.2668
-35.6471	-7.66385	-41.4673	-0.316861556802349	0.8425
-39.6159	-8.21982	-39.0744	-0.1540005542542	0.8159
-43.2671	-7.49213	-36.891	-0.243776761441001	0.8584
-48.4456	-6.73582	-34.4312	-0.346004214465677	0.9599
-52.4922	-6.88685	-32.0023	-0.184793634800522	0.7805
-56.2645	-6.7397	-30.4209	0.0539429709752588	0.4152
-60.3882	-7.68525	-28.1272	0.0155716034286362	0.4749
-63.6712	-8.22668	-26.3534	-0.14137371415902	0.7756
-67.5947	-9.63174	-23.8722	-0.172500174018665	0.8262
-21.7206	-13.8416	-31.5053	-0.0705351133931681	0.6014
-26.2084	-13.8169	-31.058	-0.0719983235855729	0.6069
-30.882	-13.5806	-30.0201	-0.0655391181879372	0.6103
-35.9158	-13.7898	-29.6861	0.403805332544335	0.0182
-39.6397	-14.2698	-29.5113	-0.0188272583333988	0.5298
-43.6915	-13.9076	-28.9568	0.0407958795255872	0.4178
-47.9364	-13.9294	-28.15	-0.281442571086901	0.9181
-51.9294	-14.1252	-27.2136	-0.211328537321083	0.8201
-56.1127	-14.5179	-26.2067	-0.145671771280136	0.7918
-59.7948	-15.0133	-25.6685	0.14832925071366	0.1762
-63.6661	-15.8236	-25.0919	0.149465985323729	0.248
-67.1305	-16.2219	-25.0326	0.321435969470291	0.1214
-25.9044	-33.7891	-22.6867	-0.131307790561422	0.7628
-29.4499	-33.1434	-21.6943	-0.299795739310407	0.9795
-34.0779	-32.5597	-21.4075	0.122204382948256	0.2173
-37.8884	-32.5159	-20.9486	0.00755588020635511	0.4888
-42.3773	-32.514	-20.9765	-0.19073068894542	0.8107
-46.5922	-32.0385	-20.4466	-0.192419251902851	0.9179
-50.414	-31.6353	-20.8707	-0.196746088487126	0.8666
-53.1325	-31.8593	-20.9661	0.0516373642797432	0.4279
-56.95	-31.8737	-21.6722	-0.0117401415149105	0.5166
-61.8183	-31.3225	-20.5905	0.0567969660327305	0.3946
-66.6351	-31.2014	-20.4824	-0.0767173796273063	0.6164
-34.378	11.9504	-18.1628	-0.0814399926164241	0.5961
-37.8887	12.2455	-18.1699	0.105633040233086	0.397
-45.0281	12.1998	-17.5061	-0.106867610287058	0.6542
-51.1915	12.0294	-19.2534	-0.204957475029878	0.9027
-55.5167	10.7751	-20.1033	0.106698116540964	0.279
-58.7515	8.51514	-20.6833	-0.0614572094971237	0.6166
-39.373	15.6931	-5.56231	-0.0199229987699763	0.542
-43.3284	15.4955	-3.89244	0.390280967074632	0.0308
-46.5793	15.7234	-2.99879	-0.0527494009412317	0.6281
-50.2112	15.3038	-0.757332	0.00376164978219906	0.4949
-58.3542	14.121	4.1251	-0.0493031927344042	0.5841
-61.3494	13.7502	6.23103	-0.16477657471782	0.7277
-5.49784	28.4823	-29.5345	-0.278149168779619	0.8977
-9.02864	28.2408	-27.9306	-0.193533697573364	0.8327
-12.8714	28.1449	-26.203	0.259961529533944	0.0935
-16.762	28.1255	-24.4394	0.0522962466537358	0.4334
-22.3493	28.3841	-23.008	-0.0627219464002928	0.6114
-25.905	28.8098	-21.5922	-0.100687279189646	0.7185
-30.976	29.5691	-20.3688	-0.083708783264589	0.6684
-35.8038	29.5379	-18.1118	-0.128691298989955	0.7874
-39.5149	28.9367	-15.4219	0.404103355403581	0.1661
-44.6996	28.2666	-11.8484	0.214308825931526	0.2155
-48.6708	28.4185	-10.3313	0.234579320488139	0.2113
-52.2591	28.0911	-8.3793	0.0579310950347565	0.3889
-55.0465	28.032	-6.89629	0.127006283972457	0.2364
-57.7053	27.8728	-4.56029	-0.188104297164169	0.8974
-1.58675	44.7231	-10.4847	0.301073429127747	0.1066
-4.36074	43.8912	-9.11907	0.0583221531866449	0.4128
-8.95244	42.808	-7.71742	0.30295844846176	0.0827
-13.7314	42.7229	-6.83427	-0.211598836713823	0.8704
-19.3277	42.3954	-6.07256	-0.137913881179326	0.7872
-24.5001	42.0305	-5.05286	0.215298690535057	0.1489
-30.6377	41.5726	-3.83781	0.0123257748630095	0.4721
-36.6691	41.7476	-1.59777	-0.0367360130399134	0.5735
-41.6244	41.8342	-0.122381	-0.05139431670918	0.5971
-45.145	41.9748	1.3233	-0.207444876179602	0.8603
-48.7125	42.0367	2.90102	-0.0807620165382279	0.6421
-51.5651	41.1359	4.10878	-0.105178267577238	0.6928
11.193	-4.94112	-25.1016	-0.579725214166892	0.9991
15.1981	-4.45927	-25.0354	-0.531971309998597	0.9965
18.8449	-3.72936	-25.0982	-0.699730778561979	0.9994
21.9886	-2.80669	-25.7519	-0.618524104987471	0.9819
26.3569	-1.75528	-25.8407	-0.571160554973641	0.9981
30.2414	-0.818399	-26.6161	-0.652844574138333	0.9974
34.5352	-0.226901	-26.9247	-0.699480087612278	0.9976
38.6388	-0.431409	-28.1202	-0.593811318211151	0.9541
42.7854	0.206741	-28.0912	-0.551922191729352	0.9416
47.0229	0.605952	-29.3109	-0.773711335849495	0.9874
51.7674	1.3786	-28.9735	-0.373521396190778	0.9641
56.4369	2.0067	-28.5829	-0.73285081336124	0.9922
60.1037	1.93832	-29.3241	-0.723431845464655	0.9903
-10.9951	-4.7024	-21.878	-0.621450416660199	0.9382
-14.9105	-4.57088	-22.2935	-0.492430136167404	0.9751
-19.2081	-4.186	-22.8241	-0.757944689979668	0.9999
-22.5101	-3.87635	-22.6263	-0.654995270884822	0.9772
-26.408	-3.87938	-23.3542	-0.664162027461125	0.9786
-30.8092	-3.36953	-23.9851	-0.509929537217443	0.9898
-34.2395	-3.05201	-23.8988	-0.273647697751845	0.8635
-38.6521	-3.15634	-24.7122	-0.749492618610543	0.9979
-42.5852	-2.75831	-25.3561	-0.546286312450039	0.9697
-46.1336	-2.39745	-25.2943	-0.526341328141107	0.9909
-51.5735	-2.40154	-26.384	-0.523138618332846	0.991
-56.8286	-1.72744	-27.169	-0.287995208978666	0.7177
-60.9269	-1.35713	-26.8055	-0.236277369681456	0.6645
21.1753	-9.83041	-21.3501	-0.872297066597537	0.9892
25.9365	-12.1954	-20.5473	-0.856443431985703	0.9887
31.5813	-14.4173	-19.7743	-0.477398586451689	0.9948
37.2833	-17.6607	-19.5627	-0.44466317541566	0.968
41.8597	-20.647	-19.2026	0.93715046071715	0.0105
46.1408	-23.3999	-18.0571	29.5483137565076	0
50.5906	-25.9651	-16.1743	9.60427830034726	0
55.7099	-28.5038	-14.4491	-0.382898237233868	0.9114
-18.7654	-15.8767	-16.1992	-0.453417413141433	0.9592
-23.3497	-16.206	-17.3223	-0.263682451507198	0.8923
-27.6779	-16.4908	-17.3572	-0.209633051280615	0.7974
-32.0807	-16.6772	-17.3136	-0.500615849420754	0.992
-36.5369	-16.5023	-18.3839	-0.397276352810402	0.9753
-40.5535	-17.0327	-18.8151	-0.332145140196643	0.9833
-44.2677	-17.492	-18.8799	-0.52198870546777	0.9847
-48.9735	-17.7081	-19.2563	-0.471742741196773	0.9511
-53.0637	-17.9514	-18.7606	-0.501210313829558	0.9906
-57.9624	-18.1444	-18.3931	-0.592680985186506	0.9955
-63.2587	-17.6349	-18.316	-0.365986188562648	0.9235
-67.487	-17.8221	-19.0296	-0.380910015215716	0.9502
-21.2353	-26.1236	-15.1749	-0.534655189037702	0.9697
-25.0101	-27.4317	-15.2472	-0.469172070425843	0.9833
-29.0982	-27.858	-14.6513	-0.464725824445098	0.9813
-32.9763	-28.3995	-14.1655	-0.39844425836315	0.9438
-37.4673	-29.9715	-13.4432	-0.550044552570877	0.9702
-41.432	-31.2003	-13.4746	-0.574228801287881	0.9665
-44.9462	-32.8437	-13.4693	-0.606025678011721	0.969
-49.0897	-33.9586	-13.318	-0.572669128149595	0.9889
-53.378	-35.5772	-12.355	-0.527032877386892	0.9835
-57.1402	-36.648	-12.2028	-0.609774878597814	0.9968
-61.51	-38.2091	-11.7636	-0.692938281703801	0.9918
-65.0382	-39.3136	-11.5358	-0.673431815069501	0.9828
-28.4245	14.6615	-41.6967	-0.687266989180793	0.9986
-31.8721	14.2501	-38.7673	-0.440559697626968	0.9906
-34.6694	14.2089	-35.7417	-0.387538825423861	0.9502
-37.3227	13.6755	-32.0816	-0.211107601015418	0.7389
-41.3586	13.0542	-29.3517	-0.580228719124042	0.9839
-44.5418	12.1546	-26.8288	-0.751266626652264	0.9839
-47.4152	11.3313	-23.7429	-0.664980689193274	0.989
-51.3951	11.1801	-21.7804	-0.522413632272938	0.9878
-54.5646	10.2922	-19.7935	-0.639063263174237	0.982
-57.1859	9.10485	-16.9908	-0.535450322248296	0.9367
-59.974	7.67077	-14.7936	-0.600996791889462	0.9117
30.721	17.0057	-44.822	-0.279581219041066	0.8944
33.8263	16.601	-43.1022	0.0339585346097575	0.4442
38.3435	16.8409	-39.3278	0.0043184491940802	0.4931
41.1449	16.0999	-37.2593	-0.155326023209829	0.7643
44.5962	15.8539	-33.5189	-0.171798554310967	0.8493
47.3728	14.8684	-31.9719	-0.412988896502075	0.9876
50.7063	14.2125	-28.6322	-0.349490546512817	0.8873
53.8613	13.517	-26.0341	-0.402035827354919	0.9326
56.144	12.3463	-24.204	-0.584198335172433	0.9862
58.9875	11.4161	-20.8885	-0.49215546033122	0.9589
-34.7837	-1.33925	-50.6955	-0.47514604415796	0.9886
-37.8967	-0.367599	-47.9624	-0.513474356273177	0.9949
-41.7244	0.0874323	-45.104	-0.382691974993443	0.9654
-44.6219	1.13294	-42.6667	-0.136940640086435	0.6826
-47.6045	2.23859	-40.3444	-0.203173143256047	0.7432
-50.8368	3.43615	-37.887	-0.0596840281670634	0.5634
-54.4811	5.04948	-34.7034	-0.233237158370096	0.6628
-57.5929	7.10433	-30.2033	-0.112485316385213	0.6847
38.7063	7.88164	-47.3873	0.0301624213924221	0.4391
42.5659	6.86685	-46.274	-0.32598470070477	0.9079
45.8734	6.33731	-45.3767	-0.081829155919499	0.6833
49.8505	6.99042	-43.751	-0.252757680332379	0.8915
-20.5019	-7.5527	-35.1827	-0.121376885797116	0.6693
-24.0534	-7.75578	-34.5621	-0.309855049204789	0.8864
-27.4974	-7.64828	-33.3727	-0.415813624615027	0.986
-31.1056	-8.09758	-32.3718	-0.118294224263481	0.6435
-35.1169	-8.33893	-31.7193	-0.207734030162657	0.7597
-38.8988	-9.28086	-31.3553	-0.382403034922019	0.9435
-42.6359	-10.1227	-30.9401	-0.263415547844846	0.9136
-46.1823	-9.78537	-29.9399	-0.159902958777409	0.871
-50.9187	-8.8073	-28.5874	-0.326759063883232	0.945
-56.4391	-8.91918	-27.9099	-0.287643674210374	0.979
-61.7987	-9.30134	-27.2637	-0.324720821325295	0.9713
-23.0215	-23.94	-23.9061	-0.386776234187452	0.9886
-26.7892	-23.7143	-23.6561	-0.149628993026518	0.8625
-30.6206	-23.6451	-23.1612	-0.344651572279521	0.9911
-34.8355	-24.349	-22.2342	-0.00832193811755444	0.5251
-38.817	-25.2279	-22.3938	-0.476748245469892	0.9981
-42.6195	-26.0958	-21.5749	-0.47644981635743	0.9974
-46.4915	-26.4135	-21.5254	-0.464490891854261	0.9884
-50.6797	-27.078	-21.0098	-0.519934921496669	0.9917
-56.5054	-27.649	-18.858	-0.453413442694953	0.9991
-61.06	-28.1755	-18.1264	-0.0794173898407108	0.6475
-66.1031	-28.7246	-17.182	0.613961551674043	0.0048
-69.8099	-29.2353	-16.8947	0.715722915667195	0.0067
-4.60113	22.7404	-27.8591	-0.335613923357716	0.9215
-8.77323	22.9802	-26.1686	-0.544861674796311	0.9617
-12.21	22.6536	-24.9935	-0.566013825295878	0.9894
-15.4451	22.9164	-24.3676	-0.478804885217213	0.9612
-19.91	23.3179	-22.8439	-0.599195678754207	0.9774
-22.8446	23.8845	-21.5483	-0.485108404816773	0.9538
-26.6413	24.2951	-20.3804	-0.262735604279771	0.8549
-30.0375	24.898	-18.2955	-0.175385416516017	0.7854
-34.3187	24.8681	-16.4255	-0.00415643851927971	0.501
-38.0722	24.8608	-14.4394	-0.216212001461929	0.8958
-41.8146	25.0728	-12.5646	-0.547862194016119	0.9991
-45.9459	25.2547	-9.53782	-0.284478285815126	0.9537
-49.2501	25.3324	-7.9146	-0.320299604824144	0.9113
-52.4155	25.7818	-6.43496	-0.567676288858924	0.9957
-55.6762	25.7566	-4.07926	-0.615193483667326	0.9979
-13.0438	-2.50695	-21.7985	-0.270631842517467	0.8889
-17.2366	-2.18233	-22.3057	-0.0678051838027913	0.6362
-20.5149	-1.67572	-22.3323	-0.423712424070886	0.7556
-24.5716	-1.19478	-23.1361	-0.577832852347028	0.7951
-28.6338	-0.928424	-23.0884	-0.241540698719475	0.6796
-32.6766	-0.00467527	-22.7655	0.215309127307433	0.2293
-36.9774	0.874444	-23.1133	-0.337239711938972	0.7024
-41.0995	1.72466	-22.6507	-0.197855661536753	0.6789
-45.4643	2.17795	-23.7718	-0.0864350268084423	0.5892
-50.2752	2.36526	-24.5086	0.151267599603319	0.2891
-54.2579	2.68009	-24.452	0.274028760305851	0.0754
-57.8897	3.28523	-25.5339	0.0659556251453144	0.3913
-61.7726	2.94528	-25.9224	0.0200360697541402	0.4679
-19.4653	-14.6039	-19.5283	-0.0800866399093916	0.6509
-23.5064	-14.7155	-19.4856	-0.0277808963746256	0.5646
-27.5411	-14.3299	-19.3575	-0.365851033810588	0.8843
-31.6696	-14.5309	-19.3846	-0.387929238667605	0.9574
-36.1058	-14.3042	-19.6212	-0.359859756859408	0.9593
-40.4288	-14.8269	-20.2949	-0.389227488028608	0.9201
-44.2286	-14.5422	-20.1746	0.00288852754435642	0.4961
-48.9042	-13.9033	-18.6929	0.222627614893071	0.1805
-53.5184	-13.6428	-17.4064	-0.141508774805206	0.8207
-57.819	-13.5707	-16.9101	0.211516525119719	0.2168
-62.0443	-15.0317	-18.4539	-0.223782732932652	0.9133
-65.6507	-15.8077	-20.1465	0.345030691609817	0.0584
-29.909	-26.3061	-11.9311	-0.423209210249312	0.9058
-35.4581	-26.4498	-10.9131	-0.328503215602333	0.8711
-41.5247	-26.7409	-9.23167	1.89117086034722	0
-48.088	-26.8933	-8.0028	0.284135584741282	0.0868
-54.5426	-26.8003	-6.31779	0.397733862889541	0.058
-60.5265	-25.9031	-3.97416	0.336421493869942	0.0994
-65.4544	-25.809	-2.63789	0.728995839144148	0.0131
-69.5081	-25.5646	-1.0765	0.514764354544528	0.0166
-15.4888	-37.1234	-4.62239	-0.442888526533483	0.9205
-19.8567	-37.8328	-5.16217	-0.24892205869126	0.7295
-23.9651	-37.6446	-4.69802	-0.552001944364508	0.8613
-28.2317	-37.7724	-4.07166	-0.507321684569103	0.8475
-32.3722	-37.8239	-3.78727	-0.440270829780262	0.8731
-36.4821	-38.9465	-3.97792	-0.177150227382842	0.6597
-40.7425	-39.222	-3.82007	15.7436997059089	0
-45.3999	-39.7848	-3.5163	2.46783305582888	0
-49.9798	-39.6248	-2.74774	-0.091779095886434	0.737
-54.1983	-40.3656	-2.40929	-0.0757186127618996	0.6538
-58.9354	-40.263	-2.02165	-0.122912695970916	0.812
-62.6267	-39.9948	-2.04657	-0.0875748506620327	0.6995
-65.9854	-40.462	-2.45765	-0.047048598843321	0.5844
-69.0903	-40.4163	-2.96161	-0.166249111237685	0.7905
-71.8989	-40.8523	-3.54908	-0.145218216869316	0.7273
-33.5192	21.2414	-32.0985	0.0324789016917488	0.4356
-36.9181	20.266	-29.3397	-0.0465892478228737	0.5755
-40.6139	19.4776	-26.7992	-0.00465702539540802	0.5043
-43.5876	18.4895	-24.4377	-0.0629170930147726	0.6048
-47.1519	17.5444	-22.0055	0.241690298840886	0.1383
-50.2058	16.5961	-19.9878	-0.0822619513065108	0.6907
-53.1729	15.4266	-18.202	0.033466954396183	0.4574
-56.2742	13.8168	-16.3293	0.287826568594155	0.054
-58.6816	12.1896	-14.403	-0.0219840140889359	0.5299
-26.8755	13.0015	-47.5236	-0.341071143275882	0.7267
-31.0595	11.8159	-45.4183	-0.215443666755182	0.749
-34.5451	10.7689	-44.0326	-0.117223990591773	0.651
-38.6484	9.61429	-44.4232	-0.0681509328526709	0.5568
-42.9369	8.67514	-44.032	0.056655379177639	0.4564
-47.3019	7.11485	-43.7169	0.0192944587247414	0.4668
-51.5192	6.09027	-43.0035	0.106418151470525	0.2844
-20.1288	-7.52824	-34.9346	-0.351433606529506	0.861
-23.7889	-7.02096	-35.5532	-0.418252175001941	0.9289
-27.7083	-6.91724	-36.1627	-0.276968364161055	0.8869
-32.4777	-7.07968	-36.6048	-0.0904314639746059	0.6645
-36.6922	-7.48128	-38.0825	0.0812672527083422	0.3799
-40.923	-6.96204	-38.1864	0.0317596478438373	0.41
-45.727	-5.68433	-38.1488	0.198570433273459	0.1414
-49.9419	-5.39135	-38.3295	-0.301529204760542	0.9772
-53.9414	-6.213	-38.862	-0.403530532240357	0.9427
-57.6975	-5.96322	-39.1229	-0.365991562660427	0.9723
-23.6786	-25.3903	-23.623	-0.453071200224338	0.9174
-27.2783	-24.8774	-22.1172	-0.310395708861572	0.8294
-30.8756	-24.7703	-20.9332	-0.0366916628828658	0.5471
-35.3246	-24.9483	-20.4861	-0.0926930049666835	0.6546
-39.5268	-25.3008	-19.8111	-0.184448246339935	0.8171
-44.0966	-25.4352	-18.9914	-0.275846523162083	0.9485
-49.2147	-24.779	-18.1311	-0.383704673748264	0.9866
-54.2187	-24.7429	-17.476	-0.38104812167355	0.9771
-58.7216	-24.9092	-16.7299	-0.365917305581387	0.9868
-63.2942	-24.9268	-15.1725	0.138756927170208	0.2741
-67.1861	-25.0531	-14.253	-0.236370961061123	0.8765
-70.3824	-25.3581	-13.3686	-0.172272946962258	0.8431
-5.93758	-47.2508	26.204	-0.130542248574661	0.7551
-10.0768	-46.8964	25.5384	0.173195025290416	0.3175
-13.6513	-47.2899	24.9937	0.379311912305841	0.0393
-17.287	-47.155	24.3016	0.188193938019463	0.1755
-20.6738	-46.8325	23.4255	5.33685099844689	0
-24.9029	-46.9804	23.0029	5.6386797317322	0
-29.2717	-46.3165	22.769	0.506520289148737	0.0445
-33.4189	-46.0994	22.3552	44.6160408178209	0
-37.453	-45.3304	21.9864	6.27586005059627	0
-41.1551	-45.1752	21.2848	0.627707120081792	0.0081
-45.6555	-44.3893	20.6898	2.10795322258377	0
-50.4689	-43.1901	20.0286	0.426829619692688	0.0232
-54.705	-42.6244	19.1299	2.10528285766015	0
-59.2995	-41.7756	18.0386	0.419438744447672	0.0277
-63.925	-42.0436	16.8141	0.107043864460995	0.2777
-67.6289	-41.368	15.977	0.220677642592333	0.1384
-69.9151	-40.2108	15.2163	1.17614787102291	0
[truncated: 68 more rows]
