# Supplementary material for: Multisensory flicker modulates widespread brain networks and reduces interictal epileptiform discharges
Source: Nat Commun. 2024 Apr 11;15:3156. doi: 10.1038/s41467-024-47263-y (PMC11009358; doi:10.1038/s41467-024-47263-y)
Supplement: Supplementary file 4 — Source Data [file 41467_2024_47263_MOESM4_ESM.zip › Source Data New Corrected/Figure_S3B_2.csv]

func_network	mod_sig	mod_amp
visual	0.0982	0.212003587397167
visual	0.0078	0.397979328152501
visual	0.9727	-0.325321065402061
visual	0.9644	-0.28082824637839
visual	0.8214	-0.146042150554082
visual	0.5673	-0.0326667744573704
visual	0.2772	0.111757622993289
visual	0.8355	-0.169958436263704
visual	0.9365	-0.226298979219682
visual	0.8926	-0.192948722724507
visual	0.1329	0.217258900770985
visual	0.0771	0.292808971273167
visual	0.8874	-0.146187953616901
visual	0.6173	-0.0492216832906208
visual	0.9892	-0.31416116931707
visual	0.8959	-0.202093893081811
visual	0.5195	-0.0108624759283812
visual	0.3653	0.0645631789342955
visual	0.7591	-0.134345949535486
visual	0.7768	-0.138872223120554
visual	0.5729	-0.0278976167329712
visual	0.708	-0.117332138595065
visual	0.954	-0.295443889493473
visual	0.1254	0.916126542273128
visual	0.3987	0.401431412010354
visual	0.0185	1.07958201885516
visual	0	27.3964220287288
visual	0	105.213745432882
visual	0	27.3242550129595
visual	0.0001	1.39387914188549
visual	0.2983	0.0806772873052377
visual	0.1289	0.227389764548678
visual	0.1054	0.246336632108577
visual	0.1451	0.161496581510038
visual	0.2499	0.114736743283822
visual	0.4909	0.00446587990518599
visual	0.5846	-0.0327903089088328
visual	0.5639	-0.0442613446036466
visual	0.4686	0.0125661777669788
visual	0.3056	0.129797184782407
visual	0.3822	0.0748802816548899
visual	0.6528	-0.0591214711659592
visual	0.4164	0.0501995980230505
visual	0.121	0.233676102829913
visual	0.6144	-0.11455029144388
visual	0.4021	0.0987532991551761
visual	0.4471	0.0640071007040119
visual	0.5894	-0.0579736796591643
visual	0.8504	-0.180242764625263
visual	0.0927	0.263568850586838
visual	0.1689	0.158780577235248
visual	0.4701	0.0127108274563059
visual	0.2694	0.126851135235634
visual	0.2877	0.0984114235496736
visual	0.5026	0.00163422863928231
visual	0.0002	4.35063008389188
visual	0	4.16137241064174
visual	0.0111	0.942539242384368
visual	0.0019	0.882904159478305
visual	0.0411	0.743581178089829
visual	0.2865	0.172793823453851
visual	0.1033	0.271700438744355
visual	0.121	0.245505149200048
visual	0.0847	0.265326445961587
visual	0.0042	1.10978939777841
visual	0.0011	0.858974074403573
visual	0.0092	0.976520264832951
visual	0.0202	0.71075484460596
visual	0.0001	5.35675773242825
visual	0	3.27327130552826
visual	0.7487	-0.178826682234574
visual	0.2101	0.121148472268263
visual	0.7854	-0.116474773152213
visual	0.1812	0.166510548635412
visual	0.0136	0.560555606737176
visual	0.0044	0.598607553449732
visual	0.2215	0.1474601472228
visual	0.0115	0.784811228643008
visual	0.0001	2.14953253883591
visual	0	6.69134639931577
visual	0.0011	0.965652546817704
visual	0.5926	-0.0400097559828499
visual	0.6697	-0.0661068734598824
visual	0.9858	-0.259515123785377
visual	0.123	0.252954742281564
visual	0.074	0.269153413619679
visual	0.7058	-0.0762692793969856
visual	0.589	-0.0512060835987557
visual	0.2628	0.290588014313902
visual	0.1202	0.227827952802913
visual	0	3.63401139144055
visual	0	0.984639340495087
visual	0.6365	-0.0599077606232925
visual	0.5068	-0.00135185016632555
visual	0.512	-0.00280700949333168
visual	0.5255	-0.0115302266750191
visual	0.4396	0.0227927626168345
visual	0.2146	0.154315267958288
visual	0.001	1.62072277381541
visual	0.0129	0.647976493273206
visual	0.298	0.0868232538154905
visual	0.0192	0.350655229113596
visual	0.0141	0.38300990284865
visual	0.0002	0.585925620402885
visual	0.0168	0.332931712008507
visual	0.9007	-0.193496019376541
visual	0.9829	-0.32551780349905
visual	0.9136	-0.230418109966381
visual	0	1.74494778990996
visual	0	3.13106598905309
visual	0.8034	-0.10943116138591
visual	0.2675	0.091325114760912
visual	0.4064	0.0547076728537865
visual	0.6944	-0.0819271472528754
visual	0.97	-0.395303931682291
visual	0.3178	0.102411735606245
visual	0.22	0.145162949550944
visual	0.3502	0.0545056768071359
visual	0.152	0.15976987835474
somatomotor	0.084	0.21342074239845
somatomotor	0.0014	0.606883345126147
somatomotor	0.4768	0.00895083950073627
somatomotor	0.0425	0.376879640271141
somatomotor	0.1093	0.315733423230159
somatomotor	0.3105	0.116852292697241
somatomotor	0.7859	-0.109646456520942
somatomotor	0.9555	-0.251944575961716
somatomotor	0.0132	1.13619453862695
somatomotor	0.3186	0.0893700764535788
somatomotor	0.4748	0.0119163315294863
somatomotor	0.5515	-0.0236158822802245
somatomotor	0.037	0.308489949761769
somatomotor	0.0607	0.302103784262036
somatomotor	0.3217	0.136363181627117
somatomotor	0	4.83012652292023
somatomotor	0	2.47767132293248
somatomotor	0.0608	0.361505404905305
somatomotor	0.1589	0.16490036747664
somatomotor	0.311	0.0727554252329727
somatomotor	0.1012	0.232151122202871
somatomotor	0	1.27989594824174
somatomotor	0	3.08101772937994
somatomotor	0.0006	0.759857377899446
somatomotor	0	12.7675229367601
somatomotor	0	1.83038437520053
somatomotor	0	21.4205100568152
somatomotor	0	33.8926793230658
somatomotor	0	7.67358239319467
somatomotor	0	9.09410390945909
somatomotor	0.4774	0.0165404178730444
somatomotor	0.0025	0.627298369895543
somatomotor	0.2643	0.116158012896417
somatomotor	0.2891	0.106067067638778
somatomotor	0.1106	0.468769553882507
somatomotor	0.3799	0.140283701100774
somatomotor	0.1063	0.31029084909036
somatomotor	0.206	0.176521989120792
somatomotor	0.3079	0.0659101127756965
somatomotor	0.0694	0.303939157891007
somatomotor	0.5993	-0.0377454543256052
somatomotor	0.4167	0.0356107711032323
somatomotor	0.7083	-0.101491242242255
somatomotor	0.1757	0.160093754749626
somatomotor	0.6971	-0.083171407760304
somatomotor	0.2035	0.219778095302013
somatomotor	0.0004	0.626607992254824
somatomotor	0	3.8194899723543
somatomotor	0.6091	-0.0604678444145057
somatomotor	0.4007	0.0529661709595408
somatomotor	0.1834	0.174631422345981
somatomotor	0.6821	-0.0671495882597105
somatomotor	0.1616	0.158012256402749
somatomotor	0.8999	-0.158825017774605
somatomotor	0.4189	0.0391146368654862
somatomotor	0.8351	-0.157768067441247
somatomotor	0.8954	-0.16155716893727
somatomotor	0.9866	-0.276280133600047
somatomotor	0.9662	-0.240103703159601
somatomotor	0.5198	-0.00789196278375548
somatomotor	0.0711	0.238380537732835
somatomotor	0.737	-0.104847272968352
somatomotor	0.2593	0.116628122292
somatomotor	0.7187	-0.0982200876753397
somatomotor	0.4322	0.0214910134215365
somatomotor	0.8748	-0.186542390719116
somatomotor	0.2041	0.156413183283345
somatomotor	0.0043	0.903628884718073
somatomotor	0.0391	0.302351125536952
somatomotor	0.4687	0.0122362295231417
somatomotor	0.9292	-0.204247410855985
somatomotor	0.4861	0.00910691643908024
somatomotor	0.5492	-0.0209618797228951
somatomotor	0.4682	0.020999607736051
somatomotor	0.7112	-0.101482585836427
somatomotor	0.2572	0.140520733364615
somatomotor	0.5626	-0.0223321816300258
somatomotor	0.9653	-0.235868562316565
somatomotor	0.7809	-0.144375730851649
somatomotor	0.0516	0.302025237796413
somatomotor	0.0973	0.285545623199177
somatomotor	0.6829	-0.083013381421939
somatomotor	0.6167	-0.0437201313440893
somatomotor	0.3522	0.068742236109959
somatomotor	0	2.90970129986734
somatomotor	0.0002	2.3318980514371
somatomotor	0.1944	0.18144554709706
somatomotor	0.0005	2.23582367511254
somatomotor	0.0008	2.66808152202188
somatomotor	0.1629	0.210333048495754
somatomotor	0.9748	-0.23531537585291
somatomotor	0.0137	2.46419996696993
somatomotor	0.0012	2.73842449304134
somatomotor	0.0143	0.511594327991055
somatomotor	0.2351	0.114244968670229
somatomotor	0.8285	-0.123885016324397
somatomotor	0.4359	0.0305745794406511
somatomotor	0.0224	0.876867022246979
somatomotor	0	4.24397681489464
somatomotor	0.2364	0.117577908563285
somatomotor	0.614	-0.0498348276412016
somatomotor	0.5425	-0.0154861902998612
somatomotor	0.322	0.0824834551916134
somatomotor	0.9255	-0.196443362858753
somatomotor	0.8494	-0.142672770882695
somatomotor	0.9362	-0.221352091468784
somatomotor	0.3899	0.0478673455115524
somatomotor	0.577	-0.0324774795704313
somatomotor	0.0067	4.02059776016862
somatomotor	0.0049	1.12936100854751
somatomotor	0.288	0.128274019647224
somatomotor	0.0939	0.332361501053005
somatomotor	0.5503	-0.0259932869093452
somatomotor	0.5581	-0.0285985394550775
somatomotor	0.9846	-0.298712458749513
somatomotor	0.9497	-0.214281257465054
somatomotor	0.7841	-0.117866257739111
somatomotor	0	6.84396874313823
somatomotor	0	2.37858651138385
somatomotor	0.0032	0.686055433986165
somatomotor	0	2.82799942331523
somatomotor	0	2.27430836423627
somatomotor	0.0088	0.456354399889301
somatomotor	0.1187	0.254929084655426
somatomotor	0.8267	-0.122835333451595
somatomotor	0.2044	0.098027614859886
somatomotor	0.577	-0.0428864948436338
somatomotor	0	3.95843712457721
somatomotor	0.0609	0.441847684931879
somatomotor	0.0107	0.550374236786652
somatomotor	0.0353	0.376336982367048
somatomotor	0	1.92151248586923
somatomotor	0.9407	-0.232343581956386
somatomotor	0.5147	-0.00799232757450952
somatomotor	0.4491	0.0267107701812492
somatomotor	0.3756	0.0519936891729462
somatomotor	0.2493	0.136142852032031
somatomotor	0.5284	-0.00878359024936848
somatomotor	0.3391	0.044282116455594
somatomotor	0.7838	-0.129490998519378
somatomotor	0.7967	-0.16372809554481
somatomotor	0.5196	-0.0111162394953771
somatomotor	0.4242	0.0273822574483134
somatomotor	0.8898	-0.16827612967874
somatomotor	0.483	0.021749409483077
somatomotor	0.2096	0.13019394393713
somatomotor	0.0004	0.399976990221986
somatomotor	0	3.36329783013513
somatomotor	0.027	0.451460249782468
somatomotor	0.325	0.0725038847958925
somatomotor	0.011	0.577403137614381
somatomotor	0	1.78408385195159
somatomotor	0	1.24257358106519
somatomotor	0.4619	0.0119429210390429
somatomotor	0.0372	0.349399105303252
somatomotor	0.3433	0.0622608621081124
somatomotor	0.0203	0.442734011965353
somatomotor	0.5309	-0.0148157748422008
somatomotor	0.3042	0.085721211119812
somatomotor	0.9428	-0.274660427808166
somatomotor	0.8514	-0.181743405834033
somatomotor	0.5168	-0.00598509942307779
somatomotor	0.3619	0.057106893690013
somatomotor	0.2487	0.141443446873376
somatomotor	0.4538	0.0196694408058986
somatomotor	0.5693	-0.0231521939802414
dorsal-attention	0.4094	0.0471731391329464
dorsal-attention	0.1811	0.157431177412701
dorsal-attention	0.3064	0.073217505036284
dorsal-attention	0.9676	-0.279042616570861
dorsal-attention	0.611	-0.0457011412602333
dorsal-attention	0.1662	0.216209485289202
dorsal-attention	0.2021	0.162223842128295
dorsal-attention	0.0031	3.69254449419383
dorsal-attention	0.3592	0.0547198737151746
dorsal-attention	0.1828	0.161752411962223
dorsal-attention	0.5408	-0.0150455094674141
dorsal-attention	0.8238	-0.147266201773041
dorsal-attention	0.8165	-0.15174963996692
dorsal-attention	0.0515	0.332207757406444
dorsal-attention	0.0046	0.596518315049803
dorsal-attention	0.0792	0.388374983820339
dorsal-attention	0.0865	0.276362753264178
dorsal-attention	0.1359	0.1714296712359
dorsal-attention	0.4877	0.00567244780275611
dorsal-attention	0.9177	-0.207840524004531
dorsal-attention	0.3658	0.0659236895301214
dorsal-attention	0.0853	0.295853825924363
dorsal-attention	0.5419	-0.0133318844410978
dorsal-attention	0.0061	0.653619055618193
dorsal-attention	0.0001	1.38663530827757
dorsal-attention	0.9659	-0.353561310303742
dorsal-attention	0.9565	-0.380114324136265
dorsal-attention	0.6045	-0.0690542293787163
dorsal-attention	0.3108	0.109543444245413
dorsal-attention	0.1917	0.175087925119628
dorsal-attention	0.5378	-0.0212049154823798
dorsal-attention	0.7073	-0.0946919680324937
dorsal-attention	0.3742	0.0547323611766548
dorsal-attention	0.4593	0.0215860833480812
dorsal-attention	0.2558	0.212337603246495
dorsal-attention	0.4644	0.0269382953106081
dorsal-attention	0.8208	-0.203566645352267
dorsal-attention	0.8077	-0.165158858644597
dorsal-attention	0.0761	0.282357484663753
dorsal-attention	0.8788	-0.235243582365621
dorsal-attention	0.6675	-0.100367655711818
dorsal-attention	0.6923	-0.0808617790439152
dorsal-attention	0.1283	0.195415843157981
dorsal-attention	0.0197	0.49544654893177
dorsal-attention	0.0333	0.420327649522007
dorsal-attention	0.651	-0.0698637769607356
dorsal-attention	0.7054	-0.0698839513474413
dorsal-attention	0.7195	-0.0870219790072704
dorsal-attention	0.5173	-0.00961236376652586
dorsal-attention	0.1387	0.277016814299921
dorsal-attention	0.5543	-0.0244734591526903
dorsal-attention	0.6461	-0.0805275258533215
dorsal-attention	0.2524	0.130836839951785
dorsal-attention	0.1389	0.206487796112112
dorsal-attention	0.504	-0.00374538756710407
dorsal-attention	0.1284	0.204339458471892
dorsal-attention	0.4445	0.0277289197010073
dorsal-attention	0.0943	0.239654928063515
dorsal-attention	0.4257	0.0267523940720438
dorsal-attention	0.2517	0.126377134352145
dorsal-attention	0.1502	0.201127131322762
dorsal-attention	0.7388	-0.0822419395761105
dorsal-attention	0.1852	0.153819134734875
dorsal-attention	0.598	-0.0340774239533826
dorsal-attention	0.2614	0.0995946937118197
dorsal-attention	0.1259	0.217260314745965
dorsal-attention	0.1511	0.217237807013162
dorsal-attention	0.2746	0.137479722130823
dorsal-attention	0.4986	0.00142687203032099
dorsal-attention	0.515	-0.00602154498115637
dorsal-attention	0.6479	-0.0644433835184228
dorsal-attention	0.6685	-0.066025722915747
dorsal-attention	0.569	-0.0323618571793475
dorsal-attention	0.126	0.203863556651506
dorsal-attention	0.3383	0.0753778562840688
dorsal-attention	0.7726	-0.11201612442396
dorsal-attention	0.4843	0.0104594656836858
dorsal-attention	0.5465	-0.0169333125204734
dorsal-attention	0.6142	-0.0481690460513232
dorsal-attention	0.5509	-0.0183233206094008
dorsal-attention	0.2086	0.126993961818297
dorsal-attention	0.0004	0.922904828531956
dorsal-attention	0	1.05317558131321
dorsal-attention	0.2907	0.095450243733235
dorsal-attention	0.9916	-0.285529055822573
dorsal-attention	0.9844	-0.285762505542849
dorsal-attention	0.3291	0.101149756191671
dorsal-attention	0.1638	0.197206708127894
dorsal-attention	0.6318	-0.0743604953630995
dorsal-attention	0.1591	0.192154576410369
dorsal-attention	0.2698	0.124201764736972
dorsal-attention	0.2322	0.128108869574505
dorsal-attention	0.7805	-0.136469812224477
dorsal-attention	0.8667	-0.191125082638012
dorsal-attention	0.5065	-0.000879620703950978
dorsal-attention	0.4946	0.00440396757010419
dorsal-attention	0.7231	-0.107725289672512
dorsal-attention	0.7535	-0.116402865987713
dorsal-attention	0.5162	-0.012771377191671
dorsal-attention	0.6416	-0.0472517402637738
dorsal-attention	0.4964	0.00248021449087021
dorsal-attention	0.2716	0.121704525240349
dorsal-attention	0.004	1.09895328082177
dorsal-attention	0.0004	1.00025327247779
dorsal-attention	0.0078	0.561520710538973
dorsal-attention	0.0437	0.405304695970198
dorsal-attention	0.0931	0.218079923440002
dorsal-attention	0.7371	-0.106474380904619
dorsal-attention	0.1518	0.186417399686309
dorsal-attention	0.1685	0.199671063915608
dorsal-attention	0.5945	-0.040405552409311
dorsal-attention	0.0273	0.481696369427449
dorsal-attention	0.0193	0.418039109622159
dorsal-attention	0.3286	0.0762333279367762
dorsal-attention	0.6073	-0.0382057170214515
dorsal-attention	0.0055	1.21270692849258
dorsal-attention	0.4395	0.0244516950677467
dorsal-attention	0.4855	0.00713037466446509
dorsal-attention	0.08	0.209229135490101
dorsal-attention	0.9	-0.161822405570331
dorsal-attention	0.7052	-0.0811571957178161
dorsal-attention	0.0142	0.362468549399014
ventral-attention	0.9557	-0.177250273593637
ventral-attention	0	1.62293844225503
ventral-attention	0.1998	0.191042000192803
ventral-attention	0.0377	0.316019283371538
ventral-attention	0.0053	2.21738843770753
ventral-attention	0.6283	-0.0531314731519182
ventral-attention	0.5301	-0.01371862551479
ventral-attention	0.1548	0.161203044321166
ventral-attention	0.0393	0.336279620460718
ventral-attention	0.0905	0.246824022556299
ventral-attention	0	0.899121447824474
ventral-attention	0.2946	0.0926728467047302
ventral-attention	0	10.4104766011629
ventral-attention	0	31.3062226584535
ventral-attention	0.4165	0.04423706273719
ventral-attention	0.3627	0.0526779635052939
ventral-attention	0.4824	0.0102882202881394
ventral-attention	0.5061	-0.00175853541638016
ventral-attention	0.5359	-0.0153554717677195
ventral-attention	0.4915	0.00622509201970223
ventral-attention	0.155	0.181675383872955
ventral-attention	0.4013	0.0424553783554926
ventral-attention	0.3343	0.0837448900970121
ventral-attention	0.0336	0.35546262467649
ventral-attention	0.3596	0.0870902148379413
ventral-attention	0.0581	0.401992131570489
ventral-attention	0.0548	0.405992527060445
ventral-attention	0.5383	-0.0223666086970408
ventral-attention	0.8302	-0.182651203095666
ventral-attention	0.4062	0.0366324809304808
ventral-attention	0.0297	0.364969659886248
ventral-attention	0.762	-0.114455991799317
ventral-attention	0.7188	-0.0826989136662154
ventral-attention	0.139	0.211455490479061
ventral-attention	0.4125	0.0432127740084312
ventral-attention	0.6433	-0.062674332417622
ventral-attention	0.6114	-0.0521432323548605
ventral-attention	0.9652	-0.264895447577621
ventral-attention	0.8984	-0.182718737448424
ventral-attention	0.3886	0.047047857678193
ventral-attention	0.0311	0.369426045003306
ventral-attention	0.0001	1.28650442716037
ventral-attention	0.6661	-0.0546908598546111
ventral-attention	0.5212	-0.0109468849018031
ventral-attention	0.4127	0.0722292009002865
ventral-attention	0.8706	-0.180278448789256
ventral-attention	0.4564	0.0153885428425566
ventral-attention	0.0788	0.30463963387481
ventral-attention	0.0317	0.317649131345393
ventral-attention	0.1419	0.177199296803192
ventral-attention	0.7004	-0.086875671967117
ventral-attention	0.0277	0.435224838054559
ventral-attention	0.5451	-0.0179348613524231
ventral-attention	0.0257	0.424748601992254
ventral-attention	0.0002	0.750839212999077
ventral-attention	0.0846	0.293391661731314
ventral-attention	0.0116	0.471220708537474
ventral-attention	0.9717	-0.258349125648312
ventral-attention	0.4275	0.0357932757761119
ventral-attention	0.9412	-0.258451041512698
ventral-attention	0.3592	0.083525020382726
ventral-attention	0.3349	0.0733918240094107
ventral-attention	0.297	0.0935418738320919
ventral-attention	0.5284	-0.0154455451763865
ventral-attention	0.7542	-0.124311537010624
ventral-attention	0.8282	-0.216452567696897
ventral-attention	0.0051	0.679910848375397
ventral-attention	0.0648	0.400120660702509
ventral-attention	0.0037	0.482464359534051
ventral-attention	0.5441	-0.0252643601255358
ventral-attention	0.344	0.0790780025638222
ventral-attention	0.4538	0.0209031420225083
ventral-attention	0.2216	0.18683312610166
ventral-attention	0.3249	0.130184234044708
ventral-attention	0.4003	0.0488220194637741
ventral-attention	0.4123	0.0408928081373832
ventral-attention	0.1077	0.225774351203764
ventral-attention	0.319	0.102213809639773
ventral-attention	0.3482	0.0745870218458622
ventral-attention	0.6268	-0.0585317227536858
ventral-attention	0.2359	0.334411864700886
ventral-attention	0.0013	1.93923593810843
ventral-attention	0.0078	1.57452288041548
ventral-attention	0.535	-0.0185106267720243
ventral-attention	0.0045	2.74212872057059
ventral-attention	0.0508	0.794797229124571
ventral-attention	0.8971	-0.181641754603507
ventral-attention	0	1.71169080137355
ventral-attention	0.0591	0.33886970668532
ventral-attention	0	7.23062792378113
ventral-attention	0.0015	0.655289573547224
ventral-attention	0.1911	0.172204803547369
ventral-attention	0.3561	0.0546887748608735
ventral-attention	0.2889	0.10551277870797
ventral-attention	0.0004	0.764595508630677
ventral-attention	0.0678	0.316865673084369
ventral-attention	0.2953	0.0875518727605469
ventral-attention	0.1807	0.158802590483168
ventral-attention	0.2534	0.169097869183236
ventral-attention	0.2901	0.117505018529357
ventral-attention	0.251	0.385239739981967
ventral-attention	0.8314	-0.207997070965888
ventral-attention	0.9141	-0.262756074005764
ventral-attention	0.6453	-0.0696974000102166
ventral-attention	0.5397	-0.0181175262291084
ventral-attention	0.6426	-0.13393284504888
ventral-attention	0.454	0.0176856762947175
ventral-attention	0.9122	-0.233579292784026
ventral-attention	0.8929	-0.203551145510232
ventral-attention	0.6403	-0.0598352990882485
ventral-attention	0.3349	0.168307786193746
ventral-attention	0.0806	0.227828867304378
ventral-attention	0.0044	0.490217694418859
ventral-attention	0.0054	0.592510991695429
ventral-attention	0.1883	0.15638351446838
ventral-attention	0.1768	0.234898054022932
ventral-attention	0.3008	0.128156134301172
ventral-attention	0.0995	0.197942551145357
ventral-attention	0.3165	0.102420460884976
ventral-attention	0.0024	0.627363876528177
ventral-attention	0.0277	0.637097909952421
ventral-attention	0.2524	0.189207130805943
ventral-attention	0.5554	-0.0274295710342581
ventral-attention	0.2414	0.117638137078272
ventral-attention	0.4709	0.0149272263496962
ventral-attention	0.3061	0.0874541790357799
ventral-attention	0.3803	0.054891984447043
ventral-attention	0.4472	0.0234549935913229
ventral-attention	0.5681	-0.0277220624030978
ventral-attention	0.8302	-0.163255167068329
ventral-attention	0.0018	0.876939174648955
ventral-attention	0.5014	-0.00153283078660826
ventral-attention	0.9167	-0.227930653502657
ventral-attention	0.7109	-0.0999457662367251
ventral-attention	0.2271	0.136847071361175
ventral-attention	0.2156	0.137709610342797
ventral-attention	0.3628	0.0649117288914773
ventral-attention	0.3199	0.0771256277358543
ventral-attention	0.6739	-0.0847076387876267
ventral-attention	0.8678	-0.170306159557953
ventral-attention	0.407	0.0347085795856801
ventral-attention	0.7492	-0.104420469843888
ventral-attention	0.9073	-0.209085224345532
ventral-attention	0.0734	0.338004916020938
ventral-attention	0.1409	0.203439787044124
ventral-attention	0.6772	-0.0753134442601927
ventral-attention	0.9585	-0.170592242055547
ventral-attention	0.4702	0.0123491124740234
ventral-attention	0.2938	0.0856946349666621
ventral-attention	0.3219	0.0818465651985874
ventral-attention	0.8935	-0.178471210621262
ventral-attention	0.3984	0.0543920422562592
ventral-attention	0.9895	-0.352669403251248
ventral-attention	0.9231	-0.21640330812275
ventral-attention	0.2659	0.122204704059119
ventral-attention	0.0157	0.460957124199703
ventral-attention	0.1989	0.188677775559857
ventral-attention	0.3184	0.173984273967055
ventral-attention	0.7862	-0.13846115297799
ventral-attention	0.5693	-0.0360001004571374
ventral-attention	0.8624	-0.14208881066918
ventral-attention	0.4837	0.00909428171151339
ventral-attention	0.115	0.308460919692332
ventral-attention	0.0003	0.943104185146537
ventral-attention	0.0084	0.586968706321007
ventral-attention	0.0493	0.313654751604944
ventral-attention	0.5222	-0.0351656422321677
ventral-attention	0.4607	0.0333268411279379
ventral-attention	0.6637	-0.202238141331977
ventral-attention	0.4341	0.0659479908114855
ventral-attention	0.309	0.168956251858126
ventral-attention	0.0507	0.281429729036054
ventral-attention	0.3092	0.0897767207538864
ventral-attention	0.2848	0.113541075903129
ventral-attention	0.8985	-0.160772431892164
ventral-attention	0.4936	0.000913463239496703
ventral-attention	0.3186	0.0679825716505056
ventral-attention	0.6124	-0.0373608162422295
ventral-attention	0.6338	-0.0553942556206283
ventral-attention	0.0068	0.503139146930657
ventral-attention	0.0987	0.301645166882283
ventral-attention	0.5155	-0.00595854316584454
ventral-attention	0.3924	0.0516579171372187
ventral-attention	0.0459	0.261986949724271
ventral-attention	0.1602	0.179477539826681
ventral-attention	0.3104	0.0816023105335861
limbic	0.9394	-0.269888440586189
limbic	0.6668	-0.0663100297350114
limbic	0.2312	0.164244191725018
limbic	0.5437	-0.0169309420291067
limbic	0.0454	0.287800033416945
limbic	0.6035	-0.0496582135786804
limbic	0.9376	-0.289380040187756
limbic	0.1096	0.228681728185844
limbic	0.1137	0.242213152611835
limbic	0.0696	0.203209468104982
limbic	0.7487	-0.10008583750523
limbic	0.8294	-0.165097009666224
limbic	0.5917	-0.038472018393546
limbic	0.8107	-0.148119257204674
limbic	0.4603	0.0199993309928761
limbic	0.6483	-0.22993419308635
limbic	0.7682	-0.394590881290558
limbic	0.2528	0.139056351877538
limbic	0.0652	0.321860106866826
limbic	0.3882	0.0628831460525194
limbic	0.4692	0.014210222882646
limbic	0.1529	0.217601514229528
limbic	0	1.63893259315709
limbic	0.0002	0.900601856617786
limbic	0.5266	-0.0116534634960181
limbic	0.8723	-0.192897125599403
limbic	0.2365	0.771635690131722
limbic	0.019	2.95706052302658
limbic	0.8524	-0.193497068960384
limbic	0.9245	-0.25504657386837
limbic	0.6435	-0.067321094385405
limbic	0.1823	0.183200470720261
limbic	0.1954	0.170740663063674
limbic	0.9301	-0.277692895838834
limbic	0.5928	-0.0578037472477189
limbic	0.9293	-0.255431977892662
limbic	0.5483	-0.0183773947841075
limbic	0.1657	0.165778211173258
limbic	0.4885	0.00448765279734098
limbic	0.6031	-0.0420580594010705
limbic	0.3918	0.0459499838917434
limbic	0.7384	-0.321943515573944
limbic	0.4783	0.01042528856009
limbic	0.2538	0.0878623157131231
limbic	0.9272	-0.218918826958102
limbic	0.791	-0.168656458299709
limbic	0.608	-0.078521063434552
limbic	0.6211	-0.107354993795204
limbic	0.7741	-0.179957419525277
limbic	0.3547	0.0645113985262664
limbic	0.767	-0.122324315663134
limbic	0.9877	-0.244112733723993
limbic	0.591	-0.0372637643414885
limbic	0.2441	0.106834953601162
limbic	0.289	0.10488093132229
limbic	0.1691	0.168052481714921
limbic	0.9174	-0.18208024301395
limbic	0.9526	-0.2179598091108
limbic	0.6848	-0.0772247754609799
limbic	0.1274	0.289933434418233
limbic	0.4211	0.0639014403981231
limbic	0.7131	-0.0877745008845486
limbic	0.9069	-0.345293394277949
limbic	0.9356	-0.490920117231194
limbic	0.334	0.0962295766095567
limbic	0.4585	0.167688346827113
limbic	0.4772	0.00850094548606317
limbic	0.6336	-0.0666494634509014
limbic	0.0634	0.42378382452289
limbic	0.2042	0.250935677571995
limbic	0.5277	-0.0148061071738429
limbic	0.9772	-0.276290723074646
limbic	0.5941	-0.0946231619288193
limbic	0.7856	-0.143357775932725
limbic	0.9559	-0.272149730940808
limbic	0.9255	-0.272634370438424
limbic	0.8373	-0.184513174244748
limbic	0.7857	-0.131242670388148
limbic	0.2934	0.0918972031510239
limbic	0.602	-0.0390373361249733
limbic	0.3773	0.0471757830195498
limbic	0.688	-0.0866834439791671
limbic	0.8902	-0.220400496095943
limbic	0.0943	0.215435940220558
limbic	0.3146	0.0875935307850677
limbic	0.5446	-0.012245530171855
limbic	0.5569	-0.0166588532382698
limbic	0.7669	-0.104103061181506
limbic	0.9083	-0.215333715942011
limbic	0.6225	-0.0682830007898053
limbic	0.7555	-0.087869498032169
limbic	0.1437	0.346893851815654
limbic	0.5459	-0.0307762413421871
limbic	0.8161	-0.147970378756468
limbic	0.0985	0.252152255366254
limbic	0.5714	-0.0270180556118104
limbic	0.3732	0.0694923520703148
limbic	0.6061	-0.0496036168485287
limbic	0.3209	0.103808419038489
limbic	0.197	0.189557915854438
limbic	0.9668	-0.258603926709909
limbic	0.506	-0.000509987895983
limbic	0.1459	0.231430170811967
limbic	0.1711	0.170610450257221
limbic	0.4918	0.00623592655514571
limbic	0.8909	-0.213390206078938
limbic	0.9858	-0.286068061778935
limbic	0.7911	-0.123946558060036
limbic	0.7997	-0.153948558996052
limbic	0.7138	-0.0997444415577952
limbic	0.6694	-0.067970532504827
limbic	0.8648	-0.159784035325934
limbic	0.1297	0.190253982515286
limbic	0.5345	-0.0137730877727336
limbic	0.7552	-0.0972800225107566
limbic	0.0901	0.216207197715018
limbic	0.0156	0.468263324753567
limbic	0.0991	0.218571566533685
limbic	0.3797	0.0511020879669082
limbic	0.6998	-0.0976628182157253
limbic	0.6293	-0.0878785272504593
limbic	0.6375	-0.0835097566424479
limbic	0.4488	0.020100545209945
limbic	0.0811	0.192134856788726
limbic	0.0604	0.235994893763807
limbic	0.3787	0.0545528095453509
limbic	0.8263	-0.164420664577305
limbic	0.109	0.236501865350156
limbic	0.1958	0.171972351255581
limbic	0.7537	-0.093440691218876
limbic	0.5107	0.000702085466586233
limbic	0.0374	0.367849749195813
limbic	0.0566	0.288978695794313
limbic	0.0009	0.670908547932492
limbic	0.3063	0.0713782469571336
limbic	0.5716	-0.0325678295937106
limbic	0.5201	-0.00341261206904386
limbic	0.307	0.097178386145611
limbic	0.6112	-0.0358320909335096
limbic	0.2526	0.089585640694537
limbic	0.8199	-0.148240987479651
limbic	0.7085	-0.092967871548954
limbic	0.3463	0.0662229750626115
limbic	0.6619	-0.0718143430153817
limbic	0.4561	0.0186334221279427
limbic	0.4469	0.0207766348779188
limbic	0.5484	-0.0172395057750708
limbic	0.9351	-0.20864140190255
limbic	0.9366	-0.220903778269691
limbic	0.9776	-0.2858135756869
limbic	0.9977	-0.280927618634406
limbic	0.9448	-0.200616202217574
limbic	0.4088	0.0398074015151526
limbic	0.3866	0.0538259494160684
limbic	0.31	0.0852733410009341
limbic	0.5188	-0.00925193546125513
limbic	0.9698	-0.263112969155192
limbic	0.9825	-0.265317832041083
limbic	0.3354	0.083000541636892
limbic	0.5648	-0.0310376887341881
limbic	0.7791	-0.112185918523113
limbic	0.462	0.0285945248042814
limbic	0.2028	0.218400156022684
limbic	0.5709	-0.13212826262542
limbic	0.4056	0.0712597806610689
limbic	0.2536	0.209181697743766
limbic	0.8112	-0.237295950405564
limbic	0.0494	0.377889938719125
limbic	0.5283	-0.0190280875903106
limbic	0.2515	0.134452216899904
limbic	0.2263	0.163878176131668
limbic	0.9241	-0.263193782967605
limbic	0.3217	0.0890463624033662
limbic	0.7434	-0.111543800865108
limbic	0.3296	0.0861408113970155
limbic	0.0002	0.766788672406567
limbic	0.3547	0.0623945066654203
limbic	0.7244	-0.0810157890020565
limbic	0.8544	-0.127523860104736
limbic	0.3301	0.0736844735418216
limbic	0.6491	-0.0818621243134252
limbic	0.339	0.0828954166768119
limbic	0.0965	0.23410975192138
limbic	0.009	0.651750912404905
limbic	0.5457	-0.0200438125187681
limbic	0.8589	-0.194119306473159
limbic	0.9405	-0.254539855346051
limbic	0.9391	-0.180827652418399
limbic	0.7918	-0.118906475980271
limbic	0.5408	-0.0143433778188213
limbic	0.6133	-0.0333654326572456
limbic	0	1.48668385367255
limbic	0.4698	0.0213945218226426
limbic	0.4177	0.0371741574531599
limbic	0.7682	-0.116482317202893
limbic	0.0723	0.247982968773971
limbic	0.0987	0.225019046740637
limbic	0.529	-0.0143549857437543
limbic	0.6504	-0.0640449683235451
limbic	0.4367	0.0334720749835855
limbic	0.0377	0.319994811395989
limbic	0.0375	0.361659329112292
limbic	0.2723	0.114324361742289
limbic	0.652	-0.0689411037666959
limbic	0.5837	-0.0365365735666804
limbic	0.7072	-0.0656138646205103
limbic	0.3143	0.0848456117450589
limbic	0.1055	0.466954086411108
limbic	0.6611	-0.0840114282600397
limbic	0.7781	-0.114660475850661
limbic	0.1677	0.180102387679209
limbic	0.394	0.0458728685477159
limbic	0.4941	0.00292980410421095
limbic	0.3988	0.0458271063774847
limbic	0.2778	0.109891193000219
limbic	0.4696	0.0118063765239629
limbic	0.9227	-0.227835585895675
limbic	0.6723	-0.0957651054933454
limbic	0.5513	-0.0301218248112542
limbic	0.2714	0.125858236829429
limbic	0.2418	0.139857972954238
limbic	0.1869	0.263372018390882
limbic	0.1317	0.284771834809675
limbic	0.021	0.362391816888039
limbic	0.6206	-0.0408661571551345
limbic	0.815	-0.142948441028839
limbic	0.7046	-0.0676908698652122
limbic	0.9939	-0.292033290428197
limbic	0.8682	-0.171677625739859
limbic	0.7113	-0.0908910825844664
limbic	0.6285	-0.0565208749146013
limbic	0.5904	-0.0475160926200948
limbic	0.3276	0.0896321420977779
limbic	0.0984	0.275104360824098
limbic	0.1502	0.181438805533967
limbic	0.5088	-0.00597597581977305
limbic	0.6212	-0.050795765583501
limbic	0.8225	-0.149395685220463
limbic	0.5752	-0.0414179433203056
limbic	0.4599	0.0195973795798605
limbic	0.1313	0.163482335646763
limbic	0.1312	0.19136401337672
limbic	0.7861	-0.102337525373893
limbic	0.9747	-0.297585718672832
limbic	0.7498	-0.0972795380360435
limbic	0.4554	0.0179487980885684
limbic	0.2131	0.137700734414599
limbic	0.0364	0.454913694527777
limbic	0.7149	-0.104111978041233
limbic	0.5549	-0.0201884094132826
limbic	0.9117	-0.177292401677397
limbic	0.5455	-0.0216452878079759
limbic	0.5958	-0.0419947137937486
limbic	0.09	0.220315413599994
limbic	0.0674	0.279177474295827
limbic	0.8141	-0.136343115218559
limbic	0.6719	-0.0672302430639908
limbic	0.9362	-0.216293190644186
limbic	0.6687	-0.154551370468811
limbic	0.6245	-0.0943838819594131
limbic	0.1775	0.215340856654748
limbic	0.1346	0.186576851024365
limbic	0.7978	-0.139220288515556
limbic	0.286	0.0877128944859433
limbic	0.0967	0.314022024969507
limbic	0.3773	0.0658965835123082
limbic	0.5605	-0.0171463865203272
limbic	0.3818	0.0489355104372378
limbic	0.941	-0.228979451073124
limbic	0.9856	-0.276787717171961
limbic	0.8874	-0.182982450860457
limbic	0.7871	-0.109491313494567
limbic	0.8981	-0.169554291892271
limbic	0.8094	-0.124558497969978
limbic	0.3354	0.0660538621006612
limbic	0.3167	0.0764092179523146
limbic	0.7706	-0.113792967791879
limbic	0.8714	-0.178496322997055
limbic	0.4586	0.0183027586960118
limbic	0.2511	0.137735914863171
limbic	0.995	-0.381941577206555
limbic	0.4244	0.404207274818871
limbic	0.4054	0.0651470954109719
limbic	0.6081	-0.0534845020222688
limbic	0.9228	-0.350714772978208
limbic	0.2799	0.0575549286396351
limbic	0	5.22295579287197
limbic	0.8825	-0.432268297155015
limbic	0.8873	-0.183302625461567
limbic	0.843	-0.161485950075992
limbic	0.0009	0.71312159977338
limbic	0	4.62858643467597
limbic	0.6128	-0.0820143111805629
limbic	0.8005	-0.39947540202035
limbic	0.9523	-0.39580371369765
limbic	0.0817	0.258377074670965
limbic	0.6826	-0.0638100994548474
limbic	0.6742	-0.0651690347331627
limbic	0.5011	-0.00171687004138565
limbic	0.4931	0.00165877259396563
limbic	0.8487	-0.262903543715087
limbic	0.7683	-0.168885271017229
limbic	0.5919	-0.0514215515881555
limbic	0.8978	-0.21460819192027
limbic	0.9749	-0.284382391499984
limbic	0.9256	-0.210651323238787
limbic	0.5156	-0.011528197508234
limbic	0.201	0.136041149919694
limbic	0.3876	0.0425912194921045
limbic	0.0742	0.299509277031167
limbic	0.1615	0.181064188856912
limbic	0.7119	-0.0772164622680461
limbic	0.7739	-0.121854288827323
limbic	0.5171	-0.00815295229659829
limbic	0.2749	0.261278982859863
limbic	0.1812	0.285709749405902
limbic	0.6089	-0.0530742359314509
limbic	0.9217	-0.201880516435443
limbic	0.1711	0.208612940280257
limbic	0.3444	0.15952862310709
limbic	0.6655	-0.131385715711549
limbic	0.0087	1.41916594067908
limbic	0	78.9763098988071
limbic	0	35.7035320312808
limbic	0.0565	0.428126273646631
limbic	0.1722	0.207064989268966
limbic	0.0902	0.261366130653636
limbic	0	2.18004070526635
limbic	0.3704	0.0510516045083274
limbic	0.8355	-0.161816322895494
limbic	0.0118	0.517282802061077
limbic	0.0103	0.521056106422
limbic	0.1202	0.243795976492336
limbic	0.2267	0.157634768568838
limbic	0.6599	-0.0563169792100696
limbic	0.8841	-0.19511183802783
limbic	0.4879	0.00182064957544492
limbic	0.102	0.267807388902392
limbic	0.2967	0.120043521229239
limbic	0.078	0.220879852033383
limbic	0.4624	0.0135619729796357
limbic	0.9706	-0.259580802263241
limbic	0.7779	-0.121029090992582
limbic	0.4468	0.0218061527474736
limbic	0.2832	0.110074338397199
limbic	0.3968	0.0489127583794591
limbic	0.5423	-0.0167406534679528
limbic	0.2513	0.362694288219484
limbic	0.0057	1.2011853906143
limbic	0.3027	0.276395714483648
limbic	0.0001	2.17768826615858
limbic	0	2.47565740500546
limbic	0.871	-0.381706880991103
limbic	0.9287	-0.491147687898022
limbic	0.3813	0.186444410797283
limbic	0.2567	0.240344022587348
limbic	0	32.8794420007082
limbic	0	12.7135369427785
limbic	0.6007	-0.0429418567611241
limbic	0	1.08331400700494
limbic	0.2421	0.182790622896184
limbic	0.8323	-0.170773378645592
limbic	0.7491	-0.101915676441487
limbic	0.2181	1.32689951530284
limbic	0.2343	0.762774865137912
limbic	0.3523	0.0949823379016963
limbic	0.8827	-0.188706755010456
limbic	0.731	-0.0753022629966277
limbic	0.3111	0.0939742180735135
limbic	0.3739	0.0467551162564523
limbic	0.7265	-0.0858335100912305
limbic	0.8975	-0.160925123408586
limbic	0.0128	0.547135969291404
limbic	0.0845	0.19217431299429
limbic	0.9788	-0.348747884245709
limbic	0.9137	-0.204786747263349
limbic	0.1238	0.205355519760352
limbic	0.7373	-0.0973194019618083
limbic	0.8819	-0.203254228814208
limbic	0.5204	-0.00786645317726276
limbic	0.0545	0.379265049884504
limbic	0.0552	0.26029366048473
limbic	0.5874	-0.0676651682493464
limbic	0.6946	-0.34759921501614
limbic	0.6821	-0.39523070515959
limbic	0.4723	0.0109272623766516
limbic	0.4095	0.0306635260624697
limbic	0.4808	0.00811314901994287
limbic	0.2022	0.183051074264514
limbic	0.0991	0.263687832081178
limbic	0.8389	-0.294126356658364
limbic	0.9842	-0.634143434864732
limbic	0.6818	-0.115612214468319
limbic	0.4973	-0.00101512652527336
limbic	0.0001	1.8600815551512
limbic	0	30.6350904179986
limbic	0	10.4508860214688
limbic	0.917	-0.176189049518257
limbic	0.0209	0.440702646615699
limbic	0.3573	0.0857205580740317
limbic	0.7018	-0.0909133061884121
limbic	0.7471	-0.0904127123825875
limbic	0.0881	0.232254217758203
limbic	0.0739	0.266061994837402
limbic	0.0484	0.343736799165693
limbic	0.9472	-0.311056144884155
limbic	0.2836	0.129663484273708
limbic	0.9629	-0.244822870538763
limbic	0.8528	-0.198838483815606
limbic	0.5206	-0.0139700814741129
limbic	0.3415	0.0891952362400366
limbic	0.8952	-0.20817081807656
limbic	0.155	0.172194890028914
limbic	0	1.26060267000534
limbic	0.1172	0.313552329000873
limbic	0.587	-0.0615878818720658
limbic	0.8265	-0.142501817077285
limbic	0.8764	-0.172711964367741
limbic	0.6819	-0.0901299814140961
limbic	0.1601	0.141785946433931
limbic	0.2516	0.0972097923131332
limbic	0.4681	0.0112494063833493
limbic	0.4065	0.0379797641828366
limbic	0.1918	0.177453479281647
limbic	0.0029	0.441349145419167
limbic	0.047	0.395744601378062
limbic	0.1919	0.205587082243127
limbic	0.2766	0.126565636054904
limbic	0.4597	0.0188133120712555
limbic	0.3942	0.046738325585965
limbic	0.5711	-0.0242600481661425
limbic	0.3129	0.106939063253165
limbic	0.4402	0.0255259873335807
limbic	0.0246	0.275961648762815
limbic	0.453	0.0224974165657945
limbic	0.1034	0.196279187775064
limbic	0.5737	-0.0418218455101251
limbic	0.8032	-0.182910806221695
limbic	0.4064	0.0380634479509661
limbic	0	2.05702926384432
limbic	0.752	-0.0972532666955338
limbic	0.2798	0.111354519150962
limbic	0.4905	0.00775624715096512
limbic	0.1527	0.193009818080978
limbic	0.1212	0.22687748718181
limbic	0.8812	-0.174722346114519
limbic	0.4345	0.0257627218598138
limbic	0.9608	-0.185588781597587
limbic	0.9821	-0.443434761065184
limbic	0.9031	-0.292319423188504
limbic	0.9384	-0.30117103382057
limbic	0.4606	0.0154879361602749
limbic	0.3743	0.0603671687652505
limbic	0.8848	-0.187321162653912
limbic	0.762	-0.211119800395075
limbic	0.9279	-0.500281646698627
limbic	0.9758	-0.230708240633964
limbic	0.9344	-0.224813453404802
limbic	0.5287	-0.0153260819792581
limbic	0.6994	-0.067863584077392
limbic	0.777	-0.100568371590355
limbic	0.8312	-0.166720716938548
limbic	0.2396	0.132473299675485
limbic	0.8422	-0.147452390839162
limbic	0.4086	0.0496561115439254
limbic	0.9551	-0.439400782586802
limbic	0.9721	-0.38138320259222
limbic	0.8394	-0.150513301722586
limbic	0.5306	-0.0135786171357578
limbic	0.06	0.516727802612287
limbic	0.0001	1.51561257825587
limbic	0.0003	1.51599224945184
limbic	0.6447	-0.0569797768954511
limbic	0.4126	0.0534824281838522
limbic	0.2346	0.131464418877454
limbic	0.9635	-0.310635385287396
limbic	0.4125	0.0353101856512072
limbic	0.5424	-0.030281192464825
limbic	0.9254	-0.300800046931226
limbic	0.7938	-0.562302009761827
limbic	0.8182	-0.608997903607738
limbic	0.8201	-0.150627114779351
limbic	0.3221	0.0837184305399534
limbic	0.0077	0.460798541961736
limbic	0.0298	0.391549455501795
limbic	0.2503	0.155442513976285
limbic	0.8781	-0.185781692249947
limbic	0.9129	-0.30402589981787
limbic	0.408	0.0416033651903733
limbic	0.3577	0.0561073092911233
limbic	0.381	0.0516240949023654
limbic	0.2837	0.0963085124000111
limbic	0.7124	-0.104973924908139
limbic	0.9919	-0.279454750027169
limbic	0.8218	-0.13646290105328
limbic	0.7586	-0.101295351476696
limbic	0.4145	0.0285743099675992
limbic	0.1628	0.167685058987707
limbic	0.3093	0.0625114577769699
limbic	0.4257	0.0272756868356527
limbic	0.2864	0.114420194770017
limbic	0.7231	-0.0953538296240735
limbic	0.5134	-0.00806913244856777
limbic	0.3584	0.086654738893263
limbic	0.8761	-0.221168724929826
limbic	0.6597	-0.074422538958306
limbic	0.2256	0.156658516869845
limbic	0.37	0.0603757557677091
limbic	0.8173	-0.182268987218833
limbic	0.549	-0.0216340537696479
limbic	0.8765	-0.16721827258646
limbic	0.851	-0.164413963909271
limbic	0.3287	0.0769065895262355
limbic	0.549	-0.0257889088191987
limbic	0.3683	0.0527186279106573
limbic	0.2348	0.123924864870778
limbic	0.6348	-0.045777792610986
limbic	0.5663	-0.0258615215045095
limbic	0.3965	0.0438770287053418
limbic	0.233	0.10314694322311
limbic	0	2.24328852300213
limbic	0	1.19606926455776
limbic	0.4703	0.0118074014142864
limbic	0.6396	-0.0563090544575781
limbic	0.6227	-0.0635393049475753
limbic	0.5764	-0.0302526129684541
limbic	0.8549	-0.142432597634644
limbic	0.7017	-0.0974759700407045
limbic	0.2511	0.134179211565893
limbic	0.6561	-0.111126763659978
limbic	0.5254	-0.0186564461058567
limbic	0.2986	0.101632786208717
limbic	0.9894	-0.258909092733138
limbic	0.7242	-0.0872637686353651
limbic	0.5718	-0.0300865303335781
limbic	0.5536	-0.03534942245221
limbic	0.8673	-0.245218580675071
limbic	0.4018	0.0388463410557491
limbic	0.8765	-0.196666126714839
limbic	0.1498	0.168426513321838
limbic	0.9904	-0.483366453462999
limbic	0.8539	-0.372025161733453
limbic	0.8054	-0.286349792563758
limbic	0.8406	-0.493414417854065
limbic	0.4486	0.0843360549356795
limbic	0.6101	-0.160143158516625
limbic	0.488	0.0242261820690308
limbic	0.4174	0.478838134183553
limbic	0.4882	0.0095213268398433
limbic	0.8433	-0.281893385628525
limbic	0.7864	-0.339576881778028
limbic	0.7715	-0.356548628133912
limbic	0.9041	-0.204517152542357
limbic	0.5981	-0.0395505361383851
limbic	0.2084	0.129417656507216
limbic	0.3748	0.0674969785143007
limbic	0.3702	0.0661343561149166
limbic	0.6533	-0.0588209144577188
limbic	0.1946	0.186321225617132
limbic	0.6302	-0.0504306292410293
limbic	0.8525	-0.184245304952195
limbic	0.9918	-0.299087975830187
limbic	0.3877	0.0374822214727795
limbic	0.8429	-0.161262951458969
limbic	0.997	-0.317572805989236
limbic	0.7359	-0.0923417928109529
limbic	0.0608	0.318423121403507
limbic	0.4225	0.0444158171613109
limbic	0.0607	0.278882787508057
limbic	0.1636	0.191108941872258
limbic	0.9987	-0.36203489528574
limbic	0.9985	-0.353037997979892
limbic	0.954	-0.192509406764155
limbic	0.6012	-0.0957481168738328
frontoparietal	0.836	-0.169813835428
frontoparietal	0.5813	-0.0478163828654783
frontoparietal	0.3145	0.111600861804684
frontoparietal	0.8859	-0.187542871632185
frontoparietal	0.8734	-0.192259907345619
frontoparietal	0.842	-0.154986604851392
frontoparietal	0.9125	-0.246938182358474
frontoparietal	0.9529	-0.269377708466701
frontoparietal	0.1293	0.196603549132256
frontoparietal	0.2705	0.138462540984727
frontoparietal	0.9285	-0.27455853128998
frontoparietal	0.8219	-0.183485381415033
frontoparietal	0.059	0.368644259129343
frontoparietal	0.2714	0.136664286873169
frontoparietal	0.7676	-0.132450813267625
frontoparietal	0.9396	-0.196107909316736
frontoparietal	0.8965	-0.179411536460887
frontoparietal	0.2825	0.0772573895757072
frontoparietal	0.6764	-0.0746260166204644
frontoparietal	0.9794	-0.298754020075364
frontoparietal	0.8156	-0.12421391565156
frontoparietal	0.4237	0.0318395818712116
frontoparietal	0.6378	-0.0513445577284281
frontoparietal	0.5294	-0.0138772801302371
frontoparietal	0.5087	-0.00482156432771097
frontoparietal	0.6388	-0.0606503308066336
frontoparietal	0.6403	-0.0720254536057845
frontoparietal	0.843	-0.162822840218849
frontoparietal	0.1477	0.17976652665171
frontoparietal	0.8749	-0.156270415655144
frontoparietal	0.7195	-0.0857333258191757
frontoparietal	0.284	0.0785294208208407
frontoparietal	0.4785	0.0104256163521901
frontoparietal	0.8923	-0.140590935289082
frontoparietal	0.9253	-0.164619783910293
frontoparietal	0.023	0.301059032254716
frontoparietal	0.2477	0.152460070373895
frontoparietal	0.5681	-0.0344159492652731
frontoparietal	0.8673	-0.155772315203767
frontoparietal	0.8264	-0.136247611734292
frontoparietal	0.7778	-0.104621153887352
frontoparietal	0.7199	-0.110633615029812
frontoparietal	0.9819	-0.237691642426388
frontoparietal	0.863	-0.20641758105367
frontoparietal	0.4182	0.0355060941517211
frontoparietal	0.7271	-0.10859275806822
frontoparietal	0.8662	-0.204370343382643
frontoparietal	0.8651	-0.203557461381493
frontoparietal	0.8926	-0.224984278914398
frontoparietal	0.5482	-0.0229992015306141
frontoparietal	0.5226	-0.00982122977670763
frontoparietal	0.3189	0.079108917346526
frontoparietal	0.6344	-0.0582426656249283
frontoparietal	0.2812	0.0718434656542126
frontoparietal	0.2089	0.170062390687675
frontoparietal	0.8309	-0.175268634405349
frontoparietal	0.2021	0.128239324946604
frontoparietal	0.8033	-0.112343986964354
frontoparietal	0.4488	0.0268316628379415
frontoparietal	0.3328	0.0783511715949834
frontoparietal	0.3874	0.0499910194862443
frontoparietal	0.339	0.0874647042999532
frontoparietal	0.6608	-0.0647496169331381
frontoparietal	0.6031	-0.0400369388912464
frontoparietal	0.5063	-0.00430605362240288
frontoparietal	0.2506	0.182800933737267
frontoparietal	0.3185	0.105935157051677
frontoparietal	0.7738	-0.148464851584564
frontoparietal	0.6568	-0.0734004785987241
frontoparietal	0.0327	0.327797488533469
frontoparietal	0.6597	-0.0624435436898174
frontoparietal	0.4046	0.0378132132075608
frontoparietal	0.3809	0.0498972938188278
frontoparietal	0.6758	-0.0741018913411994
frontoparietal	0.321	0.0863464430046905
frontoparietal	0.0621	0.385598759616536
frontoparietal	0.3105	0.111222182057615
frontoparietal	0.6059	-0.0562335618476048
frontoparietal	0.6675	-0.0827342673509558
frontoparietal	0.0464	0.278539446782262
frontoparietal	0.0332	0.423869866466993
frontoparietal	0.2724	0.123466593639108
frontoparietal	0.0411	0.315441743806252
frontoparietal	0.5687	-0.0258927510035418
frontoparietal	0.475	0.0107230391737265
frontoparietal	0.3826	0.0481126069182849
frontoparietal	0.8074	-0.142334994487361
frontoparietal	0.3354	0.0750608250164753
frontoparietal	0.0071	1.25387738146845
frontoparietal	0.4003	0.0404589869720797
frontoparietal	0.8416	-0.163212666571504
frontoparietal	0.9227	-0.275799059328871
frontoparietal	0.9401	-0.238953998852555
frontoparietal	0.5139	-0.0105756787158781
frontoparietal	0.7644	-0.0955585649301381
frontoparietal	0.8667	-0.163786001428876
frontoparietal	0.6557	-0.0644890401970218
frontoparietal	0.5724	-0.0260882761072392
frontoparietal	0.5353	-0.0137539674327296
frontoparietal	0.5315	-0.0106599522353257
frontoparietal	0.3342	0.0601461340881939
frontoparietal	0.0228	0.289012952778766
frontoparietal	0.4239	0.0287901762473988
frontoparietal	0.0623	0.295441528567439
frontoparietal	0.1229	0.299508942690903
frontoparietal	0.3441	0.0690770819845368
frontoparietal	0.5129	-0.00409875307989571
frontoparietal	0.2431	0.144478879058883
frontoparietal	0.7633	-0.105335644806603
frontoparietal	0.9626	-0.247851079629535
frontoparietal	0.6044	-0.048601487648684
frontoparietal	0.3694	0.0637905989770795
frontoparietal	0.3749	0.0541065479723395
frontoparietal	0.0784	0.278911734384548
frontoparietal	0.0151	0.306204953337071
frontoparietal	0.1107	0.213811552111895
frontoparietal	0.289	0.105803975698381
frontoparietal	0.0489	0.359777000175572
frontoparietal	0.8092	-0.135926988994352
frontoparietal	0.0119	0.463935282901052
frontoparietal	0.8621	-0.155266866086173
frontoparietal	0.9993	-0.442229277191929
frontoparietal	0.8717	-0.156139564883117
frontoparietal	0.3008	0.0722373591198606
frontoparietal	0.4679	0.0271399663279701
frontoparietal	0.7239	-0.164569990312459
frontoparietal	0.0212	0.665158614029393
frontoparietal	0.3637	0.0582686059116237
frontoparietal	0.5146	-0.00526657832393307
frontoparietal	0.1508	0.281508765908012
frontoparietal	0.8851	-0.197740295496247
frontoparietal	0.8148	-0.132148701949446
frontoparietal	0.4353	0.0294144752083341
frontoparietal	0.5885	-0.0428944174192546
frontoparietal	0.2714	0.105413395505708
frontoparietal	0.9385	-0.172255168826856
frontoparietal	0.6231	-0.0373414570266961
frontoparietal	0.229	0.147708783018671
frontoparietal	0.6045	-0.0378429930908437
frontoparietal	0.1987	0.202480814287457
frontoparietal	0.7345	-0.0639169056342823
frontoparietal	0.6315	-0.0578149201168964
frontoparietal	0.3567	0.0604464244736422
frontoparietal	0.7627	-0.0923339379111255
frontoparietal	0.7208	-0.084083234087767
frontoparietal	0.1476	0.188527010009896
frontoparietal	0.5345	-0.0110424357129633
frontoparietal	0.3686	0.0542775092921228
frontoparietal	0.6415	-0.0510075050488938
frontoparietal	0.9602	-0.302798777539472
frontoparietal	0.9269	-0.188017647437819
frontoparietal	0.9857	-0.330623987119271
frontoparietal	0.5639	-0.0206636488458366
frontoparietal	0.9072	-0.283131663263207
frontoparietal	0.8693	-0.182648436090153
frontoparietal	0.661	-0.0672816328241927
frontoparietal	0.7194	-0.0799703028134865
frontoparietal	0.3461	0.0764020329081425
frontoparietal	0.5492	-0.0161401684039192
frontoparietal	0.1977	0.167916681768406
frontoparietal	0.8621	-0.160661242861833
frontoparietal	0.8221	-0.178856246478918
frontoparietal	0.3363	0.088435950728446
frontoparietal	0.3823	0.0452241880581203
frontoparietal	0.4772	0.00821627867608776
frontoparietal	0.4072	0.034558983642891
frontoparietal	0.5684	-0.0359637617508752
frontoparietal	0.2824	0.0876970103383448
frontoparietal	0.3552	0.0593071665280693
frontoparietal	0.4684	0.0105532594180981
frontoparietal	0.3899	0.0477076467777833
frontoparietal	0.6329	-0.0536319164842718
frontoparietal	0.768	-0.115052917205625
frontoparietal	0.4905	0.00472343111355045
frontoparietal	0.2599	0.096743274701123
frontoparietal	0.0013	0.609298398485105
frontoparietal	0.6647	-0.0649178706633142
default	0.9269	-0.285818248184664
default	0.7871	-0.133142397466691
default	0.6377	-0.0803745907139917
default	0.5142	-0.00369147820575055
default	0.2323	0.116250996382519
default	0.1846	0.1616750301511
default	0.844	-0.499853468458872
default	0.1992	0.561237415754644
default	0.3829	0.0739150999825864
default	0.3052	0.117189288446745
default	0.3532	0.0880395884976171
default	0.6962	-0.0952096047101532
default	0	1.69007374135421
default	0	3.71694897246675
default	0.6931	-0.079219190282377
default	0.0897	0.258073703767834
default	0.9191	-0.244813622932216
default	0.9784	-0.279206857040753
default	0.5946	-0.0341514865232367
default	0.1058	0.275472513564726
default	0.3858	0.0590532826868553
default	0.2359	0.127878616955319
default	0.3472	0.0757701357684257
default	0.3146	0.0910681699422042
default	0.6077	-0.0502872064510935
default	0.9858	-0.275908441019773
default	0.8276	-0.143028080449511
default	0.7977	-0.128386321544889
default	0.3359	0.0823584876119241
default	0.193	0.154956848532442
default	0.5253	-0.0121288574261244
default	0.8422	-0.230462687044349
default	0.2373	0.14622800900136
default	0.8751	-0.759678389361914
default	0.915	-0.770930213990317
default	0.9064	-0.606308277641456
default	0.3488	0.0741000734420001
default	0.3076	0.111651859849311
default	0.8129	-0.124863138991126
default	0.9364	-0.270409475125374
default	0.0684	0.23671289702889
default	0.0034	0.620663606598793
default	0.8968	-0.182085474394331
default	0.2803	0.160614257970932
default	0.0685	0.252405754320223
default	0.0158	0.346361857285206
default	0.7331	-0.0947612858361427
default	0.4449	0.0194777132628063
default	0.5642	-0.0224075527868535
default	0.2214	0.0805387423808723
default	0.9896	-0.358182011466076
default	0.9706	-0.266363741355376
default	0.9357	-0.263170629547957
default	0.7464	-0.141019980701612
default	0.7577	-0.149531480633846
default	0.9847	-0.267066082528607
default	0.862	-0.148715453393395
default	0.2886	0.10843437727902
default	0.1717	0.157456239669123
default	0.6287	-0.0568154339139306
default	0.9476	-0.212868761901855
default	0.971	-0.324501163053833
default	0.438	0.0409633424930598
default	0.2825	0.154148022921796
default	0.9393	-0.220363738094933
default	0.7428	-0.16164297864404
default	0.2795	0.111711790038953
default	0.4503	0.0496830617963639
default	0.5142	-0.00805522390219193
default	0.9338	-0.176594224391729
default	0.5149	-0.00476338358460204
default	0.0462	0.34014236626451
default	0.1371	0.2203300367243
default	0.4713	0.0135123184086576
default	0.6458	-0.0596496717767619
default	0.7168	-0.0833191933873051
default	0.7063	-0.0894318738169207
default	0.2875	0.0770290431027187
default	0.1685	0.182201222465421
default	0.6016	-0.0463637234441162
default	0.2923	0.0879251898131448
default	0.4381	0.0263640937128293
default	0.789	-0.148064681479652
default	0.1482	0.187299844681249
default	0.9151	-0.213368822260191
default	0.8243	-0.13907968409807
default	0.9659	-0.217702054480389
default	0.9096	-0.211673434029048
default	0.7867	-0.13622889674117
default	0.395	0.0464098019019927
default	0.2398	0.120055837889894
default	0.2351	0.104960223695714
default	0.3637	0.0613824737138933
default	0.1402	0.214759777983696
default	0.3428	0.0759588681560184
default	0.1927	0.13267336028617
default	0.1304	0.192144687568369
default	0.1336	0.217556032745943
default	0.2996	0.117285534351139
default	0.1273	0.269959996936327
default	0.6634	-0.0859628160546975
default	0.3762	0.0567517496129144
default	0.0402	0.250102289980109
default	0.4454	0.022559697877458
default	0.3383	0.0823787872111208
default	0.2945	0.112811622937736
default	0.7696	-0.107301819422018
default	0.6592	-0.089274760026625
default	0.9417	-0.257481597906761
default	0.0353	0.331941013877158
default	0.2033	0.139664577906267
default	0.6653	-0.0628222426772246
default	0.3392	0.0813566951110527
default	0.211	0.14711877361648
default	0.5785	-0.0323083301129288
default	0.5735	-0.0328822551908969
default	0.5983	-0.0420542629316066
default	0.5952	-0.0368371579381441
default	0.4198	0.027049196603973
default	0.6343	-0.0572337685795766
default	0.0949	0.254729414990197
default	0.3318	0.0837980654118862
default	0.0303	0.340642644142835
default	0.1757	0.185064798822983
default	0.6094	-0.039066539156969
default	0.535	-0.0118571443963946
default	0	0.957508315260379
default	0.0985	0.184089527977266
default	0.9725	-0.281649005868512
default	0.1475	0.223668327816942
default	0.017	0.489722214992122
default	0.1277	0.25389139817978
default	0.6681	-0.103591030433372
default	0.0058	0.549873459915813
default	0.0105	0.581539421535558
default	0.0335	0.492345712156405
default	0.5526	-0.0216509398381625
default	0.4344	0.0344020213840064
default	0.1829	0.188086121049984
default	0.2962	0.128685059568372
default	0.5309	-0.0208261035391608
default	0.6696	-0.0942228724977975
default	0.3005	0.0765842784759891
default	0.0285	0.466465389042923
default	0.0076	0.519609405492865
default	0.1659	0.125428801282577
default	0.14	0.182009548853204
default	0.2344	0.122298367335699
default	0.291	0.0957379967764069
default	0.7108	-0.0964398113673001
default	0	1.03772106918733
default	0.5267	-0.0130282166709509
default	0.7197	-0.121790539613897
default	0.8729	-0.173633301305572
default	0.789	-0.164829142798524
default	0.9229	-0.217193234415775
default	0.0373	0.455774784435784
default	0.4709	0.0130678081390321
default	0.2572	0.144537903757999
default	0.9872	-0.311482421685283
default	0.8565	-0.153360275390164
default	0.6685	-0.107792966963544
default	0.0373	0.411788177795916
default	0.4564	0.015171421679228
default	0.2892	0.0723570065018775
default	0.3291	0.0827583828792726
default	0.2429	0.127915538320455
default	0.3977	0.0403660748101653
default	0.5381	-0.0229586472581293
default	0.7475	-0.109623798786778
default	0.295	0.104856659236406
default	0.4843	0.00605627156820754
default	0.2465	0.125347794920785
default	0.7154	-0.0786575164377852
default	0.443	0.0245502266282913
default	0.7349	-0.136802457863067
default	0.2176	0.130415095113137
default	0.3934	0.0448065184810942
default	0.3917	0.0706903331667064
default	0.9368	-0.32295523474986
default	0.8906	-0.291541407805711
default	0.8369	-0.215719127241965
default	0.0612	0.462115680496696
default	0.2925	0.123192157351728
default	0	7.06434073800224
default	0	1.88976022031756
default	0.6286	-0.0524414129394729
default	0.892	-0.206938711443522
default	0.0965	0.297022769563724
default	0.2287	0.156135262823197
default	0.0939	0.221933027223751
default	0.4976	-0.000163071776585144
default	0.5861	-0.0429207257369061
default	0.935	-0.234643755241609
default	0.9647	-0.272654407009064
default	0.5183	-0.00908823586214003
default	0.264	0.137587556008251
default	0.7864	-0.12407886054774
default	0.7454	-0.107901145779498
default	0.0827	0.255302961643529
default	0.2501	0.127840292788744
default	0.1249	0.26265860574377
default	0.058	0.275538789418869
default	0.1756	0.163993204363901
default	0.7216	-0.0842399661934241
default	0.6989	-0.0935333367269738
default	0.5547	-0.0242977181783219
default	0.666	-0.065135865230998
default	0.6985	-0.0814553650402408
default	0.0069	0.342639356118276
default	0.4503	0.0220393437791067
default	0.8157	-0.169912514289242
default	0.9111	-0.175688357403831
default	0.0003	0.918471476515992
default	0	42.9862659763061
default	0	21.7209846421609
default	0.0122	0.415887501084991
default	0.3267	0.0629630443960958
default	0.844	-0.13599493188577
default	0.2753	0.107174510398251
default	0.5794	-0.0371884457820958
default	0.8897	-0.206251380077201
default	0.7149	-0.0876724533208335
default	0.9448	-0.220745173992231
default	0.32	0.0645492792337077
default	0.2971	0.0963279634406591
default	0.0199	0.355365072021123
default	0	1.81130037719229
default	0	3.48660053147778
default	0.2916	0.0901538591017839
default	0.5727	-0.0314471560144113
default	0.9969	-0.35213474661782
default	0.9223	-0.197289049828574
default	0.4134	0.0389784497063268
default	0.0703	0.386228057318456
default	0.1866	0.186940233486304
default	0.5687	-0.0351027021952021
default	0.5023	-0.00244064368872721
default	0.6831	-0.0877863382985187
default	0.9519	-0.22919269568618
default	0.6261	-0.0629166403746194
default	0.0887	0.233110103735571
default	0	1.1471610416997
default	0	2.03509553091057
default	0.3404	0.0845610248117865
default	0.2262	0.128823393304833
default	0.6719	-0.0888598472663558
default	0.8406	-0.15230681556432
default	0.879	-0.214866685614741
default	0.848	-0.18938726277068
default	0.1427	0.139518580642911
default	0.445	0.0167309507454132
default	0.2552	0.123332321152181
default	0.7524	-0.103163580938376
default	0.9965	-0.359809312447742
default	0.0712	0.229181305580541
default	0.6926	-0.0645756883240007
default	0.2471	0.154084028344141
default	0.8916	-0.160330853258305
default	0.3601	0.0578183984066187
default	0.0442	0.323031415940185
default	0.6296	-0.0624452146210813
default	0.8941	-0.201973646865419
default	0.1205	0.219468452359648
default	0.4411	0.0237151460878195
default	0.4809	0.00833989749131914
default	0.1212	0.253957598911916
default	0.0768	0.277710107466031
default	0.8771	-0.191184630421427
default	0.9487	-0.292444031770574
default	0.8649	-0.187714921892279
default	0.9531	-0.26369328409031
default	0.9283	-0.232538398853495
default	0.6644	-0.0712588665163861
default	0.8641	-0.176821113617794
default	0.3553	0.0396759444773889
default	0.6973	-0.0735900118510179
default	0.6518	-0.112021035233666
default	0.6866	-0.089492584271915
default	0.1764	0.19733069597872
default	0.1763	0.167347333811469
default	0.521	-0.0107191436799781
default	0.8108	-0.138006177695589
default	0.6807	-0.0741099210251562
default	0.8783	-0.190034424609864
default	0.808	-0.143707928813401
default	0.6707	-0.0864366016573346
default	0.4168	0.0454785059414673
default	0.8909	-0.191117431714283
default	0.7254	-0.0943703125415697
default	0.7773	-0.113629113388118
default	0.1434	0.236124704582118
default	0.6142	-0.050762258355099
default	0.8225	-0.13774877401844
default	0.21	0.129489316889306
default	0	1.29933822142855
default	0.0507	0.347821390609731
default	0.2333	0.151074102697508
default	0.5461	-0.0129811937025253
default	0.1579	0.128140238371539
default	0.0085	0.44227364977396
default	0.1596	0.387969176683145
default	0.072	0.854624297143822
default	0.0602	0.511583322375062
default	0.3385	0.0677360463609586
default	0.7446	-0.0767562671932099
default	0.0052	0.787789643851572
default	0.0118	0.473768074953121
default	0.1848	0.206771255179132
default	0.2383	0.117527171970726
default	0.045	0.457185312931254
default	0.8847	-0.160563216875876
default	0.7809	-0.132603321104686
default	0.8805	-0.15950243983746
default	0.093	0.175054438473241
default	0.0451	0.319267930123301
default	0.1078	0.245932066038068
default	0.0942	0.265230465400187
default	0.0469	0.361308888743687
default	0.1504	0.164896445990652
default	0.2401	0.112283505530183
default	0.8337	-0.122900782915523
default	0.73	-0.0941594684273569
default	0.0165	0.445126710339924
default	0.2431	0.111406792326536
default	0.4199	0.0394762272653963
default	0.3466	0.0787619659396315
default	0.305	0.130107360917228
default	0.7996	-0.165938709306875
default	0.7561	-0.100097400830099
default	0.6863	-0.0791846854699839
default	0.3212	0.0616528625007458
default	0.9595	-0.284225111711389
default	0.7356	-0.0921380844611415
default	0.5872	-0.0417395986305946
default	0.4264	0.0214799060566222
default	0.0652	2.12527657555171
default	0.1735	0.212818604422584
default	0.1556	0.496447143659425
default	0.1919	0.400007617932417
default	0.3131	0.100818085099664
default	0.9424	-0.38828014130044
default	0	2.23933362320146
default	0.8813	-0.243081331457917
default	0.3813	0.0623892780923949
default	0.9158	-0.221203023673269
default	0.6119	-0.0519376559586154
default	0.1898	0.245039476997659
default	0.2368	0.249038734813479
default	0.2151	0.159193071478386
default	0.2486	0.147600024040396
default	0.3136	0.200395632846372
default	0.3238	0.200152086144914
default	0.4247	0.0317690428981843
default	0.4951	0.00142216732955469
default	0.349	0.0723032991162134
default	0.8049	-0.164422509851351
default	0.8294	-0.133706472933828
default	0.5657	-0.0232542485223604
default	0.7749	-0.123209575110592
default	0.7967	-0.122283734366796
default	0.4282	0.0365785882244882
default	0.5646	-0.0236129348496179
default	0.006	0.480470246449482
default	0.8788	-0.162765684698436
default	0.6086	-0.0395068862555183
default	0.1142	0.246662906100544
default	0.0985	0.196372207098434
default	0.1376	0.190681031619506
default	0.0045	0.503878741490922
default	0.0548	0.397365262638453
default	0.0673	0.416981581538216
default	0.0402	0.351433506596662
default	0.3566	0.073876484587688
default	0.4593	0.0187747456213341
default	0.574	-0.027707979639444
default	0.294	0.0779422565310071
default	0.6321	-0.0562339479156874
default	0.7619	-0.118475979455296
default	0.2361	0.133040979403222
default	0.2065	0.174470125082154
default	0.3252	0.0917594637599064
default	0.7871	-0.129587514550235
default	0.7701	-0.129837912039876
default	0.0011	0.638005601248066
default	0.0791	0.191764912233539
default	0.8442	-0.168560114557979
default	0.9546	-0.29763326785894
default	0.174	0.141818901349431
default	0.5363	-0.0139566212986861
default	0.7905	-0.118050837463328
default	0.3886	0.0518186748660623
default	0.5933	-0.0379234673353995
default	0.8716	-0.185342052643466
default	0.5346	-0.0160930985333504
default	0.2033	0.167580854238918
default	0.0237	0.366190186674611
default	0.1994	0.15515928813813
default	0.452	0.0302236856568636
default	0.4245	0.0238407736560253
default	0.8525	-0.152205344848711
default	0.3239	0.0866041881235073
default	0.3179	0.0930474517845457
default	0.966	-0.335582844310998
default	0.4131	0.0434338238655325
default	0.2941	0.10750231698182
default	0.7452	-0.136698280029929
default	0.8221	-0.169430824806139
default	0.4409	0.0260178809739799
default	0.8321	-0.13186281425956
default	0.6752	-0.0729193745968476
default	0.2785	0.104212695799474
default	0.7527	-0.0962119365807934
default	0.2996	0.141553377535304
default	0.2039	0.214480368245436
default	0.8206	-0.128042929595845
default	0.6053	-0.102360223475125
default	0.6154	-0.115942474166661
default	0.7033	-0.154841331964141
default	0.2399	0.332471147606618
default	0.6675	-0.194035187835061
default	0.3455	0.22975707516734
default	0.5347	-0.0384162338322847
default	0.4967	0.00391815061284517
default	0.0417	1.15285653027251
default	0.9501	-0.2639847388749
default	0.038	0.615902357444985
default	0.813	-0.160651092944523
default	0.3818	0.0495511371788209
default	0	1.72109344624376
default	0.2631	0.15563637649162
default	0.8782	-0.269602044141096
default	0.3199	0.276113370448455
default	0.2654	0.349939990988555
default	0.9582	-0.204527319336986
default	0.7202	-0.0794094741559424
default	0.9121	-0.242799222151394
default	0.6156	-0.0497853644231538
default	0.8808	-0.28403989136666
default	0.9434	-0.393631902721382
default	0.9792	-0.373071829767444
default	0.7992	-0.141785750736256
default	0.4993	0.00296557939690101
default	0.5163	-0.00882972856190312
default	0.566	-0.031834418981452
default	0.2167	0.134720458332849
default	0.8404	-0.158714138727079
default	0.2502	0.102689487810544
default	0.0167	0.514967167110014
default	0.4376	0.0223809715103447
default	0.8324	-0.0993372053907348
default	0.1819	0.211441438186834
default	0.2979	0.0975764388732632
default	0.3466	0.07513995210802
default	0.5296	-0.0124932033848275
default	0.6972	-0.102648966051256
default	0	2.40186845297635
default	0.4897	0.0037537968087642
default	0.2471	0.0996875959268451
default	0.0042	0.436782163830053
default	0.4405	0.0232213042307134
default	0.0479	0.287229575836665
default	0.4133	0.0347879680330014
default	0.8351	-0.109890449379542
default	0.3866	0.0640802398357931
default	0.3057	0.11251288137844
default	0.3175	0.0822910383154696
default	0.9991	-0.338487194411101
default	0.8408	-0.151124038684926
default	0.1711	0.176784775691251
default	0.7523	-0.149968400305215
default	0.9949	-0.294619157886553
default	0.6696	-0.0909573219606022
default	0.8556	-0.172529881596521
default	0.7174	-0.0851622243715707
default	0.2897	0.102818121529933
default	0	10.0103050020829
default	0	45.175503261008
default	0	2.45012948735601
default	0	29.6860877214666
default	0.8839	-0.173289341946333
default	0.6252	-0.0608146872774458
default	0.5692	-0.129493500710307
default	0.5266	-0.111301720677756
default	0.7095	-0.110514121446695
default	0.9652	-0.330815471905497
default	0.7808	-0.141852628869403
default	0.3985	0.0410835376347318
default	0.9311	-0.273005517584702
default	0.8015	-0.127978906891363
default	0.0013	0.495627835827867
default	0.5671	-0.0475205857482938
default	0.7289	-0.247506642235166
default	0.9044	-0.240384655513967
default	0.931	-0.173000514994408
default	0.965	-0.251024306323917
default	0.967	-0.242213218925055
default	0.0513	0.389989527024793
default	0.4963	0.00337831410465905
default	0.1698	0.164117571269353
default	0.533	-0.0140068174444459
default	0.7298	-0.119824056033617
default	0.4822	0.00706841794596946
default	0.6321	-0.0475354720516729
default	0.1439	0.18290551491585
default	0.5343	-0.0186697229606719
default	0.1507	0.170884320677427
default	0	3.23379258357892
default	0.0205	0.519362386639404
default	0.1171	0.266759004137415
default	0.1507	0.214484164434168
default	0.243	0.0953736000946299
default	0.2306	0.101514198732258
default	0.4154	0.0347322637171243
default	0.1422	0.16103542503269
default	0.1474	0.224037396735431
default	0.3133	0.169217141497815
default	0.1863	0.244479724278949
default	0.3519	0.0659295015735706
default	0.6754	-0.0566926390946028
default	0.6969	-0.0948983891842063
default	0.7787	-0.17052962016248
default	0.1439	0.210036204843765
default	0.1466	0.230321453746057
default	0.833	-0.161210656028217
default	0.9462	-0.649499039519092
default	0.9099	-0.660782911293665
default	0.8315	-0.539603816414803
default	0.8137	-0.142049512403591
default	0.7116	-0.104925207498168
default	0	1.02436338696766
default	0	1.60733423371464
default	0.2555	0.122117601180997
default	0.7626	-0.214366708579715
default	0.9118	-0.449867737392486
default	0.5545	-0.0454531105432978
default	0.6413	-0.149545399260431
default	0.5878	-0.0450072140792587
default	0.0066	0.866632389529018
default	0.0594	0.462968852316499
default	0.1084	0.210049722868667
default	0.0107	0.747563406789204
default	0.0659	0.298168842899686
default	0.2025	0.122429138776146
default	0.8162	-0.342434381279537
default	0.7659	-0.117773407590689
default	0.8534	-0.165675423178968
default	0.1413	0.243345436564853
default	0.0172	0.543253008039102
default	0.3916	0.0520735846912064
default	0.6909	-0.0847025216886867
default	0.8615	-0.230599618513486
default	0.483	0.0140586011521342
default	0.7256	-0.108279493324412
default	0.7958	-0.173431138035618
default	0.9025	-0.214795867216221
default	0.2493	0.10951794892938
default	0.4008	0.0404477219273804
default	0.3251	0.0676943657849012
default	0.5371	-0.0157645491327162
default	0.5377	-0.017414745031476
default	0.1286	0.191835508033843
default	0.0014	0.575299019249265
default	0.6756	-0.0794606238749695
default	0.959	-0.201989444623411
default	0.6274	-0.0559251679543551
default	0.6106	-0.0702770155759772
default	0.2584	0.115223709830065
default	0.3997	0.0374847603439223
default	0.8848	-0.212460850984909
default	0.875	-0.194104063700608
default	0.8316	-0.172071077887464
default	0.8793	-0.164767259826241
default	0.0508	0.268582527279422
default	0.788	-0.120002156627884
default	0.9947	-0.34350047974093
default	0.9312	-0.214530729865478
default	0.2397	0.124217529636678
default	0.2066	0.107251285924938
default	0	16.9394238186185
default	0	3.99340670396906
default	0.3979	0.0452578219842681
default	0.0158	0.555423764062239
default	0.0547	0.294777465549374
default	0.0096	0.39787457277518
default	0.0151	0.538997644296211
default	0	48.6185319978107
default	0	23.0243033710037
default	0.0813	0.199118631667139
default	0.135	0.192556861734217
default	0.0086	0.556662373478444
default	0.4182	0.0343008835903174
default	0.4015	0.0435923113688124
default	0.1434	0.275235197426466
default	0.2166	0.228800793740744
default	0.4837	0.0147027228873315
default	0.729	-0.118044844032231
default	0.6778	-0.0631914316272972
default	0.2631	0.117838894906317
default	0.0966	0.230356541989707
default	0.9935	-0.322350475446522
default	0.9866	-0.264575117988367
default	0.1027	0.229781017041886
default	0.3675	0.0643417740054741
default	0.7317	-0.102801980253289
default	0.7968	-0.113565886589064
default	0.5154	-0.0106211846380339
default	0.3068	0.0978489190678875
default	0.8674	-0.196912954277809
default	0.7309	-0.105393708430839
default	0.9876	-0.289784650034305
default	0.8788	-0.171184102567295
default	0.5691	-0.0291169206367896
default	0.7027	-0.0853829277136503
default	0.1655	0.275855772637718
default	0.2329	0.210359388972642
default	0.4196	0.0315883883332575
default	0.3858	0.040586166990064
default	0.1795	0.193530273086765
default	0.6101	-0.0472345829308635
default	0.7174	-0.0916837693228727
