# Supplementary material for: Multisensory flicker modulates widespread brain networks and reduces interictal epileptiform discharges
Source: Nat Commun. 2024 Apr 11;15:3156. doi: 10.1038/s41467-024-47263-y (PMC11009358; doi:10.1038/s41467-024-47263-y)
Supplement: Supplementary file 4 — Source Data [file 41467_2024_47263_MOESM4_ESM.zip › Source Data New Corrected/Figure_S6B_AV.csv]

mni_x	mni_y	mni_z	significance	max_amplitude
-18.8857	-4.35567	-18.8058	0.376	11.4542641565841
-22.8553	-3.89457	-20.854	0.348	5.32522307957119
-26.2908	-3.86972	-22.1557	0.152	5.84160685590631
-29.3757	-3.44096	-23.3576	0.12	6.92513112499921
-32.4606	-3.17135	-24.5364	0.338	4.723993951708
-36.8472	-2.90247	-26.4331	0.044	2.46022629582913
-40.0402	-2.45405	-27.3966	0.004	2.42217673111556
-43.3254	-2.47369	-28.3543	0.47	5.93022226216083
-48.0626	-2.13955	-29.7843	0.662	5.22432182592676
-51.423	-1.79486	-30.3635	0.136	8.88083106048252
-54.8516	-1.36502	-30.8243	0.022	7.16668737203149
-58.7814	-0.968256	-31.1751	0.434	8.36668011526795
17.5031	-8.02893	-22.1446	0.616	19.3965482502953
20.9624	-8.41327	-22.9291	0.16	31.0136551550487
24.3863	-8.30329	-23.6192	0.878	31.495169256288
27.858	-8.71427	-24.1911	0.36	43.5461682010167
31.4817	-8.73333	-24.5063	0.482	20.591203706905
36.2175	-8.80196	-24.2011	0.008	24.6235306014366
39.564	-8.81908	-24.2509	0	4.40940843381864
42.8879	-9.05067	-24.4543	0.964	1.50456943088892
46.1738	-9.12213	-24.973	0.354	6.4504884200342
49.6076	-9.53981	-25.3238	0.254	10.6267780817473
-20.8505	-13.4331	-18.6572	0.002	46.978592875259
-24.5854	-13.2984	-18.9371	0.026	19.7808528685947
-28.2768	-13.4926	-19.8632	0.14	33.7066603617236
-32.4182	-13.3239	-20.0394	0.322	16.4678253427118
-36.1716	-13.5042	-20.267	0.014	14.3350085950846
-43.624	-12.7251	-20.6436	0	3.63197485646447
-47.5752	-12.7241	-21.4257	0	2.97986673334061
-51.5855	-12.3158	-21.3675	0.214	2.29437919006185
-55.5913	-12.3588	-21.2612	0.052	5.0824296402447
-59.5995	-11.9615	-21.7824	0.17	2.85009427450552
-63.89	-11.7973	-21.51	0.156	5.03512436847336
24.5256	-19.7831	-20.6409	0.61	31.0565375214814
28.3185	-20.6153	-20.4992	0.72	22.7597903313389
31.798	-20.9821	-19.9205	0.038	26.3674457528561
35.7644	-21.5834	-19.1318	0.156	32.0781518860686
39.0586	-21.7378	-18.2065	0.832	6.55952800224619
43.4259	-22.3894	-16.7226	0.276	12.3559052142106
46.4235	-22.8279	-16.4342	0	21.8064555671962
49.9931	-23.7506	-16.3092	0	10.2533383613594
53.1009	-24.1452	-15.8391	0.014	1.26344409179283
56.8509	-24.9761	-15.1861	0.002	1.51430906928623
60.1516	-25.2462	-14.5696	0.062	2.18125160342766
64.3231	-25.1796	-13.9875	0.392	3.00457552876085
68.7638	-25.8496	-12.8453	0.044	8.46102873004922
-30.4621	-26.0461	-11.3768	0.72	39.5255483076107
-34.3031	-26.7496	-10.5228	0.672	19.2891643030879
-38.3309	-27.5758	-10.5346	0.01	8.33101878786182
-41.8082	-28.4387	-10.6302	0.492	4.86038098186337
-45.1592	-29.2462	-10.6714	0.628	4.44428913758199
-48.7797	-30.0224	-10.7095	0.186	3.67392331407159
-52.5697	-30.1679	-11.3599	0.358	25.5211797093054
-56.3457	-30.8156	-11.1924	0.2	37.6589177495545
-60.5085	-31.4589	-10.7362	0.036	14.4714031983239
-63.9911	-32.0261	-10.3659	0.622	1.74569407356692
-67.2177	-32.5837	-10.0991	0.94	6.90471992644528
24.2654	-32.9967	-7.74743	0.63	17.3395372832436
28.0169	-33.5738	-7.66379	0.206	7.30181126151277
32.3746	-34.0396	-7.45968	0.32	14.8480747649023
36.73	-34.6083	-7.28233	0.152	10.7387788851681
39.9739	-34.8408	-7.68519	0.354	12.7439869394469
42.7932	-35.108	-7.72864	0.298	20.7708487159804
45.9094	-35.0386	-7.93358	0.024	20.3696292616331
49.3741	-35.329	-8.76858	0.048	9.39287211532743
53.468	-35.6287	-8.86682	0.148	15.2927795410004
57.1804	-35.852	-8.75984	0.072	17.7456073823121
60.9039	-36.0921	-8.43133	0.008	14.5740940026993
64.6013	-36.3616	-9.15172	0.018	14.1292597700745
68.5344	-36.5813	-9.53853	0.028	14.9042313168086
-21.3955	-37.6043	-5.89177	0.458	5.43185886033427
-25.0896	-37.5103	-5.44946	0.584	3.28778525059139
-29.7873	-37.7858	-5.41501	0.086	4.85576921011721
-34.1904	-37.7098	-4.91079	0.162	17.5054554699023
-38.3284	-37.8154	-4.50447	0.128	19.9015490809984
-41.6327	-38.2748	-4.3555	0.424	9.10139997997313
-44.8103	-38.2599	-4.28534	0.666	12.3656684737551
-48.2685	-38.1785	-4.20301	0.822	6.88877681400396
-52.0255	-37.9504	-4.07791	0.42	19.8004018427185
-55.9081	-37.6041	-3.87645	0.234	21.124284573231
-60.327	-37.7545	-3.62221	0.002	7.99903212957962
-64.2741	-37.4333	-3.38472	0.32	6.7711762682005
-68.513	-37.0731	-3.17089	0.906	8.19359694970434
-36.7642	13.7513	-48.3108	0.296	13.1638309816155
-39.3541	13.6116	-46.5103	0.486	14.9867642024731
-43.1095	12.8287	-44.2231	0.62	16.6398241988219
-47.2244	12.3612	-42.2488	0.146	4.08882955457172
-50.8313	11.9961	-40.312	0.252	11.4128261375302
-53.5855	10.9589	-38.0848	0.046	23.1785110550217
-24.5999	4.9939	-33.9211	0.072	21.7626506658945
-27.6636	5.29817	-33.2672	0.152	18.9984357599583
-31.0351	6.0891	-32.7376	0.14	9.21248415002461
-34.5945	6.36212	-32.2749	0.66	9.12131418856093
-38.7296	6.69247	-31.1171	0.71	16.5180001053149
-42.2643	7.04633	-30.5868	0.698	9.5862262718621
-45.3874	7.22113	-29.9605	0.202	7.12879548892242
-48.938	7.40321	-29.2366	0.16	7.97853390885622
-52.0197	8.01306	-28.3702	0.092	3.23548216036544
-55.6317	8.12073	-27.4737	0.372	5.63935732521508
-24.239	-10.7989	-31.5499	0.164	10.3068309491741
-27.6469	-10.1527	-32.4207	0.634	10.3024498983959
-31.2134	-9.70859	-32.6213	0.084	5.79485944946079
-34.8385	-9.7706	-32.9861	0.178	18.9633328310276
-38.3936	-9.3878	-33.1617	0.082	21.761998714557
-42.3881	-9.53554	-33.5301	0.274	18.8607563297017
-46.9843	-9.6523	-33.9449	0	7.24094556810613
-51.1724	-9.4467	-33.893	0.254	3.73867330251237
-55.3541	-9.12687	-34.4476	0.004	3.46496026927526
-59.0278	-9.46807	-33.7878	0.004	5.47389293386478
-62.7299	-9.97148	-32.6709	0	11.009407493609
-25.04	-18.2786	-28.5283	0.476	18.3248900601754
-28.3094	-18.7117	-28.7718	0.086	10.7213374024497
-32.238	-18.9687	-28.4389	0.002	10.1414448907889
-36.7118	-19.7264	-28.1877	0.054	8.40991681753917
-40.0231	-19.9785	-27.5036	0.006	11.7097339867789
-44.0424	-20.6138	-27.6307	0	11.3970530119596
-48.8525	-21.1424	-27.0596	0	25.9042526181694
-52.8883	-22.1527	-26.5125	0	33.5879098589897
-56.4513	-22.4327	-26.373	0	11.3797745310341
-60.4449	-23.2903	-25.1714	0	3.98875645416013
-64.9546	-23.982	-23.7226	0	5.25288731289575
-28.5083	-34.2871	-22.0616	0.128	4.31440699058387
-33.285	-35.22	-21.1883	0.202	2.87463947059825
-37.1434	-35.3871	-20.1218	0.34	8.54427414867056
-40.1625	-36.0444	-19.903	0.308	9.96812189208082
-43.9628	-37.0196	-18.9364	0	13.5075897046214
-48.0596	-37.8101	-18.2861	0	23.5459198432451
-51.8181	-38.3155	-17.7075	0.078	14.2957908851781
-55.583	-39.2586	-16.8078	0.454	20.5980660607326
-59.4351	-40.0113	-15.485	0.044	19.5515906806154
-62.5464	-40.085	-14.1439	0.562	10.799739617775
-65.971	-40.6263	-12.2383	0.126	25.6045569669538
-36.442	1.73245	-8.58598	0	10.7883353387095
-39.5847	2.80347	-9.37172	0	9.56158878063385
-43.7984	5.01777	-9.4431	0	4.92470430531965
-47.7893	6.23102	-10.4552	0.214	12.3637510725842
-50.6156	8.59081	-10.1911	0.136	18.2908717828337
-53.2018	10.0004	-10.5785	0.016	10.986614451097
-56.0065	11.4457	-10.9496	0.364	0.307284045138433
-39.7521	-6.46093	-10.5783	0	20.6677759520351
-44.132	-6.89794	-10.1147	0	12.3155140176845
-48.7085	-6.91874	-9.17963	0	21.3162333470582
-52.3285	-6.88456	-8.13943	0	11.3053712289343
-56.2629	-6.97706	-7.12303	0.04	1.23437851415179
-59.7291	-7.73685	-6.17825	0.018	1.64233596168685
-62.9721	-8.12839	-5.41712	0.016	1.29507961409816
-65.7995	-8.25425	-5.55861	0	4.94558867953432
-33.1203	8.68379	-12.3725	0	8.55404339445564
-32.9072	10.8538	-8.62631	0	17.6223016221813
-32.7425	13.0137	-4.92652	0	19.3035248068574
-33.1509	15.1306	-1.32657	0.532	6.66480559079146
-33.3881	17.2382	2.35686	0.002	34.4972468496515
-33.79	19.2656	6.83235	0.002	21.0161399714284
-34.1067	21.306	10.499	0.002	3.26463024651715
-34.1706	23.2738	14.0182	0	9.31167317457913
-34.7953	25.3784	18.1152	0	4.5042632321876
-34.9988	27.4698	22.4503	0.028	0.791282602384845
-35.8419	29.3555	26.684	0.24	1.03350314002512
-36.091	31.1603	30.8717	0.006	1.16913327020806
-36.7583	32.8236	35.6092	0.402	1.42196464839176
-36.8243	34.7109	39.6385	0.006	7.37213419005329
-36.4997	36.5251	43.6453	0	15.9385405518204
27.9937	-8.78414	-25.6743	0.854	76.3618376755856
31.8111	-9.32863	-24.4276	0.348	39.6158837909718
35.9233	-9.94331	-22.6779	0.156	11.1534900936123
40.1565	-10.0919	-20.7458	0.974	17.2037529575395
44.6735	-9.93357	-19.1545	0	30.7103489808822
49.1705	-9.69273	-16.5385	0.02	27.1654697764172
54.2363	-9.46568	-14.234	0.002	11.1526663385275
58.3458	-9.55879	-13.1028	0	9.29062984047749
62.1632	-10.0495	-11.2812	0	7.65609598631887
24.5574	-26.5832	-14.0732	0.96	42.4408264792494
29.0502	-25.7615	-14.1815	0.866	36.5950791028014
32.989	-25.0282	-14.9299	0.65	47.5424997730426
37.4829	-24.2607	-15.6394	0.81	22.2407253721924
42.0861	-23.5604	-15.5881	0.868	27.386024512867
46.6972	-22.1777	-16.2956	0.092	3.78828874121077
51.958	-21.1001	-15.9634	0.324	2.41589453533513
56.2858	-20.0476	-16.5049	0.892	2.65356863677433
60.9178	-19.7492	-16.9816	0.368	5.66867762519076
64.6168	-19.4302	-18.2375	0.61	11.0553267039432
28.6321	-1.2218	-42.7289	0.85	24.5958115909892
32.2728	-0.0903061	-41.2379	0.558	13.4392330479426
36.6689	1.33114	-38.9035	0.032	8.31156904765892
41.069	2.18529	-37.557	1	4.9175387555983
45.0658	3.00685	-36.136	0.056	11.7654961956525
49.7951	3.76959	-34.0172	0.136	10.3561950697312
54.7303	4.68509	-32.7254	0.196	8.92973447285343
59.0012	6.01422	-31.4827	0.288	24.2997201817077
26.3682	-16.8328	-30.8462	0.666	15.8011901174138
30.2518	-17.2957	-29.7539	0.396	11.4156581919454
34.0086	-17.7558	-28.7194	0.276	9.39259821803978
38.1249	-18.2661	-27.6345	0.06	15.18628194994
42.8183	-18.5767	-27.3595	0.776	13.5159800691228
47.0267	-19.1023	-26.4873	0.922	22.7149561427205
51.9026	-19.3839	-25.3212	0.694	22.3474992071736
56.642	-19.2039	-24.4934	0.584	12.9673587088434
61.0149	-19.3242	-23.1358	0.308	38.1004004070565
65.2897	-19.495	-22.5786	0.134	52.8553132143966
68.8525	-20.3524	-21.1513	0.218	44.9157066293486
22.6192	-39.2102	-14.9899	0	37.7872546884547
26.0108	-38.7509	-14.0738	0	45.0268312222043
29.8996	-38.7227	-13.2905	0.168	34.8242785665154
33.3482	-38.3382	-12.6035	0.004	25.3220123435816
37.2082	-37.9866	-12.0595	0.098	9.67481835696015
42.2714	-37.6622	-11.3621	0.092	15.0198630812532
47.9434	-38.1704	-10.8556	0.622	7.27568106517978
53.1032	-37.7425	-10.0317	0.132	3.82835302581332
57.5474	-37.0061	-9.00354	0.534	14.849037801734
62.2636	-36.4808	-8.30435	0.672	15.7188225825826
66.0449	-36.4203	-7.61968	0.862	11.1713901414986
49.9415	-14.9213	2.34291	0	15.5631145714902
54.1964	-15.5815	3.08381	0	8.95435228120798
57.9307	-16.8127	4.16519	0.046	1.44057397424426
62.1579	-18.381	4.90671	0.16	0.48310859897739
65.5179	-19.3113	4.99958	0.73	0.633621603056329
45.3068	-27.9525	3.71631	0	27.435786596975
50.5625	-27.891	4.61194	0	9.2632303757974
55.0802	-28.578	5.5695	0	7.9056108046168
59.5784	-29.5966	5.14024	0	61.8644065572627
63.3261	-30.7576	5.26829	0	37.4757720899956
67.0554	-31.8614	4.41308	0	14.1677764338043
7.25796	-40.307	20.986	0.128	9.45798756666458
10.772	-39.3857	22.3677	0.222	3.19019452621837
14.2282	-38.2369	22.7543	0	1.58546572085581
17.8398	-36.6798	23.4419	0.058	1.85565728770439
20.6516	-35.5088	23.6361	0	1.10520954489322
24.1303	-34.244	25.5231	0.034	1.13961339483031
29.4106	-32.7637	27.1024	0.002	1.11828015037482
36.0367	-30.9694	28.7569	0.366	0.941766448893928
42.3053	-29.2674	28.8686	0.458	1.29271400564004
47.6573	-27.8063	29.257	0.872	1.53518056071199
52.2677	-26.693	31.5442	0.052	2.97475670835072
56.0092	-25.4566	32.7967	0.132	5.37922841853177
59.2294	-24.0442	34.9069	0.158	5.51057938457795
62.8531	-22.7307	35.8954	0.384	5.16227403101262
66.2113	-21.0307	36.824	0.922	0.65514733656038
9.28176	-67.267	49.09	0.264	10.8202880967305
12.7293	-66.101	50.3818	0.32	7.77178581678157
16.9659	-64.3462	51.2339	0.338	6.92978154199561
21.5335	-62.1804	52.0958	0.66	9.38304744198388
26.0608	-60.2428	52.1208	0.516	11.5855911045857
30.1732	-58.0831	52.3175	0.558	8.02632500562848
34.3688	-55.9184	53.5472	0.388	7.6422814159726
38.3037	-53.9971	53.6333	0.118	2.08835379370675
41.8306	-51.7471	53.7521	0.784	0.774867574027078
45.4759	-49.8304	53.626	0.404	0.931106196074358
49.9448	-47.8828	53.2712	0.908	0.961455369744118
54.8658	-46.0948	53.7967	0.516	1.0120186217775
4.8332	-51.2878	30.1531	0.022	8.29969786658526
8.6069	-52.3241	30.5149	0.318	4.04810418897427
13.0062	-53.1624	30.6678	0.904	5.7500538547014
16.6964	-54.2941	31.0593	0.494	5.82465213642188
20.5605	-54.28	31.6811	0.416	4.74435277509449
24.5683	-53.5879	32.6589	0.152	4.31917690991098
29.6091	-53.2432	34.1557	0.572	6.12814352013269
34.74	-52.5715	35.8936	0.222	7.1395821789924
38.6768	-52.5824	36.7597	0.926	2.94131384032062
43.5214	-52.2938	36.6235	0.882	2.77348829190824
47.9643	-52.7205	36.0659	0.734	9.09127387304797
52.5062	-52.6255	36.5599	0.846	14.3894178743656
9.90247	-57.1154	11.9049	0	45.0886269318959
14.0238	-57.3342	11.4786	0	32.4495095937098
18.0312	-57.6775	11.1498	0	84.1170769977421
21.5807	-57.299	10.9279	0	102.814112740468
25.6411	-56.7726	10.6477	0	126.562612848446
29.4944	-56.5483	10.3987	0	14.805160697121
33.7029	-55.6089	10.0458	0	18.9348754773868
38.2177	-54.6568	9.66794	0	10.7457130174039
43.4738	-54.0837	10.2779	0	29.2603391745691
48.0238	-54.0096	9.97386	0.032	24.3428160636842
52.0647	-53.3212	9.90238	0.01	22.4440997954443
56.8157	-52.725	9.89095	0	29.6436688271655
8.89756	-65.2811	10.6367	0	43.6090459997284
12.9	-65.4544	10.3314	0	6.23360017590258
17.2952	-65.6692	9.9731	0	5.70775707279291
21.7175	-65.7749	10.5048	0	6.98001396235476
26.1316	-65.4896	10.282	0.018	4.3637779681821
30.433	-64.7691	9.9071	0	7.07863940043869
34.0935	-64.409	8.54779	0	7.46297264352684
38.1278	-63.9825	8.276	0	5.25400109453543
42.5631	-63.0463	8.19875	0	6.07623177226519
47.022	-62.4896	7.9635	0	5.55531968972416
50.9181	-62.0806	7.76321	0.012	6.29227353769646
55.1545	-61.412	7.5889	0	16.2644991439058
14.5498	-55.2158	0.753511	0	53.5213201703506
18.31	-55.0339	0.482061	0	9.24528776083691
22.3988	-54.0492	-0.350183	0	7.71903514993348
26.4588	-53.4448	-0.304719	0	9.81708889623397
29.9595	-52.8187	-1.35727	0	11.2164875112916
34.2434	-52.0764	-1.53399	0	10.0054576700598
38.7935	-51.1115	-1.18919	0.026	9.34937453671911
44.1369	-50.5009	-1.04454	0.098	5.96736357382002
49.2703	-49.8681	-2.00371	0.044	26.0117040606802
53.6972	-49.2354	-2.1436	0.214	15.1031997006982
58.1612	-48.4185	-2.02636	0.576	5.33362345859069
62.3621	-47.833	-2.8239	0.666	5.49352129668577
66.8043	-47.3315	-2.9969	0.558	5.18521725039054
-26.6818	-4.00315	-41.1353	0.104	10.6414765326632
-29.43	-4.11217	-39.404	0.028	5.97583373765825
-32.1882	-4.32811	-37.7558	0.638	4.45142252917455
-33.2877	-4.45271	-37.2391	0.692	6.58774918111111
-36.5059	-4.8492	-35.6085	0.172	3.9252578532535
-39.7181	-4.78628	-32.8382	0.326	1.67395807428023
-43.0615	-4.72242	-31.5397	0.144	1.60120059586674
-45.6261	-4.10375	-28.9923	0.404	2.67334590659244
-48.1284	-3.79543	-27.5119	0.75	2.41683367967082
-51.7956	-3.91593	-25.7719	0.538	2.79992557314623
-55.7274	-4.66214	-24.4639	0.288	1.44365088615221
-58.5339	-5.26786	-23.623	0.952	0.34455280696337
-24.3453	-11.0662	-38.0525	0	35.4908257926065
-27.3908	-11.9559	-37.1328	0.004	20.2134722497737
-31.5027	-12.8701	-36.3303	0.624	12.1155006541427
-35.6628	-13.774	-35.7071	0.456	13.2875862279708
-39.3756	-14.1418	-35.451	0.614	11.3353410990649
-43.7951	-14.479	-34.4595	0.044	15.4319444422612
-47.674	-14.7806	-33.3502	0.46	4.07589067746462
-51.6925	-15.1045	-32.224	0.012	2.63973639938234
-56.6195	-15.5403	-31.249	0.37	4.61807356001852
-60.8175	-15.7013	-29.9876	0.052	17.4010888702644
-64.5	-16.7555	-28.6275	0.038	24.899803943059
-17.9456	-31.0114	-11.6211	0	20.1863555105922
-22.8581	-31.4816	-10.8243	0.312	6.88273033801978
-27.2928	-31.423	-10.7478	0.064	16.5992363326442
-30.8486	-31.213	-10.5288	0.618	8.70871024539739
-38.3937	-30.8054	-9.82206	0.55	8.44127687899796
-42.5058	-30.8585	-9.47547	0	17.3434285563663
-46.7533	-31.0915	-9.40779	0	8.74448852877827
-50.5045	-31.1844	-9.2477	0	1.78076901061633
-54.8385	-31.1509	-8.68771	0.536	1.54425361857745
-58.5143	-31.1627	-8.06141	0.154	4.57618948101172
-62.4999	-31.5132	-7.93215	0.256	6.25767033433287
-66.2687	-31.3471	-8.21941	0.288	7.26657426986978
-69.2326	-31.5797	-8.3297	0.212	6.85027504371322
-29.737	-50.1056	-18.0385	0	65.8642036411194
-33.2557	-49.9506	-17.6112	0	35.329636603873
-37.3095	-49.516	-16.7791	0	15.5266435457007
-41.534	-49.6185	-16.4112	0	21.8904143514864
-45.591	-49.6778	-15.7184	0.026	15.3462021417751
-49.9708	-50.0834	-15.2778	0.004	7.37295594169797
-54.3449	-50.5593	-14.1456	0.032	10.384012657932
-58.0211	-50.8188	-13.7291	0.57	6.05889171772849
-62.0872	-51.1538	-13.4006	0.816	7.01866210905978
-14.0419	-61.4359	-7.50566	0	85.5518613773707
-18.0453	-61.3868	-7.14049	0	56.3127916071558
-22.0866	-61.8449	-7.64473	0	22.4433425965511
-26.3832	-61.9237	-8.43483	0	22.7885326047263
-29.9315	-61.8857	-8.93223	0	6.59024768052962
-33.7422	-62.3175	-9.21292	0	17.3406535287619
-37.4441	-62.2524	-9.50467	0	41.5511617306882
-41.069	-62.778	-10.0755	0	28.8090412158092
-44.9972	-62.9434	-9.86101	0	37.8954772374759
-49.145	-63.168	-10.3644	0	46.6159598384508
-53.1551	-63.9736	-10.856	0.004	12.3449309243563
-57.2186	-64.3296	-11.2283	0.096	8.08943270057201
-6.67199	-70.8705	-3.01748	0	58.7021870895493
-10.8159	-71.345	-3.86105	0	67.5562104762052
-15.1758	-71.4703	-3.97081	0	69.9323171101498
-18.5681	-71.7159	-4.51557	0	117.414292855222
-22.9839	-71.6608	-4.28642	0	57.8637748959024
-26.4237	-72.0803	-4.5804	0	12.0399447755768
-30.2407	-72.5369	-4.39211	0	3.91658983776953
-33.7401	-72.3536	-5.054	0	4.38315545577828
-37.1394	-72.6949	-5.02304	0	20.2956601857195
-41.0204	-72.8111	-4.84416	0	35.419855784812
-45.114	-73.4045	-5.45812	0	17.0291156795762
-49.1574	-73.6974	-5.38128	0	20.8536444116518
-6.15792	-81.2742	-8.63675	0	271.735713157525
-9.83701	-81.6423	-9.09721	0	230.42744188095
-13.6395	-82.4076	-9.77221	0	93.4195987198073
-17.5856	-83.3446	-9.57232	0	35.612451848375
-21.3673	-84.5562	-10.1978	0	52.9375108669999
-25.036	-84.7259	-10.8673	0	30.5735035339339
-28.0228	-85.2421	-11.511	0	14.7510828515319
-31.4207	-86.1645	-12.2166	0	16.136576605332
-35.14	-87.5407	-12.0954	0	27.8993420084023
-42.1181	-90.2393	-13.3988	0	51.8873049922306
-36.6615	-15.8307	-1.30981	0	25.3097706262948
-40.3552	-14.7739	-0.259048	0	12.6926153012039
-43.241	-14.1405	0.0131074	0	23.9713854484422
-46.499	-13.3915	0.748744	1	5.21139778063747
-51.1352	-13.5305	0.92049	0	22.1459242865695
-56.0576	-13.9288	1.2169	0	11.4129062662581
-60.6891	-14.1211	1.70181	0	19.0250227890324
-64.0162	-14.454	1.38451	0	15.9171699695287
-67.6101	-14.7058	1.55936	0	14.271185556666
-69.8479	-14.9016	1.33052	0	33.2051099720126
-6.01565	-49.3519	15.3398	0.01	5.44363045152718
-9.32122	-51.0539	16.2549	0.184	2.17605915999971
-12.564	-52.9235	17.797	0	4.67784766491409
-15.8796	-54.8415	18.4391	0	8.90848606192852
-18.6778	-57.0806	20.0192	0	21.3479874072493
-21.9144	-59.0663	21.0004	0	23.0955808265594
-24.7991	-60.909	22.9743	0	8.30869734510488
-27.8123	-62.9404	24.0403	0	5.12594406873412
-31.7678	-64.6133	25.7767	0	5.31371088843721
-34.8736	-66.3827	26.7182	0	3.57030386123244
-37.9857	-68.2259	28.408	0	1.73863370651352
-41.0489	-69.8492	29.1934	0.236	1.99311420135499
-44.5252	-71.3024	30.661	0.616	3.52324433289037
-47.1111	-72.7593	31.2458	0.384	5.02651192016515
-49.7143	-74.623	32.3543	0.184	4.37108868709287
-1.13269	-63.188	28.9819	0	24.2340469485737
-5.01375	-62.8049	29.875	0	7.01461129320738
-8.39313	-63.1934	30.7422	0.002	4.77378056606397
-12.2522	-63.5139	32.7171	0	8.84398119981838
-15.2038	-63.3189	34.094	0.05	13.9321197480906
-19.1893	-63.3356	35.3685	0.112	9.97433718745101
-23.4214	-62.7329	36.917	0	13.3338029039777
-28.0321	-62.034	38.6601	0	12.743785514814
-32.7677	-61.7256	39.8191	0.004	6.39461083930934
-37.0105	-60.7117	40.9796	0.008	4.48906822141628
-40.8795	-60.3432	42.301	0.002	6.84604909122334
-44.8747	-59.5793	43.2078	0.134	5.26774824811737
-48.423	-59.2293	43.4655	0.076	2.99975434468506
-51.9441	-59.0755	43.9893	0	1.59550113304549
-54.8472	-58.3827	43.9946	0.002	3.01361322601011
-57.3374	-58.0608	43.9882	0.06	2.49504474617076
-60.0664	-57.6727	43.9454	0.012	8.50536016542557
-0.507833	-68.5935	50.8905	0.096	11.0779679462395
-3.26533	-67.7765	50.6031	0.106	8.5726732685036
-6.45355	-67.3578	50.1443	0.028	9.22370292415347
-10.4514	-67.0551	49.6765	0.04	6.60940624596104
-14.3405	-66.3119	49.4006	0.046	10.5014255291205
-18.3178	-65.1036	49.1653	0.018	10.0018234197022
-22.5106	-63.5008	49.109	0	14.5442844539132
-27.6597	-61.8912	49.8449	0	21.2379202494947
-31.4671	-60.762	49.2989	0	25.0176994850546
-35.2761	-58.7404	48.9512	0	24.6344234676379
-39.0732	-57.2485	48.7223	0	27.7689813085982
-43.6573	-56.0887	48.8018	0	24.8940177647775
-47.2739	-55.1716	47.829	0	10.43115641208
-50.7412	-54.1503	46.6332	0.002	6.52943055041338
-55.1514	-53.0422	45.1341	0.55	5.71421849980638
-58.543	-51.8651	44.5403	0.232	21.8496001258345
-61.1139	-50.487	43.2622	0.136	18.0973563410949
-63.2401	-48.5862	42.0644	0.042	12.9008711055518
-5.07218	10.2464	35.4494	0	15.4194168762839
-10.2606	12.9149	36.9374	0	5.00890044823367
-14.3492	16.2282	38.7687	0	1.47144106069254
-19.7063	18.9425	40.4466	0.028	1.21388866042458
-24.7152	22.1044	42.5899	0.044	2.02998487622562
-29.8139	24.7872	43.2753	0	9.03801274456813
-34.4307	27.4083	43.4489	0	14.4249518801643
-39.2909	29.0744	43.4105	0.026	12.6305910048462
-2.91325	-40.3379	33.4547	0	15.0814216130265
-5.6633	-40.237	35.7047	0	7.57431630046955
-9.55896	-39.9003	39.0398	0	3.98856189808354
-12.0245	-39.5886	42.3494	0	2.75694980955695
-15.0772	-39.8329	44.4272	0	5.20822081058135
-18.5086	-39.4897	47.4756	0	1.88723538794656
-22.6231	-38.9491	50.6599	0	1.95829574197941
-26.9327	-38.1959	53.528	0	2.19288574401621
-30.8927	-37.419	55.3243	0	1.96867093750135
-34.6363	-37.3455	57.5591	0	3.19550494982655
-38.0566	-36.8179	59.4389	0.298	2.80863035064909
-40.5819	-36.1647	61.1642	0.33	2.49735727462229
-43.6201	-35.4679	61.8881	0.148	3.55686174770653
-46.1813	-35.1706	63.0761	0.198	4.23055087180512
-2.71681	-36.8786	47.9308	0	16.8260826624603
-5.04899	-37.0045	50.7029	0	6.73494941609099
-7.92137	-36.9491	53.999	0	10.1123299331809
-10.2716	-36.5319	57.0404	0	7.207578830584
-13.3144	-35.6304	60.519	0	6.01040871081997
-16.9066	-35.0383	63.8506	0.208	2.37632089309812
-20.6517	-34.2697	66.8483	0.182	4.87491061184307
-24.0131	-34.0044	69.8254	0.052	3.9193268595326
-26.6839	-33.4101	71.6955	0.012	6.49230959800107
-29.2603	-32.3959	72.7791	0.004	2.56368112425648
-31.6867	-32.001	73.3727	0	12.0750076238168
-34.4584	-31.1744	74.1551	0	23.5317159814409
-5.52969	8.52217	72.209	0.014	4.64096526473126
-9.02081	9.13027	70.7385	0.004	4.33223472087177
-12.7785	9.64398	69.5149	0.28	3.70681457912096
-17.1682	10.8228	67.9151	0.89	1.4949501453227
-20.915	11.5942	67.6821	0.238	3.36748591042714
-25.4536	12.1181	66.5954	0.442	6.93312816583874
-28.7199	13.4032	66.1604	0.232	6.99662551540961
-32.2933	14.3783	65.2322	0.312	4.2722404332187
-3.76792	11.5771	60.0443	0.002	13.2371271468311
-7.34935	11.4462	59.6253	0.002	8.59715483459298
-12.6178	10.8503	59.8126	0	3.01993108239889
-17.514	10.6445	59.4238	0.504	3.74953698111204
-21.9499	9.76093	59.5953	0.546	8.8661146112529
-25.9957	9.71453	59.073	0.35	9.73460512909257
-30.0545	9.40161	59.2761	0.16	4.80582274270797
-33.666	9.54806	59.2606	0.474	1.05315859781871
-37.5299	9.65545	59.8488	0.348	1.93974204114615
-40.5501	9.07093	59.3251	0.22	3.5999818207756
-6.40821	-2.21251	79.8474	0.11	9.42424155160186
-10.0928	-2.11041	78.8555	0	8.0721071230415
-13.1696	-2.02132	77.6234	0.102	6.26447040719917
-16.9466	-1.56376	76.6059	0.382	5.90209605031276
-20.5551	-1.07555	75.1618	0.156	7.73661498871339
-24.5654	-0.725825	72.4866	0.264	5.92967213387412
-27.9289	-0.481413	70.9399	0.036	5.47611095724527
-31.3394	-0.0668843	68.7608	0.536	2.27313880823157
-35.0684	0.390305	67.9772	0.672	2.62064103915697
-3.78443	1.41291	56.1982	0.004	4.00464532863603
-7.13537	1.30958	56.124	0.242	2.9924651962626
-11.3049	0.750747	55.7839	0.302	3.612527073743
-15.2223	0.7046	55.4509	0.202	2.27522570831129
-19.3474	0.35758	54.8237	0	1.16335842817698
-24.3979	0.717912	54.0918	0.504	1.22681591574648
-28.8439	0.969635	53.6926	0.728	4.67109710579164
-33.3908	0.91001	53.4229	0.338	10.1492911433581
-36.8188	1.19036	53.3845	0	11.9323349463334
-39.991	0.621694	53.3459	0.306	6.15442190927695
-43.9457	-0.0165126	53.2867	0.01	7.33085299603223
-47.5673	-1.13946	53.7481	0.07	9.20603126584112
-51.0184	-1.20807	53.5826	0.006	18.1268004628362
-7.18629	3.73886	37.7363	0	9.73141507190732
-10.9628	3.72336	37.6142	0.002	3.97775582935199
-14.7994	3.6841	38.4883	0.066	2.32681110007697
-19.4641	3.77648	38.6692	0.008	1.52601306349151
-23.9001	3.42573	38.6558	0.074	2.34351342302395
-28.4669	3.61959	38.7706	0.046	8.51307832553278
-33.3714	3.69744	39.7383	0	19.5221822594127
-36.7996	3.03744	39.7037	0	19.8149839009928
-40.3201	2.53422	39.5063	0.006	13.7973402198614
-44.5175	1.49669	39.0615	0	18.0661875807391
-48.2327	1.08874	38.5846	0	14.5087897561955
-51.7178	0.809945	38.9263	0	10.6192888119896
-55.6165	0.264065	38.4268	0	8.54929803902788
-59.1191	0.286615	38.408	0	24.1397519659222
-62.3139	0.317477	39.1396	0	47.5281291586588
-6.49697	-11.9342	77.6639	0.094	4.0401372240514
-9.22289	-12.4907	77.5904	0.27	2.5804088589936
-12.5516	-13.0448	77.4793	0.78	1.57905860843477
-16.4259	-13.1729	76.8017	0.718	1.76483945026345
-19.5557	-14.0688	76.4714	0	6.99943649462877
-23.6254	-14.7311	76.9917	0	7.00228110633088
-27.1989	-15.1944	77.2023	0	7.48861820971281
-3.17303	-7.25961	58.7798	0.104	5.83606023703151
-6.46521	-7.45332	58.7364	0.002	7.91151349778713
-10.3011	-7.15725	58.8066	0	12.546692242722
-13.9686	-7.28361	59.5383	0	15.759924593915
-18.9195	-7.28799	58.8855	0	19.8068517413354
-23.1835	-7.15792	58.9695	0	8.66355658575386
-27.0041	-6.19589	58.224	0.218	3.29831955029887
-31.1376	-5.58075	58.1263	0	5.07786100209892
-34.6005	-5.3008	57.7646	0	9.86720370984817
-38.6272	-5.47691	58.2033	0	8.2739787748186
-42.1199	-5.48658	58.0185	0	6.78515986649552
-45.707	-6.3541	58.0114	0	3.02712718675758
-48.6498	-6.95845	57.046	0	3.84334271472514
-9.89935	-9.86238	43.0028	0	11.9402491765533
-13.5569	-9.91468	41.8176	0	5.52516483032089
-17.3744	-9.46035	41.9899	0.002	2.33654831368614
-20.8134	-9.36824	42.4094	0.424	1.31728070684867
-24.7214	-9.05153	42.8144	0.352	1.75388330392558
-29.3377	-8.53469	43.1017	0	14.6763299471944
-33.3317	-8.27217	43.3848	0.008	16.2707657034488
-37.713	-7.84622	43.6265	0.256	11.5431461050419
-41.5044	-8.22466	43.3636	0.17	5.65586747830624
-45.8732	-8.69153	43.0166	0	5.52190835483951
-49.5196	-8.69388	42.7692	0.052	5.13163154280157
-53.3454	-9.18427	42.3433	0.026	4.18539155030985
-56.6563	-10.0029	41.7301	0.06	3.47682131176223
-60.0491	-10.6256	40.9295	0.046	6.9813934057444
-62.8978	-10.248	41.3185	0.036	12.5242637414653
-6.60347	-19.7467	81.1253	0.64	6.79302814970653
-10.1706	-19.6249	79.9879	0.044	5.7163511745393
-13.5755	-19.8613	78.6297	0.136	10.2372208528087
-17.1654	-19.5606	77.4558	0.224	7.3521752129542
-21.3048	-19.925	76.7555	0.038	5.72700370781786
-24.6971	-19.5062	76.4421	0.006	5.62985971977962
-28.8836	-19.5893	76.1764	0.034	4.71671359864754
-32.35	-19.72	75.4765	0.024	6.66655256649866
-2.56885	-18.1981	65.4258	0.386	5.52203083071235
-5.28924	-19.1924	65.1805	0.416	3.67208851543418
-9.2439	-19.5651	65.6042	0.744	1.37132466747509
-13.1613	-19.5002	65.0238	0.028	1.90189178560006
-17.4744	-19.2399	65.295	0	4.4727101986585
-22.2347	-19.1187	64.6549	0.006	9.62766517953755
-25.9915	-18.9598	64.0914	0.122	4.80856957506492
-29.9786	-20.0353	64.2677	0.394	2.16908701096688
-34.5179	-21.3278	63.569	0.114	3.24613752638556
-38.2478	-22.1782	63.602	0.312	13.8978113996814
-41.4953	-21.8207	62.8708	0.126	11.6473164192418
-44.6348	-22.0266	62.2328	0.03	11.5007726314341
-48.9423	-22.8792	62.2811	0.798	8.20810027265082
-52.1489	-23.8744	60.9615	0.876	7.19776272764336
-4.34606	-16.4408	48.4971	0.158	10.469426673863
-7.50611	-16.6171	48.1161	0.584	5.00520375960711
-10.8745	-16.4921	48.112	0	6.40748810562949
-15.291	-16.3916	48.4063	0.392	2.52153390554901
-19.2495	-16.0557	48.5836	0.166	11.9852310725957
-22.9629	-15.6939	47.9076	0	17.4042590052066
-27.063	-15.8278	48.0138	0	14.3350995010376
-30.7381	-16.0014	47.897	0.048	7.42824070274381
-34.464	-16.3108	47.6665	0	15.481747721254
-39.0651	-17.2743	47.1588	0	17.6936304816395
-43.0438	-17.7062	46.9981	0.486	9.10484453347028
-47.2616	-18.0229	46.9038	0	9.78264333270236
-50.7039	-17.8971	46.5163	0	10.1186897169268
-54.0974	-18.259	45.6928	0.014	9.27713950909065
-57.4479	-18.707	44.936	0	23.2455678760699
-60.7518	-19.415	44.3364	0	24.6333698802024
-44.2688	9.80375	-6.72971	0.004	8.42365842509306
-43.3963	6.94051	-4.46791	0.02	5.56716428740774
-42.7868	3.95759	-1.71375	0.022	4.31129414121115
-42.7216	1.17578	1.09059	0.058	5.39908688861519
-41.9639	-1.20008	3.93781	0.066	6.1510430368006
-41.1182	-3.82197	6.75127	0.006	7.26690007132176
-40.3579	-5.77301	9.76063	0	8.39436118297289
-39.8477	-8.72717	12.6847	0.024	10.057641067419
-39.801	-10.5601	15.8749	0	10.2090738490246
-39.3447	-12.9034	19.3012	0.002	13.5653994708337
-38.7578	-15.0014	22.8618	0	11.3571862797057
-37.9907	-17.1197	25.9548	0.202	1.14053673498529
-37.6503	-18.6808	28.4934	0.448	0.658508294632812
-36.8225	-20.8141	31.7783	0.15	1.00172756201091
-35.9416	-22.4643	34.569	0.174	0.696084938982927
-35.1748	-24.6374	39.3275	0	9.74688787966156
-35.0024	-26.519	42.8662	0.086	16.2835253008793
-34.1928	-27.9274	46.0065	0.62	23.7545993708019
-15.206	-7.20006	-19.9247	0.088	5.26294546387691
-19.2151	-7.77335	-20.2377	0.054	3.07311329066837
-22.7426	-7.65509	-19.9894	0.328	2.09549275149136
-26.5508	-8.01109	-19.7264	0.79	1.56649990433148
-30.2879	-8.33689	-20.3454	0	4.8228046767886
-37.472	-8.32909	-19.9724	0	5.33948395688072
-41.215	-8.37358	-20.2082	0.004	1.79712683740646
-44.1768	-8.07417	-19.4531	0.544	4.98069322441279
-47.516	-7.02992	-18.3239	0.478	3.32367759665187
-51.1285	-6.5408	-17.9944	0.478	4.2556382017457
-54.602	-6.39964	-17.6027	0.486	6.49468712003687
-59.1243	-6.10404	-17.5562	0.554	4.8865319049385
-63.5193	-6.88682	-18.1279	0.688	3.04262375650621
-21.0664	-15.242	-16.6293	0.502	28.2069186069659
-24.803	-15.2315	-16.7388	0.88	19.9932671009042
-28.7732	-15.5257	-16.5331	0.948	20.3244054937344
-32.6642	-15.7012	-16.8818	0.064	16.7283284513581
-35.9563	-15.3928	-16.6271	0.162	12.1303267096386
-39.5858	-15.5706	-16.5021	0.16	1.65114952158821
-42.5036	-15.1307	-16.2734	0	5.20495317260267
-45.6791	-15.0479	-15.7775	0	3.70876141421335
-49.1143	-15.0364	-15.542	0	1.18462876515788
-52.8976	-14.7859	-15.9906	0.48	1.14443056288826
-57.2307	-14.0347	-15.2434	0.012	2.31176903297844
-62.0528	-14.361	-13.7651	0.108	5.34978345259526
-21.999	-25.8934	-15.848	0.148	5.74725535674888
-25.465	-25.9826	-15.6306	0.108	13.7347652597252
-29.0332	-25.1981	-14.914	0.022	11.9423541223881
-33.2414	-24.776	-14.0875	0.026	20.2380861215322
-37.1228	-24.5947	-13.8918	0.05	14.3675024446311
-40.3267	-23.869	-13.6924	0.014	2.45589045629341
-43.6611	-23.2766	-12.3495	0	7.46578595472551
-46.4994	-22.6301	-11.9023	0	5.36025676882363
-50.0609	-22.0148	-11.5479	0.776	2.34391095403832
-53.7875	-21.2175	-11.4223	0.412	2.46945013026025
-58.5183	-20.8863	-10.6292	0.308	4.12457165296057
-62.5548	-20.0024	-9.93055	0.602	5.46365686933432
-30.3062	21.8194	-38.1963	0.154	9.25373915844927
-32.9873	21.2138	-36.4127	0.124	5.17910675436538
-36.287	19.9262	-33.7241	0.434	1.68635628530626
-38.8898	19.2648	-30.9426	0.08	1.56759972828829
-41.3673	18.7625	-27.4787	0.62	1.45288843611604
-44.2104	18.7659	-24.7051	0.268	3.83501653603287
-47.6687	17.7957	-22.9265	0.858	4.74790901060775
-50.9583	17.2966	-20.6514	0.036	9.05651076989835
-53.1091	17.2166	-18.3007	0.068	5.38228246078751
-55.6027	15.8011	-15.754	0.14	9.12700895207232
-26.2694	7.12282	-42.4146	0.456	12.1521389287936
-29.373	6.39358	-41.3792	0.498	8.79827462551863
-32.4376	6.02787	-40.2612	0.098	9.12503237403496
-36.1083	5.76777	-38.5616	0.144	9.85896252190224
-39.5328	5.95095	-37.5224	0.724	4.40883231268809
-43.1695	6.3514	-35.5916	0.526	2.50588666114596
-47.2807	6.11884	-33.0167	0.836	1.64129145111267
-50.9329	5.93863	-31.5506	0.054	6.55814504625605
-54.9768	5.6285	-30.024	0.15	3.58068801142461
-58.8345	4.51945	-27.7614	0.236	2.7354001639164
-61.4401	4.13968	-26.6094	0.31	3.17080837180611
-48.6903	-3.95952	-3.71103	0	32.7686740229794
-52.2605	-2.87292	-2.47046	0	26.1946091815426
-55.0949	-1.96261	-2.25257	0.196	11.0774022781983
-58.9807	-1.77256	-2.29223	0	24.0218302852862
-62.6049	-2.62748	-3.2907	0	40.2438913102108
-38.2206	-17.1071	9.18403	0	88.4375341604344
-42.0792	-17.1026	9.08841	0	54.2646793258454
-45.8549	-16.498	9.92581	0	54.8444629954663
-49.442	-16.2186	9.96089	0	88.226976773975
-53.7027	-16.2335	9.50207	0	40.1459986575261
-57.5501	-17.0304	8.75864	0	17.8082894595235
-62.0005	-17.6434	7.67821	0.098	6.31851313799195
-65.6392	-17.9423	7.79056	0	17.8613088556304
-68.4663	-18.4376	7.80552	0	42.8045162764562
-40.9502	-37.3296	11.5228	0.532	0.28732459420557
-44.2705	-36.9094	12.0317	0	23.5924858783021
-48.7192	-37.4693	12.1739	0	30.3308997551556
-53.4667	-37.4869	12.2917	0	46.3977856337009
-57.4946	-37.8541	12.644	0	54.5102767074768
-62.0416	-37.9276	13.2335	0	52.2135548113948
-66.2292	-38.0952	12.964	0	73.7363382662709
-42.8988	-25.8037	22.0659	0	55.7282283909429
-46.7412	-25.8591	23.2388	0	45.428531758411
-51.8428	-26.0244	25.2917	0	13.8257687233478
-56.4061	-26.0608	27.3486	0.146	10.2786926678313
-59.5115	-26.2251	28.8103	0	28.2936035483322
-62.6554	-26.5964	30.012	0	19.4265106590384
-65.6428	-27.6053	31.45	0	20.8566448803604
-68.3885	-28.9224	32.5659	0	32.7073003619368
-6.15826	-44.1896	29.2585	0.138	3.9553128848959
-10.4534	-43.8138	29.218	0.086	1.81802685872425
-13.9617	-42.7148	29.4702	0.294	1.07851522699457
-17.5652	-42.3503	29.5759	0.236	0.881819204151714
-20.939	-42.2189	29.9924	0.028	0.780818205899374
-23.9341	-42.1158	29.7234	0.294	0.628656787451249
-27.5691	-42.0692	30.6617	0.02	0.847120062508515
-30.9768	-41.8755	31.4657	0	0.876020407599978
-35.0914	-41.5844	32.3005	0	0.717003549862467
-38.8918	-41.2322	33.0715	0.014	0.47280725262552
-43.3864	-40.9965	34.1809	0	0.922579076406875
-47.5128	-40.9491	35.3674	0.784	2.3679519356208
-52.3296	-41.3046	36.4549	0.812	3.89320625163621
-56.3202	-41.0598	36.7161	0.642	2.27884838685401
-59.3808	-41.2337	36.0493	0.06	2.03754211992677
-62.5888	-40.6796	36.0326	0.028	2.70332928525349
-65.1308	-40.1953	36.0261	0	5.64914142513075
-36.1996	0.78419	12.6519	0	21.2624136508408
-39.1171	1.59553	13.8507	0.008	8.58118251317786
-42.863	2.18109	16.2643	0	3.57399295736587
-46.4219	2.57788	19.1323	0.006	2.67239695954445
-49.9603	3.23615	22.0898	0.004	3.5123154399301
-53.7202	4.03646	24.9765	0	5.56337552802935
-56.9662	5.15849	27.6081	0	4.1584126373235
-59.4886	5.72923	29.8597	0.12	9.12707108472624
-61.7252	5.88222	31.8555	0.078	17.9066841027369
-3.06194	7.11751	52.4628	0	35.147663365015
-6.34445	6.65034	52.1619	0	15.6007749787453
-10.5864	6.15284	51.8481	0.102	5.50429092631784
-14.6054	6.02484	52.6555	0	1.45180733599373
-18.258	5.80141	53.1282	0.294	1.21173375060077
-22.2035	5.17634	52.8853	0.688	2.37994564403166
-26.0104	3.85491	54.6944	0.032	4.90021418495082
-29.3385	3.46938	55.024	0.068	3.58300821999362
-33.8907	3.7221	55.2166	0.002	4.5673034598142
-38.3603	4.19977	53.7767	0	30.1246371024751
-42.8097	4.86915	53.4173	0	38.8647586325271
-46.9855	4.87757	52.3301	0	12.8686827470549
-50.1873	3.9433	51.97	0.02	9.48285374593859
-53.5095	3.33559	50.5527	0.022	10.8419152404718
-56.0856	2.21316	49.785	0.038	7.39085467475106
-1.87585	0.573545	68.1643	0	11.2551009775588
-4.98736	0.199693	68.8812	0	16.4232651086574
-9.53353	0.249733	68.9647	0	31.8738858005231
-13.0755	0.402975	69.0758	0	15.5652992576652
-17.3767	0.0264188	68.3313	0	4.69060530670077
-21.689	0.38171	67.7253	0	8.49237498956185
-25.7026	0.284025	67.3765	0.466	8.21068693501587
-28.3213	-0.639737	67.7232	0.416	5.09473484232388
-31.9688	-0.813495	67.4633	0	10.9016109600499
-35.4096	-0.826719	66.1433	0.712	7.55826602661122
-39.4689	-0.801081	63.6624	0.51	8.19728779400048
-43.5218	-0.380949	61.7734	0.102	6.79394545537243
-47.0323	-0.304508	61.2483	0.046	6.32312263393983
-2.03078	18.891	61.5028	0	9.28189201990329
-5.41414	18.6191	62.0641	0	3.50160656762511
-9.05405	18.8159	62.5696	0.004	2.48815472108698
-13.4104	18.1646	61.8842	0.076	1.80285879800805
-18.1808	18.245	61.5161	0.782	1.56874624229798
-22.6802	17.9768	61.2183	0.74	3.57914971701028
-26.7604	17.7411	61.3889	0.44	5.67626764330242
-29.4219	17.4066	62.0044	0.062	8.41961921431005
-36.0254	16.892	60.4132	0.198	8.95845444807757
-39.8896	16.1088	59.4477	0.412	4.16725915357195
-44.1127	15.4714	58.9181	0.794	2.45234501697209
-1.41065	33.5678	21.2517	0.064	13.1434430192447
-4.33032	33.4879	23.4117	0.176	7.72527594398345
-8.01027	33.6212	25.8777	0.032	1.63734483987236
-11.4043	33.9872	28.6096	0.172	1.13253189897458
-15.0385	34.6726	31.5583	0.21	1.41470519263454
-18.8865	34.9806	34.2761	0.398	3.94355411828242
-22.0303	34.7444	37.696	0.698	4.43680108745133
-25.496	34.8766	39.4154	0.462	3.57681697826205
-28.5984	34.818	41.4579	0.456	3.79356722145629
-32.0202	34.5804	43.4955	0.576	3.18116928853017
-35.7772	34.2157	43.7418	0.61	2.2938093224449
-39.4014	33.4559	43.7203	0.962	3.74270750483658
-1.84469	42.6185	18.0499	0.03	4.30904203618584
-4.47854	41.9914	18.2738	0.022	3.35439299324797
-8.10335	42.2198	19.5467	0.368	2.50839869568071
-12.062	42.3776	20.4645	0.336	1.57435094005404
-15.8589	43.4342	21.6635	0.276	1.18315093574537
-20.9172	43.8719	23.8513	0	2.96644308726317
-25.0658	43.8018	24.801	0.142	3.72320201488538
-28.3758	44.4748	25.4931	0.102	4.13973913214576
-31.9929	44.4744	26.7614	0.146	6.29126634604008
-35.7159	44.5538	26.3535	0.248	4.00647955335895
-39.8789	43.7986	25.3598	0.14	2.04239155028739
-43.6242	43.2576	25.5975	0.588	3.14315362278274
-36.2593	14.9652	3.59503	0.016	10.1785705571317
-39.5515	15.2994	5.35152	0.028	9.29359780336726
-44.0468	15.1562	7.13808	0.508	5.27190366826717
-47.7686	15.3123	9.02516	0.402	3.69731050375527
-51.4168	14.5424	11.0015	0.08	4.02222791898434
-55.1651	13.86	13.1375	0.276	7.41475700535273
-58.5833	12.9713	15.1193	0.368	7.16265813169897
-61.2251	12.8621	17.512	0.192	15.1531697555028
-4.58797	42.573	-22.4534	0.77	3.69751311681337
-8.65128	42.2829	-20.3091	0.702	2.1548486486035
-12.077	41.5467	-19.1657	0.266	1.64702140995085
-15.0588	41.2568	-18.1301	0.752	1.2456430933228
-18.9091	41.1194	-16.6832	0.974	5.88003099557633
-22.9609	41.186	-16.1068	0.978	9.02819655357424
-25.935	40.94	-14.8354	0.014	7.96417383441507
-28.9481	40.9363	-13.7841	0.054	5.36224523806671
-32.5925	40.7617	-12.8261	0.036	7.22511356280447
-36.5047	40.5868	-11.3209	0.046	5.08294541107291
-40.2174	40.7393	-10.2829	0.764	1.93267668344067
-43.7653	40.3466	-9.3517	0.316	1.82484812855635
-47.2836	40.4976	-8.16124	0.532	3.5369910138774
-50.7619	40.3504	-6.87757	0.546	5.6623038568876
-2.27999	34.6169	15.7137	0.004	7.25573036210459
-5.73379	34.1245	15.4296	0.014	4.35904690700455
-10.1055	33.3261	14.9967	0.016	1.09902479255776
-13.5911	33.1348	15.6639	0.002	0.489146396696991
-17.2554	33.3253	16.0939	0.11	0.406560033854626
-20.6122	33.7998	16.6182	0.07	0.473015321245454
-24.773	34.268	17.0578	0.072	0.588558110153732
-28.8567	34.9352	16.9369	0.05	1.59577887140694
-33.8562	34.8256	16.249	0.272	3.48304431530384
-38.271	34.2678	15.0973	0.05	7.78012151148577
-41.7568	33.9082	15.0097	0.494	7.02394897401931
-45.6386	33.7365	14.4576	0.19	6.49600457778287
-48.8529	33.4831	14.1268	0.388	6.27848192587193
-52.3224	32.9995	13.9934	0.058	5.49417447347089
-55.037	32.5229	13.5789	0.016	0.373684803657814
15.9134	-2.38254	-22.2101	0	9.71760877672527
19.7844	-2.25752	-21.9939	0	10.4936701054811
23.6616	-1.52388	-22.7934	0	6.02752679119145
28.2236	-0.650574	-23.6464	0	5.87809899312816
32.1085	-0.274352	-24.3981	0	2.95701847430842
36.032	0.683876	-24.7949	0	3.52865915152871
39.7449	1.59608	-24.0872	0	2.0624010401198
43.2086	1.55728	-24.7506	0	3.63506870681742
47.2105	1.09419	-25.8435	0	2.37191489473432
51.5423	2.15031	-26.0573	0	1.89884577769024
55.3853	2.89033	-25.5724	0.688	1.23074192603656
58.8772	2.30975	-26.4136	0.04	1.51954421437726
62.211	1.94741	-26.979	0	4.44105817555438
-13.508	-1.07813	-23.9294	0	16.1569172665356
-17.2447	-0.191731	-23.5651	0.076	9.32271185740395
-20.6301	0.404423	-23.3861	0.018	5.12186990599731
-24.3075	0.778632	-23.4739	0	37.3578315426356
-28.1171	1.05366	-23.6482	0	15.0521295272838
-31.9801	1.34178	-23.8416	0	31.1446183762481
-36.4521	1.89886	-23.905	0	19.4484419574436
-40.2407	2.13308	-23.9123	0	9.5339258213455
-43.8729	2.47491	-24.2586	0	1.73231962705174
-47.7464	1.7824	-25.6262	0.016	1.14992857902271
-52.6383	1.77568	-26.4467	0	1.77300162157553
-56.4499	1.51704	-26.5088	0	43.8048544391871
-59.7221	1.37181	-26.3557	0	85.6367089163382
22.0434	-16.5035	-18.6508	0.002	18.7704414631729
25.94	-17.0934	-18.879	0	14.3775402378006
30.4458	-17.0104	-18.7897	0	6.86692501422121
34.4278	-17.3359	-18.6553	0	11.9101873578897
38.4006	-17.7045	-18.5348	0.002	4.5853217142068
41.5337	-18.3666	-18.7123	0	27.9210870388966
45.1785	-18.1987	-18.306	0.028	20.2865400778957
48.7332	-18.4802	-17.9262	0.008	19.9230473234657
52.4751	-18.6675	-17.4513	0.084	10.1634046885153
56.64	-18.1561	-17.2013	0.166	8.41795745541824
60.9286	-18.7204	-17.6764	0.398	6.02105621850038
65.1604	-19.8426	-18.1568	0.04	14.2517092396673
-19.7078	-17.7452	-20.8685	0.008	33.8949477188834
-23.4751	-17.6491	-20.0032	0.004	22.1378150668904
-27.5588	-17.8903	-19.4886	0	40.8891539642169
-31.4886	-18.337	-17.8795	0	54.8481446329565
-35.5077	-18.0865	-16.9194	0	18.7447607978179
-38.9474	-17.9407	-15.4232	0.042	17.1956039261241
-42.0311	-17.7706	-14.8179	0	10.0186848807991
-45.8447	-18.3914	-14.8066	0.006	4.25740016540636
-50.4567	-18.7115	-15.2586	0	13.0150769321879
-54.2916	-19.3431	-14.1624	0	26.1283718624833
-58.8913	-19.3833	-13.3695	0	11.8518823432841
-63.7154	-19.8707	-12.5897	0.248	6.56238968515448
22.6028	-31.3842	-12.9235	0	26.6150140207041
25.9427	-31.5405	-11.2302	0	24.2328138219632
29.8067	-31.506	-8.47694	0.002	8.82907719642068
33.59	-32.1779	-6.79191	0	6.53295470798379
37.0168	-32.5765	-5.31139	0	8.81487890131405
39.6709	-32.3491	-3.67588	0	11.8360798519566
42.6513	-33.0031	-2.21818	0	13.7505224197113
46.13	-32.9154	-0.504127	0.018	8.03833574231794
50.4402	-32.7319	1.09361	0.012	16.3161166578368
53.8425	-32.6666	2.53716	0.026	20.819013990788
57.7094	-32.5905	4.26378	0.02	10.4310069231404
61.5306	-33.0412	5.46384	0	12.3200746183651
64.8317	-34.0543	6.19272	0.03	9.2215869638787
68.2566	-34.9396	7.09716	0	14.9513163368664
70.7556	-34.7737	8.27333	0.008	15.7223362890262
-29.8868	-29.3008	-7.47801	0.238	7.36636549504436
-34.8896	-30.208	-6.51594	0.512	4.46803108994067
-39.3704	-30.6195	-5.5091	0.868	2.48209752095808
-44.2501	-30.8994	-3.8175	0.018	1.92852320160987
-49.6471	-30.1926	-1.3992	0	22.2331022886903
-55.8961	-29.8616	-0.107237	0	22.1075865945859
-61.4756	-30.1169	0.886247	0.014	7.23300719436348
25.5128	20.4261	-45.9292	0	9.53861899991022
28.8866	20.9567	-44.505	0	3.37304030968899
32.9169	21.5885	-44.0177	0	4.1481379559251
36.4167	21.0254	-41.5562	0	3.20556135735273
40.4344	20.3561	-38.9018	0	2.17395513108698
44.2841	20.0933	-36.5091	0.122	1.3052658085666
47.945	19.887	-34.0209	0.056	4.20876750334103
-30.7055	22.8653	-42.4845	0.094	4.45076962845327
-32.7224	22.6007	-40.3962	0.082	2.15300329309386
-35.8187	22.1118	-38.2246	0.826	3.45582096548464
-38.4391	20.4659	-35.7652	0.022	12.6327510387047
-41.0562	19.0597	-32.844	0.02	9.22129183217289
-43.5175	17.134	-29.9457	0	18.6051034543404
-46.2053	15.9949	-27.0952	0.002	24.2955216457328
-48.4907	14.1349	-24.1138	0	16.4482494847969
-51.6827	12.5178	-21.126	0.01	7.37271984548115
-53.8635	10.5812	-18.5955	0	4.37936468070924
-56.3697	9.31211	-16.0075	0.1	1.85889572389691
-58.4781	8.17151	-13.199	0	1.96809075280489
-61.0859	6.38913	-9.57041	0.04	1.11829931817672
-62.6347	4.71416	-7.53019	0.01	2.01630482483183
-63.8875	3.4066	-4.42261	0.172	2.9277307003051
20.9636	-16.3141	-24.081	0	44.583189843461
24.7011	-16.1408	-25.2245	0	36.155660331116
28.9151	-15.7572	-25.9934	0.216	27.4717234431076
32.7256	-15.1825	-26.4496	0.096	17.5290264700978
36.1594	-14.4508	-26.741	0.012	40.6931376466059
39.5548	-13.6828	-27.0264	0.064	24.3157861674968
43.5848	-13.2191	-27.6812	0	17.8153412481637
46.6387	-12.6267	-28.1028	0	10.8270054393732
51.2374	-11.389	-27.8207	0	34.9395926506333
55.4562	-10.2723	-28.0461	0	71.1695380645294
59.3231	-9.90775	-28.6441	0	60.6302793760183
62.5913	-9.76063	-28.9883	0	46.9935052404647
38.8102	12.9909	-15.1444	0	42.9505554811607
41.9545	13.3877	-15.4666	0	31.1788351091134
44.525	13.3488	-15.426	0	43.4958241328848
48.3042	13.609	-15.8322	0	43.1848869917485
54.4615	14.1428	-17.2353	0.002	17.4948810598612
58.0265	13.284	-17.4733	0.212	7.98358719154017
-35.9763	15.0742	-12.2178	0	54.6890647434026
-40.4574	14.396	-12.1452	0.004	26.6163796092456
-43.6977	13.6664	-11.4497	0	31.0717323923223
-46.5525	12.6445	-10.398	0	23.2408936703674
-49.4482	11.9956	-9.27114	0.014	16.2260121637301
-52.3513	11.3618	-8.6382	0.008	13.044655353125
-55.9987	10.6216	-8.44806	0.02	7.27157129691971
-59.2418	9.36829	-8.45682	0.004	12.2374220475527
-61.9025	7.30108	-8.4232	0.03	24.4520867085809
3.91477	29.2956	-29.4	0.02	8.53350075358329
7.90035	29.5091	-28.2912	0	12.9088871924197
11.6315	30.2795	-27.2373	0.012	10.6981732690858
15.4234	30.4433	-26.413	0.3	7.52368424902636
19.3023	30.7409	-25.6916	0	2.31434521697094
22.8339	31.1266	-23.818	0.828	2.0624280624744
26.533	31.469	-22.6245	0.4	5.3871578623402
30.4909	31.8332	-21.8903	0.354	21.8792377477223
34.5535	31.9271	-20.8886	0.26	24.6203414287596
38.2896	32.1981	-19.3214	0.062	10.8898963866679
41.8585	32.6796	-18.0275	0.132	9.81298102655255
45.4445	33.1349	-16.8506	0	22.6890638005237
48.894	33.7972	-15.3717	0	11.7881885404549
-6.24913	34.4693	-30.6114	0.574	18.7501582643983
-9.65235	34.6287	-28.7987	0.122	15.6669417694254
-12.9217	34.275	-27.4523	0	20.3165310856631
-17.2674	34.4714	-26.3944	0	15.6926647120319
-20.9479	34.7355	-24.8995	0.286	5.7818056910067
-24.0527	35.0534	-23.0463	0.008	9.85202605097773
-27.9089	35.5029	-21.3498	0.006	6.86274917084854
-32.3137	36.056	-20.3713	0.01	11.4251049890732
-36.7922	35.9882	-19.0381	0.04	12.3187819654312
-40.2781	35.9728	-17.293	0.012	14.7650225339571
-44.4563	36.5948	-15.657	0.052	12.6829006009556
-49.254	37.1472	-13.7016	0.034	12.6874185811724
-52.4744	37.7329	-12.7299	0.048	8.7447585185843
-55.5725	38.2091	-10.1073	0.116	5.32814336941422
40.7593	18.0133	-4.54484	0.002	26.5591034965025
43.0877	18.4133	-2.16542	0	19.7044506332578
45.9979	19.5495	-0.599414	0.002	15.8224756545386
49.4136	20.9887	1.61788	0.004	10.6604899577117
52.176	21.3541	3.42554	0.178	9.61098138007067
55.2947	21.2125	6.39729	0.682	4.87336328284596
58.1192	21.4182	8.36189	0	7.78281193582067
40.3747	-2.40123	7.22609	0	51.8342902366966
44.0925	-2.08152	7.65001	0	33.2074511039088
47.8552	-1.74948	8.97378	0	15.8012163687293
51.8122	-0.548835	10.1196	0	6.23935922433886
56.044	0.145293	11.288	0	10.6675724745122
60.1574	0.168483	12.9395	0	3.42284970106767
63.5803	0.311489	13.8296	0	9.89910603539649
5.66131	-48.235	19.7437	0.104	4.69122948664753
9.59687	-48.681	20.1513	0.004	2.40996565150468
13.1991	-49.7294	21.5905	0.008	1.28222255469199
17.2046	-50.3622	22.0503	0.006	1.00875448181833
21.213	-51.4777	22.9318	0	1.29279124085692
25.1611	-53.2429	23.3743	0.442	0.798988382323518
28.7047	-54.7128	22.7711	0	1.03028315849066
31.8756	-55.9476	22.9699	0	3.07944642851449
34.9696	-57.3688	22.3923	0	2.23187733704181
37.9344	-58.224	22.909	0.026	0.877097103490564
42.2752	-58.8009	23.3774	0.018	1.34433769779651
46.4066	-59.6428	22.3457	0.146	1.04017675231805
50.0599	-60.1336	22.2583	0.726	1.05711811989922
53.5497	-61.2373	21.3832	0	4.73290951954498
56.8722	-61.5861	21.7087	0	9.18003509692401
50.0755	6.9995	-44.6684	0.266	29.7426661356297
49.1859	8.69384	-40.4086	0.108	30.4096009125915
48.3941	11.2052	-35.5956	0	35.9801171658985
46.8677	12.6407	-30.6889	0.088	20.5594048664122
45.2599	14.2822	-25.3157	0	28.1877439965398
43.9694	14.505	-20.7828	0.004	15.8325463495584
43.0371	15.6852	-17.1918	0	13.3285087749614
42.5419	16.5581	-13.6288	0.002	16.7718450552436
42.0737	17.3759	-8.75139	0	19.3286432992161
40.2089	17.9991	-4.55349	0	9.08206122943451
39.8592	19.3661	-1.21918	0.002	10.8727449512741
38.3545	20.6034	2.75907	0.004	8.17705011238468
36.5505	22.1115	7.09064	0.028	9.53121252448629
35.3176	23.8118	12.1227	0.09	6.55436223550701
33.9856	25.2704	16.3592	0	8.52841421327421
32.6598	26.7963	20.1468	0	9.46327298834565
31.6938	28.3433	24.0438	0	5.71351195218624
30.7218	29.7606	28.6257	0	2.67627174504657
