# Supplementary material for: Multisensory flicker modulates widespread brain networks and reduces interictal epileptiform discharges
Source: Nat Commun. 2024 Apr 11;15:3156. doi: 10.1038/s41467-024-47263-y (PMC11009358; doi:10.1038/s41467-024-47263-y)
Supplement: Supplementary file 4 — Source Data [file 41467_2024_47263_MOESM4_ESM.zip › Source Data New Corrected/Figure_S9A.csv]

percent_ied_rate_change_rel_baseline
-0.151515151515151
-10.4605776736924
1.97628458498024
-0.989208633093536
-2.668416447944
-7.78546712802768
12.639405204461
5.15463917525773
17.3534072900158
-7.86736020806241
3.41760299625468
-10.3206412825651
-13.6645962732919
6.49350649350648
-20.9825997952917
-14.4099378881988
-12.2779922779923
-5.94386351128233
-12.1707538601272
5.410225921522
4.14918414918414
1.24610591900312
-3.24371712448859
7.0841889117043
7.59162303664921
