# Supplementary material for: Multisensory flicker modulates widespread brain networks and reduces interictal epileptiform discharges
Source: Nat Commun. 2024 Apr 11;15:3156. doi: 10.1038/s41467-024-47263-y (PMC11009358; doi:10.1038/s41467-024-47263-y)
Supplement: Supplementary file 4 — Source Data [file 41467_2024_47263_MOESM4_ESM.zip › Source Data New Corrected/Figure_3B_5.5Hz-V.csv]

mni_x	mni_y	mni_z	mod_amp	mod_sig
-8.07639	12.5209	-25.5169	-0.149608322336428	0.776
-11.691	14.5704	-24.0081	0.330331481918067	0.119
-15.3695	16.3972	-22.9305	0.0757326495981114	0.3478
-18.7942	18.2406	-21.6594	0.343653117773959	0.102
-22.1585	20.0879	-20.3363	0.391341959269343	0.0828
-26.2502	22.0788	-19.0814	0.989807006883429	0.0081
-30.0229	23.9463	-17.6418	0.195914077918917	0.2227
-33.8912	25.5561	-16.2013	0.457151590712175	0.1174
-37.8298	27.4475	-15.251	0.111873375905626	0.3409
-41.7643	28.3812	-13.5746	0.0517616613528815	0.4141
-46.1347	30.4882	-11.8733	0.290091038798178	0.2342
-50.0537	32.1334	-10.4265	0.316084962128321	0.1924
-53.3898	33.5975	-8.92378	0.153632922663984	0.3619
-56.4135	34.8175	-7.34017	1.37649410261261	0.0815
-27.1024	18.6003	-43.5743	0.00145441325500872	0.4945
-28.7865	19.0251	-39.7123	-0.0357192996896231	0.5724
-30.855	18.9727	-35.6504	-0.148387829857903	0.6897
-33.8583	18.9287	-32.7283	-0.110563391801204	0.6318
-37.5659	18.4313	-30.1865	-0.00660991410897804	0.5102
-41.9714	18.5924	-28.1539	-0.0353493838911015	0.5507
-45.705	18.3934	-25.3761	-0.258600753901269	0.8511
-50.0448	18.2993	-23.5475	0.181646134549479	0.2856
-53.2879	17.6556	-20.7074	0.0690844467370886	0.4024
27.9173	16.4508	-46.6232	-0.133946091511827	0.6628
32.335	17.2015	-45.5036	0.0496998594731894	0.4275
37.265	17.8852	-45.5765	-0.0741493019120335	0.5796
41.6813	18.6371	-44.3224	-0.244784897454158	0.7369
44.5927	18.2911	-42.6558	-0.234614033716946	0.7311
-30.1934	19.122	-45.1431	-0.131828007898123	0.6651
-32.7532	19.4681	-42.8367	-0.156460930892243	0.76
-36.4039	18.9094	-40.4669	-0.108626740306267	0.7177
-40.5684	18.0698	-38.4763	-0.173404227197671	0.7894
-43.9325	16.9061	-36.3974	-0.177681426286823	0.7427
-47.7681	16.069	-34.5434	-0.199749664265137	0.7028
-51.8032	15.9992	-31.9107	-0.141960872442734	0.6735
-13.8756	-1.64096	-23.8671	0.246110810670423	0.1647
-17.2796	-0.296258	-23.1901	-0.0791149845919721	0.6054
-28.8475	0.507853	-22.6435	0.627176476006201	0.0802
-33.24	1.00942	-22.3793	0.322922172809072	0.2145
-37.9705	1.01639	-22.112	0.31898114030284	0.0904
-42.7363	1.6874	-22.5279	0.205432626115911	0.2129
-47.7944	1.63107	-22.4673	-0.0170831673856485	0.5206
-52.8918	2.12372	-22.2237	-0.0428772467452584	0.5817
-57.7306	2.19552	-21.7323	0.0561162360366343	0.4262
-61.832	2.44199	-20.9503	-0.132825053478251	0.6887
-33.1633	-2.88058	-51.1515	-0.0566181952296405	0.589
-36.9285	-3.16396	-49.159	-0.125957547268775	0.7242
-40.631	-3.51149	-48.3083	0.326832885865579	0.2223
-45.3203	-3.3985	-47.1703	0.400678500904504	0.0923
-48.8622	-3.43516	-45.2506	0.368691605664831	0.1932
-52.3842	-3.47514	-42.7586	0.339847166572449	0.1916
-16.9949	-10.3635	-31.1955	0.201345777436061	0.2895
-19.4754	-11.1017	-29.2601	0.429938787885702	0.1933
-37.6392	-14.4801	-21.1971	0.463571701917977	0.1504
-41.9239	-15.6772	-19.8108	0.244284083273985	0.2236
-46.3145	-16.76	-18.1338	0.238542501217375	0.2877
-50.0694	-17.2757	-16.024	0.236235077632174	0.163
-54.3009	-18.2726	-14.1609	0.456761326749865	0.0988
-58.3659	-18.7607	-12.2212	0.164371396901105	0.345
-62.4065	-19.8828	-10.3131	0.424578542286356	0.1029
-65.9635	-20.5866	-8.28847	0.399746379529706	0.1318
-68.2377	-21.4421	-6.39771	0.487772356458134	0.137
21.4588	-14.9788	-27.0771	0.147916717435148	0.3105
25.2901	-14.4623	-26.9093	0.307485943466156	0.2601
28.8671	-14.5171	-25.879	0.550305133297398	0.1608
33.6657	-14.3919	-25.5885	0.606048203976825	0.0452
37.7545	-14.2137	-24.3839	0.708995713716128	0.0246
42.0355	-14.2315	-23.883	0.358502223870048	0.1381
46.2777	-14.4384	-23.6227	0.807907665687232	0.0257
50.6937	-14.8076	-22.5335	0.196280912083299	0.3504
55.4933	-14.5766	-21.1799	0.0214609777387522	0.485
60.3549	-14.9257	-21.0068	1.28568461384033	0.0024
64.5793	-15.3399	-19.8125	0.613961323798306	0.0243
69.1913	-15.2555	-18.991	0.4858750300005	0.1185
-15.9426	-28.0788	-16.9195	2.63263472081542	0
-20.4316	-28.3592	-15.8544	1.63867384459934	0.0002
-32.6932	-29.2335	-13.0382	0.435129513394035	0.1911
-37.2951	-30.1659	-12.7425	0.29945702664705	0.2646
-41.5712	-30.8181	-12.4557	0.389476952069717	0.206
-45.9759	-31.2281	-12.0727	0.766340916584603	0.0729
-50.5077	-31.5443	-11.5769	0.333249636864018	0.1914
-55.0751	-32.3063	-10.2291	0.103555721180286	0.3903
-59.7762	-32.6587	-9.97676	0.775418942622685	0.0438
-64.1769	-33.0266	-9.54679	0.362861040052967	0.1737
-68.295	-33.9342	-8.264	0.109568958898048	0.3998
-71.0906	-34.3393	-7.64256	0.116724358825639	0.3905
-1.45246	-49.121	16.6195	0.304690036692787	0.2302
-6.43298	-50.0482	16.3274	0.64634176696274	0.0679
-11.2422	-51.0237	15.5002	0.490731407718219	0.1049
-15.3774	-52.0404	15.4552	0.028342292356355	0.4418
-19.5367	-52.7049	15.5399	-0.308768437007932	0.9369
-23.7299	-53.1223	14.9665	-0.0811191559707395	0.5577
-32.3249	-52.5515	14.3105	0.352014625389404	0.1711
-37.1257	-52.7767	13.8281	0.493228679416523	0.1406
-42.538	-52.0742	12.9582	0.86422707243638	0.0748
-47.5132	-52.3933	12.9958	1.45607026787131	0.0054
-52.3719	-52.8512	12.8525	0.75014087889453	0.1039
-56.9377	-53.2955	12.4679	0.346168491278531	0.1911
-60.9926	-52.9625	11.356	0.797873192372863	0.0872
-64.5511	-53.1152	10.8828	0.734991820517903	0.1041
25.1131	-29.0554	-13.4456	-0.38930722191057	0.7654
30.6602	-28.7125	-12.1271	-0.357404501462201	0.7352
49.7083	-25.4763	-9.1724	-0.107623894063345	0.8152
62.9289	-23.2389	-8.12326	-0.266024891607428	0.9314
68.8905	-23.108	-7.47366	-0.214529717847649	0.8435
28.4069	-22.813	-29.8761	-0.27578755055735	0.9692
31.4983	-23.5032	-28.9665	-0.0401831757395459	0.6049
35.3634	-24.8046	-28.288	-0.144661828130007	0.6922
40.0753	-25.8894	-27.218	-0.243143884717514	0.8835
43.8053	-26.556	-27.0046	-0.0603604550806578	0.6139
48.5204	-27.6246	-26.1895	0.165757692854251	0.2029
53.7741	-28.5007	-25.3211	0.0904569308621459	0.3477
58.7825	-29.168	-24.3358	-0.115582334715561	0.7259
63.9627	-29.7239	-23.3841	-0.116732117448301	0.6919
67.3038	-29.8943	-22.9831	-0.04250801051363	0.5745
25.4418	-40.7217	-19.1498	-0.364978463938496	0.9923
28.4772	-41.4741	-17.5091	-0.339635200664473	0.986
32.6208	-42.3743	-17.2499	-0.078885673277248	0.7192
36.5487	-43.092	-17.344	-0.346283972070588	0.9948
40.8656	-43.6015	-16.3444	-0.0419658321050548	0.6328
45.6344	-44.3703	-16.2622	0.229691987094531	0.0723
50.8085	-45.1768	-15.7457	-0.0564439465882698	0.6974
56.369	-45.7545	-14.9382	0.0633100119954302	0.3212
60.8805	-45.7681	-13.6236	-0.220286508282678	0.8487
64.784	-45.8404	-13.0518	-0.218663670209053	0.9
67.5533	-45.4781	-11.7163	-0.19341106084141	0.8117
23.6111	-50.3804	-14.4667	-0.341729865966811	0.9982
27.026	-52.1107	-14.277	-0.391967215898409	0.9986
30.7928	-53.409	-14.5962	-0.0650571928836158	0.6988
34.9977	-54.8293	-15.3558	-0.0678975721602858	0.6286
39.5748	-56.7345	-16.0062	-0.24587241666248	0.9557
44.37	-58.6355	-16.6518	-0.175177696903501	0.9049
49.141	-60.0326	-17.3791	-0.0508501904580433	0.6273
53.2664	-61.8975	-17.9561	-0.221381176976675	0.9664
56.4358	-62.6746	-18.8053	-0.157153236153766	0.8831
58.8795	-63.6739	-18.8099	-0.207652972689328	0.9494
10.2852	-31.3334	47.9679	0.192205553444911	0.1391
16.3601	-31.9442	47.6231	-0.157601327020645	0.8512
22.8046	-32.3988	48.5554	-0.31315942033244	0.9867
30.207	-30.9639	48.3502	-0.208188359033879	0.8685
36.5529	-30.0131	48.3875	0.212575647440833	0.2169
44.5227	-29.9807	46.6396	0.195641512900386	0.2099
50.8399	-29.9648	46.3466	0.0595719662846728	0.3906
56.4265	-29.5737	45.9339	0.103526724846862	0.255
19.0152	-47.4891	69.6325	-0.159622948222214	0.7441
22.799	-47.2636	69.2828	-0.128946015745313	0.7811
26.9884	-47.1166	68.2377	-0.020199338730032	0.5452
32.0044	-45.4591	67.4772	-0.0192156991206582	0.545
36.1193	-44.8917	66.1715	0.06369548013722	0.4101
40.2552	-44.5722	64.9288	0.0925802745913042	0.295
44.3892	-44.8171	62.9721	-0.0591648447066385	0.6313
47.401	-44.1872	62.0806	0.585094348278942	0.0267
37.665	-29.0879	17.942	-0.116125083276859	0.7963
42.004	-28.6158	17.1238	-0.229343351056944	0.9279
47.1182	-27.6931	16.9262	-0.232047774778593	0.9359
51.7718	-27.4374	16.9823	-0.324790441342957	0.9769
56.8112	-27.1662	16.9178	-0.166181113089428	0.845
60.8063	-26.7944	16.6839	-0.357305871403861	0.9984
64.5701	-25.8412	16.5283	-0.413191387836564	0.9899
68.3022	-25.0668	16.3456	-0.28858962536697	0.9443
70.3044	-24.897	16.4373	-0.171964392951986	0.8197
5.14544	-49.3922	25.7915	-0.105545669346589	0.6854
9.67607	-49.5373	25.7639	-0.0823565219028096	0.6437
13.6202	-50.1606	26.6442	0.160005003150763	0.1521
17.298	-50.3825	27.8203	0.0977357188272614	0.2655
21.2537	-51.2901	28.2988	0.179200076440379	0.1665
25.2279	-51.6686	29.5397	0.1506886551952	0.1853
29.2969	-51.9025	30.7015	-0.027566339710294	0.5855
33.5318	-52.0639	31.7546	0.0980641779600504	0.2832
38.1579	-52.712	32.1318	-0.0710950416776993	0.6891
42.8494	-52.507	33.4611	-0.249505622684585	0.9644
47.415	-52.3033	34.9106	-0.134712919792086	0.7841
51.8612	-51.4392	36.2057	-0.155482807978235	0.8622
56.1234	-50.4767	37.5962	-0.157986155619078	0.8315
60.0443	-50.2881	39.061	-0.00172022711401243	0.5018
62.9687	-49.365	40.2134	0.161395351266952	0.3392
39.9809	-4.17956	-45.9972	0.180158603399494	0.1547
40.1971	-5.30318	-42.5276	-0.0784453692588499	0.6518
39.655	-7.01471	-38.5746	-0.236400571865916	0.9486
39.2619	-7.95028	-34.4218	-0.205653225811018	0.8983
39.6804	-9.37827	-29.9896	-0.0139762589292708	0.5267
39.5878	-10.7716	-25.5027	-0.0961715614780703	0.6938
40.071	-11.7146	-21.3828	-0.138571695228134	0.5753
39.9924	-13.4001	-17.3499	0.136296265232664	0.2935
40.433	-14.3761	-13.3442	0.980893340588865	0.0002
39.9227	-15.942	-9.29708	-0.520691033224308	0.9986
39.886	-17.2348	-4.59021	-0.376714711386009	0.9773
39.2713	-18.4213	-1.58634	-0.054479880448142	0.6478
39.0103	-19.9633	2.46984	-0.415154205474101	0.8427
38.6782	-22.2891	5.82551	-0.361390904696089	0.8721
39.6192	-24.7515	9.36443	-0.184020771468311	0.7462
39.944	-26.699	12.7657	-0.0672087770030031	0.6344
40.5242	-28.2497	15.6476	-0.21706375184593	0.9128
40.9859	-30.3038	18.3436	-0.210772374987272	0.9141
16.3528	-73.4687	-18.0495	0.583866373964433	0.0018
20.1851	-73.9941	-17.7065	-0.252825422892828	0.9456
23.9531	-74.5793	-17.416	-0.216372641427618	0.8897
28.292	-74.6593	-17.4434	-0.0936381743202459	0.7091
32.3161	-75.3393	-17.832	0.0712768965263137	0.4088
36.4744	-76.0038	-18.1423	-0.163802329677274	0.8229
40.7861	-76.3483	-18.3813	-0.0908431964638918	0.7101
45.4506	-77.1386	-18.4164	-0.00284264486164343	0.4942
49.1652	-77.2563	-18.963	-0.0411986736213362	0.6057
52.1717	-77.4573	-18.4748	-0.144066707760086	0.7928
18.9912	-69.4576	64.3013	0.266056895269138	0.1044
22.697	-69.3288	63.9876	0.378516193410907	0.056
26.2912	-68.9324	63.964	0.287986801322369	0.054
30.0095	-68.0363	62.1748	0.016194108799616	0.4691
33.0385	-67.0307	60.2959	0.0574632650923004	0.3518
7.12568	-45.8091	50.2786	-0.172703839118702	0.861
11.3716	-45.8569	50.3598	-0.167661450599948	0.8463
15.2217	-45.8021	50.2479	-0.0749404347580338	0.6848
20.3226	-46.5593	50.6034	-0.198141250648678	0.8856
29.4156	-46.4976	49.45	-0.128553718815923	0.7072
34.8712	-45.5884	49.6844	0.0715653044109288	0.35
38.9132	-44.5516	49.0563	0.0582481278678701	0.3714
43.3543	-45.0015	48.4655	-0.149059069959925	0.795
47.4975	-44.6715	48.7159	-0.0922005756425277	0.6856
51.5548	-44.1536	48.1758	-0.0191499601503604	0.5452
56.0136	-43.7844	47.5666	-0.11017011728297	0.7257
59.3722	-43.3231	47.8198	-0.0815845405306135	0.626
7.57407	-60.0791	50.775	-0.171664678131971	0.8954
11.7247	-60.3029	50.2523	0.0922311810353089	0.2605
15.6362	-61.1489	49.6696	-0.0160491523006586	0.5537
19.5492	-61.3441	49.8216	-0.267710824754382	0.9182
24.083	-61.2716	49.2551	0.0437384432277013	0.4172
28.068	-61.7213	48.7474	0.129085683393952	0.2891
32.0984	-61.5507	48.3307	0.0478802575803798	0.3939
36.7931	-61.271	47.9759	-0.0605370329957063	0.6432
41.2705	-61.1647	48.3593	0.27110998273812	0.1316
46.6948	-61.2984	47.998	0.204337257810595	0.156
50.6967	-60.614	47.789	0.227914616600394	0.149
54.0822	-60.048	47.2152	0.575388767812019	0.0256
7.12755	-76.6997	35.7264	-0.0283264133647777	0.6069
11.5051	-76.9724	36.033	-0.0774837218180218	0.6819
36.5217	-74.746	35.5578	0.0270661761304185	0.4376
41.5464	-74.1593	36.0044	0.279693157463671	0.1535
46.3567	-73.5881	35.8176	0.300953781107276	0.105
50.353	-72.5973	36.1869	0.501968332447501	0.0387
3.85245	-61.0415	2.86266	3.00361188294205	0.0001
5.42946	-68.5342	2.90736	3.31222798995653	0
6.63174	-72.0487	2.89701	3.65762330985204	0
8.20668	-79.0576	2.33412	3.42708777909826	0
10.0675	-86.5583	1.85633	-0.683023472784502	1
10.7175	-94.6844	1.71962	1.27003166188841	0
10.7251	-98.1518	1.57165	5.27667421360046	0
-16.0277	-0.743079	-24.9994	0.17758760021562	0.2517
-19.297	-0.285158	-25.275	0.198305512517005	0.1781
-22.2459	0.422906	-25.5731	0.0236363389074614	0.4651
-25.7101	1.31234	-25.852	0.0921128776732085	0.3541
-28.7784	2.32268	-26.3309	-0.235393224640636	0.7219
-32.5334	3.49869	-26.9258	-0.0852738117609266	0.5996
-36.6753	4.75195	-28.2645	-0.20006209609871	0.6868
-40.4521	6.12368	-28.4539	-0.154070197430426	0.7098
-45.5346	7.02247	-28.8587	0.0301378737641131	0.4592
-49.805	7.7671	-29.3929	-0.0959385840163531	0.6327
-53.7948	8.48442	-29.9577	-0.0953139296802161	0.6308
16.7006	-0.673971	-28.2556	-0.200437620499225	0.7652
20.1489	0.182826	-27.6789	-0.144255355314299	0.7107
23.2225	0.773184	-27.1343	-0.0681757565175176	0.5888
26.3734	1.77759	-27.4186	-0.177248238793049	0.7308
29.9778	2.11674	-27.7839	0.248585914000947	0.3411
33.2702	3.04167	-27.4979	0.0683567701364889	0.4565
36.6538	3.50877	-27.8393	0.547930558861187	0.0212
40.9053	4.56355	-27.4397	-0.0401493047300912	0.5456
44.7094	5.24821	-27.6272	-0.52863296627684	0.9549
48.8484	6.25323	-28.0018	-0.484466699309054	0.9049
52.4579	6.62324	-27.8913	-0.517139723129725	0.9765
56.4801	7.20384	-28.7159	-0.405539343505972	0.8935
-18.6394	-13.5216	-23.6019	-0.409359616055702	0.8258
-21.6586	-13.3283	-23.2652	-0.481661913955229	0.9189
-25.077	-12.6491	-22.2753	-0.132913628616636	0.6721
-28.5905	-11.9465	-22.1079	-0.0839369846138462	0.6791
-31.873	-11.6116	-21.452	-0.144122120038569	0.7171
-35.5269	-10.9918	-21.6137	-0.280770878537932	0.8834
-39.4453	-10.8264	-21.6417	0.0646994630115731	0.4226
-44.7626	-9.33506	-20.5463	0.0647996005433609	0.3964
-49.4668	-8.25878	-19.7785	-0.191186953908989	0.7287
-52.9092	-6.92672	-18.3603	-0.561160488709055	0.9709
-57.0709	-6.31742	-17.5089	-0.319434216344683	0.861
-61.6296	-5.57695	-17.3818	0.00452049168403179	0.4961
22.1979	-15.5867	-21.2359	0.061727462552295	0.43
25.5766	-15.0868	-21.4048	0.157901619968407	0.3152
29.3258	-14.7641	-21.777	-0.227818523063471	0.7991
32.5778	-14.4649	-22.2006	-0.353774191342979	0.9332
36.2752	-13.8362	-22.7488	-0.359196457686556	0.9211
39.6119	-13.7026	-22.9165	-0.504261661201181	0.939
43.4158	-13.7749	-23.9402	0.120438735555802	0.34
46.7485	-13.3452	-24.8254	-0.414779964150976	0.8643
51.1281	-12.5322	-24.3031	-0.398701740881794	0.912
54.9762	-12.1896	-24.3829	-0.210777058223312	0.9326
59.2056	-11.9992	-24.6359	-0.0994859299409869	0.6423
63.0654	-11.6831	-25.3617	-0.137393593920733	0.6941
-19.3451	-3.46716	-34.9001	-0.00929747105613632	0.5112
-23.0402	-3.34452	-34.4883	-0.00582599838547049	0.5066
-26.5795	-2.76565	-34.9883	0.0590544510194517	0.4072
-29.7242	-2.54457	-34.9864	-0.0906313520491978	0.6451
-33.5216	-2.14774	-35.9159	-0.0513026730770816	0.5782
-37.9013	-1.66742	-36.526	0.101368912049659	0.344
-42.7762	-1.3639	-37.0247	-0.0287337419935869	0.5473
-46.891	-1.10248	-35.938	-0.0900627479298057	0.6343
-51.661	-0.657741	-35.4278	-0.116009868324136	0.6676
-55.9794	-0.761467	-35.5601	-0.324553048237281	0.9852
21.769	-0.783628	-39.9621	-0.331910261550092	0.9747
24.8984	0.314723	-40.6548	-0.178437642102782	0.8733
28.2497	0.905077	-40.4983	-0.0415989288235445	0.5883
31.3784	1.17055	-41.0195	-0.231802581747045	0.8489
34.8562	1.47564	-41.2821	-0.269135438896171	0.9036
38.8545	1.6916	-41.2513	-0.487196557567728	0.9827
42.3939	1.85478	-40.5941	-0.450446884590677	0.9366
47.1192	2.28868	-40.9385	-0.500256295835393	0.9486
51.0679	3.04067	-41.2758	-0.340142915521806	0.8835
54.9847	2.6733	-41.4476	-0.387628766095284	0.9354
-22.4749	-11.7435	-33.6985	-0.276362520067854	0.9051
-25.2477	-11.2879	-34.1875	-0.111696294330886	0.6671
-28.4804	-11.1939	-35.6715	-0.0255499534671179	0.5423
-31.4292	-11.1174	-36.6953	-0.236235768071697	0.9211
-35.248	-10.9721	-37.8081	-0.245609093947059	0.8211
-38.9723	-10.7291	-38.8058	-0.0751713084119339	0.6005
-43.6006	-10.4563	-40.3118	-0.134452733923177	0.7177
-48.7283	-9.03612	-40.297	-0.560218701389101	0.9464
-52.7574	-7.72625	-39.7013	-0.491546118253233	0.9532
-56.56	-7.1331	-38.8947	-0.402729214850978	0.9321
24.6723	-17.0711	-31.2987	0.286338013160818	0.0676
28.1135	-18.0683	-30.8755	0.217467793973335	0.1077
31.6815	-18.7337	-31.1114	0.0871396891632608	0.3295
35.4787	-19.8622	-30.9891	-0.0736293670991254	0.6863
38.6087	-20.6177	-31.336	-0.0347100850808794	0.5735
42.5213	-21.0926	-31.4652	0.121843933843694	0.3154
46.9219	-21.3958	-31.2366	-0.0892694907000671	0.6682
51.2244	-21.6322	-31.0161	-0.511893044104925	0.9289
56.1093	-21.7652	-30.5331	-0.314890513741138	0.9457
59.9478	-21.4748	-30.2572	-0.448222519116685	0.8931
63.4298	-20.7983	-28.6759	-0.524602529170193	0.9485
66.574	-20.4923	-28.0863	-0.443586837808927	0.8907
-24.2468	10.9718	-47.5865	-0.171855274511197	0.7291
-26.7779	12.0485	-45.7548	-0.270567560534739	0.9197
-30.4363	13.1021	-44.1244	0.171860744697572	0.1413
-33.4002	14.3932	-42.2932	-0.156512072789009	0.8595
-36.854	16.1182	-40.6364	-0.0742199729588704	0.6356
-40.9243	16.8847	-38.9347	-0.427366538120822	0.999
-43.9291	17.2059	-36.0404	-0.208175749003025	0.8441
-46.4085	17.2956	-33.2653	-0.556557892252689	0.9943
-49.5763	17.2834	-30.9855	-0.648046719699727	0.9947
-52.5397	17.2417	-28.89	-0.653664046338673	0.9919
22.9063	14.5702	-44.2674	-0.415315574534969	0.9768
26.0849	15.3914	-41.7777	-0.449576930022673	0.9814
29.5339	16.4713	-39.7814	-0.380171818999445	0.9301
32.7409	17.2112	-38.6822	-0.339874261777804	0.9222
36.4854	17.4121	-37.3953	-0.0339736720381507	0.5822
39.3546	17.0725	-35.0656	0.053264006760775	0.4099
43.2634	16.5545	-33.2585	-0.0811873903958554	0.6771
46.7538	16.5882	-31.4954	0.069393808046966	0.3105
50.2595	16.5125	-29.6336	0.135618791145275	0.2571
53.2488	16.1355	-27.9158	-0.0347729029503138	0.5703
-36.0244	12.0083	-16.3999	-0.221036839348982	0.8893
-36.8112	14.3276	-14.5719	-0.205561683634186	0.9115
-37.369	17.0394	-12.1262	-0.290037935551002	0.907
-37.9363	18.9927	-10.1631	-0.2600002366334	0.8087
-38.5369	21.0629	-7.21768	-0.298228849879212	0.8967
-39.273	26.0877	-1.57588	-0.173054946109396	0.8946
-39.9682	28.3442	2.03461	-0.074249741060236	0.663
-40.1074	31.5781	4.86332	0.0657349686066975	0.3356
-40.5944	34.9532	8.48388	-0.150419394031828	0.8457
-41.1137	38.3359	12.5602	-0.591687976598041	0.9994
-41.3558	41.5984	15.8258	-0.453666494339837	0.9838
37.5973	8.57392	-15.2465	0.0441248740494902	0.3922
38.4314	11.8135	-13.3362	-0.032517864697625	0.5746
38.9615	15.0905	-10.6177	-0.058877074680317	0.6047
39.6554	17.5785	-8.52089	0.0959922400627549	0.4083
39.8071	19.2789	-6.02239	-0.188321652503946	0.854
40.1396	21.9289	-2.58209	0.266952117986007	0.0797
40.2507	24.682	1.21113	0.296113763001631	0.1279
41.1345	28.0254	4.28973	-0.075057800424107	0.667
41.5921	32.6089	8.80261	-0.414358546812999	0.9204
41.5153	35.7467	11.8515	-0.399895749996924	0.9265
41.119	37.9933	15.2522	-0.406333176956032	0.8995
40.704	40.6658	18.5189	-0.31533203372409	0.6948
40.6338	42.9868	21.9933	-0.121030040924286	0.6623
39.6075	45.7662	24.5851	-0.288459627915229	0.8872
39.0557	48.6125	27.7266	-0.453296140566901	0.9676
-2.56298	36.1012	-32.5563	-0.289379049684519	0.9073
-6.78473	35.9905	-31.3419	-0.335394829248092	0.9422
-10.0605	35.7634	-29.6088	-0.243610433753688	0.8476
-13.4886	35.5668	-27.8765	-0.142882296999504	0.7197
-17.2195	34.937	-25.9438	-0.264076158191324	0.7187
-20.5647	34.9654	-24.3036	-0.308798253084237	0.7357
-24.1332	35.3252	-22.8927	-0.280637825960111	0.786
-28.3593	36.0161	-21.6175	-0.4680379731061	0.8631
-32.2239	36.8056	-20.6095	-0.409251344157071	0.8053
-36.5349	37.1144	-19.2747	-0.231486413012961	0.7523
-39.9228	37.2903	-18.8427	0.00474948034108591	0.4973
-44.7542	37.8298	-17.6787	0.217431092288123	0.2874
2.67973	33.8132	-32.4177	-0.066505864315125	0.581
6.69996	33.6157	-30.7637	-0.0142647807713054	0.5153
10.2107	33.6259	-29.5149	-0.458923983597382	0.9481
13.8439	33.3729	-27.8894	-0.370823774771194	0.9088
17.4422	33.673	-26.9952	-0.387609679722584	0.8437
21.0999	33.6701	-26.2626	-0.335563005722398	0.8461
24.7087	34.1412	-25.0995	-0.336634133969616	0.9268
28.1558	34.5647	-23.1296	-0.209009659522507	0.8435
31.9133	35.8328	-22.3741	-0.423311953255554	0.947
36.1412	36.5313	-21.093	-0.171041611232767	0.7396
40.0809	36.842	-20.3274	-0.349794450234615	0.8628
44.4773	37.2764	-19.3013	-0.142660965761487	0.702
48.2891	37.2486	-17.9206	-0.0698365488806585	0.5975
51.2304	37.8936	-16.1506	0.0631094821745282	0.4082
54.2987	38.0137	-13.5187	0.0772874795000265	0.4011
-3.44983	31.1206	19.7555	-0.139615124188641	0.618
-6.82504	31.7816	19.3249	-0.0522416380327212	0.5107
-11.3526	31.5977	18.5716	-0.167005159336853	0.762
-15.1959	31.7606	18.916	-0.0821422138407398	0.6649
-19.5589	32.5069	18.6517	-0.272984160583509	0.8996
-23.7254	32.4627	18.1464	-0.226436375177352	0.7504
-28.6433	32.4327	17.6321	-0.279048036353749	0.7738
-33.3929	32.8573	17.2705	-0.102314850370804	0.6374
-37.2432	32.614	16.7527	-0.592131289506441	0.9301
-42.0432	32.4253	16.1238	0.0256580483297502	0.4653
-46.8852	32.6233	15.4846	-0.465255546855108	0.8693
-50.3433	32.2872	15.1171	-0.148734147842198	0.6513
7.93245	37.9878	6.06146	-0.181354935606686	0.8222
12.1903	38.662	6.01263	-0.172955586522595	0.7777
16.8804	38.3878	6.51453	-0.276502172564037	0.8663
21.5596	38.8023	6.29316	-0.450989869984441	0.9716
25.8176	38.8419	6.17504	0.0760621102833146	0.387
31.1621	39.5246	5.95353	-0.217920227521216	0.9095
35.7284	39.3595	5.93266	-0.105419576948136	0.8151
40.2191	39.504	5.99376	-0.179886622759811	0.9372
43.774	39.2613	6.37197	0.0417646490836046	0.4227
47.583	38.6566	5.63053	0.352131051840228	0.0274
51.2172	38.2256	5.15357	0.359755012751119	0.1013
54.673	36.8392	4.97039	0.434781704114475	0.0309
-7.08885	-55.2933	26.3376	-0.426207779163207	0.952
-11.35	-54.9942	27.7527	-0.368149384604035	0.9293
-15.096	-54.6142	29.4453	-0.143959737126187	0.8259
-18.1066	-53.7953	30.9894	-0.340172821478217	0.9932
-21.4331	-53.6366	32.4981	0.450945893487622	0.0304
-25.3768	-53.5137	33.3643	0.150721742082511	0.2406
-28.7116	-52.9042	34.7762	-0.275085014137574	0.8307
-32.9666	-52.4375	36.6475	0.183571775440806	0.2517
-36.644	-51.9621	38.8541	-0.0196302438398841	0.5359
-40.5629	-51.2368	41.3013	-0.271568727645214	0.8216
-43.5822	-50.3667	42.8933	-0.0992321927393859	0.6528
-47.3631	-50.0789	45.0468	-0.0780340430996936	0.6207
-50.8187	-49.6949	46.9858	-0.0952973559656627	0.663
-54.6452	-48.5836	49.0157	-0.00569481759996815	0.5105
-57.6711	-47.6795	50.7316	0.0617470679567391	0.3297
8.73983	-50.8178	25.8255	-0.277305298860347	0.8782
13.0012	-51.3173	26.1413	-0.198801576925289	0.8289
16.2527	-52.312	26.6569	-0.367297555629341	0.942
19.9221	-52.7433	26.7457	-0.37479683429024	0.7447
22.9885	-53.229	26.3355	-0.269600674307631	0.6566
26.9383	-53.111	26.636	-0.301119767560668	0.8366
31.3638	-53.6227	27.1388	-0.291000375942259	0.8305
36.39	-53.5162	27.7932	-0.118483604036806	0.6958
41.4847	-53.5953	28.8731	-0.101508049663018	0.7065
45.3718	-53.4269	29.9484	-0.0348216247223462	0.5891
49.362	-54.0726	30.358	-0.090104126398547	0.6658
52.7565	-54.4509	30.8647	-0.208134445573798	0.9327
56.4405	-55.2245	31.2391	0.0226109384272877	0.4571
60.1312	-55.2554	31.501	0.169214376209014	0.2048
63.2504	-55.2082	31.9747	-0.179779461217119	0.8272
-0.116021	-3.80793	-12.5293	-0.357732546228823	0.9593
-1.62942	-2.53556	-9.5989	-0.192665786859028	0.7677
-2.72692	-0.733411	-5.95941	-0.113965671671439	0.6636
-4.98452	1.24696	-2.833	0.0412016448219745	0.4399
-6.38561	2.70564	0.246892	-0.244307428395995	0.8515
-8.23837	4.40962	3.88858	-0.155388297076199	0.8833
-10.6114	5.52356	6.63842	-0.362793048332521	0.9949
-12.4679	7.16159	9.85708	0.0136888762074772	0.4722
-14.9168	8.89773	12.3558	0.501955635591476	0.0191
-16.9755	10.0929	14.8034	0.0547139685982825	0.4193
-19.4751	11.8283	17.6851	-0.0665770042703823	0.6528
-22.2461	13.2175	20.1609	-0.0718765277040403	0.6739
-24.4615	15.1949	22.7427	-0.202152840304774	0.8898
-27.144	17.3918	25.4847	-0.248253532942322	0.8795
-29.9377	19.2534	29.0887	-0.286637606631149	0.9596
-32.1923	21.4879	31.9798	-0.46976756876436	0.9169
-34.6265	24.0071	34.8846	-0.48681332725573	0.9418
-37.0782	26.1117	38.6334	-0.353156813746908	0.8766
-18.8857	-4.35567	-18.8058	0.289334421194536	0.1131
-22.8553	-3.89457	-20.854	-0.322242799149554	0.8786
-26.2908	-3.86972	-22.1557	-0.287313198727736	0.9505
-29.3757	-3.44096	-23.3576	0.0649831383002004	0.4205
-32.4606	-3.17135	-24.5364	-0.107647829284545	0.7017
-36.8472	-2.90247	-26.4331	-0.186425558685218	0.781
-40.0402	-2.45405	-27.3966	-0.118429828777737	0.6666
-43.3254	-2.47369	-28.3543	-0.0736239406312879	0.6322
-48.0626	-2.13955	-29.7843	-0.0473257745856817	0.5834
-51.423	-1.79486	-30.3635	-0.393083861443851	0.9667
-54.8516	-1.36502	-30.8243	-0.303624888105345	0.9436
-58.7814	-0.968256	-31.1751	-0.0686788203123598	0.6157
17.5031	-8.02893	-22.1446	-0.360984816623173	0.9265
20.9624	-8.41327	-22.9291	-0.474752581976288	0.9018
24.3863	-8.30329	-23.6192	-0.510302356955785	0.8496
27.858	-8.71427	-24.1911	-0.322943493107579	0.7429
31.4817	-8.73333	-24.5063	-0.586576192827441	0.8977
36.2175	-8.80196	-24.2011	-0.402266895429676	0.7959
39.564	-8.81908	-24.2509	0.577590938046633	0.014
42.8879	-9.05067	-24.4543	0.265672258911123	0.1576
46.1738	-9.12213	-24.973	0.392025367228265	0.185
49.6076	-9.53981	-25.3238	0.134583719475156	0.3493
-20.8505	-13.4331	-18.6572	-0.00228961677113815	0.511
-24.5854	-13.2984	-18.9371	0.0020148778874387	0.4921
-28.2768	-13.4926	-19.8632	0.242971042081594	0.2543
-32.4182	-13.3239	-20.0394	-0.0557678157424584	0.5718
-36.1716	-13.5042	-20.267	0.287905316055699	0.2645
-43.624	-12.7251	-20.6436	5.00518134620457	0
-47.5752	-12.7241	-21.4257	3.37709151680929	0
-51.5855	-12.3158	-21.3675	-0.00422203179767078	0.5032
-55.5913	-12.3588	-21.2612	-0.0868053630191777	0.6222
-59.5995	-11.9615	-21.7824	-0.0636221822843871	0.6768
-63.89	-11.7973	-21.51	-0.0844238645050144	0.7184
24.5256	-19.7831	-20.6409	0.249869251083153	0.1702
28.3185	-20.6153	-20.4992	0.306373452657867	0.2202
31.798	-20.9821	-19.9205	-0.228505871796347	0.677
35.7644	-21.5834	-19.1318	-0.108490046697104	0.6089
39.0586	-21.7378	-18.2065	-0.0530500445150559	0.5491
43.4259	-22.3894	-16.7226	0.010542204512008	0.4905
46.4235	-22.8279	-16.4342	40.3659528040092	0
49.9931	-23.7506	-16.3092	11.5344029116063	0
53.1009	-24.1452	-15.8391	-0.00799065445498215	0.5179
56.8509	-24.9761	-15.1861	0.0421172598000654	0.3663
60.1516	-25.2462	-14.5696	-0.273636752617687	0.8793
64.3231	-25.1796	-13.9875	0.0622623158922764	0.3969
68.7638	-25.8496	-12.8453	-0.130352776728173	0.7383
-30.4621	-26.0461	-11.3768	0.167045741278552	0.2373
-34.3031	-26.7496	-10.5228	0.107723605793673	0.3163
-38.3309	-27.5758	-10.5346	0.374422059181283	0.063
-41.8082	-28.4387	-10.6302	0.066294264352708	0.3824
-45.1592	-29.2462	-10.6714	-0.0389394001679739	0.5624
-48.7797	-30.0224	-10.7095	-0.176054368060857	0.8891
-52.5697	-30.1679	-11.3599	0.0115425616021905	0.4704
-56.3457	-30.8156	-11.1924	-0.183582054760696	0.8123
-60.5085	-31.4589	-10.7362	-0.327574651939925	0.8932
-63.9911	-32.0261	-10.3659	-0.167173452635934	0.834
-67.2177	-32.5837	-10.0991	0.258261914966143	0.1494
24.2654	-32.9967	-7.74743	0.0318650151656301	0.45
28.0169	-33.5738	-7.66379	0.190024446420148	0.297
32.3746	-34.0396	-7.45968	-0.23697851449804	0.8991
36.73	-34.6083	-7.28233	-0.162526503896142	0.8792
39.9739	-34.8408	-7.68519	-0.182394103922893	0.8588
42.7932	-35.108	-7.72864	-0.0975429182911189	0.7466
45.9094	-35.0386	-7.93358	-0.126620532529578	0.6908
49.3741	-35.329	-8.76858	-0.591938011275314	0.9354
53.468	-35.6287	-8.86682	-0.528512824805856	0.9426
57.1804	-35.852	-8.75984	-0.209040903123178	0.8503
60.9039	-36.0921	-8.43133	-0.460405615986636	0.9904
64.6013	-36.3616	-9.15172	-0.0666196272616663	0.6324
68.5344	-36.5813	-9.53853	0.0465070490658457	0.4429
-21.3955	-37.6043	-5.89177	-0.178076129061392	0.7409
-25.0896	-37.5103	-5.44946	-0.00994406566658068	0.516
-29.7873	-37.7858	-5.41501	-0.323352031709744	0.9156
-34.1904	-37.7098	-4.91079	-0.220665706064559	0.8498
-38.3284	-37.8154	-4.50447	-0.278188900064543	0.7642
-41.6327	-38.2748	-4.3555	-0.561253346821642	0.8741
-44.8103	-38.2599	-4.28534	-0.444718929772284	0.9074
-48.2685	-38.1785	-4.20301	-0.0932420206603281	0.6695
-52.0255	-37.9504	-4.07791	0.149790917404707	0.2745
-55.9081	-37.6041	-3.87645	0.230468012102777	0.2429
-60.327	-37.7545	-3.62221	0.439888438926701	0.0849
-64.2741	-37.4333	-3.38472	0.250844555687534	0.2005
-68.513	-37.0731	-3.17089	-0.268655635605305	0.903
-36.7642	13.7513	-48.3108	-0.0399757802902251	0.5623
-39.3541	13.6116	-46.5103	-0.107061034279538	0.7018
-43.1095	12.8287	-44.2231	-0.320811113078202	0.9903
-47.2244	12.3612	-42.2488	-0.118570654413919	0.7567
-50.8313	11.9961	-40.312	0.166243250410032	0.2548
-53.5855	10.9589	-38.0848	0.114473615204811	0.3589
-24.5999	4.9939	-33.9211	0.100686023693868	0.3162
-27.6636	5.29817	-33.2672	0.116180127577485	0.2981
-31.0351	6.0891	-32.7376	0.129495304902164	0.2798
-34.5945	6.36212	-32.2749	0.0635948990255353	0.373
-38.7296	6.69247	-31.1171	-0.136702273060372	0.7315
-42.2643	7.04633	-30.5868	-0.115232394827346	0.5789
-45.3874	7.22113	-29.9605	-0.286749161043488	0.9335
-48.938	7.40321	-29.2366	-0.14931271551953	0.7743
-52.0197	8.01306	-28.3702	0.0349821890493853	0.4438
-55.6317	8.12073	-27.4737	0.0435526052266129	0.4263
-24.239	-10.7989	-31.5499	-0.382255486152677	0.9948
-27.6469	-10.1527	-32.4207	-0.121674455883218	0.7587
-31.2134	-9.70859	-32.6213	0.14589635179802	0.2875
-34.8385	-9.7706	-32.9861	0.247951692862313	0.1177
-38.3936	-9.3878	-33.1617	0.113751077923725	0.3325
-42.3881	-9.53554	-33.5301	0.0464161933009453	0.4365
-46.9843	-9.6523	-33.9449	-0.384664501430213	0.9947
-51.1724	-9.4467	-33.893	0.13882329720132	0.2399
-55.3541	-9.12687	-34.4476	0.214209837224183	0.1848
-59.0278	-9.46807	-33.7878	0.761645123857239	0.0052
-62.7299	-9.97148	-32.6709	0.556207952003268	0.0287
-25.04	-18.2786	-28.5283	0.074555570074224	0.3573
-28.3094	-18.7117	-28.7718	-0.277595344974806	0.8009
-32.238	-18.9687	-28.4389	-0.2524262998956	0.7853
-36.7118	-19.7264	-28.1877	-0.272682542469413	0.846
-40.0231	-19.9785	-27.5036	-0.225225011255343	0.8879
-44.0424	-20.6138	-27.6307	-0.320217153612828	0.9211
-48.8525	-21.1424	-27.0596	0.0386176836185936	0.4099
-52.8883	-22.1527	-26.5125	0.127095761898292	0.2784
-56.4513	-22.4327	-26.373	0.0638128596830254	0.3638
-60.4449	-23.2903	-25.1714	0.0609769538968332	0.3885
-64.9546	-23.982	-23.7226	0.0514181517888406	0.3844
-28.5083	-34.2871	-22.0616	-0.108139206056813	0.7943
-33.285	-35.22	-21.1883	-0.127481626370658	0.729
-37.1434	-35.3871	-20.1218	-0.172843748062956	0.7336
-40.1625	-36.0444	-19.903	-0.226407680196487	0.7229
-43.9628	-37.0196	-18.9364	-0.0666263461034029	0.6688
-48.0596	-37.8101	-18.2861	0.0326477240270115	0.4215
-51.8181	-38.3155	-17.7075	0.243887981208798	0.135
-55.583	-39.2586	-16.8078	-0.114642679854277	0.7205
-59.4351	-40.0113	-15.485	-0.274334852404469	0.8599
-62.5464	-40.085	-14.1439	-0.150139241984713	0.651
-65.971	-40.6263	-12.2383	-0.126554932051209	0.6656
-36.442	1.73245	-8.58598	0.979501100047798	0.0012
-39.5847	2.80347	-9.37172	4.72036388989894	0
-43.7984	5.01777	-9.4431	2.02506380575986	0
-47.7893	6.23102	-10.4552	0.586990352482886	0.0138
-50.6156	8.59081	-10.1911	0.492220611934257	0.0438
-53.2018	10.0004	-10.5785	-0.0821511693162885	0.6301
-56.0065	11.4457	-10.9496	-0.282688661644917	0.9166
-39.7521	-6.46093	-10.5783	-0.188621735011696	0.7638
-44.132	-6.89794	-10.1147	0.088526675833897	0.3867
-48.7085	-6.91874	-9.17963	5.81525816409387	0
-52.3285	-6.88456	-8.13943	2.63143400480357	0
-56.2629	-6.97706	-7.12303	-0.127369459610054	0.7169
-59.7291	-7.73685	-6.17825	-0.221769860372809	0.8397
-62.9721	-8.12839	-5.41712	-0.26399340561229	0.8654
-65.7995	-8.25425	-5.55861	0.0919329789811891	0.3543
-33.1203	8.68379	-12.3725	0.470776865834611	0.0863
-32.9072	10.8538	-8.62631	0.66551334092163	0.0087
-32.7425	13.0137	-4.92652	0.189860639896038	0.1907
-33.1509	15.1306	-1.32657	-0.0050037962174595	0.5135
-33.3881	17.2382	2.35686	-0.252021475224195	0.813
-33.79	19.2656	6.83235	-0.255999327276112	0.7869
-34.1067	21.306	10.499	1.92439366392826	0.0004
-34.1706	23.2738	14.0182	44.9526628505755	0
-34.7953	25.3784	18.1152	23.6227342592958	0
-34.9988	27.4698	22.4503	0.137041797700536	0.265
-35.8419	29.3555	26.684	0.0963676942634788	0.2002
-36.091	31.1603	30.8717	0.136537307270843	0.2858
-36.7583	32.8236	35.6092	-0.144454264582494	0.7009
-36.8243	34.7109	39.6385	-0.000103071721166081	0.4982
-36.4997	36.5251	43.6453	-0.0853910623674022	0.5292
27.9937	-8.78414	-25.6743	-0.0134774613198507	0.518
31.8111	-9.32863	-24.4276	0.138373641380723	0.3236
35.9233	-9.94331	-22.6779	0.110452937819469	0.3197
40.1565	-10.0919	-20.7458	0.261179808271627	0.2039
44.6735	-9.93357	-19.1545	0.209995413140378	0.2465
49.1705	-9.69273	-16.5385	0.146061163267123	0.3148
54.2363	-9.46568	-14.234	0.0723809596525185	0.3828
58.3458	-9.55879	-13.1028	-0.112597713271138	0.703
62.1632	-10.0495	-11.2812	-0.0706736191727064	0.622
24.5574	-26.5832	-14.0732	0.611670967063669	0.0701
29.0502	-25.7615	-14.1815	0.610684737492517	0.1395
32.989	-25.0282	-14.9299	0.13909069060895	0.3077
37.4829	-24.2607	-15.6394	0.487938425971769	0.0913
42.0861	-23.5604	-15.5881	0.347131460229644	0.106
46.6972	-22.1777	-16.2956	0.29259781616917	0.1407
51.958	-21.1001	-15.9634	0.164042357886728	0.2897
56.2858	-20.0476	-16.5049	0.000917823280427887	0.5011
60.9178	-19.7492	-16.9816	-0.0799526267222145	0.6495
64.6168	-19.4302	-18.2375	-0.197238040122251	0.831
28.6321	-1.2218	-42.7289	0.268032554760445	0.2214
32.2728	-0.0903061	-41.2379	0.309152324825176	0.1547
36.6689	1.33114	-38.9035	0.211501425057975	0.093
41.069	2.18529	-37.557	0.22319450730381	0.2382
45.0658	3.00685	-36.136	0.332682912068105	0.1598
49.7951	3.76959	-34.0172	0.485731053731273	0.0926
54.7303	4.68509	-32.7254	0.0642771743230375	0.4286
59.0012	6.01422	-31.4827	0.195015542623807	0.3169
26.3682	-16.8328	-30.8462	0.19354130296016	0.2914
30.2518	-17.2957	-29.7539	0.296214372975953	0.2368
34.0086	-17.7558	-28.7194	0.185334486927014	0.2247
38.1249	-18.2661	-27.6345	0.434957257735326	0.0771
42.8183	-18.5767	-27.3595	0.401599779918603	0.0772
47.0267	-19.1023	-26.4873	0.174635237348009	0.2279
51.9026	-19.3839	-25.3212	0.138697924731318	0.295
56.642	-19.2039	-24.4934	0.0301220015499095	0.4668
61.0149	-19.3242	-23.1358	0.272382980439203	0.2233
65.2897	-19.495	-22.5786	0.248293332138206	0.1831
68.8525	-20.3524	-21.1513	0.243328566074923	0.149
71.5881	-20.7237	-19.7807	0.273400920678568	0.1227
22.6192	-39.2102	-14.9899	1.40854963188738	0.0002
26.0108	-38.7509	-14.0738	0.452596004829137	0.04
29.8996	-38.7227	-13.2905	0.502630681471567	0.0443
33.3482	-38.3382	-12.6035	0.435309056832479	0.056
37.2082	-37.9866	-12.0595	-0.0123109944450243	0.5247
42.2714	-37.6622	-11.3621	0.272768570745364	0.262
47.9434	-38.1704	-10.8556	0.0259293133163163	0.4655
53.1032	-37.7425	-10.0317	0.0968100150379605	0.3692
57.5474	-37.0061	-9.00354	0.0598248148773908	0.4402
62.2636	-36.4808	-8.30435	0.0144903013122346	0.4832
66.0449	-36.4203	-7.61968	0.0285162895667097	0.4707
49.9415	-14.9213	2.34291	0.377256602839983	0.1459
54.1964	-15.5815	3.08381	0.409395175270866	0.1365
57.9307	-16.8127	4.16519	-0.186048445824003	0.8685
62.1579	-18.381	4.90671	0.238909337910581	0.1022
65.5179	-19.3113	4.99958	-0.0378328955967009	0.603
45.3068	-27.9525	3.71631	0.00240482149779853	0.4926
50.5625	-27.891	4.61194	0.0824470619270918	0.3416
55.0802	-28.578	5.5695	0.0809236331485275	0.2901
59.5784	-29.5966	5.14024	-0.0687563903145215	0.6974
63.3261	-30.7576	5.26829	0.0184036613037082	0.4689
67.0554	-31.8614	4.41308	-0.112491354011689	0.714
7.25796	-40.307	20.986	0.94272912159882	0.0264
10.772	-39.3857	22.3677	0.959427269423295	0.0184
14.2282	-38.2369	22.7543	0.688900820246248	0.0236
17.8398	-36.6798	23.4419	0.567659738383804	0.0707
20.6516	-35.5088	23.6361	0.177685797254893	0.232
24.1303	-34.244	25.5231	0.60746930963932	0.0302
29.4106	-32.7637	27.1024	0.186147581997266	0.209
36.0367	-30.9694	28.7569	-0.150059925311016	0.7668
42.3053	-29.2674	28.8686	0.00841979087115807	0.474
47.6573	-27.8063	29.257	-0.0407643072945894	0.584
52.2677	-26.693	31.5442	-0.12046258325326	0.7953
56.0092	-25.4566	32.7967	-0.14615716473352	0.8581
59.2294	-24.0442	34.9069	0.220458227281558	0.1695
62.8531	-22.7307	35.8954	0.223596897540001	0.1782
66.2113	-21.0307	36.824	-0.136971086249673	0.8335
9.28176	-67.267	49.09	0.414231692731019	0.1519
12.7293	-66.101	50.3818	0.181472563408503	0.1879
16.9659	-64.3462	51.2339	-0.238503307520605	0.7073
21.5335	-62.1804	52.0958	0.0428614676564389	0.4281
26.0608	-60.2428	52.1208	-0.179036547185435	0.8016
30.1732	-58.0831	52.3175	0.0351768461447735	0.4344
34.3688	-55.9184	53.5472	0.0860996226788384	0.3561
38.3037	-53.9971	53.6333	0.168015831812977	0.2026
41.8306	-51.7471	53.7521	-0.145451097687005	0.7072
45.4759	-49.8304	53.626	-0.278218322664319	0.8169
49.9448	-47.8828	53.2712	-0.106910945349641	0.6183
54.8658	-46.0948	53.7967	-0.15721362254616	0.879
4.8332	-51.2878	30.1531	0.445072187743586	0.1418
8.6069	-52.3241	30.5149	0.700910847536442	0.0467
13.0062	-53.1624	30.6678	0.0183305013014323	0.4677
16.6964	-54.2941	31.0593	0.0995749232367302	0.3695
20.5605	-54.28	31.6811	-0.141012863144276	0.6751
24.5683	-53.5879	32.6589	0.390799153578188	0.0671
29.6091	-53.2432	34.1557	0.0359632090575908	0.4307
34.74	-52.5715	35.8936	-0.01469541042051	0.527
38.6768	-52.5824	36.7597	-0.315222299376401	0.8339
43.5214	-52.2938	36.6235	-0.0102613188899789	0.5162
47.9643	-52.7205	36.0659	0.235065587506845	0.3185
52.5062	-52.6255	36.5599	0.168893133973898	0.374
9.90247	-57.1154	11.9049	33.3990897592197	0
14.0238	-57.3342	11.4786	40.1242413228839	0
18.0312	-57.6775	11.1498	11.8431438103716	0
21.5807	-57.299	10.9279	10.2144161366737	0
25.6411	-56.7726	10.6477	5.45479934022719	0
29.4944	-56.5483	10.3987	4.39836333387771	0
33.7029	-55.6089	10.0458	15.8109257108146	0
38.2177	-54.6568	9.66794	0.355464617034128	0.0432
43.4738	-54.0837	10.2779	0.0172482947627344	0.4772
48.0238	-54.0096	9.97386	0.307719579567291	0.1948
52.0647	-53.3212	9.90238	0.1871288964497	0.2767
56.8157	-52.725	9.89095	-0.359319099621035	0.9129
8.89756	-65.2811	10.6367	8.46466224673341	0
12.9	-65.4544	10.3314	4.29483286889581	0
17.2952	-65.6692	9.9731	10.7089355971174	0
21.7175	-65.7749	10.5048	6.83990480751844	0
26.1316	-65.4896	10.282	4.72983267629296	0
30.433	-64.7691	9.9071	17.3316552711948	0
34.0935	-64.409	8.54779	27.8368469294694	0
38.1278	-63.9825	8.276	8.73587060142751	0
42.5631	-63.0463	8.19875	3.97597421069504	0
47.022	-62.4896	7.9635	0.344369236196385	0.0947
50.9181	-62.0806	7.76321	0.794336314294404	0.0051
55.1545	-61.412	7.5889	0.714403940857843	0.0206
14.5498	-55.2158	0.753511	26.5574275202836	0
18.31	-55.0339	0.482061	11.6925464839785	0
22.3988	-54.0492	-0.350183	22.0924566172988	0
26.4588	-53.4448	-0.304719	9.58717807528531	0
29.9595	-52.8187	-1.35727	33.8259552224175	0
34.2434	-52.0764	-1.53399	91.1408871475594	0
38.7935	-51.1115	-1.18919	0.647955842613024	0.0867
44.1369	-50.5009	-1.04454	0.422490362679961	0.0128
49.2703	-49.8681	-2.00371	-0.139009074337862	0.6823
53.6972	-49.2354	-2.1436	-0.271248152187929	0.8542
58.1612	-48.4185	-2.02636	-0.269658486278	0.8593
62.3621	-47.833	-2.8239	-0.285008908346857	0.9265
66.8043	-47.3315	-2.9969	0.100111237372637	0.3734
-26.6818	-4.00315	-41.1353	0.220653730876858	0.1677
-29.43	-4.11217	-39.404	0.335507767915141	0.1225
-32.1882	-4.32811	-37.7558	0.0494184515328073	0.3901
-33.2877	-4.45271	-37.2391	0.117593629744369	0.2585
-36.5059	-4.8492	-35.6085	0.410644597424416	0.0078
-39.7181	-4.78628	-32.8382	0.136756522275098	0.2073
-43.0615	-4.72242	-31.5397	-0.0394815734884936	0.5865
-45.6261	-4.10375	-28.9923	0.150773284528256	0.2406
-48.1284	-3.79543	-27.5119	-0.026605397489332	0.548
-51.7956	-3.91593	-25.7719	0.0715859672174683	0.3745
-55.7274	-4.66214	-24.4639	0.0577262407099366	0.39
-58.5339	-5.26786	-23.623	-0.0077958339258164	0.5251
-24.3453	-11.0662	-38.0525	-0.177014604015067	0.787
-27.3908	-11.9559	-37.1328	0.0953623011910387	0.2944
-31.5027	-12.8701	-36.3303	0.0667532806191609	0.3828
-35.6628	-13.774	-35.7071	-0.058701964078708	0.6302
-39.3756	-14.1418	-35.451	0.249731572088391	0.1455
-43.7951	-14.479	-34.4595	0.198688988109075	0.172
-47.674	-14.7806	-33.3502	0.139384055463276	0.2874
-51.6925	-15.1045	-32.224	0.0703513445925159	0.3859
-56.6195	-15.5403	-31.249	0.279874882366382	0.0666
-60.8175	-15.7013	-29.9876	0.176316401206653	0.1263
-64.5	-16.7555	-28.6275	0.223770560042256	0.0957
-17.9456	-31.0114	-11.6211	-0.205779051514277	0.7831
-22.8581	-31.4816	-10.8243	0.326154949761101	0.238
-27.2928	-31.423	-10.7478	0.30170350174131	0.2584
-30.8486	-31.213	-10.5288	-0.0705612003007666	0.6276
-38.3937	-30.8054	-9.82206	1.68691668619876	0
-42.5058	-30.8585	-9.47547	143.962057673447	0
-46.7533	-31.0915	-9.40779	47.0581245192687	0
-50.5045	-31.1844	-9.2477	0.817998119289775	0.0002
-54.8385	-31.1509	-8.68771	-0.0481599818258082	0.6025
-58.5143	-31.1627	-8.06141	-0.143349671906025	0.7606
-62.4999	-31.5132	-7.93215	-0.297517662865393	0.966
-66.2687	-31.3471	-8.21941	-0.242505400178832	0.9551
-69.2326	-31.5797	-8.3297	-0.302179775592576	0.9806
-29.737	-50.1056	-18.0385	-0.321415898267717	0.9927
-33.2557	-49.9506	-17.6112	-0.163328797775951	0.8362
-37.3095	-49.516	-16.7791	-0.267260136295977	0.8667
-41.534	-49.6185	-16.4112	-0.44219662221964	0.9936
-45.591	-49.6778	-15.7184	-0.419089475483995	0.9945
-49.9708	-50.0834	-15.2778	0.105969999099913	0.3309
-54.3449	-50.5593	-14.1456	-0.217316228525578	0.955
-58.0211	-50.8188	-13.7291	-0.0680843165493001	0.7044
-62.0872	-51.1538	-13.4006	-0.236837341462313	0.9258
-14.0419	-61.4359	-7.50566	7.30482898999961	0
-18.0453	-61.3868	-7.14049	1.73426425396912	0
-22.0866	-61.8449	-7.64473	2.83512786414252	0
-26.3832	-61.9237	-8.43483	0.569774464303016	0.022
-29.9315	-61.8857	-8.93223	0.504569582729516	0.0404
-33.7422	-62.3175	-9.21292	-0.146692506291535	0.7156
-37.4441	-62.2524	-9.50467	-0.191167146476664	0.8723
-41.069	-62.778	-10.0755	-0.134967857632248	0.7664
-44.9972	-62.9434	-9.86101	-0.199402730630197	0.8218
-49.145	-63.168	-10.3644	-0.0650111383811527	0.6002
-53.1551	-63.9736	-10.856	-0.053714163782513	0.5989
-57.2186	-64.3296	-11.2283	-0.0380112416603632	0.5899
-6.67199	-70.8705	-3.01748	0.251784771624452	0.0824
-10.8159	-71.345	-3.86105	12.94660957561	0
-15.1758	-71.4703	-3.97081	7.22470407765742	0
-18.5681	-71.7159	-4.51557	1.91196847668544	0
-22.9839	-71.6608	-4.28642	2.37363577282548	0
-26.4237	-72.0803	-4.5804	2.55750548522277	0
-30.2407	-72.5369	-4.39211	1.85616445991054	0
-33.7401	-72.3536	-5.054	0.525684448074747	0.0279
-37.1394	-72.6949	-5.02304	-0.364478746114177	0.9467
-41.0204	-72.8111	-4.84416	-0.252303230451598	0.8646
-45.114	-73.4045	-5.45812	-0.410915055808724	0.9671
-49.1574	-73.6974	-5.38128	-0.395666348728729	0.9812
-6.15792	-81.2742	-8.63675	18.3711354494303	0
-9.83701	-81.6423	-9.09721	13.9244792352944	0
-13.6395	-82.4076	-9.77221	5.21097552319333	0
-17.5856	-83.3446	-9.57232	9.11551868806188	0
-21.3673	-84.5562	-10.1978	13.9699728885071	0
-25.036	-84.7259	-10.8673	17.8221000440532	0
-28.0228	-85.2421	-11.511	10.0514838348935	0
-31.4207	-86.1645	-12.2166	0.188524122684401	0.1681
-35.14	-87.5407	-12.0954	-0.19365391754222	0.8407
-42.1181	-90.2393	-13.3988	-0.47588424084907	0.9992
-36.6615	-15.8307	-1.30981	0.152643094041925	0.1908
-40.3552	-14.7739	-0.259048	0.163920157406311	0.1903
-43.241	-14.1405	0.0131074	0.0591046562301245	0.3282
-46.499	-13.3915	0.748744	0.211504924808503	0.1019
-51.1352	-13.5305	0.92049	0.0400805183371404	0.4297
-56.0576	-13.9288	1.2169	0.273986675645188	0.1054
-60.6891	-14.1211	1.70181	0.741806329217507	0.0014
-64.0162	-14.454	1.38451	0.565616514765795	0.0006
-67.6101	-14.7058	1.55936	0.31168619696012	0.101
-69.8479	-14.9016	1.33052	0.301063937812265	0.1105
-6.01565	-49.3519	15.3398	0.481538347066021	0.0116
-9.32122	-51.0539	16.2549	0.156035275698797	0.1943
-12.564	-52.9235	17.797	0.659321305138089	0.0053
-15.8796	-54.8415	18.4391	0.182552468104982	0.1756
-18.6778	-57.0806	20.0192	2.04264324850564	0
-21.9144	-59.0663	21.0004	4.25999017015179	0
-24.7991	-60.909	22.9743	4.96547880941609	0
-27.8123	-62.9404	24.0403	6.96576766107655	0
-31.7678	-64.6133	25.7767	10.7353199135372	0
-34.8736	-66.3827	26.7182	1.00072967374786	0
-37.9857	-68.2259	28.408	0.298443538498884	0.0919
-41.0489	-69.8492	29.1934	0.0859826650243427	0.3457
-44.5252	-71.3024	30.661	0.015796271632375	0.4713
-47.1111	-72.7593	31.2458	0.129619301254787	0.2404
-49.7143	-74.623	32.3543	0.0396569671750644	0.4242
-1.13269	-63.188	28.9819	2.48213577167467	0
-5.01375	-62.8049	29.875	0.341315734247227	0.0236
-8.39313	-63.1934	30.7422	1.22874146436514	0
-12.2522	-63.5139	32.7171	-0.0120236636815104	0.5165
-15.2038	-63.3189	34.094	0.0534464133148704	0.3694
-19.1893	-63.3356	35.3685	0.101964773732728	0.2962
-23.4214	-62.7329	36.917	0.496144306280533	0.0069
-28.0321	-62.034	38.6601	-0.236670326019306	0.9151
-32.7677	-61.7256	39.8191	-0.137626317539864	0.7825
-37.0105	-60.7117	40.9796	-0.268186575951177	0.9381
-40.8795	-60.3432	42.301	-0.218916651519878	0.8925
-44.8747	-59.5793	43.2078	-0.188068073458631	0.9386
-48.423	-59.2293	43.4655	-0.116553023913934	0.7412
-51.9441	-59.0755	43.9893	0.0952893731733111	0.2987
-54.8472	-58.3827	43.9946	-0.356648054563059	0.9693
-57.3374	-58.0608	43.9882	0.0191584241616951	0.4496
-60.0664	-57.6727	43.9454	-0.378535928054587	0.9793
-0.507833	-68.5935	50.8905	0.135484121897913	0.1685
-3.26533	-67.7765	50.6031	0.0353904910091729	0.4241
-6.45355	-67.3578	50.1443	-0.0790377032010714	0.6995
-10.4514	-67.0551	49.6765	0.0834232833723538	0.2975
-14.3405	-66.3119	49.4006	-0.360225429242196	0.9815
-18.3178	-65.1036	49.1653	-0.31688102933938	0.9732
-22.5106	-63.5008	49.109	0.205098055257757	0.3809
-27.6597	-61.8912	49.8449	-0.28321141462026	0.9759
-31.4671	-60.762	49.2989	-0.285937250715445	0.9632
-35.2761	-58.7404	48.9512	-0.140229288265677	0.8219
-39.0732	-57.2485	48.7223	-0.21600957313824	0.9479
-43.6573	-56.0887	48.8018	-0.324384564380889	0.9759
-47.2739	-55.1716	47.829	-0.301416658012615	0.938
-50.7412	-54.1503	46.6332	-0.278061054108146	0.9358
-55.1514	-53.0422	45.1341	-0.173125382479441	0.8511
-58.543	-51.8651	44.5403	-0.416887508543226	0.9986
-61.1139	-50.487	43.2622	-0.120372791659808	0.7755
-63.2401	-48.5862	42.0644	-0.159872693761927	0.8395
-5.07218	10.2464	35.4494	0.105308079920816	0.2763
-10.2606	12.9149	36.9374	0.110771548057169	0.2512
-14.3492	16.2282	38.7687	0.0257792536491772	0.4458
-19.7063	18.9425	40.4466	-0.08114997968876	0.6823
-24.7152	22.1044	42.5899	-0.174668084524982	0.8103
-29.8139	24.7872	43.2753	-0.0131470340167384	0.5376
-34.4307	27.4083	43.4489	-0.222031026636451	0.8815
-39.2909	29.0744	43.4105	-0.222241194813593	0.8907
-2.91325	-40.3379	33.4547	0.14093960659994	0.2175
-5.6633	-40.237	35.7047	-0.0802069498956133	0.6717
-9.55896	-39.9003	39.0398	-0.184283098976685	0.8845
-12.0245	-39.5886	42.3494	2.02745932579929	0
-15.0772	-39.8329	44.4272	0.977126986274542	0.0006
-18.5086	-39.4897	47.4756	0.940778755228377	0.0003
-22.6231	-38.9491	50.6599	0.426003616970073	0.0483
-26.9327	-38.1959	53.528	0.506077592806342	0.0209
-30.8927	-37.419	55.3243	0.667062908731479	0.0046
-34.6363	-37.3455	57.5591	1.03143419570561	0
-38.0566	-36.8179	59.4389	0.00200977116238632	0.5009
-40.5819	-36.1647	61.1642	0.446635831002017	0.2486
-43.6201	-35.4679	61.8881	-0.146241873444347	0.6523
-46.1813	-35.1706	63.0761	0.433340468037937	0.2632
-2.71681	-36.8786	47.9308	0.758288623431573	0.0079
-5.04899	-37.0045	50.7029	0.750332496086753	0.0018
-7.92137	-36.9491	53.999	0.403197646123977	0.032
-10.2716	-36.5319	57.0404	0.118931468149859	0.315
-13.3144	-35.6304	60.519	0.589392138450744	0.024
-16.9066	-35.0383	63.8506	-0.146799430564491	0.8607
-20.6517	-34.2697	66.8483	0.281489132533288	0.0468
-24.0131	-34.0044	69.8254	0.092528445001961	0.3117
-26.6839	-33.4101	71.6955	0.163745123109137	0.1527
-29.2603	-32.3959	72.7791	0.659241229049981	0.0052
-31.6867	-32.001	73.3727	-0.149999136936875	0.7906
-34.4584	-31.1744	74.1551	-0.158938964660084	0.8134
-5.52969	8.52217	72.209	0.45668398387323	0.1656
-9.02081	9.13027	70.7385	0.0304806901433856	0.4643
-12.7785	9.64398	69.5149	0.0398563778544019	0.4518
-17.1682	10.8228	67.9151	-0.0685421819658919	0.5821
-20.915	11.5942	67.6821	0.099138308122273	0.3881
-25.4536	12.1181	66.5954	0.798116268097222	0.0675
-28.7199	13.4032	66.1604	0.532027109400383	0.1198
-32.2933	14.3783	65.2322	-0.0202961116599439	0.5254
-3.76792	11.5771	60.0443	-0.595107846146426	0.9459
-7.34935	11.4462	59.6253	-0.576892992538611	0.9244
-12.6178	10.8503	59.8126	0.496803482563393	0.1699
-17.514	10.6445	59.4238	-0.173658352939411	0.7322
-21.9499	9.76093	59.5953	0.222485051729271	0.2989
-25.9957	9.71453	59.073	-0.166118447717673	0.6822
-30.0545	9.40161	59.2761	-0.312104633286701	0.8325
-33.666	9.54806	59.2606	-0.358763812391788	0.9072
-37.5299	9.65545	59.8488	-0.36470326178694	0.864
-40.5501	9.07093	59.3251	-0.465741467165933	0.9438
-6.40821	-2.21251	79.8474	-0.350689194680519	0.7632
-10.0928	-2.11041	78.8555	-0.390581327272513	0.9324
-13.1696	-2.02132	77.6234	0.11400464573772	0.3835
-16.9466	-1.56376	76.6059	-0.449879099497399	0.9783
-20.5551	-1.07555	75.1618	-0.0374413038062937	0.5569
-24.5654	-0.725825	72.4866	-0.36539385543195	0.902
-27.9289	-0.481413	70.9399	-0.330346033029773	0.8615
-31.3394	-0.0668843	68.7608	-0.539282197557907	0.9619
-35.0684	0.390305	67.9772	-0.369476028420298	0.8742
-3.78443	1.41291	56.1982	-0.024235253243968	0.5234
-7.13537	1.30958	56.124	0.159366954171068	0.2411
-11.3049	0.750747	55.7839	-0.127738250986741	0.6472
-15.2223	0.7046	55.4509	0.115521654020352	0.3131
-19.3474	0.35758	54.8237	-0.00120339697793304	0.4956
-24.3979	0.717912	54.0918	-0.394601071961502	0.9718
-28.8439	0.969635	53.6926	0.0491846287080644	0.4578
-33.3908	0.91001	53.4229	-0.0575305963823938	0.5435
-36.8188	1.19036	53.3845	-0.0114338043322949	0.5062
-39.991	0.621694	53.3459	0.0555945756773595	0.3864
-43.9457	-0.0165126	53.2867	0.203321302781888	0.2481
-47.5673	-1.13946	53.7481	-0.023240102133442	0.5433
-51.0184	-1.20807	53.5826	0.262048191973367	0.2052
-7.18629	3.73886	37.7363	-0.146643787571023	0.8119
-10.9628	3.72336	37.6142	-0.190212118675973	0.8692
-14.7994	3.6841	38.4883	-0.0631181697974799	0.6313
-19.4641	3.77648	38.6692	-0.150355254441699	0.7701
-23.9001	3.42573	38.6558	0.570705281016781	0.2202
-28.4669	3.61959	38.7706	0.266704486025243	0.281
-33.3714	3.69744	39.7383	0.175274961989318	0.3344
-36.7996	3.03744	39.7037	-0.0517667728132339	0.5906
-40.3201	2.53422	39.5063	-0.124986407123993	0.7062
-44.5175	1.49669	39.0615	-0.409120428097599	0.9934
-48.2327	1.08874	38.5846	-0.0761909031348619	0.6706
-51.7178	0.809945	38.9263	-0.179800202391754	0.8167
-55.6165	0.264065	38.4268	-0.400496102352476	0.9916
-59.1191	0.286615	38.408	0.0795479883347117	0.3682
-62.3139	0.317477	39.1396	0.0932578558254622	0.3254
-6.49697	-11.9342	77.6639	-0.287105388305558	0.9007
-9.22289	-12.4907	77.5904	-0.133756126609183	0.7704
-12.5516	-13.0448	77.4793	-0.219108816086807	0.7755
-16.4259	-13.1729	76.8017	-0.396879951631918	0.9524
-19.5557	-14.0688	76.4714	-0.740895371299195	0.9737
-23.6254	-14.7311	76.9917	-0.516707570806451	0.9614
-27.1989	-15.1944	77.2023	-0.702330362435771	0.9544
-3.17303	-7.25961	58.7798	-0.340083369715396	0.9959
-6.46521	-7.45332	58.7364	-0.289251593049855	0.8337
-10.3011	-7.15725	58.8066	-0.184816113019042	0.9337
-13.9686	-7.28361	59.5383	-0.132168475904989	0.7592
-18.9195	-7.28799	58.8855	-0.0516028253048779	0.6057
-23.1835	-7.15792	58.9695	-0.0470245729423462	0.5825
-27.0041	-6.19589	58.224	0.0316278866570019	0.4387
-31.1376	-5.58075	58.1263	-0.0133273547941843	0.5172
-34.6005	-5.3008	57.7646	0.317359182907274	0.0432
-38.6272	-5.47691	58.2033	0.193435597521979	0.1973
-42.1199	-5.48658	58.0185	0.183670795929064	0.1679
-45.707	-6.3541	58.0114	0.151917636680165	0.3064
-48.6498	-6.95845	57.046	-0.024877799671127	0.5568
-9.89935	-9.86238	43.0028	-0.11093569402363	0.6912
-13.5569	-9.91468	41.8176	-0.0831206901902287	0.6762
-17.3744	-9.46035	41.9899	-0.15552868223845	0.8823
-20.8134	-9.36824	42.4094	0.1002668728609	0.3062
-24.7214	-9.05153	42.8144	0.0119445113713221	0.4807
-29.3377	-8.53469	43.1017	-0.251232431321414	0.7744
-33.3317	-8.27217	43.3848	-0.331054037951845	0.9291
-37.713	-7.84622	43.6265	-0.257982883529695	0.8449
-41.5044	-8.22466	43.3636	-0.45431169100135	0.77
-45.8732	-8.69153	43.0166	-0.371470983212367	0.7978
-49.5196	-8.69388	42.7692	-0.40092577392821	0.791
-53.3454	-9.18427	42.3433	-0.244401514822515	0.8012
-56.6563	-10.0029	41.7301	-0.351590306056058	0.8798
-60.0491	-10.6256	40.9295	0.200127339346463	0.1756
-62.8978	-10.248	41.3185	0.0949134879741118	0.3288
-6.60347	-19.7467	81.1253	0.304387578148655	0.0855
-10.1706	-19.6249	79.9879	-0.372350789022545	0.8862
-13.5755	-19.8613	78.6297	-0.460952916655355	0.9196
-17.1654	-19.5606	77.4558	-0.226874673630909	0.8066
-21.3048	-19.925	76.7555	-0.499667326803145	0.9866
-24.6971	-19.5062	76.4421	-0.524957580491901	0.9446
-28.8836	-19.5893	76.1764	-0.390864076001959	0.9577
-32.35	-19.72	75.4765	-0.300287648721477	0.9381
-2.56885	-18.1981	65.4258	-0.0517689320905402	0.5834
-5.28924	-19.1924	65.1805	0.0936654732225555	0.365
-9.2439	-19.5651	65.6042	-0.0201791970896439	0.5464
-13.1613	-19.5002	65.0238	-0.0247961436562807	0.5531
-17.4744	-19.2399	65.295	-0.345261240121437	0.9072
-22.2347	-19.1187	64.6549	-0.566391937914061	0.9697
-25.9915	-18.9598	64.0914	-0.511785830604367	0.9237
-29.9786	-20.0353	64.2677	-0.000383808605467384	0.4994
-34.5179	-21.3278	63.569	0.151818766940483	0.2459
-38.2478	-22.1782	63.602	0.305043706078345	0.1308
-41.4953	-21.8207	62.8708	0.236576192112332	0.1811
-44.6348	-22.0266	62.2328	0.36862202109438	0.0809
-48.9423	-22.8792	62.2811	3.12941407316636e-05	0.4956
-52.1489	-23.8744	60.9615	-0.0679316316375298	0.6479
-4.34606	-16.4408	48.4971	0.0975196611400218	0.3394
-7.50611	-16.6171	48.1161	-0.0772796368773945	0.6513
-10.8745	-16.4921	48.112	-0.316848759450644	0.9233
-15.291	-16.3916	48.4063	-0.0230891777927497	0.521
-19.2495	-16.0557	48.5836	-0.242181032741551	0.8327
-22.9629	-15.6939	47.9076	-0.374137850653188	0.8759
-27.063	-15.8278	48.0138	-0.3106889424067	0.8683
-30.7381	-16.0014	47.897	-0.170372935210995	0.783
-34.464	-16.3108	47.6665	-0.110065696959958	0.6722
-39.0651	-17.2743	47.1588	-0.0954201173133942	0.6271
-43.0438	-17.7062	46.9981	-0.0876487639638337	0.6487
-47.2616	-18.0229	46.9038	-0.239155309621355	0.7929
-50.7039	-17.8971	46.5163	-0.0652464189205383	0.6115
-54.0974	-18.259	45.6928	-0.212202314318497	0.7992
-57.4479	-18.707	44.936	-0.384740803243377	0.9281
-60.7518	-19.415	44.3364	-0.518065079458829	0.9921
-44.2688	9.80375	-6.72971	-0.343125885753112	0.9457
-43.3963	6.94051	-4.46791	-0.0825884439615102	0.6454
-42.7868	3.95759	-1.71375	-0.0875271077541339	0.6728
-42.7216	1.17578	1.09059	-0.250017476352975	0.7807
-41.9639	-1.20008	3.93781	-0.0760351397583588	0.702
-41.1182	-3.82197	6.75127	-0.171461357526272	0.8366
-40.3579	-5.77301	9.76063	0.21894360994511	0.1459
-39.8477	-8.72717	12.6847	0.00904759837373792	0.471
-39.801	-10.5601	15.8749	-0.331610647928124	0.9934
-39.3447	-12.9034	19.3012	-0.372281391158228	0.9247
-38.7578	-15.0014	22.8618	-0.23732929136347	0.6645
-37.9907	-17.1197	25.9548	0.0442936776002316	0.4222
-37.6503	-18.6808	28.4934	-0.0286640968431524	0.549
-36.8225	-20.8141	31.7783	-0.0970782495796033	0.7539
-35.9416	-22.4643	34.569	-0.0798344978468488	0.6733
-35.1748	-24.6374	39.3275	-0.11967245213421	0.6717
-35.0024	-26.519	42.8662	-0.066104608695613	0.6371
-34.1928	-27.9274	46.0065	0.300950306313693	0.1654
-18.4486	1.33375	-28.0606	-0.310083496743217	0.8863
-21.6252	1.69885	-28.3324	0.00887138354933303	0.4838
-24.8152	2.56563	-28.5939	-0.294900624862312	0.9283
-28.0783	2.9033	-28.9312	0.111447902582082	0.2784
-42.8957	5.43411	-30.7463	0.0601384785250199	0.3868
-47.2759	5.47339	-30.5034	-0.216099484926154	0.9201
-52.2619	5.14621	-29.7603	0.14421323880666	0.1958
-56.7228	4.32564	-29.6445	0.336306244589621	0.0707
-19.0465	-9.97251	-21.3872	-0.36187174122929	0.9769
-22.8327	-8.64273	-22.1104	-0.317405643401501	0.9626
-25.754	-7.64425	-22.2641	0.0421923466033589	0.444
-31.8625	-4.88242	-23.8323	-0.0344170557403808	0.5583
-35.0426	-2.85788	-24.9266	0.394654859478792	0.036
-39.0628	0.172589	-25.5669	0.0907226227679021	0.3876
-43.4424	1.44296	-25.5415	0.31601682146689	0.093
-48.0792	2.0995	-26.2556	0.0368036385856172	0.4332
-51.987	2.9514	-25.8296	0.248100484897307	0.0896
-55.9925	3.25955	-26.3598	0.291203110223746	0.069
-28.1294	24.6869	-38.8622	-0.0752061965965657	0.5555
-31.3174	24.2635	-36.462	-0.0752061965965657	0.5597
-31.1578	14.4882	-13.4837	-0.248058325288295	0.8699
-35.6344	13.6135	-13.8896	-0.298681350750883	0.9545
-40.0081	13.4983	-15.0619	-0.25932926318471	0.9303
-46.1123	12.6824	-14.3936	-0.218601449243417	0.9009
-49.9641	12.4559	-14.2491	0.03016670853632	0.4426
-53.3641	11.7089	-15.5932	0.189877082907109	0.1771
-3.18067	24.3221	-25.7746	0.125482661563392	0.2678
-6.52962	25.4963	-24.2283	0.303022937874851	0.0682
-9.80677	26.1729	-22.9697	0.185387410757968	0.1502
-14.2936	27.3699	-22.3507	-0.000780405239052651	0.5043
-18.5655	28.0146	-21.2331	0.00464628740531103	0.4921
-21.363	28.6054	-20.9887	-0.0975785799403683	0.7392
-24.1614	29.6732	-19.5762	-0.140881008424259	0.8215
-27.0656	30.6586	-19.1913	0.112914894845849	0.2803
-29.8004	31.8536	-19.0082	0.173697892871897	0.2229
-33.7441	33.3829	-18.8446	0.180936700001934	0.1679
-37.9673	33.6927	-17.6869	-0.207841313111052	0.9342
-41.3556	33.7978	-16.9926	-0.334487381034787	0.9785
-45.5596	34.4598	-16.1313	-0.0543603207130713	0.6032
-50.4838	35.051	-14.2556	0.200107194491628	0.1597
-4.10685	37.6875	-23.7823	0.240360481575749	0.1045
-7.33348	38.0912	-22.4074	-0.0540188629280254	0.6134
-11.8172	38.2635	-21.5803	-0.0575306417321585	0.6235
-15.6545	38.862	-21.374	-0.246323126590377	0.9555
-19.0067	39.0617	-21.2704	-0.193045805407527	0.9618
-21.9409	39.6684	-20.8476	-0.128557588185094	0.7873
-25.0933	40.0731	-19.5596	-0.199426317984742	0.8895
-29.2115	40.7958	-18.8189	-0.117000555157448	0.7658
-33.3577	41.0417	-18.4648	-0.0931348566572366	0.7416
-36.9139	41.6907	-18.213	0.0551781133670299	0.3513
-40.8605	42.211	-17.7567	0.223382003772503	0.1576
-45.3318	42.9885	-16.7698	-0.0825200706943244	0.6972
-49.4674	42.9472	-15.7492	-0.00812691468038018	0.5223
-1.77193	40.0007	1.44621	-0.0786884129648076	0.6574
-5.44383	40.316	1.23034	0.062882741343975	0.4055
-9.35408	40.333	1.81786	-0.317429804236901	0.9683
-13.2103	39.8607	1.92041	-0.301383823673402	0.9531
-16.6834	39.4958	2.90057	-0.277102428596585	0.9555
-20.1947	40.073	3.14226	0.0533694738847887	0.3555
-23.7817	40.1122	3.93246	-0.094908091275423	0.7071
-27.5502	40.2656	3.82899	0.129108352464969	0.1645
-31.3018	40.2908	3.61821	-0.163024040161758	0.8082
-35.0564	40.0863	4.06461	0.00259674846087177	0.5008
-39.4516	40.5436	4.01479	-0.108247642314138	0.7754
-44.1277	40.5447	4.60074	-0.0692244834474774	0.6723
-48.2513	40.3617	4.45926	-0.317495776771179	0.9969
-51.759	39.7996	4.98522	-0.215942679811047	0.8967
2.75473	18.7843	67.2126	-0.0148692814690207	0.5272
-0.124266	19.0562	67.2	0.0202184865068833	0.466
-2.61366	19.6085	67.6434	0.284278431041207	0.0349
-5.69736	20.104	67.7541	-0.236217826183216	0.939
-8.92404	20.8327	68.2193	0.0217971334732971	0.4484
-13.1481	21.5542	68.6009	-0.00436732384834093	0.5054
-16.6591	21.5886	68.1856	-0.026540686384078	0.5526
-20.1898	21.9926	67.6839	-0.115003239216769	0.7784
-23.4708	22.1087	67.319	-0.0220377411551149	0.5663
-1.51831	53.4006	20.2644	-0.208665207755666	0.8987
-4.29017	53.2193	21.2121	0.0277480473687237	0.4363
-8.17045	53.7701	22.0179	0.11817650117214	0.27
-12.2328	53.8007	23.2018	-0.233439818480495	0.8674
-16.4716	53.6278	24.5706	0.0679339453654557	0.3671
-20.6967	53.816	25.0733	0.0429365810038609	0.401
-24.2109	54.5485	25.9088	0.0958177311236972	0.3116
-27.1042	54.1746	26.4284	-0.128931809610029	0.7758
-30.9346	53.471	26.9786	-0.210963166994163	0.8151
-35.0486	53.2681	27.1975	-0.221951373164377	0.7982
-38.601	52.2349	27.0421	-0.250142688370908	0.9185
-2.73745	38.3209	53.6546	0.178224657262326	0.2052
-5.99086	39.2831	52.7807	0.0712537530174182	0.3609
-10.3504	40.0881	52.6782	-0.380029322495544	0.9935
-14.3179	41.2428	52.3992	-0.0872403067717904	0.6854
-17.7855	41.8348	51.9519	0.102778390756128	0.2827
-20.9822	42.1505	51.1659	0.664652206695459	0.0018
-24.033	43.1292	49.7761	0.270920859356456	0.076
-6.20573	50.9195	-25.5466	-0.100932182065891	0.7124
-9.6597	50.869	-23.6649	-0.0446718169211866	0.5889
-13.435	50.244	-22.181	0.0424839204522953	0.3849
-16.4541	49.6477	-21.1465	-0.413889392949108	0.9882
-19.7157	49.2736	-20.3028	-0.120657191356283	0.7403
-22.5403	49.6499	-18.8506	-0.0470495236346739	0.584
-26.3737	49.8154	-16.5807	-0.146875868754749	0.7814
-30.5042	50.0129	-14.9117	-0.0642419468547027	0.6311
-33.9304	50.0572	-13.4302	0.0145044572998183	0.4586
-37.9014	50.114	-12.4228	-0.259370920999571	0.9857
-41.3683	50.45	-11.1262	0.134949247452206	0.2644
-45.422	49.7468	-9.18937	0.175901125545311	0.1783
-3.79676	68.2753	4.37207	0.244496028509805	0.1394
-7.02136	67.8354	4.94832	0.305320386425228	0.0899
-11.1659	66.9608	5.43633	0.0599986116982412	0.3632
-14.6222	66.1715	6.17337	-0.19953405762444	0.8537
-18.1437	65.3527	7.30106	-0.152059266831748	0.7702
-22.2774	65.0904	8.98357	-0.180328208285187	0.8371
-26.2428	63.9981	10.6027	-0.246592151757535	0.9223
-29.1679	63.4273	11.2839	-0.283250892217422	0.9651
-32.4967	62.4613	12.0015	0.00392199680830552	0.4912
-35.944	61.4928	12.8415	0.141254325705371	0.2558
-39.5557	59.892	13.9903	0.00448894548537293	0.5025
-42.3036	58.0144	14.2897	-0.249911032134263	0.9091
-15.206	-7.20006	-19.9247	-0.31432215032368	0.8749
-19.2151	-7.77335	-20.2377	-0.306293368700624	0.8101
-22.7426	-7.65509	-19.9894	-0.389643227800527	0.8835
-26.5508	-8.01109	-19.7264	0.0785724009305684	0.354
-30.2879	-8.33689	-20.3454	0.537637492894794	0.0077
-37.472	-8.32909	-19.9724	0.783864304608631	0.0006
-41.215	-8.37358	-20.2082	0.613509446854499	0.0144
-44.1768	-8.07417	-19.4531	0.496006695840318	0.1029
-47.516	-7.02992	-18.3239	0.466195374079643	0.0926
-51.1285	-6.5408	-17.9944	0.101418794313612	0.3234
-54.602	-6.39964	-17.6027	0.919220402900785	0.0242
-59.1243	-6.10404	-17.5562	0.992122774668155	0.0096
-63.5193	-6.88682	-18.1279	0.420562149606413	0.0641
-21.0664	-15.242	-16.6293	-0.328006025121563	0.9924
-24.803	-15.2315	-16.7388	-0.266659028335596	0.9741
-28.7732	-15.5257	-16.5331	-0.465334335614338	0.9984
-32.6642	-15.7012	-16.8818	-0.31919423851434	0.9312
-35.9563	-15.3928	-16.6271	-0.319750404661886	0.9636
-39.5858	-15.5706	-16.5021	0.541921631131539	0.0079
-42.5036	-15.1307	-16.2734	9.23786123229211	0
-45.6791	-15.0479	-15.7775	4.26247335220074	0
-49.1143	-15.0364	-15.542	0.303874373587586	0.1125
-52.8976	-14.7859	-15.9906	0.222309610246988	0.1852
-57.2307	-14.0347	-15.2434	0.169749060345879	0.1669
-62.0528	-14.361	-13.7651	0.213106298103872	0.206
-21.999	-25.8934	-15.848	-0.823035478940874	0.9581
-25.465	-25.9826	-15.6306	-0.859873699617283	0.9797
-29.0332	-25.1981	-14.914	-0.83425876667307	0.9815
-33.2414	-24.776	-14.0875	-0.210882453678312	0.8607
-37.1228	-24.5947	-13.8918	-0.257773895565661	0.9131
-40.3267	-23.869	-13.6924	0.770099327727889	0.0053
-43.6611	-23.2766	-12.3495	2.01143489578508	0
-46.4994	-22.6301	-11.9023	0.773533416300222	0.0125
-50.0609	-22.0148	-11.5479	-0.0524412372841445	0.6172
-53.7875	-21.2175	-11.4223	-0.192969550629491	0.898
-58.5183	-20.8863	-10.6292	-0.128378197139679	0.7442
-62.5548	-20.0024	-9.93055	-0.141548196396344	0.8197
-30.3062	21.8194	-38.1963	0.491402356335703	0.0594
-32.9873	21.2138	-36.4127	0.396581723054525	0.0922
-36.287	19.9262	-33.7241	0.209978752954622	0.1947
-38.8898	19.2648	-30.9426	0.400294966577416	0.0446
-41.3673	18.7625	-27.4787	-0.166888812733683	0.7546
-44.2104	18.7659	-24.7051	0.495463789168498	0.0383
-47.6687	17.7957	-22.9265	0.146743971490506	0.1903
-50.9583	17.2966	-20.6514	0.62230517532179	0.037
-53.1091	17.2166	-18.3007	0.985825287453904	0.0062
-55.6027	15.8011	-15.754	0.493078065475547	0.0674
-26.2694	7.12282	-42.4146	-0.0487205332380876	0.6214
-29.373	6.39358	-41.3792	-0.130393336816007	0.7666
-32.4376	6.02787	-40.2612	0.149852543020922	0.2125
-36.1083	5.76777	-38.5616	-0.2159338386245	0.7956
-39.5328	5.95095	-37.5224	-0.0652150160446561	0.5982
-43.1695	6.3514	-35.5916	0.0207249911405343	0.471
-47.2807	6.11884	-33.0167	0.516453439289932	0.032
-50.9329	5.93863	-31.5506	0.431178064829141	0.0273
-54.9768	5.6285	-30.024	0.353769946350483	0.0356
-58.8345	4.51945	-27.7614	0.464750412282166	0.0753
-61.4401	4.13968	-26.6094	0.0578323420515665	0.4063
-48.6903	-3.95952	-3.71103	0.014485154108574	0.4706
-52.2605	-2.87292	-2.47046	0.237043796709993	0.0897
-55.0949	-1.96261	-2.25257	0.485755327783693	0.0209
-58.9807	-1.77256	-2.29223	-0.0649554747836393	0.6362
-62.6049	-2.62748	-3.2907	-0.0848082515716035	0.66
-38.2206	-17.1071	9.18403	-0.247756053027867	0.934
-42.0792	-17.1026	9.08841	-0.218825797479304	0.8701
-45.8549	-16.498	9.92581	-0.414137924094883	0.8885
-49.442	-16.2186	9.96089	-0.206087047516645	0.8711
-53.7027	-16.2335	9.50207	0.0613330320533869	0.3649
-57.5501	-17.0304	8.75864	0.296116652883414	0.1079
-62.0005	-17.6434	7.67821	0.642278815251073	0.0433
-65.6392	-17.9423	7.79056	0.219798136117472	0.189
-68.4663	-18.4376	7.80552	0.221747200450562	0.1875
-40.9502	-37.3296	11.5228	-0.014103640344138	0.5346
-44.2705	-36.9094	12.0317	-0.105850605574324	0.8653
-48.7192	-37.4693	12.1739	0.0398058020620653	0.4345
-53.4667	-37.4869	12.2917	-0.0186520380920818	0.5294
-57.4946	-37.8541	12.644	0.915624845426387	0.0002
-62.0416	-37.9276	13.2335	1.0661556355856	0.0001
-66.2292	-38.0952	12.964	-0.00840764287428231	0.5112
-42.8988	-25.8037	22.0659	0.612486002843235	0.016
-46.7412	-25.8591	23.2388	0.437042668345523	0.0849
-51.8428	-26.0244	25.2917	0.370341626078181	0.0577
-56.4061	-26.0608	27.3486	0.070212406948734	0.4076
-59.5115	-26.2251	28.8103	-0.145403441682144	0.8459
-62.6554	-26.5964	30.012	-0.217521053843375	0.8274
-65.6428	-27.6053	31.45	-0.110841264062936	0.6198
-68.3885	-28.9224	32.5659	-0.208579215604043	0.6876
-6.15826	-44.1896	29.2585	-0.384510939404457	0.9842
-10.4534	-43.8138	29.218	-0.0281363782910607	0.5628
-13.9617	-42.7148	29.4702	-0.285804353694764	0.9797
-17.5652	-42.3503	29.5759	0.48060135299654	0.0076
-20.939	-42.2189	29.9924	0.549998167520402	0.0086
-23.9341	-42.1158	29.7234	0.29940323658797	0.3429
-27.5691	-42.0692	30.6617	0.760166517579429	0.0001
-30.9768	-41.8755	31.4657	1.06556514557342	0.0164
-35.0914	-41.5844	32.3005	1.14801645413935	0.3257
-38.8918	-41.2322	33.0715	0.6631262731292	0.402
-43.3864	-40.9965	34.1809	0.318839541939073	0.1316
-47.5128	-40.9491	35.3674	0.137443095013254	0.2945
-52.3296	-41.3046	36.4549	0.0814544772402894	0.3687
-56.3202	-41.0598	36.7161	-0.0468207526646741	0.5698
-59.3808	-41.2337	36.0493	0.6112912902529	0.0073
-62.5888	-40.6796	36.0326	0.0878085760142868	0.3354
-65.1308	-40.1953	36.0261	0.0106705973628665	0.4808
-36.1996	0.78419	12.6519	0.441710260108486	0.0121
-39.1171	1.59553	13.8507	0.218172505984986	0.0885
-42.863	2.18109	16.2643	-0.2548573958193	0.9189
-46.4219	2.57788	19.1323	0.104259519480743	0.3161
-49.9603	3.23615	22.0898	-0.0438442972570217	0.5836
-53.7202	4.03646	24.9765	0.0614202021690051	0.4147
-56.9662	5.15849	27.6081	0.09970849895128	0.3642
-59.4886	5.72923	29.8597	0.225823983403212	0.2842
-61.7252	5.88222	31.8555	0.207427672470026	0.2957
-3.06194	7.11751	52.4628	0.119971368283734	0.2546
-6.34445	6.65034	52.1619	0.0500540162450853	0.3851
-10.5864	6.15284	51.8481	-0.158205899964151	0.9033
-14.6054	6.02484	52.6555	0.34490785117887	0.0632
-18.258	5.80141	53.1282	0.0632138271282743	0.3668
-22.2035	5.17634	52.8853	-0.00616388364478793	0.5141
-26.0104	3.85491	54.6944	0.0279471390507742	0.4458
-29.3385	3.46938	55.024	0.23995741975258	0.1039
-33.8907	3.7221	55.2166	0.239788521821297	0.1257
-38.3603	4.19977	53.7767	-0.222316405645155	0.8983
-42.8097	4.86915	53.4173	0.271970268889947	0.1469
-46.9855	4.87757	52.3301	0.547500728924112	0.0511
-50.1873	3.9433	51.97	1.05580124454447	0.0286
-53.5095	3.33559	50.5527	1.11591490291441	0.0331
-56.0856	2.21316	49.785	0.710235860879962	0.0927
-1.87585	0.573545	68.1643	0.104431650341293	0.3074
-9.53353	0.249733	68.9647	-0.00784448869653065	0.5094
-13.0755	0.402975	69.0758	-0.13161625124216	0.6627
-17.3767	0.0264188	68.3313	0.460277563912394	0.0167
-21.689	0.38171	67.7253	1.21446415339978	0
-25.7026	0.284025	67.3765	0.248330648400469	0.1456
-28.3213	-0.639737	67.7232	-0.0959379917344192	0.6645
-31.9688	-0.813495	67.4633	-0.0464345056880137	0.5958
-35.4096	-0.826719	66.1433	0.257787525461826	0.1747
-39.4689	-0.801081	63.6624	0.332169398895618	0.1104
-43.5218	-0.380949	61.7734	0.125102814809484	0.2923
-47.0323	-0.304508	61.2483	-0.00100571194279808	0.4964
-2.03078	18.891	61.5028	0.0906355667988414	0.3146
-5.41414	18.6191	62.0641	0.00562221690268094	0.4886
-9.05405	18.8159	62.5696	0.28206837371976	0.1863
-13.4104	18.1646	61.8842	0.19970568423844	0.1769
-18.1808	18.245	61.5161	0.922018015024808	0
-22.6802	17.9768	61.2183	0.517850084482086	0.0291
-26.7604	17.7411	61.3889	-0.0276025561202393	0.5551
-29.4219	17.4066	62.0044	0.244754029467456	0.1333
-36.0254	16.892	60.4132	0.432446913030198	0.0771
-39.8896	16.1088	59.4477	0.270246049961724	0.1861
-44.1127	15.4714	58.9181	0.432046909452705	0.0406
-1.41065	33.5678	21.2517	-0.224313365443265	0.8026
-4.33032	33.4879	23.4117	-0.0716041556820565	0.6078
-8.01027	33.6212	25.8777	0.018029139821568	0.4524
-11.4043	33.9872	28.6096	0.229199748804472	0.2214
-15.0385	34.6726	31.5583	0.248435756038914	0.1553
-18.8865	34.9806	34.2761	0.276617479246982	0.2481
-22.0303	34.7444	37.696	0.201508614772869	0.3323
-25.496	34.8766	39.4154	-0.108045045226895	0.6455
-28.5984	34.818	41.4579	0.855182859527548	0.0862
-32.0202	34.5804	43.4955	0.525341564866312	0.0589
-35.7772	34.2157	43.7418	0.550777898929398	0.0198
-39.4014	33.4559	43.7203	0.757170918547807	0.0094
-1.84469	42.6185	18.0499	-0.0392332214108008	0.5973
-4.47854	41.9914	18.2738	-0.0528395151754185	0.5871
-8.10335	42.2198	19.5467	0.0831353337423406	0.3448
-12.062	42.3776	20.4645	-0.0787629666717679	0.6994
-15.8589	43.4342	21.6635	0.291526881001121	0.1725
-20.9172	43.8719	23.8513	0.0215498774009832	0.459
-25.0658	43.8018	24.801	-0.160716388281483	0.8246
-28.3758	44.4748	25.4931	-0.123191501434655	0.7746
-31.9929	44.4744	26.7614	-0.100775324665179	0.7194
-35.7159	44.5538	26.3535	0.0503080233852506	0.3952
-39.8789	43.7986	25.3598	0.0196956621795281	0.4603
-43.6242	43.2576	25.5975	0.0326623640631707	0.4595
-36.2593	14.9652	3.59503	0.209099329687038	0.0708
-39.5515	15.2994	5.35152	0.186025265880027	0.1087
-44.0468	15.1562	7.13808	0.0267846967913346	0.4368
-47.7686	15.3123	9.02516	0.312651994826677	0.0418
-51.4168	14.5424	11.0015	0.0267888214996386	0.4373
-55.1651	13.86	13.1375	0.143588076012722	0.3274
-58.5833	12.9713	15.1193	0.189745550394692	0.1754
-61.2251	12.8621	17.512	0.256195450924408	0.1564
-4.58797	42.573	-22.4534	0.43233994683579	0.0301
-8.65128	42.2829	-20.3091	0.282102051463877	0.0609
-12.077	41.5467	-19.1657	-0.190626091554842	0.8924
-15.0588	41.2568	-18.1301	-0.254958831441781	0.9281
-18.9091	41.1194	-16.6832	-0.277574572032214	0.975
-22.9609	41.186	-16.1068	-0.187803249004868	0.8988
-25.935	40.94	-14.8354	0.160781132383782	0.1916
-28.9481	40.9363	-13.7841	-0.0571974325896338	0.6521
-32.5925	40.7617	-12.8261	-0.147584548368676	0.8448
-36.5047	40.5868	-11.3209	-0.115418037604543	0.7404
-40.2174	40.7393	-10.2829	0.263671135880817	0.2447
-43.7653	40.3466	-9.3517	0.422716477827651	0.1085
-47.2836	40.4976	-8.16124	-0.160195984683407	0.7794
-50.7619	40.3504	-6.87757	-0.237566550928174	0.8726
-2.27999	34.6169	15.7137	-0.0818002013142621	0.6618
-5.73379	34.1245	15.4296	-0.166966840359943	0.8206
-10.1055	33.3261	14.9967	-0.00344694252409528	0.5129
-13.5911	33.1348	15.6639	0.150142049730503	0.3802
-17.2554	33.3253	16.0939	0.169945740872937	0.3895
-20.6122	33.7998	16.6182	0.0717108061709135	0.381
-24.773	34.268	17.0578	0.34034027295679	0.3077
-28.8567	34.9352	16.9369	-0.120783664938284	0.663
-33.8562	34.8256	16.249	0.209385708670368	0.1786
-38.271	34.2678	15.0973	-0.0797022967992648	0.6407
-41.7568	33.9082	15.0097	0.222870876010819	0.1418
-45.6386	33.7365	14.4576	0.719282808805239	0.0099
-48.8529	33.4831	14.1268	0.454512541325005	0.0735
-52.3224	32.9995	13.9934	0.794100169726803	0.0019
-55.037	32.5229	13.5789	-0.302471751731388	0.9934
15.9134	-2.38254	-22.2101	0.177353432463901	0.4094
19.7844	-2.25752	-21.9939	-0.0202279121377504	0.5179
23.6616	-1.52388	-22.7934	0.213188045673059	0.2542
28.2236	-0.650574	-23.6464	-0.12144726123865	0.7123
32.1085	-0.274352	-24.3981	-0.0718490485224019	0.6115
36.032	0.683876	-24.7949	-0.133315034227429	0.5664
39.7449	1.59608	-24.0872	0.664460255904997	0.0484
43.2086	1.55728	-24.7506	0.179098824629545	0.3089
47.2105	1.09419	-25.8435	-0.0282796310847291	0.5668
51.5423	2.15031	-26.0573	0.330073556597056	0.0515
55.3853	2.89033	-25.5724	-0.241477111340611	0.955
58.8772	2.30975	-26.4136	0.40051566194996	0.1358
62.211	1.94741	-26.979	0.420369252640699	0.0519
-13.508	-1.07813	-23.9294	0.31222561662813	0.2732
-17.2447	-0.191731	-23.5651	-0.0199014001408618	0.5339
-20.6301	0.404423	-23.3861	-0.191127729311689	0.8126
-24.3075	0.778632	-23.4739	0.0134019180612301	0.4843
-28.1171	1.05366	-23.6482	0.336120727784652	0.3281
-31.9801	1.34178	-23.8416	0.314276989202763	0.3252
-36.4521	1.89886	-23.905	22.6062666883167	0
-40.2407	2.13308	-23.9123	8.03704434662261	0
-43.8729	2.47491	-24.2586	0.564830665510931	0.0195
-47.7464	1.7824	-25.6262	-0.155555908109061	0.6885
-52.6383	1.77568	-26.4467	0.173573172426847	0.2193
-56.4499	1.51704	-26.5088	0.0784196327124356	0.3843
-59.7221	1.37181	-26.3557	0.063237425141291	0.4146
22.0434	-16.5035	-18.6508	0.296633895122868	0.221
25.94	-17.0934	-18.879	0.32694093535482	0.1848
30.4458	-17.0104	-18.7897	0.0568082012247972	0.3682
34.4278	-17.3359	-18.6553	0.17804838844194	0.1751
38.4006	-17.7045	-18.5348	0.239958949723761	0.2074
41.5337	-18.3666	-18.7123	0.164705747545309	0.2578
45.1785	-18.1987	-18.306	0.119954819341752	0.3041
48.7332	-18.4802	-17.9262	0.101224054008214	0.3037
52.4751	-18.6675	-17.4513	-0.215141927651348	0.8522
56.64	-18.1561	-17.2013	-0.143250345794523	0.7327
60.9286	-18.7204	-17.6764	0.192006362331473	0.1608
65.1604	-19.8426	-18.1568	0.163385481149934	0.2268
-19.7078	-17.7452	-20.8685	0.195510817111173	0.1536
-23.4751	-17.6491	-20.0032	0.0949380513729179	0.3036
-27.5588	-17.8903	-19.4886	-0.114321746924133	0.729
-31.4886	-18.337	-17.8795	0.305823609475742	0.1141
-35.5077	-18.0865	-16.9194	0.218514393999205	0.1516
-38.9474	-17.9407	-15.4232	-0.127962505583904	0.8055
-42.0311	-17.7706	-14.8179	-0.171615752653196	0.8803
-45.8447	-18.3914	-14.8066	0.325001273315944	0.0611
-50.4567	-18.7115	-15.2586	-0.10356301220936	0.6901
-54.2916	-19.3431	-14.1624	-0.147916032453902	0.7524
-58.8913	-19.3833	-13.3695	-0.0218261405693594	0.5268
-63.7154	-19.8707	-12.5897	0.0281094867894478	0.4488
22.6028	-31.3842	-12.9235	0.116575511016246	0.277
25.9427	-31.5405	-11.2302	0.0746439538648171	0.3356
29.8067	-31.506	-8.47694	0.0215344362960781	0.4701
33.59	-32.1779	-6.79191	0.0548314543239508	0.3986
37.0168	-32.5765	-5.31139	0.249554852331653	0.1043
39.6709	-32.3491	-3.67588	-0.0391065349270002	0.5832
42.6513	-33.0031	-2.21818	-0.0756817711548965	0.6404
46.13	-32.9154	-0.504127	0.056202119521837	0.3748
50.4402	-32.7319	1.09361	-0.094364642375806	0.682
53.8425	-32.6666	2.53716	-0.090554087704783	0.6948
57.7094	-32.5905	4.26378	-0.0725639766338613	0.6296
61.5306	-33.0412	5.46384	0.0250202305962683	0.4564
64.8317	-34.0543	6.19272	-0.1213089568901	0.666
68.2566	-34.9396	7.09716	0.151008147289064	0.2561
70.7556	-34.7737	8.27333	0.129526453379533	0.2839
-29.8868	-29.3008	-7.47801	0.0943211263672379	0.2895
-34.8896	-30.208	-6.51594	0.0945036638439523	0.2773
-39.3704	-30.6195	-5.5091	0.0449520347154164	0.4349
-44.2501	-30.8994	-3.8175	0.165833663333353	0.25
-49.6471	-30.1926	-1.3992	-0.123316188949041	0.7428
-55.8961	-29.8616	-0.107237	-0.00269879515321558	0.5135
-61.4756	-30.1169	0.886247	0.24680618056602	0.1752
25.5128	20.4261	-45.9292	-0.144819715607174	0.748
28.8866	20.9567	-44.505	-0.113809207632913	0.7681
32.9169	21.5885	-44.0177	0.0543720382757176	0.4028
36.4167	21.0254	-41.5562	0.123897402973818	0.291
40.4344	20.3561	-38.9018	-0.0679104742230131	0.6389
44.2841	20.0933	-36.5091	-0.25847957839987	0.9388
47.945	19.887	-34.0209	-0.145393256369613	0.7569
-30.7055	22.8653	-42.4845	-0.252731617054095	0.9315
-32.7224	22.6007	-40.3962	0.240698270789209	0.2331
-35.8187	22.1118	-38.2246	0.255236972204373	0.1173
-38.4391	20.4659	-35.7652	0.0374230200748757	0.4441
-41.0562	19.0597	-32.844	-0.0141831901440365	0.5263
-43.5175	17.134	-29.9457	-0.210609176344587	0.7794
-46.2053	15.9949	-27.0952	0.214526386418834	0.2588
-48.4907	14.1349	-24.1138	0.183041908748357	0.3464
-51.6827	12.5178	-21.126	0.254634545514006	0.2011
-53.8635	10.5812	-18.5955	0.0101668422010437	0.4675
-56.3697	9.31211	-16.0075	0.0123934540098642	0.481
-58.4781	8.17151	-13.199	0.620690454440019	0.0067
-61.0859	6.38913	-9.57041	-0.030484868556407	0.5691
-62.6347	4.71416	-7.53019	-0.203071125279051	0.8502
-63.8875	3.4066	-4.42261	-0.155979832777901	0.793
20.9636	-16.3141	-24.081	-0.0579670146925899	0.5707
24.7011	-16.1408	-25.2245	-0.068140806270677	0.6029
28.9151	-15.7572	-25.9934	0.111394228565883	0.4083
32.7256	-15.1825	-26.4496	0.400100355852624	0.2711
36.1594	-14.4508	-26.741	0.535603381268283	0.1729
39.5548	-13.6828	-27.0264	0.93242911684906	0.0579
43.5848	-13.2191	-27.6812	2.70736565773885	0
46.6387	-12.6267	-28.1028	0.107846951693411	0.2784
51.2374	-11.389	-27.8207	-0.217226497822582	0.8911
55.4562	-10.2723	-28.0461	-0.164742721099361	0.8219
59.3231	-9.90775	-28.6441	-0.202677123833218	0.8979
62.5913	-9.76063	-28.9883	-0.0283628440009932	0.5477
38.8102	12.9909	-15.1444	-0.15278178307871	0.861
41.9545	13.3877	-15.4666	-0.122763038196032	0.7505
44.525	13.3488	-15.426	0.0327417674171693	0.451
48.3042	13.609	-15.8322	-0.29889647316574	0.9707
54.4615	14.1428	-17.2353	-0.272738232206298	0.9845
58.0265	13.284	-17.4733	-0.0790338234948441	0.7073
-35.9763	15.0742	-12.2178	-0.255414598084192	0.9559
-40.4574	14.396	-12.1452	-0.311387579974009	0.9862
-43.6977	13.6664	-11.4497	-0.0677157641230489	0.6463
-46.5525	12.6445	-10.398	-0.148450542589645	0.8131
-49.4482	11.9956	-9.27114	-0.0303518985362197	0.5661
-52.3513	11.3618	-8.6382	-0.16551833988519	0.749
-55.9987	10.6216	-8.44806	-0.285051286015856	0.8124
-59.2418	9.36829	-8.45682	0.0402386099103085	0.4481
-61.9025	7.30108	-8.4232	0.015415794664112	0.4647
3.91477	29.2956	-29.4	-0.257613180025491	0.925
7.90035	29.5091	-28.2912	-0.0803784074812032	0.642
11.6315	30.2795	-27.2373	0.0951735709421841	0.3667
15.4234	30.4433	-26.413	-0.195176875517533	0.8349
19.3023	30.7409	-25.6916	-0.111517427489883	0.7877
22.8339	31.1266	-23.818	-0.0852523100675402	0.6808
26.533	31.469	-22.6245	-0.44058837694047	0.9974
30.4909	31.8332	-21.8903	0.0118124363340868	0.4785
34.5535	31.9271	-20.8886	0.36430719710468	0.0353
38.2896	32.1981	-19.3214	-0.066487247913843	0.6532
41.8585	32.6796	-18.0275	-0.244069427567716	0.7934
45.4445	33.1349	-16.8506	-0.179112483331986	0.7993
48.894	33.7972	-15.3717	-0.154790286411652	0.8016
-6.24913	34.4693	-30.6114	0.0257884278211069	0.4485
-9.65235	34.6287	-28.7987	0.00767960126393374	0.4933
-12.9217	34.275	-27.4523	0.0357121808703054	0.423
-17.2674	34.4714	-26.3944	0.0834470778922694	0.3543
-20.9479	34.7355	-24.8995	-0.316976962423243	0.9489
-24.0527	35.0534	-23.0463	-0.290634351925508	0.9483
-27.9089	35.5029	-21.3498	-0.363801098404826	0.9858
-32.3137	36.056	-20.3713	-0.158768709782389	0.8338
-36.7922	35.9882	-19.0381	0.0151642293439216	0.4691
-40.2781	35.9728	-17.293	0.212274616410351	0.1191
-44.4563	36.5948	-15.657	0.321193292179645	0.0197
-49.254	37.1472	-13.7016	0.381962196294071	0.0084
-52.4744	37.7329	-12.7299	0.0641898170489916	0.3762
-55.5725	38.2091	-10.1073	-0.137214881743231	0.7377
40.7593	18.0133	-4.54484	-0.253657252693632	0.8862
43.0877	18.4133	-2.16542	-0.183898095821067	0.8243
45.9979	19.5495	-0.599414	0.137494662782637	0.2209
49.4136	20.9887	1.61788	-0.0565936798474865	0.6594
52.176	21.3541	3.42554	-0.0798678183056664	0.6994
55.2947	21.2125	6.39729	0.0461790952070806	0.4105
58.1192	21.4182	8.36189	0.516985013678683	0.0252
40.3747	-2.40123	7.22609	-0.36281930290411	0.926
44.0925	-2.08152	7.65001	-0.376347591442621	0.9424
47.8552	-1.74948	8.97378	-0.060407627583295	0.6584
51.8122	-0.548835	10.1196	-0.020784565028463	0.5495
56.044	0.145293	11.288	-0.184349092386087	0.8436
60.1574	0.168483	12.9395	-0.00991332342259377	0.5278
63.5803	0.311489	13.8296	0.177183129420372	0.1868
5.66131	-48.235	19.7437	-0.318799481772652	0.9312
9.59687	-48.681	20.1513	-0.439577230820825	0.8969
13.1991	-49.7294	21.5905	-0.0522736762830287	0.5792
17.2046	-50.3622	22.0503	-0.337125566565605	0.8612
21.213	-51.4777	22.9318	0.526367646588125	0.3247
25.1611	-53.2429	23.3743	0.896160883366872	0.2116
28.7047	-54.7128	22.7711	0.152725837160112	0.3451
31.8756	-55.9476	22.9699	2.38256789356379	0
34.9696	-57.3688	22.3923	0.632027603606529	0.0799
37.9344	-58.224	22.909	0.120515362548876	0.2365
42.2752	-58.8009	23.3774	0.178582402583632	0.2874
46.4066	-59.6428	22.3457	0.0352970753755151	0.4306
50.0599	-60.1336	22.2583	0.226671730368744	0.2323
53.5497	-61.2373	21.3832	0.0203087919891858	0.4768
56.8722	-61.5861	21.7087	-0.0491765306622699	0.5991
50.0755	6.9995	-44.6684	-0.15494557815089	0.8015
49.1859	8.69384	-40.4086	-0.165721449752256	0.8257
48.3941	11.2052	-35.5956	-0.112483229372045	0.7239
46.8677	12.6407	-30.6889	-0.0884500588189168	0.7484
45.2599	14.2822	-25.3157	-0.139818318855926	0.7808
43.9694	14.505	-20.7828	-0.227138870085486	0.867
43.0371	15.6852	-17.1918	0.0380017201039167	0.4179
42.5419	16.5581	-13.6288	-0.22826872953123	0.8513
42.0737	17.3759	-8.75139	-0.314681349900118	0.8902
40.2089	17.9991	-4.55349	-0.209225657153388	0.8831
39.8592	19.3661	-1.21918	-0.188673031827297	0.8834
38.3545	20.6034	2.75907	-0.221333712459922	0.9342
36.5505	22.1115	7.09064	-0.190220477989502	0.831
35.3176	23.8118	12.1227	-0.0499477960989686	0.6124
33.9856	25.2704	16.3592	-0.0340989244825779	0.6061
32.6598	26.7963	20.1468	0.311890127680947	0.0576
31.6938	28.3433	24.0438	0.175511622871158	0.1233
30.7218	29.7606	28.6257	0.00604677582489055	0.4827
15.1605	-2.17916	-24.4839	-0.219837713714695	0.7628
18.4647	-2.15952	-24.3388	-0.366620881791637	0.8287
22.3504	-1.32777	-25.0528	-0.322994768529353	0.805
26.7127	-1.11363	-24.9827	-0.258793814352308	0.8065
30.5505	-0.43858	-25.4385	-0.440340828504338	0.9763
35.2579	-1.09216	-25.2939	-0.0762320492194989	0.6674
39.7214	-2.38294	-25.2723	0.0585958239317912	0.4109
43.5064	-2.86629	-25.9233	0.313795828557764	0.1076
48.3347	-3.90285	-26.0167	0.261164293190907	0.1217
54.3454	-4.19326	-25.9138	-0.100933077673833	0.7028
58.89	-4.5705	-26.4547	0.00690907377905847	0.4923
62.9041	-4.53987	-26.0721	-0.202530171694311	0.8613
-13.0887	-3.2715	-22.7935	-0.381322898438191	0.7384
-17.0423	-3.25615	-22.2055	-0.378953490969445	0.7248
-20.9764	-2.39329	-21.6007	-0.597981691887577	0.8911
-25.2555	-1.49223	-21.0558	-0.594373089096611	0.9419
-29.7113	-0.798638	-20.4453	0.11842013113626	0.3348
-33.4187	-0.319665	-19.8457	-0.052211266283069	0.6052
-37.5491	0.0469184	-19.0851	1.03404590202096	0.0013
-41.5244	-0.195422	-18.1932	0.338591627929086	0.0891
-45.5454	-0.0215338	-18.0703	-0.576532894118662	0.9842
-50.4313	-0.587788	-17.621	-0.602792718847322	0.9801
-55.9791	-1.68622	-17.3179	0.146327679026066	0.2855
-61.1076	-1.58813	-16.8127	-0.421285571327701	0.9077
25.7379	-11.3239	-22.8226	-0.4808842288075	0.924
32.621	-10.9154	-23.0107	-0.566342989192262	0.9658
38.8478	-12.2019	-23.55	-0.383674010278502	0.9429
43.8916	-13.0215	-24.1295	-0.453817581665599	0.834
50.1579	-13.7564	-23.722	-0.446064378103311	0.5234
56.6021	-14.5704	-22.9806	3.761119221023	0
63.0028	-14.8445	-24.3123	7.88048600108268	0
68.5129	-15.4218	-24.3959	2.86240057369944	0
-15.1292	-10.894	-22.12	-0.153024566095112	0.8372
-18.9418	-11.1552	-21.6262	-0.192431268970197	0.9454
-22.5706	-11.8874	-21.2136	-0.239140301741439	0.9379
-26.8808	-11.8802	-19.761	-0.202349960210755	0.8391
-31.545	-12.1194	-18.9329	-0.0746251311314501	0.6627
-35.3782	-12.1457	-17.6261	0.136567801616243	0.2994
-39.469	-13.1223	-17.1796	0.383682119536671	0.1564
-42.9063	-13.6432	-16.6258	-0.167547039229621	0.6843
-46.4193	-14.7553	-15.1901	-0.263728823143494	0.6873
-50.1167	-15.2544	-14.402	-0.158431334681458	0.8038
-55.0159	-15.8813	-13.6348	-0.17138264868473	0.8032
-59.6999	-17.2091	-12.5642	-0.188975631142379	0.7691
-21.7057	-30.8092	-14.8198	-0.159942596600599	0.8477
-24.8816	-31.7711	-14.5722	-0.367858078515315	0.9205
-28.6278	-33.3807	-14.2546	-0.415592274862062	0.9831
-32.967	-34.7709	-13.6502	0.0292225316897474	0.4465
-36.9626	-35.3263	-13.5103	-0.0347652612921221	0.5647
-40.4436	-36.3905	-12.4558	-0.240858101549768	0.8277
-44.0617	-37.6253	-11.5384	-0.369820125529894	0.981
-48.3041	-38.6146	-11.8056	-0.15746510073957	0.7841
-51.8463	-40.1646	-11.6459	-0.197378354619429	0.7786
-55.254	-41.2713	-11.1617	-0.181808072302539	0.7287
-59.3371	-43.0214	-10.5069	-0.445651314319141	0.9561
-62.8347	-44.6653	-11.0694	-0.404005703476347	0.9363
37.3994	19.7228	-15.0845	-0.455104750103494	0.9275
41.3175	19.2475	-13.9884	-0.360998659369872	0.7493
44.8248	18.7919	-13.3985	-0.454237749418056	0.7191
48.5196	18.0023	-12.3155	-0.201948901192846	0.8831
51.8414	16.7558	-11.4842	-0.526375170483953	0.9095
56.0222	15.1664	-11.5663	-0.167065745679479	0.7457
59.079	12.8836	-10.621	-0.37228282441058	0.9122
61.1507	10.7841	-10.2453	-0.343088226532661	0.9365
-24.8809	8.27395	-44.7446	-0.453373265256329	0.9866
-27.8691	10.1497	-41.2081	-0.223165546890749	0.8065
-32.2817	12.1891	-37.2497	-0.369048620970148	0.9539
-36.5981	13.4617	-35.3162	-0.374522289441956	0.9773
-39.8422	14.1498	-32.623	-0.347085455935883	0.7323
-43.8711	13.9887	-29.8421	-0.544378621309802	0.9577
-49.0545	13.6823	-27.6222	-0.387693929763809	0.8804
-53.5711	13.1709	-25.1814	-0.453145282910015	0.6667
-27.6524	-6.71052	-45.2428	-0.039115868454769	0.5811
-31.921	-7.01948	-43.6336	0.0544726533761581	0.3856
-35.6471	-7.66385	-41.4673	-0.18490213570724	0.659
-39.6159	-8.21982	-39.0744	-0.415302248538044	0.9886
-43.2671	-7.49213	-36.891	-0.498398233826489	0.993
-48.4456	-6.73582	-34.4312	-0.257277795261361	0.918
-52.4922	-6.88685	-32.0023	-0.302739433564893	0.9201
-56.2645	-6.7397	-30.4209	0.302415751371087	0.1112
-60.3882	-7.68525	-28.1272	0.169454754819512	0.2275
-63.6712	-8.22668	-26.3534	-0.163555165863758	0.8788
-67.5947	-9.63174	-23.8722	-0.20825971466502	0.8782
-21.7206	-13.8416	-31.5053	-0.134698241821013	0.692
-26.2084	-13.8169	-31.058	-0.089711098662524	0.6255
-30.882	-13.5806	-30.0201	-0.0281471946174708	0.5336
-35.9158	-13.7898	-29.6861	-0.0156517234361886	0.5352
-39.6397	-14.2698	-29.5113	-0.0426612534781903	0.5872
-43.6915	-13.9076	-28.9568	0.0518575601392754	0.3961
-47.9364	-13.9294	-28.15	-0.268709177322372	0.9184
-51.9294	-14.1252	-27.2136	-0.293482896325088	0.9199
-56.1127	-14.5179	-26.2067	-0.221235942429562	0.884
-59.7948	-15.0133	-25.6685	0.359574673590884	0.0348
-63.6661	-15.8236	-25.0919	0.0351034757608306	0.4262
-67.1305	-16.2219	-25.0326	0.00657532821048679	0.4891
-25.9044	-33.7891	-22.6867	-0.106948080598832	0.7059
-29.4499	-33.1434	-21.6943	-0.095479202126369	0.7899
-34.0779	-32.5597	-21.4075	0.0544335913904994	0.3448
-37.8884	-32.5159	-20.9486	0.11233798060309	0.2905
-42.3773	-32.514	-20.9765	-0.144727522598805	0.7461
-46.5922	-32.0385	-20.4466	-0.143874339532163	0.8386
-50.414	-31.6353	-20.8707	-0.179298785295278	0.8448
-53.1325	-31.8593	-20.9661	-0.133235756401472	0.7217
-56.95	-31.8737	-21.6722	0.0839979899894794	0.3616
-61.8183	-31.3225	-20.5905	0.234597660919798	0.173
-66.6351	-31.2014	-20.4824	-0.472617560976295	0.9979
-34.378	11.9504	-18.1628	-0.438750742334151	0.9296
-37.8887	12.2455	-18.1699	-0.347188573054602	0.8857
-45.0281	12.1998	-17.5061	-0.374900724197027	0.9686
-51.1915	12.0294	-19.2534	0.0456025790038272	0.3789
-55.5167	10.7751	-20.1033	0.141253251713675	0.1883
-58.7515	8.51514	-20.6833	0.125181014526879	0.2258
-39.373	15.6931	-5.56231	-0.140714708347733	0.7716
-43.3284	15.4955	-3.89244	-0.0202201639831006	0.5456
-46.5793	15.7234	-2.99879	-0.100915249838214	0.7567
-50.2112	15.3038	-0.757332	-0.088517774086984	0.6915
-58.3542	14.121	4.1251	-0.0544456679986585	0.6037
-61.3494	13.7502	6.23103	-0.178421803151327	0.7451
-5.49784	28.4823	-29.5345	-0.0835062876620997	0.655
-9.02864	28.2408	-27.9306	-0.12318744409879	0.741
-12.8714	28.1449	-26.203	0.0420982590256835	0.3966
-16.762	28.1255	-24.4394	0.30137296999008	0.1255
-22.3493	28.3841	-23.008	-0.126294281022958	0.7387
-25.905	28.8098	-21.5922	-0.166367696287031	0.7981
-30.976	29.5691	-20.3688	-0.0698467468872539	0.6293
-35.8038	29.5379	-18.1118	-0.196629944941002	0.9075
-39.5149	28.9367	-15.4219	0.0944813814112311	0.3921
-44.6996	28.2666	-11.8484	0.150112929934259	0.2975
-48.6708	28.4185	-10.3313	0.00472075055564392	0.4953
-52.2591	28.0911	-8.3793	-0.13626163606218	0.7779
-55.0465	28.032	-6.89629	0.120331070710392	0.2763
-57.7053	27.8728	-4.56029	-0.123923616670498	0.8082
-1.58675	44.7231	-10.4847	0.357334454141404	0.0883
-4.36074	43.8912	-9.11907	0.122894580978904	0.2165
-8.95244	42.808	-7.71742	0.0963909351854675	0.3217
-13.7314	42.7229	-6.83427	-0.121226881192792	0.7267
-19.3277	42.3954	-6.07256	-0.150088503004047	0.79
-24.5001	42.0305	-5.05286	-0.0644365674203669	0.656
-30.6377	41.5726	-3.83781	-0.0651630820496947	0.6221
-36.6691	41.7476	-1.59777	0.0527117432806641	0.3945
-41.6244	41.8342	-0.122381	0.0201967229409896	0.4648
-45.145	41.9748	1.3233	-0.112946942472787	0.7318
-48.7125	42.0367	2.90102	-0.124768700838412	0.709
-51.5651	41.1359	4.10878	-0.0830390360585123	0.6489
11.193	-4.94112	-25.1016	-0.477805772074099	0.9877
15.1981	-4.45927	-25.0354	-0.362649638704579	0.9157
18.8449	-3.72936	-25.0982	-0.58363386195747	0.9882
21.9886	-2.80669	-25.7519	-0.444530858512732	0.9033
26.3569	-1.75528	-25.8407	-0.24882823407677	0.8513
30.2414	-0.818399	-26.6161	-0.395565518743884	0.8995
34.5352	-0.226901	-26.9247	-0.576994829609907	0.9826
38.6388	-0.431409	-28.1202	-0.15532174038755	0.6659
42.7854	0.206741	-28.0912	-0.595033476609863	0.9581
47.0229	0.605952	-29.3109	-0.727581844252845	0.9817
51.7674	1.3786	-28.9735	-0.238312891637629	0.8233
56.4369	2.0067	-28.5829	-0.536946843757174	0.9316
60.1037	1.93832	-29.3241	-0.527424986094538	0.9313
-10.9951	-4.7024	-21.878	-0.358455831803892	0.7376
-14.9105	-4.57088	-22.2935	-0.341584118039469	0.8784
-19.2081	-4.186	-22.8241	-0.666176928348442	0.9993
-22.5101	-3.87635	-22.6263	-0.617672888999757	0.9739
-26.408	-3.87938	-23.3542	-0.602725473238563	0.9606
-30.8092	-3.36953	-23.9851	-0.280794162372702	0.8643
-34.2395	-3.05201	-23.8988	-0.0509275456559809	0.572
-38.6521	-3.15634	-24.7122	-0.580166119255893	0.9349
-42.5852	-2.75831	-25.3561	-0.438722621296414	0.9052
-46.1336	-2.39745	-25.2943	-0.259622332830467	0.8376
-51.5735	-2.40154	-26.384	-0.369806521376735	0.9157
-56.8286	-1.72744	-27.169	-0.0234867753534935	0.5188
-60.9269	-1.35713	-26.8055	0.00714091723174359	0.4909
21.1753	-9.83041	-21.3501	-0.770842521165413	0.9391
25.9365	-12.1954	-20.5473	-0.782959634792149	0.96
31.5813	-14.4173	-19.7743	-0.106206692972604	0.6616
37.2833	-17.6607	-19.5627	-0.187053974469818	0.7586
41.8597	-20.647	-19.2026	0.855999073628854	0.017
46.1408	-23.3999	-18.0571	28.9439397833112	0
50.5906	-25.9651	-16.1743	9.98759210887508	0
55.7099	-28.5038	-14.4491	-0.100714110421231	0.6372
-18.7654	-15.8767	-16.1992	-0.197545170889795	0.7707
-23.3497	-16.206	-17.3223	-0.233952402988409	0.9065
-27.6779	-16.4908	-17.3572	-0.124225988543686	0.6645
-32.0807	-16.6772	-17.3136	-0.256464037757247	0.8602
-36.5369	-16.5023	-18.3839	-0.263182087670868	0.8975
-40.5535	-17.0327	-18.8151	-0.123531415819567	0.7083
-44.2677	-17.492	-18.8799	-0.486466575916106	0.9692
-48.9735	-17.7081	-19.2563	-0.375311511400728	0.9092
-53.0637	-17.9514	-18.7606	-0.388492758414439	0.9301
-57.9624	-18.1444	-18.3931	-0.329660149945825	0.9052
-63.2587	-17.6349	-18.316	-0.319804246841561	0.8752
-67.487	-17.8221	-19.0296	-0.225406228488634	0.7876
-21.2353	-26.1236	-15.1749	-0.32457653744781	0.8537
-25.0101	-27.4317	-15.2472	-0.128331058382893	0.6824
-29.0982	-27.858	-14.6513	-0.123633401230165	0.669
-32.9763	-28.3995	-14.1655	-0.388625256471325	0.9325
-37.4673	-29.9715	-13.4432	-0.446493423289543	0.9335
-41.432	-31.2003	-13.4746	-0.449512400324568	0.9223
-44.9462	-32.8437	-13.4693	-0.508592582100133	0.9129
-49.0897	-33.9586	-13.318	-0.359155123934015	0.8454
-53.378	-35.5772	-12.355	-0.331477161836543	0.9058
-57.1402	-36.648	-12.2028	-0.340374960764682	0.8688
-61.51	-38.2091	-11.7636	-0.557183427193469	0.9534
-65.0382	-39.3136	-11.5358	-0.638532157346431	0.9645
-28.4245	14.6615	-41.6967	-0.508476501332196	0.9584
-31.8721	14.2501	-38.7673	-0.185039743993524	0.7857
-34.6694	14.2089	-35.7417	-0.0257091157486953	0.5386
-37.3227	13.6755	-32.0816	-0.249896641818337	0.7931
-41.3586	13.0542	-29.3517	-0.337925109263961	0.8536
-44.5418	12.1546	-26.8288	-0.502236161045057	0.8718
-47.4152	11.3313	-23.7429	-0.523973948640008	0.9516
-51.3951	11.1801	-21.7804	-0.470014046620416	0.9643
-54.5646	10.2922	-19.7935	-0.56592924377812	0.9644
-57.1859	9.10485	-16.9908	-0.487929369407088	0.9111
-59.974	7.67077	-14.7936	-0.497016683699217	0.8635
30.721	17.0057	-44.822	-0.187227533620276	0.806
33.8263	16.601	-43.1022	0.167086040973565	0.2786
38.3435	16.8409	-39.3278	0.558271985977596	0.0143
41.1449	16.0999	-37.2593	0.0670809177619953	0.3918
44.5962	15.8539	-33.5189	-0.130812282773371	0.752
47.3728	14.8684	-31.9719	-0.106090401382947	0.6485
50.7063	14.2125	-28.6322	-0.365941491653625	0.9009
53.8613	13.517	-26.0341	-0.324692854962812	0.8912
56.144	12.3463	-24.204	-0.296132742707357	0.8179
58.9875	11.4161	-20.8885	-0.22931230449704	0.7529
-34.7837	-1.33925	-50.6955	-0.382128399377867	0.9596
-37.8967	-0.367599	-47.9624	-0.372099053607549	0.9624
-41.7244	0.0874323	-45.104	-0.0429196794664487	0.5779
-44.6219	1.13294	-42.6667	-0.0172663573422082	0.5213
-47.6045	2.23859	-40.3444	0.0738652263451685	0.4124
-50.8368	3.43615	-37.887	0.0862508278795659	0.4144
-54.4811	5.04948	-34.7034	-0.0265001728672267	0.5239
-57.5929	7.10433	-30.2033	0.160561780835935	0.2394
38.7063	7.88164	-47.3873	-0.0654282945837028	0.6003
42.5659	6.86685	-46.274	-0.197855724160406	0.7692
45.8734	6.33731	-45.3767	-0.214874007949958	0.9098
49.8505	6.99042	-43.751	-0.315696866895065	0.9201
-20.5019	-7.5527	-35.1827	-0.320803366374251	0.9662
-24.0534	-7.75578	-34.5621	-0.428241434236239	0.9744
-27.4974	-7.64828	-33.3727	-0.452334205541503	0.994
-31.1056	-8.09758	-32.3718	-0.291300067266372	0.8962
-35.1169	-8.33893	-31.7193	-0.113959156506782	0.6834
-38.8988	-9.28086	-31.3553	-0.221468596997644	0.8098
-42.6359	-10.1227	-30.9401	-0.164510322339092	0.7658
-46.1823	-9.78537	-29.9399	-0.0897212706228746	0.7308
-50.9187	-8.8073	-28.5874	-0.223430248143527	0.855
-56.4391	-8.91918	-27.9099	-0.121042581512734	0.7576
-61.7987	-9.30134	-27.2637	0.042800548774951	0.4321
-23.0215	-23.94	-23.9061	0.0160206685581792	0.4628
-26.7892	-23.7143	-23.6561	0.101401102548212	0.3139
-30.6206	-23.6451	-23.1612	-0.338044261791986	0.9879
-34.8355	-24.349	-22.2342	-0.0761328039534865	0.645
-38.817	-25.2279	-22.3938	-0.100032604182071	0.6636
-42.6195	-26.0958	-21.5749	-0.120015256834022	0.6969
-46.4915	-26.4135	-21.5254	-0.0793711615901256	0.6108
-50.6797	-27.078	-21.0098	-0.231098117151379	0.8031
-56.5054	-27.649	-18.858	-0.164487302008056	0.7827
-61.06	-28.1755	-18.1264	-0.0371627364609284	0.565
-66.1031	-28.7246	-17.182	0.72652037713881	0.0006
-69.8099	-29.2353	-16.8947	0.613013103901413	0.0162
-4.60113	22.7404	-27.8591	0.107656901266593	0.355
-8.77323	22.9802	-26.1686	-0.200611755835155	0.6677
-12.21	22.6536	-24.9935	-0.387770945235693	0.9184
-15.4451	22.9164	-24.3676	-0.347717510614469	0.8811
-19.91	23.3179	-22.8439	-0.350356248093334	0.8369
-22.8446	23.8845	-21.5483	-0.316692884738751	0.8274
-26.6413	24.2951	-20.3804	-0.298495651111146	0.8891
-30.0375	24.898	-18.2955	-0.0853049236866917	0.678
-34.3187	24.8681	-16.4255	0.233054808487676	0.0964
-38.0722	24.8608	-14.4394	-0.132214888245436	0.7857
-41.8146	25.0728	-12.5646	-0.36178838853483	0.9497
-45.9459	25.2547	-9.53782	-0.0791146875557727	0.6529
-49.2501	25.3324	-7.9146	-0.202625462300886	0.8156
-52.4155	25.7818	-6.43496	-0.309987301743526	0.9145
-55.6762	25.7566	-4.07926	-0.385315578011859	0.9545
-13.0438	-2.50695	-21.7985	-0.00930024482232816	0.5123
-17.2366	-2.18233	-22.3057	0.121910028774292	0.3285
-20.5149	-1.67572	-22.3323	-0.426845207312257	0.7514
-24.5716	-1.19478	-23.1361	-0.368980861761109	0.5719
-28.6338	-0.928424	-23.0884	0.0727223412295082	0.4396
-32.6766	-0.00467527	-22.7655	0.513531456859043	0.2915
-36.9774	0.874444	-23.1133	0.00703902041941662	0.4961
-41.0995	1.72466	-22.6507	0.201764739839675	0.4311
-45.4643	2.17795	-23.7718	0.985413779755789	0.1367
-50.2752	2.36526	-24.5086	0.835576953357439	0.0634
-54.2579	2.68009	-24.452	0.302509664201509	0.0807
-57.8897	3.28523	-25.5339	-0.0516639361687736	0.6014
-61.7726	2.94528	-25.9224	-0.0754510689938626	0.6562
-19.4653	-14.6039	-19.5283	0.0610377026693194	0.3831
-23.5064	-14.7155	-19.4856	-0.0105408675953449	0.5252
-27.5411	-14.3299	-19.3575	-0.135229630029429	0.6763
-31.6696	-14.5309	-19.3846	-0.116420333712013	0.6784
-36.1058	-14.3042	-19.6212	0.0423584894659588	0.4334
-40.4288	-14.8269	-20.2949	-0.339943975803049	0.9149
-44.2286	-14.5422	-20.1746	0.345532598600712	0.246
-48.9042	-13.9033	-18.6929	0.472310848453224	0.0656
-53.5184	-13.6428	-17.4064	0.203506631651206	0.2535
-57.819	-13.5707	-16.9101	0.161803027880569	0.2668
-62.0443	-15.0317	-18.4539	-0.251689884900969	0.949
-65.6507	-15.8077	-20.1465	0.380956653691921	0.0572
-29.909	-26.3061	-11.9311	0.059237151817372	0.4465
-35.4581	-26.4498	-10.9131	0.0891779607132637	0.3997
-41.5247	-26.7409	-9.23167	2.55209113868229	0
-48.088	-26.8933	-8.0028	0.293276689315539	0.1175
-54.5426	-26.8003	-6.31779	0.0837058000059925	0.3883
-60.5265	-25.9031	-3.97416	0.562829290465769	0.0116
-65.4544	-25.809	-2.63789	0.761892592857371	0.1678
-69.5081	-25.5646	-1.0765	0.569263149712792	0.135
-15.4888	-37.1234	-4.62239	-0.291408726995607	0.7812
-19.8567	-37.8328	-5.16217	-0.070053522221646	0.5588
-23.9651	-37.6446	-4.69802	-0.209545649031639	0.624
-28.2317	-37.7724	-4.07166	-0.131117371886117	0.5885
-32.3722	-37.8239	-3.78727	-0.461785321292888	0.884
-36.4821	-38.9465	-3.97792	-0.228800513535644	0.7745
-40.7425	-39.222	-3.82007	15.8629970749293	0
-45.3999	-39.7848	-3.5163	1.59336049436932	0.0001
-49.9798	-39.6248	-2.74774	0.0263863001343794	0.4379
-54.1983	-40.3656	-2.40929	0.0908983287179317	0.334
-58.9354	-40.263	-2.02165	-0.349631659007126	0.9974
-62.6267	-39.9948	-2.04657	0.0341364386470515	0.4204
-65.9854	-40.462	-2.45765	0.107992790426619	0.3318
-69.0903	-40.4163	-2.96161	-0.084866135348305	0.6776
-71.8989	-40.8523	-3.54908	0.0457459062177983	0.4354
-33.5192	21.2414	-32.0985	-0.156466412421225	0.803
-36.9181	20.266	-29.3397	-0.0910308574146289	0.6705
-40.6139	19.4776	-26.7992	0.413716329979651	0.1743
-43.5876	18.4895	-24.4377	-0.172241507882192	0.8034
-47.1519	17.5444	-22.0055	0.725025833670548	0.2105
-50.2058	16.5961	-19.9878	0.134513321300441	0.3328
-53.1729	15.4266	-18.202	1.02708082687027	0.0729
-56.2742	13.8168	-16.3293	0.118949431610122	0.3304
-58.6816	12.1896	-14.403	1.05955205560059	0.1611
-26.8755	13.0015	-47.5236	-0.318439587933549	0.6933
-31.0595	11.8159	-45.4183	-0.0207471204096461	0.5184
-34.5451	10.7689	-44.0326	0.151869309264101	0.3812
-38.6484	9.61429	-44.4232	-0.204966747733737	0.6686
-42.9369	8.67514	-44.032	0.284989998253049	0.2931
-47.3019	7.11485	-43.7169	0.427002105412059	0.1469
-51.5192	6.09027	-43.0035	0.254190438058142	0.2222
-20.1288	-7.52824	-34.9346	-0.220995782330109	0.7311
-23.7889	-7.02096	-35.5532	-0.298980028266276	0.8192
-27.7083	-6.91724	-36.1627	-0.173169947017792	0.7648
-32.4777	-7.07968	-36.6048	0.169315303646363	0.2589
-36.6922	-7.48128	-38.0825	0.32828806524767	0.3195
-40.923	-6.96204	-38.1864	0.177872679389574	0.26
-45.727	-5.68433	-38.1488	0.212591835412328	0.175
-49.9419	-5.39135	-38.3295	-0.258362725029318	0.8927
-53.9414	-6.213	-38.862	0.198549101606198	0.371
-57.6975	-5.96322	-39.1229	0.286530983495882	0.4088
-23.6786	-25.3903	-23.623	-0.40612764024815	0.8923
-27.2783	-24.8774	-22.1172	-0.221083980186921	0.7764
-30.8756	-24.7703	-20.9332	-0.19054109060932	0.7388
-35.3246	-24.9483	-20.4861	0.258062484074341	0.1718
-39.5268	-25.3008	-19.8111	0.0341923058325189	0.4526
-44.0966	-25.4352	-18.9914	-0.128899545581233	0.7642
-49.2147	-24.779	-18.1311	-0.0332479362166103	0.5155
-54.2187	-24.7429	-17.476	-0.249168469294389	0.9064
-58.7216	-24.9092	-16.7299	-0.0207049156142369	0.552
-63.2942	-24.9268	-15.1725	0.266546148604209	0.1332
-67.1861	-25.0531	-14.253	-0.143575869936848	0.7653
-70.3824	-25.3581	-13.3686	0.345722638680791	0.053
-5.93758	-47.2508	26.204	-0.0554236663473474	0.6156
-10.0768	-46.8964	25.5384	0.433072360543795	0.0115
-13.6513	-47.2899	24.9937	0.76108451398193	0.0012
-17.287	-47.155	24.3016	0.439507762591479	0.0163
-20.6738	-46.8325	23.4255	4.75519002408941	0
-24.9029	-46.9804	23.0029	5.84845633004861	0
-29.2717	-46.3165	22.769	0.000524444844575589	0.5
-33.4189	-46.0994	22.3552	42.6766497169474	0
-37.453	-45.3304	21.9864	4.87920900419532	0
-41.1551	-45.1752	21.2848	0.208651407762749	0.2118
-45.6555	-44.3893	20.6898	0.653579767130067	0.0072
-50.4689	-43.1901	20.0286	0.362908067425662	0.0897
-54.705	-42.6244	19.1299	-0.0394376833077391	0.6012
-59.2995	-41.7756	18.0386	0.0878773032105946	0.3265
-63.925	-42.0436	16.8141	0.0657816829469591	0.3568
-67.6289	-41.368	15.977	0.0680849434727624	0.3696
-69.9151	-40.2108	15.2163	0.0619030400830103	0.3631
[truncated: 68 more rows]
