# Supplementary material for: Multisensory flicker modulates widespread brain networks and reduces interictal epileptiform discharges
Source: Nat Commun. 2024 Apr 11;15:3156. doi: 10.1038/s41467-024-47263-y (PMC11009358; doi:10.1038/s41467-024-47263-y)
Supplement: Supplementary file 4 — Source Data [file 41467_2024_47263_MOESM4_ESM.zip › Source Data New Corrected/Figure_3B_5.5Hz-A.csv]

mni_x	mni_y	mni_z	mod_amp	mod_sig
-8.07639	12.5209	-25.5169	-0.106401107816528	0.7007
-11.691	14.5704	-24.0081	0.368344736160762	0.0972
-15.3695	16.3972	-22.9305	0.124458691268198	0.2289
-18.7942	18.2406	-21.6594	0.0137296081439975	0.48
-22.1585	20.0879	-20.3363	0.35642523203317	0.0769
-26.2502	22.0788	-19.0814	1.15313262092847	0.0049
-30.0229	23.9463	-17.6418	-0.0915793324326184	0.6701
-33.8912	25.5561	-16.2013	-7.46692866661069e-05	0.4978
-37.8298	27.4475	-15.251	0.0690241606408986	0.4011
-41.7643	28.3812	-13.5746	0.089910023199683	0.4062
-46.1347	30.4882	-11.8733	-0.232055229169901	0.7202
-50.0537	32.1334	-10.4265	-0.158540810813746	0.6953
-53.3898	33.5975	-8.92378	-0.420586276678252	0.8938
-56.4135	34.8175	-7.34017	-0.30087307537488	0.5159
-27.1024	18.6003	-43.5743	0.396204526936282	0.0873
-28.7865	19.0251	-39.7123	0.268377856742539	0.1337
-30.855	18.9727	-35.6504	0.15358343637499	0.3244
-33.8583	18.9287	-32.7283	0.0704033275974849	0.4131
-37.5659	18.4313	-30.1865	0.607122192611983	0.0498
-41.9714	18.5924	-28.1539	0.262478932330522	0.2236
-45.705	18.3934	-25.3761	0.102241072215755	0.3308
-50.0448	18.2993	-23.5475	-0.159335196885517	0.8134
-53.2879	17.6556	-20.7074	0.202856619441796	0.1287
27.9173	16.4508	-46.6232	0.0940875657407396	0.3932
32.335	17.2015	-45.5036	0.349278534083392	0.1371
37.265	17.8852	-45.5765	-0.0815093488702946	0.59
41.6813	18.6371	-44.3224	-0.0659343567607762	0.5665
44.5927	18.2911	-42.6558	0.0322953985912495	0.4628
-30.1934	19.122	-45.1431	0.0104123564322351	0.4821
-32.7532	19.4681	-42.8367	-0.0108812149765982	0.525
-36.4039	18.9094	-40.4669	0.0551211358536492	0.3973
-40.5684	18.0698	-38.4763	-0.0147817158924013	0.5281
-43.9325	16.9061	-36.3974	0.00497801401329134	0.4957
-47.7681	16.069	-34.5434	0.0121469961860117	0.4877
-51.8032	15.9992	-31.9107	-0.0262629601680563	0.5438
-13.8756	-1.64096	-23.8671	0.668454323590189	0.0091
-17.2796	-0.296258	-23.1901	0.127917488385126	0.3222
-28.8475	0.507853	-22.6435	0.212247869500945	0.2345
-33.24	1.00942	-22.3793	-0.119695538172986	0.7166
-37.9705	1.01639	-22.112	-0.116597549766731	0.7129
-42.7363	1.6874	-22.5279	0.32318246010646	0.066
-47.7944	1.63107	-22.4673	0.399835316688146	0.0876
-52.8918	2.12372	-22.2237	0.0813073743675079	0.358
-57.7306	2.19552	-21.7323	0.411008371272333	0.1327
-61.832	2.44199	-20.9503	0.285820049229083	0.2082
-33.1633	-2.88058	-51.1515	0.240471146734748	0.1942
-36.9285	-3.16396	-49.159	0.22114430805656	0.2098
-40.631	-3.51149	-48.3083	0.251017676618583	0.2783
-45.3203	-3.3985	-47.1703	0.550537307458155	0.0377
-48.8622	-3.43516	-45.2506	-0.106148194240821	0.6156
-52.3842	-3.47514	-42.7586	-0.134674235623925	0.6682
-16.9949	-10.3635	-31.1955	0.134390706496913	0.3564
-19.4754	-11.1017	-29.2601	-0.212716403481599	0.7314
-37.6392	-14.4801	-21.1971	-0.384353398031856	0.8843
-41.9239	-15.6772	-19.8108	-0.386027823354207	0.9405
-46.3145	-16.76	-18.1338	-0.539090405756717	0.9714
-50.0694	-17.2757	-16.024	-0.175933158430332	0.7792
-54.3009	-18.2726	-14.1609	0.00492875098101409	0.4922
-58.3659	-18.7607	-12.2212	-0.220840224491478	0.7015
-62.4065	-19.8828	-10.3131	-0.22213606148555	0.7504
-65.9635	-20.5866	-8.28847	-0.129506364496364	0.7236
-68.2377	-21.4421	-6.39771	-0.179201008087294	0.7248
21.4588	-14.9788	-27.0771	-0.151622847875385	0.7203
25.2901	-14.4623	-26.9093	-0.314400615902566	0.825
28.8671	-14.5171	-25.879	-0.186069334849911	0.7147
33.6657	-14.3919	-25.5885	0.295051016364394	0.1565
37.7545	-14.2137	-24.3839	0.140862078707315	0.2871
42.0355	-14.2315	-23.883	-0.129410439778563	0.6551
46.2777	-14.4384	-23.6227	-0.295583698108182	0.8551
50.6937	-14.8076	-22.5335	-0.261306480194896	0.6833
55.4933	-14.5766	-21.1799	-0.245541028811984	0.6604
60.3549	-14.9257	-21.0068	0.489065485567449	0.0994
64.5793	-15.3399	-19.8125	0.416052028780061	0.1101
69.1913	-15.2555	-18.991	-0.0544577802466234	0.5432
-15.9426	-28.0788	-16.9195	0.487965054392909	0.0641
-20.4316	-28.3592	-15.8544	0.00924736793353831	0.4874
-32.6932	-29.2335	-13.0382	0.0157073193885857	0.488
-37.2951	-30.1659	-12.7425	-0.394613059832605	0.8502
-41.5712	-30.8181	-12.4557	-0.184931579310049	0.711
-45.9759	-31.2281	-12.0727	-0.0143091086182374	0.5215
-50.5077	-31.5443	-11.5769	-0.184478084653284	0.7162
-55.0751	-32.3063	-10.2291	-0.239718960849665	0.76
-59.7762	-32.6587	-9.97676	-0.212615095849522	0.7635
-64.1769	-33.0266	-9.54679	-0.262657392272008	0.8178
-68.295	-33.9342	-8.264	-0.00863744998843552	0.5135
-71.0906	-34.3393	-7.64256	-0.142567410227639	0.6829
-1.45246	-49.121	16.6195	0.00382812295834833	0.4987
-6.43298	-50.0482	16.3274	0.0533025105608076	0.4584
-11.2422	-51.0237	15.5002	-0.055319011244612	0.559
-15.3774	-52.0404	15.4552	-0.122864076121487	0.6929
-19.5367	-52.7049	15.5399	0.0687336211728	0.3166
-23.7299	-53.1223	14.9665	-0.225207873650856	0.6885
-32.3249	-52.5515	14.3105	-0.0406163357297277	0.5457
-37.1257	-52.7767	13.8281	0.128578419088883	0.3517
-42.538	-52.0742	12.9582	0.229914199189054	0.2825
-47.5132	-52.3933	12.9958	0.427614910713535	0.076
-52.3719	-52.8512	12.8525	0.51117020273954	0.0962
-56.9377	-53.2955	12.4679	0.404389831049705	0.1505
-60.9926	-52.9625	11.356	0.183500957875405	0.377
-64.5511	-53.1152	10.8828	0.147047343414505	0.4019
25.1131	-29.0554	-13.4456	-0.409430267335002	0.787
30.6602	-28.7125	-12.1271	-0.374433363230197	0.7634
49.7083	-25.4763	-9.1724	-0.0212807293211187	0.5568
62.9289	-23.2389	-8.12326	-0.159557337834833	0.8161
68.8905	-23.108	-7.47366	-0.183218066833893	0.8234
28.4069	-22.813	-29.8761	-0.317791255018215	0.9865
31.4983	-23.5032	-28.9665	0.0727768581888606	0.3853
35.3634	-24.8046	-28.288	-0.141270934086106	0.6775
40.0753	-25.8894	-27.218	-0.205019884221399	0.8477
43.8053	-26.556	-27.0046	-0.34135212401177	0.9803
48.5204	-27.6246	-26.1895	-0.152177443476276	0.7855
53.7741	-28.5007	-25.3211	-0.238009325392998	0.9194
58.7825	-29.168	-24.3358	-0.11223085333409	0.7254
63.9627	-29.7239	-23.3841	-0.0637800195523395	0.6129
67.3038	-29.8943	-22.9831	0.108208416964896	0.3188
25.4418	-40.7217	-19.1498	-0.0617887184294813	0.6425
28.4772	-41.4741	-17.5091	0.034945636940841	0.4213
32.6208	-42.3743	-17.2499	-0.161551452074217	0.8488
36.5487	-43.092	-17.344	-0.0933598761936633	0.7075
40.8656	-43.6015	-16.3444	0.236155203981182	0.1198
45.6344	-44.3703	-16.2622	0.0438667900195444	0.3856
50.8085	-45.1768	-15.7457	-0.0901128700733335	0.745
56.369	-45.7545	-14.9382	-0.0406527140397872	0.6029
60.8805	-45.7681	-13.6236	0.0136640169794189	0.4786
64.784	-45.8404	-13.0518	-0.00139792275162398	0.5047
67.5533	-45.4781	-11.7163	0.219040052461962	0.2044
23.6111	-50.3804	-14.4667	-0.159849449918483	0.8858
27.026	-52.1107	-14.277	-0.179928952724007	0.9138
30.7928	-53.409	-14.5962	0.0738183138752255	0.3137
34.9977	-54.8293	-15.3558	0.02882491834328	0.4153
39.5748	-56.7345	-16.0062	-0.061880115673804	0.6576
44.37	-58.6355	-16.6518	0.249763649358991	0.102
49.141	-60.0326	-17.3791	0.187453802096381	0.1418
53.2664	-61.8975	-17.9561	0.0700922604037715	0.3361
56.4358	-62.6746	-18.8053	0.118260086200908	0.2354
58.8795	-63.6739	-18.8099	-0.231118392419938	0.9851
10.2852	-31.3334	47.9679	0.253532561603115	0.0736
16.3601	-31.9442	47.6231	0.222342929116605	0.1209
22.8046	-32.3988	48.5554	-0.0727913889484915	0.6557
30.207	-30.9639	48.3502	0.162335660106608	0.2023
36.5529	-30.0131	48.3875	-0.145925446828908	0.7695
44.5227	-29.9807	46.6396	0.388638168634409	0.1659
50.8399	-29.9648	46.3466	0.283079189386583	0.2197
56.4265	-29.5737	45.9339	0.295958536530088	0.0812
19.0152	-47.4891	69.6325	-0.0860106723556751	0.6361
22.799	-47.2636	69.2828	-0.0477587275799909	0.597
26.9884	-47.1166	68.2377	0.0987163647594844	0.3099
32.0044	-45.4591	67.4772	-0.09640690420447	0.7145
36.1193	-44.8917	66.1715	-0.19106847288322	0.8355
40.2552	-44.5722	64.9288	0.0307612652427718	0.4246
44.3892	-44.8171	62.9721	0.0522932807336121	0.3705
47.401	-44.1872	62.0806	0.0950339579322834	0.3042
37.665	-29.0879	17.942	0.247427871258676	0.0966
42.004	-28.6158	17.1238	-0.174359730042127	0.8426
47.1182	-27.6931	16.9262	-0.0492130594084526	0.6385
51.7718	-27.4374	16.9823	-0.0801221942455507	0.7002
56.8112	-27.1662	16.9178	-0.136772855913795	0.7907
60.8063	-26.7944	16.6839	-0.370763370063135	0.9998
64.5701	-25.8412	16.5283	-0.500423454746042	0.999
68.3022	-25.0668	16.3456	-0.48444449885875	0.9954
70.3044	-24.897	16.4373	-0.322973706442156	0.9789
5.14544	-49.3922	25.7915	0.156051307784879	0.2503
9.67607	-49.5373	25.7639	0.178024629318125	0.2235
13.6202	-50.1606	26.6442	0.230269427218686	0.1194
17.298	-50.3825	27.8203	-0.059296128771566	0.6458
21.2537	-51.2901	28.2988	0.118826852178532	0.1887
25.2279	-51.6686	29.5397	0.0480071701667151	0.4016
29.2969	-51.9025	30.7015	0.170000623902983	0.1396
33.5318	-52.0639	31.7546	0.110268129858413	0.2191
38.1579	-52.712	32.1318	0.0984924897140937	0.3007
42.8494	-52.507	33.4611	-0.197779379986319	0.8881
47.415	-52.3033	34.9106	-0.254829557834392	0.9365
51.8612	-51.4392	36.2057	-0.227611201482937	0.9777
56.1234	-50.4767	37.5962	-0.296525916506158	0.9892
60.0443	-50.2881	39.061	-0.334284674541204	0.9074
62.9687	-49.365	40.2134	-0.26639015134545	0.8659
39.9809	-4.17956	-45.9972	0.033053822313778	0.4347
40.1971	-5.30318	-42.5276	-0.0720115918756045	0.6622
39.655	-7.01471	-38.5746	-0.153231847012144	0.8127
39.2619	-7.95028	-34.4218	0.0796496024915165	0.3356
39.6804	-9.37827	-29.9896	-0.0521034200579766	0.6073
39.5878	-10.7716	-25.5027	-0.0531117283570405	0.6275
40.071	-11.7146	-21.3828	-0.0631217828754465	0.548
39.9924	-13.4001	-17.3499	-0.104850412373603	0.7367
40.433	-14.3761	-13.3442	0.101819584286062	0.326
39.9227	-15.942	-9.29708	-0.0866200794867337	0.6874
39.886	-17.2348	-4.59021	2.25638092207113	0
39.2713	-18.4213	-1.58634	6.08670583562293	0
39.0103	-19.9633	2.46984	0.252898744526778	0.3412
38.6782	-22.2891	5.82551	0.357308262587948	0.1422
39.6192	-24.7515	9.36443	2.88726624880693	0
39.944	-26.699	12.7657	5.33713599571768	0
40.5242	-28.2497	15.6476	0.624315644589888	0.001
40.9859	-30.3038	18.3436	0.0320167456118845	0.4273
16.3528	-73.4687	-18.0495	0.219987704543295	0.1914
20.1851	-73.9941	-17.7065	-0.0267946544355044	0.551
23.9531	-74.5793	-17.416	-0.00530543352162183	0.5085
28.292	-74.6593	-17.4434	0.0453013894839811	0.3915
32.3161	-75.3393	-17.832	0.0513835462031238	0.3664
36.4744	-76.0038	-18.1423	-0.116057487264026	0.791
40.7861	-76.3483	-18.3813	0.0690202796790895	0.2652
45.4506	-77.1386	-18.4164	0.0142104920818569	0.4574
49.1652	-77.2563	-18.963	0.0410978219342035	0.3998
52.1717	-77.4573	-18.4748	-0.0402936320975311	0.5947
18.9912	-69.4576	64.3013	-0.0787221127504475	0.6481
22.697	-69.3288	63.9876	-0.0500699283662931	0.6002
26.2912	-68.9324	63.964	0.000300540798415572	0.4925
30.0095	-68.0363	62.1748	0.313166903386201	0.1247
33.0385	-67.0307	60.2959	0.422163381427173	0.0476
7.12568	-45.8091	50.2786	-0.117559293714784	0.7472
11.3716	-45.8569	50.3598	-0.0986418209887004	0.7107
15.2217	-45.8021	50.2479	-0.250529327740638	0.9596
20.3226	-46.5593	50.6034	-0.181172580834902	0.8938
29.4156	-46.4976	49.45	-0.272497424669031	0.9114
34.8712	-45.5884	49.6844	-0.106571701173716	0.7532
38.9132	-44.5516	49.0563	-0.0655628535813757	0.6404
43.3543	-45.0015	48.4655	-0.239206378646002	0.9035
47.4975	-44.6715	48.7159	-0.0753862852880036	0.6468
51.5548	-44.1536	48.1758	-0.164802496534436	0.8108
56.0136	-43.7844	47.5666	-0.0152544926541811	0.531
59.3722	-43.3231	47.8198	-0.012144989197592	0.5203
7.57407	-60.0791	50.775	-0.268842888029978	0.9631
11.7247	-60.3029	50.2523	-0.121284786812378	0.8137
15.6362	-61.1489	49.6696	-0.152330016642098	0.8449
19.5492	-61.3441	49.8216	-0.312358224106491	0.941
24.083	-61.2716	49.2551	-0.210936660258257	0.8786
28.068	-61.7213	48.7474	-0.196950703676267	0.8787
32.0984	-61.5507	48.3307	-0.0695040391948505	0.6537
36.7931	-61.271	47.9759	-0.0871002161645463	0.7296
41.2705	-61.1647	48.3593	-0.0966398439455954	0.6746
46.6948	-61.2984	47.998	-0.0400453990879103	0.5898
50.6967	-60.614	47.789	0.0188363036005352	0.466
54.0822	-60.048	47.2152	0.0478509307250501	0.4283
7.12755	-76.6997	35.7264	0.061876106791976	0.3398
11.5051	-76.9724	36.033	-0.238998862544824	0.925
36.5217	-74.746	35.5578	-0.150287467814194	0.8234
41.5464	-74.1593	36.0044	-0.103892435935962	0.6703
46.3567	-73.5881	35.8176	-0.0756390875734891	0.6343
50.353	-72.5973	36.1869	0.0905756676622875	0.3511
3.85245	-61.0415	2.86266	0.129606605688073	0.3137
5.42946	-68.5342	2.90736	0.0997933956694228	0.3609
6.63174	-72.0487	2.89701	0.252522986779026	0.1426
8.20668	-79.0576	2.33412	0.222709603643071	0.2191
10.0675	-86.5583	1.85633	-0.090972550519396	0.6333
10.7175	-94.6844	1.71962	-0.0562967384712656	0.5647
10.7251	-98.1518	1.57165	0.335393311821603	0.1155
-16.0277	-0.743079	-24.9994	0.144824105078614	0.2432
-19.297	-0.285158	-25.275	0.0562304233297981	0.4064
-22.2459	0.422906	-25.5731	0.671260478658855	0.1921
-25.7101	1.31234	-25.852	-0.0637657580914761	0.605
-28.7784	2.32268	-26.3309	0.0512582254890521	0.4255
-32.5334	3.49869	-26.9258	0.0131351304514209	0.4923
-36.6753	4.75195	-28.2645	-0.325206535642325	0.7949
-40.4521	6.12368	-28.4539	0.118787715993587	0.359
-45.5346	7.02247	-28.8587	0.0571544394995598	0.4194
-49.805	7.7671	-29.3929	-0.0395340857642558	0.5414
-53.7948	8.48442	-29.9577	-0.0397350628240446	0.5468
16.7006	-0.673971	-28.2556	-0.233279206006426	0.7718
20.1489	0.182826	-27.6789	-0.378700365722988	0.9367
23.2225	0.773184	-27.1343	-0.115820352179941	0.6654
26.3734	1.77759	-27.4186	-0.16188257578903	0.7027
29.9778	2.11674	-27.7839	-0.217431466714068	0.7069
33.2702	3.04167	-27.4979	0.00663508202371088	0.4947
36.6538	3.50877	-27.8393	-0.0800784796565611	0.6347
40.9053	4.56355	-27.4397	0.146547468537475	0.3182
44.7094	5.24821	-27.6272	-0.547934483558732	0.9572
48.8484	6.25323	-28.0018	-0.319939829455615	0.8022
52.4579	6.62324	-27.8913	-0.319911994306655	0.8637
56.4801	7.20384	-28.7159	-0.327166528913602	0.8172
-18.6394	-13.5216	-23.6019	0.276482914290417	0.5019
-21.6586	-13.3283	-23.2652	0.0653714987144982	0.5007
-25.077	-12.6491	-22.2753	0.162575668189787	0.4831
-28.5905	-11.9465	-22.1079	0.321178428069332	0.3359
-31.873	-11.6116	-21.452	-0.072513679329051	0.6126
-35.5269	-10.9918	-21.6137	0.173225476737834	0.3981
-39.4453	-10.8264	-21.6417	-0.00482572050768126	0.5086
-44.7626	-9.33506	-20.5463	0.245085037384717	0.3065
-49.4668	-8.25878	-19.7785	-0.251162040498894	0.7707
-52.9092	-6.92672	-18.3603	-0.488067670686366	0.9156
-57.0709	-6.31742	-17.5089	-0.21975881051029	0.7242
-61.6296	-5.57695	-17.3818	-0.013446008250016	0.5089
22.1979	-15.5867	-21.2359	0.477686820745734	0.4551
25.5766	-15.0868	-21.4048	-0.00937776927704914	0.5146
29.3258	-14.7641	-21.777	0.111566456016937	0.3865
32.5778	-14.4649	-22.2006	-0.239033789995153	0.8213
36.2752	-13.8362	-22.7488	-0.168257130562403	0.7044
39.6119	-13.7026	-22.9165	-0.407964463558049	0.8886
43.4158	-13.7749	-23.9402	0.294808909534175	0.2588
46.7485	-13.3452	-24.8254	-0.428286094342792	0.8707
51.1281	-12.5322	-24.3031	-0.195334956267162	0.6932
54.9762	-12.1896	-24.3829	1.26140487618179	0.3913
59.2056	-11.9992	-24.6359	1.36986110617312	0.4473
63.0654	-11.6831	-25.3617	1.04830573456828	0.4443
-19.3451	-3.46716	-34.9001	0.972845113842675	0.117
-23.0402	-3.34452	-34.4883	0.62037167674055	0.1381
-26.5795	-2.76565	-34.9883	0.298171777018759	0.2126
-29.7242	-2.54457	-34.9864	0.180469490159678	0.2694
-33.5216	-2.14774	-35.9159	-0.102794814890314	0.6856
-37.9013	-1.66742	-36.526	0.142535550578549	0.2998
-42.7762	-1.3639	-37.0247	0.105295732211818	0.3386
-46.891	-1.10248	-35.938	0.125897355161306	0.4115
-51.661	-0.657741	-35.4278	-0.189079093835955	0.7511
-55.9794	-0.761467	-35.5601	-0.162956881990766	0.832
21.769	-0.783628	-39.9621	-0.0630903328405138	0.6267
24.8984	0.314723	-40.6548	-0.0519551500608715	0.5979
28.2497	0.905077	-40.4983	0.0264458137426506	0.4524
31.3784	1.17055	-41.0195	0.0032701343659538	0.4943
34.8562	1.47564	-41.2821	-0.182832778030365	0.7946
38.8545	1.6916	-41.2513	-0.507931692426028	0.9883
42.3939	1.85478	-40.5941	-0.455340063908446	0.9364
47.1192	2.28868	-40.9385	-0.444355220617763	0.8981
51.0679	3.04067	-41.2758	-0.188522871911348	0.7561
54.9847	2.6733	-41.4476	-0.0907446973923716	0.6176
-22.4749	-11.7435	-33.6985	-0.0613594411128984	0.6
-25.2477	-11.2879	-34.1875	0.0604983166406585	0.4023
-28.4804	-11.1939	-35.6715	0.0487664036965791	0.4203
-31.4292	-11.1174	-36.6953	-0.0425024992880112	0.5892
-35.248	-10.9721	-37.8081	-0.359513696835312	0.9462
-38.9723	-10.7291	-38.8058	-0.163997843924564	0.7589
-43.6006	-10.4563	-40.3118	-0.317243598015321	0.9333
-48.7283	-9.03612	-40.297	-0.557738650985703	0.9278
-52.7574	-7.72625	-39.7013	-0.461423294767363	0.8872
-56.56	-7.1331	-38.8947	-0.303570100770837	0.8207
24.6723	-17.0711	-31.2987	0.214096290559437	0.167
28.1135	-18.0683	-30.8755	0.345674808951847	0.0434
31.6815	-18.7337	-31.1114	0.303102275263466	0.0823
35.4787	-19.8622	-30.9891	-0.00634544761208899	0.5169
38.6087	-20.6177	-31.336	-0.0259595197758119	0.567
42.5213	-21.0926	-31.4652	0.00894297182297921	0.4775
46.9219	-21.3958	-31.2366	-0.38886305547668	0.9992
51.2244	-21.6322	-31.0161	-0.637403989057756	0.9932
56.1093	-21.7652	-30.5331	-0.317453039922919	0.9394
59.9478	-21.4748	-30.2572	-0.565659377068051	0.9652
63.4298	-20.7983	-28.6759	-0.484817436728164	0.9193
66.574	-20.4923	-28.0863	-0.440012964629326	0.8644
-24.2468	10.9718	-47.5865	-0.416969208471044	0.9042
-26.7779	12.0485	-45.7548	-0.286512733757691	0.9005
-30.4363	13.1021	-44.1244	-0.0388263313670311	0.6055
-33.4002	14.3932	-42.2932	-0.0323927860088535	0.5793
-36.854	16.1182	-40.6364	-0.131395016296365	0.7344
-40.9243	16.8847	-38.9347	-0.178992768883912	0.8701
-43.9291	17.2059	-36.0404	0.0328638095172755	0.441
-46.4085	17.2956	-33.2653	-0.361311315906225	0.8651
-49.5763	17.2834	-30.9855	-0.518782314358223	0.9403
-52.5397	17.2417	-28.89	-0.609377332382224	0.9742
22.9063	14.5702	-44.2674	-0.260122896072337	0.8649
26.0849	15.3914	-41.7777	-0.426744409143897	0.957
29.5339	16.4713	-39.7814	-0.441262385283036	0.9686
32.7409	17.2112	-38.6822	-0.475874950986001	0.9898
36.4854	17.4121	-37.3953	-0.156298780272122	0.8488
39.3546	17.0725	-35.0656	0.39540247940413	0.0648
43.2634	16.5545	-33.2585	-0.0933283816431278	0.6847
46.7538	16.5882	-31.4954	-0.0361093107728629	0.5645
50.2595	16.5125	-29.6336	0.142608938613724	0.2883
53.2488	16.1355	-27.9158	-0.0343759735656495	0.5772
-36.0244	12.0083	-16.3999	-0.0133253451005302	0.5206
-36.8112	14.3276	-14.5719	0.00831915441609077	0.4823
-37.369	17.0394	-12.1262	-0.235266528180234	0.8294
-37.9363	18.9927	-10.1631	-0.162641662224794	0.6931
-38.5369	21.0629	-7.21768	-0.0611494299615426	0.5996
-39.273	26.0877	-1.57588	0.0910929571672714	0.2628
-39.9682	28.3442	2.03461	-0.0423828468235026	0.6019
-40.1074	31.5781	4.86332	-0.102510983207958	0.7787
-40.5944	34.9532	8.48388	-0.162246230891123	0.8434
-41.1137	38.3359	12.5602	-0.252751501946579	0.8407
-41.3558	41.5984	15.8258	-0.10655538507016	0.6568
37.5973	8.57392	-15.2465	0.0583500435761546	0.3718
38.4314	11.8135	-13.3362	0.0229290162677569	0.445
38.9615	15.0905	-10.6177	-0.202496905597566	0.7432
39.6554	17.5785	-8.52089	-0.156076009171523	0.683
39.8071	19.2789	-6.02239	-0.0695620924280757	0.6283
40.1396	21.9289	-2.58209	-0.0237022809063694	0.5759
40.2507	24.682	1.21113	0.114401999578802	0.3399
41.1345	28.0254	4.28973	-0.0283345325485691	0.5661
41.5921	32.6089	8.80261	-0.199826907808865	0.7167
41.5153	35.7467	11.8515	0.0853469806139258	0.4365
41.119	37.9933	15.2522	-0.0146782650286802	0.512
40.704	40.6658	18.5189	-0.0712164827665216	0.5577
40.6338	42.9868	21.9933	-0.237277892407812	0.7866
39.6075	45.7662	24.5851	-0.468010085619134	0.9732
39.0557	48.6125	27.7266	-0.491924172164487	0.9854
-2.56298	36.1012	-32.5563	-0.500600116980394	0.9965
-6.78473	35.9905	-31.3419	-0.416151836297767	0.987
-10.0605	35.7634	-29.6088	-0.338283896815827	0.9651
-13.4886	35.5668	-27.8765	-0.101429300827941	0.6316
-17.2195	34.937	-25.9438	-0.23007725693267	0.7152
-20.5647	34.9654	-24.3036	-0.377014852009523	0.7955
-24.1332	35.3252	-22.8927	-0.00586131135725065	0.5108
-28.3593	36.0161	-21.6175	-0.211756608820424	0.6419
-32.2239	36.8056	-20.6095	-0.283954348653301	0.6923
-36.5349	37.1144	-19.2747	-0.350710313164083	0.8743
-39.9228	37.2903	-18.8427	0.265372802276433	0.1121
-44.7542	37.8298	-17.6787	0.217856670500719	0.4675
2.67973	33.8132	-32.4177	-0.276753406947827	0.8411
6.69996	33.6157	-30.7637	-0.367903506250177	0.9556
10.2107	33.6259	-29.5149	-0.0848153345242576	0.6089
13.8439	33.3729	-27.8894	-0.153944148838123	0.6963
17.4422	33.673	-26.9952	-0.268951863095085	0.7364
21.0999	33.6701	-26.2626	-0.148025166012474	0.6563
24.7087	34.1412	-25.0995	-0.309833245131085	0.8858
28.1558	34.5647	-23.1296	-0.295063455631079	0.896
31.9133	35.8328	-22.3741	-0.419270310755128	0.9677
36.1412	36.5313	-21.093	-0.296460653373507	0.9124
40.0809	36.842	-20.3274	-0.275803560028396	0.7763
44.4773	37.2764	-19.3013	0.215216040676573	0.2299
48.2891	37.2486	-17.9206	0.0981915498358561	0.3884
51.2304	37.8936	-16.1506	0.19681801991086	0.2604
54.2987	38.0137	-13.5187	-0.239928569684276	0.8188
-3.44983	31.1206	19.7555	-0.379010650618655	0.8359
-6.82504	31.7816	19.3249	-0.280520576214647	0.6469
-11.3526	31.5977	18.5716	-0.10641872107379	0.7057
-15.1959	31.7606	18.916	-0.28741714958661	0.9489
-19.5589	32.5069	18.6517	-0.0993970212017082	0.6652
-23.7254	32.4627	18.1464	-0.112994855582563	0.6561
-28.6433	32.4327	17.6321	-0.189175771345801	0.7151
-33.3929	32.8573	17.2705	-0.13707949572311	0.6585
-37.2432	32.614	16.7527	-0.363381644942802	0.7169
-42.0432	32.4253	16.1238	-0.0889225245122158	0.6547
-46.8852	32.6233	15.4846	-0.358185214759272	0.7499
-50.3433	32.2872	15.1171	-0.166145064120362	0.6494
7.93245	37.9878	6.06146	0.0326148941221462	0.4628
12.1903	38.662	6.01263	-0.187341135629702	0.7423
16.8804	38.3878	6.51453	-0.0367304283801155	0.5481
21.5596	38.8023	6.29316	-0.2585170295578	0.8398
25.8176	38.8419	6.17504	-0.0528342241696312	0.5925
31.1621	39.5246	5.95353	-0.22297906111463	0.9165
35.7284	39.3595	5.93266	-0.0673614396828415	0.6205
40.2191	39.504	5.99376	-0.0967340294645965	0.634
43.774	39.2613	6.37197	0.126007575499741	0.3274
47.583	38.6566	5.63053	0.0123714133108226	0.4775
51.2172	38.2256	5.15357	0.151875289354252	0.2187
54.673	36.8392	4.97039	0.228535365934753	0.1042
-7.08885	-55.2933	26.3376	-0.466392249704846	0.9469
-11.35	-54.9942	27.7527	-0.44897807982715	0.965
-15.096	-54.6142	29.4453	-0.191798242963753	0.9119
-18.1066	-53.7953	30.9894	-0.318029699085422	0.9872
-21.4331	-53.6366	32.4981	0.227644213246044	0.2315
-25.3768	-53.5137	33.3643	0.0915431270294431	0.3269
-28.7116	-52.9042	34.7762	-0.236908017855946	0.7819
-32.9666	-52.4375	36.6475	-0.0345153376439267	0.5445
-36.644	-51.9621	38.8541	-0.166081868519837	0.7564
-40.5629	-51.2368	41.3013	-0.141167817893895	0.689
-43.5822	-50.3667	42.8933	0.0735632132534776	0.414
-47.3631	-50.0789	45.0468	0.117200098761609	0.3336
-50.8187	-49.6949	46.9858	-0.148430494280535	0.7447
-54.6452	-48.5836	49.0157	-0.133343818536954	0.8002
-57.6711	-47.6795	50.7316	-0.273071089054033	0.9526
8.73983	-50.8178	25.8255	-0.36215581792357	0.9373
13.0012	-51.3173	26.1413	-0.252043271403538	0.8883
16.2527	-52.312	26.6569	-0.214076538563342	0.79
19.9221	-52.7433	26.7457	-0.375391338740509	0.7337
22.9885	-53.229	26.3355	-0.201682096884332	0.6176
26.9383	-53.111	26.636	-0.0656586486709355	0.564
31.3638	-53.6227	27.1388	0.190916236505822	0.4183
36.39	-53.5162	27.7932	-0.0678471113801495	0.5812
41.4847	-53.5953	28.8731	0.00632623932482002	0.4913
45.3718	-53.4269	29.9484	-0.217271854310783	0.9089
49.362	-54.0726	30.358	0.200227299598005	0.1534
52.7565	-54.4509	30.8647	-0.176911819863097	0.8617
56.4405	-55.2245	31.2391	0.12272882247398	0.2134
60.1312	-55.2554	31.501	0.021911269498581	0.4455
63.2504	-55.2082	31.9747	-0.130353090093576	0.7478
-0.116021	-3.80793	-12.5293	-0.125325849113189	0.6928
-1.62942	-2.53556	-9.5989	-0.0702949194872974	0.6001
-2.72692	-0.733411	-5.95941	-0.0871458314946705	0.6333
-4.98452	1.24696	-2.833	-0.107984169637791	0.6846
-6.38561	2.70564	0.246892	0.018717746568695	0.4757
-8.23837	4.40962	3.88858	-0.189871268454108	0.9068
-10.6114	5.52356	6.63842	-0.10967119125172	0.8079
-12.4679	7.16159	9.85708	-0.153462212538438	0.798
-14.9168	8.89773	12.3558	-0.182682949277147	0.8689
-16.9755	10.0929	14.8034	-0.256980581752196	0.874
-19.4751	11.8283	17.6851	-0.04636763790797	0.605
-22.2461	13.2175	20.1609	-0.0225383472686062	0.5588
-24.4615	15.1949	22.7427	-0.124555115742596	0.7227
-27.144	17.3918	25.4847	-0.284276939114134	0.8925
-29.9377	19.2534	29.0887	-0.0777722914201886	0.6663
-32.1923	21.4879	31.9798	-0.132988121264646	0.6209
-34.6265	24.0071	34.8846	-0.211235669346247	0.7383
-37.0782	26.1117	38.6334	-0.161862215629375	0.7057
-18.8857	-4.35567	-18.8058	0.436215682976357	0.0152
-22.8553	-3.89457	-20.854	-0.197339602989275	0.7679
-26.2908	-3.86972	-22.1557	0.197743213979585	0.22
-29.3757	-3.44096	-23.3576	0.370925651275243	0.098
-32.4606	-3.17135	-24.5364	0.123152742152568	0.2168
-36.8472	-2.90247	-26.4331	0.133800881973731	0.2629
-40.0402	-2.45405	-27.3966	-0.0117725472026523	0.5261
-43.3254	-2.47369	-28.3543	-0.00729886501759791	0.5074
-48.0626	-2.13955	-29.7843	-0.0344107649225287	0.5805
-51.423	-1.79486	-30.3635	-0.2133427262964	0.785
-54.8516	-1.36502	-30.8243	-0.182721718226708	0.8131
-58.7814	-0.968256	-31.1751	0.0169769664729933	0.4652
17.5031	-8.02893	-22.1446	-0.0829621652041558	0.605
20.9624	-8.41327	-22.9291	-0.289450860050033	0.7729
24.3863	-8.30329	-23.6192	-0.19232211751649	0.6333
27.858	-8.71427	-24.1911	0.0773373458385869	0.4319
31.4817	-8.73333	-24.5063	-0.112114284312961	0.5789
36.2175	-8.80196	-24.2011	-0.118651887809342	0.6018
39.564	-8.81908	-24.2509	0.148136285261032	0.2802
42.8879	-9.05067	-24.4543	-0.0686525469946819	0.6019
46.1738	-9.12213	-24.973	0.00896847905306575	0.4912
49.6076	-9.53981	-25.3238	-0.0784979971036638	0.6042
-20.8505	-13.4331	-18.6572	0.462535923514728	0.1768
-24.5854	-13.2984	-18.9371	0.392581368787255	0.1437
-28.2768	-13.4926	-19.8632	0.0394103576492248	0.4581
-32.4182	-13.3239	-20.0394	-0.198042275024024	0.7512
-36.1716	-13.5042	-20.267	0.626414101473561	0.1436
-43.624	-12.7251	-20.6436	0.231290185936145	0.2042
-47.5752	-12.7241	-21.4257	0.0753891696697309	0.3762
-51.5855	-12.3158	-21.3675	0.314017315816466	0.1982
-55.5913	-12.3588	-21.2612	0.926177362018523	0.0757
-59.5995	-11.9615	-21.7824	0.840439528155153	0.0326
-63.89	-11.7973	-21.51	0.0999875862352544	0.3304
24.5256	-19.7831	-20.6409	0.483688626941405	0.1105
28.3185	-20.6153	-20.4992	0.236240828065142	0.2849
31.798	-20.9821	-19.9205	0.281825781414365	0.304
35.7644	-21.5834	-19.1318	0.517164860110693	0.2076
39.0586	-21.7378	-18.2065	0.328717245167224	0.2264
43.4259	-22.3894	-16.7226	0.898140442919167	0.1834
46.4235	-22.8279	-16.4342	0.389643233526908	0.054
49.9931	-23.7506	-16.3092	-0.0796804394019095	0.6434
53.1009	-24.1452	-15.8391	-0.0546985294971949	0.5992
56.8509	-24.9761	-15.1861	-0.222322076604088	0.9134
60.1516	-25.2462	-14.5696	0.037881061959653	0.4492
64.3231	-25.1796	-13.9875	0.0777350447026317	0.3821
68.7638	-25.8496	-12.8453	-0.175984322582669	0.788
-30.4621	-26.0461	-11.3768	0.261569620064583	0.1355
-34.3031	-26.7496	-10.5228	0.208316956579821	0.1871
-38.3309	-27.5758	-10.5346	0.38703557893743	0.1147
-41.8082	-28.4387	-10.6302	0.0934965040499431	0.261
-45.1592	-29.2462	-10.6714	-0.130562059883758	0.7252
-48.7797	-30.0224	-10.7095	-0.117616711787701	0.7643
-52.5697	-30.1679	-11.3599	0.121793505055867	0.2441
-56.3457	-30.8156	-11.1924	-0.0820851174169285	0.645
-60.5085	-31.4589	-10.7362	-0.244231414954708	0.8184
-63.9911	-32.0261	-10.3659	-0.0290076027428674	0.5545
-67.2177	-32.5837	-10.0991	0.277611127113094	0.1096
24.2654	-32.9967	-7.74743	0.199985580563126	0.1968
28.0169	-33.5738	-7.66379	0.0840760266327429	0.3844
32.3746	-34.0396	-7.45968	0.137992559583363	0.2588
36.73	-34.6083	-7.28233	-0.0658022063947949	0.6363
39.9739	-34.8408	-7.68519	0.138663438363488	0.2583
42.7932	-35.108	-7.72864	0.0894401682798986	0.3287
45.9094	-35.0386	-7.93358	0.00600021065079792	0.4856
49.3741	-35.329	-8.76858	-0.31515576201328	0.7759
53.468	-35.6287	-8.86682	-0.421668308858114	0.8639
57.1804	-35.852	-8.75984	-0.0969572579559705	0.6576
60.9039	-36.0921	-8.43133	-0.359252711086751	0.9596
64.6013	-36.3616	-9.15172	-0.119128906432817	0.715
68.5344	-36.5813	-9.53853	0.0539476799281509	0.4295
-21.3955	-37.6043	-5.89177	0.180598879181559	0.3108
-25.0896	-37.5103	-5.44946	0.814705182260647	0.0519
-29.7873	-37.7858	-5.41501	-0.0405114439195614	0.5661
-34.1904	-37.7098	-4.91079	0.150721326961098	0.37
-38.3284	-37.8154	-4.50447	0.35694392081479	0.2764
-41.6327	-38.2748	-4.3555	-0.117664356828529	0.6061
-44.8103	-38.2599	-4.28534	-0.212532688355082	0.7439
-48.2685	-38.1785	-4.20301	-0.115744948826491	0.746
-52.0255	-37.9504	-4.07791	-0.10437060648156	0.6761
-55.9081	-37.6041	-3.87645	-0.251319417626945	0.8399
-60.327	-37.7545	-3.62221	0.281523137333303	0.1918
-64.2741	-37.4333	-3.38472	0.227318429068508	0.2609
-68.513	-37.0731	-3.17089	0.135748750847919	0.4167
-36.7642	13.7513	-48.3108	0.21630576113979	0.392
-39.3541	13.6116	-46.5103	0.306951720539521	0.2317
-43.1095	12.8287	-44.2231	0.270859900885617	0.2682
-47.2244	12.3612	-42.2488	-0.0833506136257806	0.654
-50.8313	11.9961	-40.312	-0.0958758078111475	0.6466
-53.5855	10.9589	-38.0848	-0.14048142012066	0.6702
-24.5999	4.9939	-33.9211	-0.188324115526625	0.8404
-27.6636	5.29817	-33.2672	-0.0495545212724153	0.5915
-31.0351	6.0891	-32.7376	0.061319829540869	0.3839
-34.5945	6.36212	-32.2749	0.179637123195235	0.3778
-38.7296	6.69247	-31.1171	0.0335725270817382	0.4721
-42.2643	7.04633	-30.5868	0.288332886077297	0.3136
-45.3874	7.22113	-29.9605	0.0629988598958227	0.3706
-48.938	7.40321	-29.2366	-0.121199746923873	0.7457
-52.0197	8.01306	-28.3702	0.20569864291834	0.1888
-55.6317	8.12073	-27.4737	-0.118541784931297	0.7562
-24.239	-10.7989	-31.5499	-0.32562417249292	0.978
-27.6469	-10.1527	-32.4207	-0.261728902625	0.9388
-31.2134	-9.70859	-32.6213	0.363858225237182	0.0994
-34.8385	-9.7706	-32.9861	0.365746201367811	0.0477
-38.3936	-9.3878	-33.1617	0.430131827840656	0.0311
-42.3881	-9.53554	-33.5301	0.397967255816855	0.0418
-46.9843	-9.6523	-33.9449	-0.204402637506619	0.9195
-51.1724	-9.4467	-33.893	-0.183529532483466	0.9141
-55.3541	-9.12687	-34.4476	-0.163837859623356	0.8206
-59.0278	-9.46807	-33.7878	0.245037268952887	0.221
-62.7299	-9.97148	-32.6709	0.100795834270981	0.3448
-25.04	-18.2786	-28.5283	0.0976059678762251	0.2843
-28.3094	-18.7117	-28.7718	-0.0236307710541092	0.5278
-32.238	-18.9687	-28.4389	0.0342601890667884	0.4554
-36.7118	-19.7264	-28.1877	0.0910335927588972	0.3439
-40.0231	-19.9785	-27.5036	0.0503636011419595	0.4069
-44.0424	-20.6138	-27.6307	0.106991116721764	0.3293
-48.8525	-21.1424	-27.0596	0.0983061473272442	0.2977
-52.8883	-22.1527	-26.5125	0.00869433349980042	0.4786
-56.4513	-22.4327	-26.373	-0.0942759853153575	0.6821
-60.4449	-23.2903	-25.1714	0.133742889645011	0.2009
-64.9546	-23.982	-23.7226	-0.0355230732634558	0.5748
-28.5083	-34.2871	-22.0616	0.175661720363078	0.1938
-33.285	-35.22	-21.1883	0.123867410523365	0.3199
-37.1434	-35.3871	-20.1218	0.182654960317092	0.2749
-40.1625	-36.0444	-19.903	0.224555605484468	0.2637
-43.9628	-37.0196	-18.9364	-0.0961966511570156	0.722
-48.0596	-37.8101	-18.2861	-0.107540385425915	0.7383
-51.8181	-38.3155	-17.7075	0.0245705634286093	0.4569
-55.583	-39.2586	-16.8078	0.0106466879035323	0.4775
-59.4351	-40.0113	-15.485	0.020554596447901	0.4728
-62.5464	-40.085	-14.1439	0.420226383266876	0.1815
-65.971	-40.6263	-12.2383	0.297489870094082	0.1929
-36.442	1.73245	-8.58598	0.124149386780468	0.3225
-39.5847	2.80347	-9.37172	0.196333030898113	0.2508
-43.7984	5.01777	-9.4431	-0.221599523014754	0.7671
-47.7893	6.23102	-10.4552	0.190020285144305	0.2262
-50.6156	8.59081	-10.1911	0.26704278627941	0.1686
-53.2018	10.0004	-10.5785	-0.152396354942761	0.7343
-56.0065	11.4457	-10.9496	-0.171886391340398	0.7844
-39.7521	-6.46093	-10.5783	0.0656152104494421	0.4114
-44.132	-6.89794	-10.1147	0.13569759947777	0.3257
-48.7085	-6.91874	-9.17963	0.0770918447944431	0.3513
-52.3285	-6.88456	-8.13943	0.464679169067497	0.1194
-56.2629	-6.97706	-7.12303	0.0156490794729538	0.4813
-59.7291	-7.73685	-6.17825	0.087228227519289	0.371
-62.9721	-8.12839	-5.41712	-0.126392969518259	0.6794
-65.7995	-8.25425	-5.55861	-0.0563546753312654	0.5812
-33.1203	8.68379	-12.3725	0.469437465444051	0.1703
-32.9072	10.8538	-8.62631	0.0754552015832481	0.404
-32.7425	13.0137	-4.92652	0.272076594862072	0.2038
-33.1509	15.1306	-1.32657	-0.0295699351730988	0.5641
-33.3881	17.2382	2.35686	0.230865939334053	0.2328
-33.79	19.2656	6.83235	0.287506836636681	0.2196
-34.1067	21.306	10.499	0.0946566215058409	0.3172
-34.1706	23.2738	14.0182	0.0898611091823056	0.3492
-34.7953	25.3784	18.1152	0.272963847348052	0.085
-34.9988	27.4698	22.4503	0.316544052350005	0.1734
-35.8419	29.3555	26.684	0.196955976534564	0.1062
-36.091	31.1603	30.8717	0.376618024488556	0.0643
-36.7583	32.8236	35.6092	-0.217937087381832	0.8149
-36.8243	34.7109	39.6385	-0.0541325470202756	0.5276
-36.4997	36.5251	43.6453	-0.0898669712531595	0.5361
27.9937	-8.78414	-25.6743	-0.0460715495281213	0.5617
31.8111	-9.32863	-24.4276	0.155371522721299	0.3397
35.9233	-9.94331	-22.6779	0.298725171431524	0.1958
40.1565	-10.0919	-20.7458	0.0040580624801434	0.4933
44.6735	-9.93357	-19.1545	0.0649078908226974	0.4236
49.1705	-9.69273	-16.5385	0.0929179925984853	0.3884
54.2363	-9.46568	-14.234	0.288018938261022	0.1864
58.3458	-9.55879	-13.1028	-0.147788803164961	0.7737
62.1632	-10.0495	-11.2812	0.0152619794630944	0.4833
24.5574	-26.5832	-14.0732	-0.128227353814488	0.6628
29.0502	-25.7615	-14.1815	-0.0656999307416688	0.5767
32.989	-25.0282	-14.9299	0.120793199387959	0.3187
37.4829	-24.2607	-15.6394	0.0759070329918885	0.3974
42.0861	-23.5604	-15.5881	0.110245601341168	0.3411
46.6972	-22.1777	-16.2956	-0.183885613822216	0.8316
51.958	-21.1001	-15.9634	-0.0270630855098259	0.5375
56.2858	-20.0476	-16.5049	0.027347245479552	0.4399
60.9178	-19.7492	-16.9816	-0.120314254405129	0.7192
64.6168	-19.4302	-18.2375	-0.12392966492211	0.7216
28.6321	-1.2218	-42.7289	-0.085524714221206	0.6177
32.2728	-0.0903061	-41.2379	-0.161836153850388	0.7386
36.6689	1.33114	-38.9035	0.251007029302306	0.1425
41.069	2.18529	-37.557	-0.195021586598612	0.7976
45.0658	3.00685	-36.136	-0.0429686226337805	0.5602
49.7951	3.76959	-34.0172	-0.046248225269033	0.5764
54.7303	4.68509	-32.7254	-0.0449294039955178	0.5499
59.0012	6.01422	-31.4827	-0.130156173887928	0.6534
26.3682	-16.8328	-30.8462	0.765000125232693	0.083
30.2518	-17.2957	-29.7539	-0.148997794386656	0.7007
34.0086	-17.7558	-28.7194	-0.077405245091239	0.6626
38.1249	-18.2661	-27.6345	0.157241204402132	0.3076
42.8183	-18.5767	-27.3595	0.303605488301542	0.2757
47.0267	-19.1023	-26.4873	0.148113418199002	0.3844
51.9026	-19.3839	-25.3212	-0.037654405185489	0.55
56.642	-19.2039	-24.4934	0.125496420736396	0.2331
61.0149	-19.3242	-23.1358	0.0529680379860273	0.4337
65.2897	-19.495	-22.5786	0.154248819285381	0.3112
68.8525	-20.3524	-21.1513	0.16593561805889	0.2363
71.5881	-20.7237	-19.7807	0.307608879462562	0.0662
22.6192	-39.2102	-14.9899	-0.309505876479128	0.9697
26.0108	-38.7509	-14.0738	-0.336883227308775	0.9577
29.8996	-38.7227	-13.2905	0.136769619240476	0.2664
33.3482	-38.3382	-12.6035	0.0718988349099137	0.3608
37.2082	-37.9866	-12.0595	0.323134881981656	0.0592
42.2714	-37.6622	-11.3621	-0.0787379723118102	0.5669
47.9434	-38.1704	-10.8556	0.197102919142356	0.3284
53.1032	-37.7425	-10.0317	-0.0756448119505716	0.6261
57.5474	-37.0061	-9.00354	-0.0478209523194177	0.5624
62.2636	-36.4808	-8.30435	-0.0485282112192693	0.5489
66.0449	-36.4203	-7.61968	0.0101549610413907	0.4854
49.9415	-14.9213	2.34291	0.0384457523976447	0.4454
54.1964	-15.5815	3.08381	0.0320013848934342	0.4652
57.9307	-16.8127	4.16519	0.191337852224237	0.1822
62.1579	-18.381	4.90671	0.0462140487905125	0.3767
65.5179	-19.3113	4.99958	-0.00673037927355424	0.5244
45.3068	-27.9525	3.71631	1.92055510719769	0
50.5625	-27.891	4.61194	0.145967787900984	0.2362
55.0802	-28.578	5.5695	1.23412007872698	0
59.5784	-29.5966	5.14024	-0.0691222160633422	0.6615
63.3261	-30.7576	5.26829	-0.0710674940431353	0.6462
67.0554	-31.8614	4.41308	-0.0822386901037863	0.6609
7.25796	-40.307	20.986	0.463534656696283	0.0953
10.772	-39.3857	22.3677	0.470410836971348	0.1072
14.2282	-38.2369	22.7543	0.194089429163159	0.269
17.8398	-36.6798	23.4419	-0.0530376059089892	0.5821
20.6516	-35.5088	23.6361	0.042472697046404	0.4122
24.1303	-34.244	25.5231	0.687679180499986	0.0326
29.4106	-32.7637	27.1024	0.0754078197990777	0.3776
36.0367	-30.9694	28.7569	-0.161337639312632	0.7695
42.3053	-29.2674	28.8686	0.0613099890068993	0.351
47.6573	-27.8063	29.257	0.0577043616926625	0.4123
52.2677	-26.693	31.5442	-0.0850338033264061	0.7213
56.0092	-25.4566	32.7967	-0.080715120078553	0.6985
59.2294	-24.0442	34.9069	0.164293026845251	0.221
62.8531	-22.7307	35.8954	0.219860258534741	0.1235
66.2113	-21.0307	36.824	0.0202526928528073	0.4648
9.28176	-67.267	49.09	0.186895967477843	0.32
12.7293	-66.101	50.3818	0.740893366395267	0.0147
16.9659	-64.3462	51.2339	0.0466823544725079	0.4596
21.5335	-62.1804	52.0958	0.2977482912418	0.1719
26.0608	-60.2428	52.1208	0.0701515189027579	0.366
30.1732	-58.0831	52.3175	0.49627208377073	0.0419
34.3688	-55.9184	53.5472	0.170347232045459	0.2509
38.3037	-53.9971	53.6333	-0.0363716074743374	0.5485
41.8306	-51.7471	53.7521	0.0295759687101091	0.4555
45.4759	-49.8304	53.626	-0.0786140238131601	0.6092
49.9448	-47.8828	53.2712	-0.0435223540797901	0.5475
54.8658	-46.0948	53.7967	-0.246302670413507	0.9802
4.8332	-51.2878	30.1531	-0.00248312782960403	0.5075
8.6069	-52.3241	30.5149	0.348811861687937	0.2419
13.0062	-53.1624	30.6678	0.0766846860793291	0.4115
16.6964	-54.2941	31.0593	0.447573180923935	0.1542
20.5605	-54.28	31.6811	0.329018110824776	0.2027
24.5683	-53.5879	32.6589	0.210283326285445	0.2298
29.6091	-53.2432	34.1557	0.186057936210795	0.1956
34.74	-52.5715	35.8936	0.252647152087262	0.2412
38.6768	-52.5824	36.7597	-0.106919154021896	0.6221
43.5214	-52.2938	36.6235	-0.151963744609071	0.7253
47.9643	-52.7205	36.0659	0.00750015960687422	0.4926
52.5062	-52.6255	36.5599	0.0127059780105949	0.4804
9.90247	-57.1154	11.9049	-0.021246055022031	0.546
14.0238	-57.3342	11.4786	-0.00487326385985165	0.5125
18.0312	-57.6775	11.1498	-0.416982863078595	0.8476
21.5807	-57.299	10.9279	-0.0779928737837611	0.6026
25.6411	-56.7726	10.6477	-0.273447989540323	0.7992
29.4944	-56.5483	10.3987	-0.339860386160259	0.9252
33.7029	-55.6089	10.0458	-0.0915077160639494	0.6067
38.2177	-54.6568	9.66794	-0.053861656659471	0.6034
43.4738	-54.0837	10.2779	-0.224762479386577	0.8708
48.0238	-54.0096	9.97386	-0.213744860632997	0.7653
52.0647	-53.3212	9.90238	-0.219926631653657	0.7918
56.8157	-52.725	9.89095	-0.406637219294533	0.9383
8.89756	-65.2811	10.6367	0.172855252184243	0.239
12.9	-65.4544	10.3314	0.188833374707926	0.31
17.2952	-65.6692	9.9731	-0.0992388340741023	0.6977
21.7175	-65.7749	10.5048	0.00196031707877053	0.4996
26.1316	-65.4896	10.282	0.0829014362314682	0.3749
30.433	-64.7691	9.9071	-0.175292332270946	0.8366
34.0935	-64.409	8.54779	-0.184390193708524	0.7798
38.1278	-63.9825	8.276	-0.241824926220885	0.8568
42.5631	-63.0463	8.19875	0.125449797704928	0.2746
47.022	-62.4896	7.9635	-0.168106942655369	0.7514
50.9181	-62.0806	7.76321	0.0223305966101963	0.4669
55.1545	-61.412	7.5889	-0.0577366534560915	0.5881
14.5498	-55.2158	0.753511	-0.211829928106463	0.9143
18.31	-55.0339	0.482061	-0.22639108901732	0.923
22.3988	-54.0492	-0.350183	-0.00263629961767131	0.5042
26.4588	-53.4448	-0.304719	-0.266519823241102	0.9614
29.9595	-52.8187	-1.35727	-0.0879288013594114	0.6819
34.2434	-52.0764	-1.53399	0.117833502007097	0.282
38.7935	-51.1115	-1.18919	-0.191577346553874	0.7691
44.1369	-50.5009	-1.04454	0.246997511689386	0.0965
49.2703	-49.8681	-2.00371	-0.00747619489930484	0.5143
53.6972	-49.2354	-2.1436	0.0105940790582602	0.4873
58.1612	-48.4185	-2.02636	-0.208504158331269	0.7713
62.3621	-47.833	-2.8239	-0.0770769017178684	0.6433
66.8043	-47.3315	-2.9969	-0.215100991948598	0.8583
-26.6818	-4.00315	-41.1353	0.258988138785207	0.1376
-29.43	-4.11217	-39.404	0.183762490721824	0.2263
-32.1882	-4.32811	-37.7558	-0.0426712907005325	0.5865
-33.2877	-4.45271	-37.2391	0.33230042830862	0.0514
-36.5059	-4.8492	-35.6085	0.472521694623709	0.0118
-39.7181	-4.78628	-32.8382	0.308091065468474	0.078
-43.0615	-4.72242	-31.5397	-0.0212695989815618	0.5547
-45.6261	-4.10375	-28.9923	0.315955185643681	0.1173
-48.1284	-3.79543	-27.5119	0.40535281053741	0.1062
-51.7956	-3.91593	-25.7719	0.428760700523728	0.0838
-55.7274	-4.66214	-24.4639	0.130654613541985	0.2692
-58.5339	-5.26786	-23.623	0.0498974674711397	0.3689
-24.3453	-11.0662	-38.0525	-0.190424512559803	0.8047
-27.3908	-11.9559	-37.1328	0.174350044930915	0.2333
-31.5027	-12.8701	-36.3303	0.258315309678088	0.1774
-35.6628	-13.774	-35.7071	0.0707422748050324	0.3548
-39.3756	-14.1418	-35.451	0.239490922699025	0.1778
-43.7951	-14.479	-34.4595	0.0696261833331524	0.3548
-47.674	-14.7806	-33.3502	0.412559306536386	0.0725
-51.6925	-15.1045	-32.224	0.0589731425737394	0.397
-56.6195	-15.5403	-31.249	0.314115896054357	0.04
-60.8175	-15.7013	-29.9876	0.206875041933736	0.129
-64.5	-16.7555	-28.6275	0.300991576722669	0.0657
-17.9456	-31.0114	-11.6211	0.198920500378335	0.2027
-22.8581	-31.4816	-10.8243	0.797381625615252	0.0615
-27.2928	-31.423	-10.7478	0.736467650605903	0.0421
-30.8486	-31.213	-10.5288	-0.401633938790036	0.9814
-38.3937	-30.8054	-9.82206	-0.259301087249488	0.8782
-42.5058	-30.8585	-9.47547	0.052621433055853	0.3696
-46.7533	-31.0915	-9.40779	-0.0352955601692355	0.5876
-50.5045	-31.1844	-9.2477	0.254396950529293	0.1116
-54.8385	-31.1509	-8.68771	-0.0714821826492229	0.6574
-58.5143	-31.1627	-8.06141	-0.140588924851563	0.7594
-62.4999	-31.5132	-7.93215	-0.182052820555343	0.8472
-66.2687	-31.3471	-8.21941	0.0720888656275356	0.3529
-69.2326	-31.5797	-8.3297	-0.215138828601856	0.9403
-29.737	-50.1056	-18.0385	0.160822181210348	0.3334
-33.2557	-49.9506	-17.6112	0.299629958337713	0.1751
-37.3095	-49.516	-16.7791	0.294537058068553	0.1586
-41.534	-49.6185	-16.4112	0.273125230424632	0.0956
-45.591	-49.6778	-15.7184	-0.0333965001329598	0.5761
-49.9708	-50.0834	-15.2778	0.350632821662703	0.0765
-54.3449	-50.5593	-14.1456	0.0326981055948894	0.4238
-58.0211	-50.8188	-13.7291	-0.00370551095991234	0.5072
-62.0872	-51.1538	-13.4006	-0.286948164493312	0.9719
-14.0419	-61.4359	-7.50566	0.0561133487140721	0.3561
-18.0453	-61.3868	-7.14049	0.284245710327704	0.0678
-22.0866	-61.8449	-7.64473	0.167076656596881	0.2359
-26.3832	-61.9237	-8.43483	0.494524626494252	0.0276
-29.9315	-61.8857	-8.93223	0.208556017015972	0.1837
-33.7422	-62.3175	-9.21292	0.29353022146652	0.1128
-37.4441	-62.2524	-9.50467	0.27905981313507	0.1172
-41.069	-62.778	-10.0755	0.203394602896291	0.1743
-44.9972	-62.9434	-9.86101	0.195224488408938	0.211
-49.145	-63.168	-10.3644	0.146388741083223	0.2987
-53.1551	-63.9736	-10.856	0.116322704687297	0.2924
-57.2186	-64.3296	-11.2283	-0.0658609781853959	0.6584
-6.67199	-70.8705	-3.01748	0.197700242737424	0.1705
-10.8159	-71.345	-3.86105	-0.026559932087297	0.568
-15.1758	-71.4703	-3.97081	-0.100236839446082	0.7158
-18.5681	-71.7159	-4.51557	0.151334789376422	0.2581
-22.9839	-71.6608	-4.28642	0.180000171457599	0.1919
-26.4237	-72.0803	-4.5804	0.104221769885304	0.2605
-30.2407	-72.5369	-4.39211	0.419674408617363	0.0344
-33.7401	-72.3536	-5.054	0.225719066832224	0.1145
-37.1394	-72.6949	-5.02304	0.108165338381026	0.3145
-41.0204	-72.8111	-4.84416	0.121025866867176	0.3007
-45.114	-73.4045	-5.45812	-0.00484924423437405	0.5118
-49.1574	-73.6974	-5.38128	0.128068996175959	0.2596
-6.15792	-81.2742	-8.63675	0.366067301799725	0.0896
-9.83701	-81.6423	-9.09721	0.513339582266421	0.0285
-13.6395	-82.4076	-9.77221	0.217659330440162	0.1038
-17.5856	-83.3446	-9.57232	0.429296372228957	0.0149
-21.3673	-84.5562	-10.1978	0.774170152887347	0.0016
-25.036	-84.7259	-10.8673	0.276742453127737	0.0925
-28.0228	-85.2421	-11.511	0.298654466962244	0.0376
-31.4207	-86.1645	-12.2166	0.309679106195234	0.0812
-35.14	-87.5407	-12.0954	0.172132017715406	0.2218
-42.1181	-90.2393	-13.3988	0.213742337795279	0.1494
-36.6615	-15.8307	-1.30981	0.113932339864595	0.264
-40.3552	-14.7739	-0.259048	0.037600800441596	0.4069
-43.241	-14.1405	0.0131074	0.3833214251055	0.0115
-46.499	-13.3915	0.748744	0.632640308901072	0.0081
-51.1352	-13.5305	0.92049	0.711188192643506	0.0039
-56.0576	-13.9288	1.2169	0.756449578373764	0.0066
-60.6891	-14.1211	1.70181	0.0127083266111174	0.4615
-64.0162	-14.454	1.38451	-0.200821568440697	0.9312
-67.6101	-14.7058	1.55936	0.0940130597580997	0.2439
-69.8479	-14.9016	1.33052	0.0173334208531537	0.4596
-6.01565	-49.3519	15.3398	0.0431061526614238	0.4012
-9.32122	-51.0539	16.2549	-0.159519817799416	0.8274
-12.564	-52.9235	17.797	-0.10786606553503	0.8
-15.8796	-54.8415	18.4391	-0.141707649151031	0.7788
-18.6778	-57.0806	20.0192	0.141922731686617	0.2348
-21.9144	-59.0663	21.0004	0.483564733415897	0.0078
-24.7991	-60.909	22.9743	0.0609127068809521	0.3675
-27.8123	-62.9404	24.0403	0.113680871323505	0.2155
-31.7678	-64.6133	25.7767	-0.0675473602936869	0.6646
-34.8736	-66.3827	26.7182	-0.144593537662471	0.8231
-37.9857	-68.2259	28.408	0.183948123248512	0.1525
-41.0489	-69.8492	29.1934	-0.00900184417933314	0.5169
-44.5252	-71.3024	30.661	-0.0354577461429628	0.5795
-47.1111	-72.7593	31.2458	0.129680761348856	0.2118
-49.7143	-74.623	32.3543	0.134946684745645	0.1959
-1.13269	-63.188	28.9819	-0.169806490117053	0.8877
-5.01375	-62.8049	29.875	0.0664053835702361	0.3188
-8.39313	-63.1934	30.7422	-0.0129875346366227	0.5404
-12.2522	-63.5139	32.7171	-0.106817554811691	0.777
-15.2038	-63.3189	34.094	-0.0467482412458806	0.6276
-19.1893	-63.3356	35.3685	-0.0128773456993689	0.5372
-23.4214	-62.7329	36.917	0.1806811366665	0.164
-28.0321	-62.034	38.6601	0.241124031207295	0.1578
-32.7677	-61.7256	39.8191	0.0363975741307168	0.429
-37.0105	-60.7117	40.9796	0.0569810479988517	0.3869
-40.8795	-60.3432	42.301	0.203285355643847	0.155
-44.8747	-59.5793	43.2078	-0.0296442822687599	0.567
-48.423	-59.2293	43.4655	-0.188376639343779	0.8502
-51.9441	-59.0755	43.9893	-0.0616631306150689	0.644
-54.8472	-58.3827	43.9946	-0.221528279787558	0.8648
-57.3374	-58.0608	43.9882	-0.139688292557948	0.8176
-60.0664	-57.6727	43.9454	-0.244510410821245	0.917
-0.507833	-68.5935	50.8905	-0.086670182602687	0.6687
-3.26533	-67.7765	50.6031	0.0292314107200726	0.4443
-6.45355	-67.3578	50.1443	-0.0756662423716805	0.67
-10.4514	-67.0551	49.6765	-0.217496543906241	0.8944
-14.3405	-66.3119	49.4006	-0.125534751792761	0.7503
-18.3178	-65.1036	49.1653	-0.176023893550212	0.8551
-22.5106	-63.5008	49.109	0.0659551851950952	0.362
-27.6597	-61.8912	49.8449	0.256699471529629	0.1277
-31.4671	-60.762	49.2989	0.301923000110424	0.0747
-35.2761	-58.7404	48.9512	0.312058443667859	0.0673
-39.0732	-57.2485	48.7223	0.19147825790143	0.1382
-43.6573	-56.0887	48.8018	0.0278607247297658	0.4404
-47.2739	-55.1716	47.829	-0.0232976364458692	0.5478
-50.7412	-54.1503	46.6332	0.0389390211069376	0.415
-55.1514	-53.0422	45.1341	-0.187767743195442	0.8906
-58.543	-51.8651	44.5403	-0.126617484463183	0.7666
-61.1139	-50.487	43.2622	-0.124986573509504	0.7551
-63.2401	-48.5862	42.0644	-0.355621966664291	0.9896
-5.07218	10.2464	35.4494	-0.0786078449899729	0.7213
-10.2606	12.9149	36.9374	0.0442051910116101	0.4058
-14.3492	16.2282	38.7687	0.159799723459483	0.2455
-19.7063	18.9425	40.4466	-0.31316263148843	0.9648
-24.7152	22.1044	42.5899	-0.182587078693477	0.8376
-29.8139	24.7872	43.2753	-0.0663567803934528	0.6465
-34.4307	27.4083	43.4489	-0.114730885043524	0.7123
-39.2909	29.0744	43.4105	-0.29897965424808	0.9651
-2.91325	-40.3379	33.4547	-0.0487284395677275	0.606
-5.6633	-40.237	35.7047	-0.133466348969411	0.7356
-9.55896	-39.9003	39.0398	-0.246291982712427	0.9337
-12.0245	-39.5886	42.3494	0.154984061532657	0.2125
-15.0772	-39.8329	44.4272	-0.120781926448867	0.7525
-18.5086	-39.4897	47.4756	0.0962422984685987	0.2471
-22.6231	-38.9491	50.6599	0.103748828883239	0.3039
-26.9327	-38.1959	53.528	0.21669189417562	0.1219
-30.8927	-37.419	55.3243	0.22173328427476	0.1392
-34.6363	-37.3455	57.5591	-0.0800625379519702	0.6607
-38.0566	-36.8179	59.4389	-0.0113735428100301	0.5177
-40.5819	-36.1647	61.1642	-0.265244072196317	0.8362
-43.6201	-35.4679	61.8881	-0.348893027035161	0.8651
-46.1813	-35.1706	63.0761	-0.302699536280821	0.841
-2.71681	-36.8786	47.9308	0.0738640150639014	0.351
-5.04899	-37.0045	50.7029	0.268596261638251	0.0669
-7.92137	-36.9491	53.999	0.112598932862851	0.2474
-10.2716	-36.5319	57.0404	0.0942493492411109	0.2815
-13.3144	-35.6304	60.519	0.147863926463803	0.2167
-16.9066	-35.0383	63.8506	-0.0593931117836454	0.6256
-20.6517	-34.2697	66.8483	0.0582206767532238	0.3684
-24.0131	-34.0044	69.8254	0.0773559074357857	0.3549
-26.6839	-33.4101	71.6955	0.240280637297403	0.1369
-29.2603	-32.3959	72.7791	0.168303227828345	0.2085
-31.6867	-32.001	73.3727	-0.0237453073687167	0.5507
-34.4584	-31.1744	74.1551	-0.159556997643338	0.7992
-5.52969	8.52217	72.209	0.0316321468014513	0.467
-9.02081	9.13027	70.7385	-0.0618214212158384	0.5756
-12.7785	9.64398	69.5149	0.290631675766209	0.2895
-17.1682	10.8228	67.9151	-0.243530013637392	0.7687
-20.915	11.5942	67.6821	-0.315337279797062	0.8918
-25.4536	12.1181	66.5954	-0.321887120371946	0.8354
-28.7199	13.4032	66.1604	-0.268632501108418	0.8194
-32.2933	14.3783	65.2322	-0.0302453222415432	0.5391
-3.76792	11.5771	60.0443	-0.418013012090281	0.8505
-7.34935	11.4462	59.6253	-0.3702856403358	0.8
-12.6178	10.8503	59.8126	-0.180735572509886	0.6921
-17.514	10.6445	59.4238	-0.395242331148487	0.9293
-21.9499	9.76093	59.5953	-0.297070820831559	0.8451
-25.9957	9.71453	59.073	-0.426971929137309	0.9223
-30.0545	9.40161	59.2761	-0.470936180014071	0.9481
-33.666	9.54806	59.2606	-0.43147170422395	0.9745
-37.5299	9.65545	59.8488	-0.63071933690421	0.9979
-40.5501	9.07093	59.3251	-0.619064816071654	0.9926
-6.40821	-2.21251	79.8474	-0.254513505847278	0.7007
-10.0928	-2.11041	78.8555	-0.447727631610903	0.9279
-13.1696	-2.02132	77.6234	-0.272994584435284	0.7731
-16.9466	-1.56376	76.6059	-0.167165832401783	0.7309
-20.5551	-1.07555	75.1618	-0.0562106833880618	0.5821
-24.5654	-0.725825	72.4866	-0.507615949512032	0.9708
-27.9289	-0.481413	70.9399	-0.49565545800532	0.976
-31.3394	-0.0668843	68.7608	-0.539341530182087	0.9392
-35.0684	0.390305	67.9772	-0.566877472012941	0.9718
-3.78443	1.41291	56.1982	-0.205490628621428	0.676
-7.13537	1.30958	56.124	-0.12766276055732	0.7381
-11.3049	0.750747	55.7839	-0.2473265100003	0.7666
-15.2223	0.7046	55.4509	-0.164680134288008	0.7542
-19.3474	0.35758	54.8237	-0.231221042829801	0.8939
-24.3979	0.717912	54.0918	-0.342895385695267	0.9527
-28.8439	0.969635	53.6926	-0.388664321611284	0.8325
-33.3908	0.91001	53.4229	-0.364314830949304	0.7914
-36.8188	1.19036	53.3845	-0.211755948220573	0.6884
-39.991	0.621694	53.3459	0.172883027876942	0.2114
-43.9457	-0.0165126	53.2867	0.110587162177884	0.3316
-47.5673	-1.13946	53.7481	0.240345412134634	0.2461
-51.0184	-1.20807	53.5826	0.193284856075032	0.2492
-7.18629	3.73886	37.7363	-0.207769394091986	0.8565
-10.9628	3.72336	37.6142	-0.0179982672024805	0.5438
-14.7994	3.6841	38.4883	-0.155410209205835	0.8502
-19.4641	3.77648	38.6692	-0.0699856263250618	0.6122
-23.9001	3.42573	38.6558	-0.158615906262018	0.6608
-28.4669	3.61959	38.7706	-0.41531642658066	0.8576
-33.3714	3.69744	39.7383	-0.44951166047877	0.8964
-36.7996	3.03744	39.7037	-0.475426844685375	0.9869
-40.3201	2.53422	39.5063	-0.359849731286184	0.9367
-44.5175	1.49669	39.0615	-0.362866887450458	0.9801
-48.2327	1.08874	38.5846	-0.104840244280162	0.7196
-51.7178	0.809945	38.9263	-0.194598362461951	0.8585
-55.6165	0.264065	38.4268	-0.153901553991252	0.7542
-59.1191	0.286615	38.408	0.518969638913132	0.0798
-62.3139	0.317477	39.1396	0.435847291541233	0.1181
-6.49697	-11.9342	77.6639	-0.00213325424629196	0.4992
-9.22289	-12.4907	77.5904	0.0942772794646096	0.3209
-12.5516	-13.0448	77.4793	-0.188260418487707	0.7302
-16.4259	-13.1729	76.8017	-0.214594052348577	0.7754
-19.5557	-14.0688	76.4714	-0.00265358135054627	0.5035
-23.6254	-14.7311	76.9917	0.00272079446554763	0.4977
-27.1989	-15.1944	77.2023	-0.356765113322787	0.799
-3.17303	-7.25961	58.7798	-0.199482078283504	0.9238
-6.46521	-7.45332	58.7364	-0.14955139564303	0.6798
-10.3011	-7.15725	58.8066	0.023406247765221	0.4393
-13.9686	-7.28361	59.5383	0.303072964227123	0.1236
-18.9195	-7.28799	58.8855	0.299228333156993	0.2349
-23.1835	-7.15792	58.9695	-0.0540304354959183	0.5869
-27.0041	-6.19589	58.224	0.110529483081509	0.2639
-31.1376	-5.58075	58.1263	-0.169500807825478	0.7694
-34.6005	-5.3008	57.7646	0.444334448358938	0.04
-38.6272	-5.47691	58.2033	0.0715446023883721	0.3399
-42.1199	-5.48658	58.0185	-0.0571693414769472	0.609
-45.707	-6.3541	58.0114	-0.00119547578792933	0.497
-48.6498	-6.95845	57.046	0.132067735936692	0.2605
-9.89935	-9.86238	43.0028	-0.171374057975748	0.7846
-13.5569	-9.91468	41.8176	-0.146983219044322	0.7852
-17.3744	-9.46035	41.9899	-0.00722149463978128	0.5178
-20.8134	-9.36824	42.4094	0.176208476981735	0.2413
-24.7214	-9.05153	42.8144	-0.118015132008591	0.7905
-29.3377	-8.53469	43.1017	-0.136025332302501	0.6318
-33.3317	-8.27217	43.3848	-0.278381859913023	0.8837
-37.713	-7.84622	43.6265	0.0472070217989879	0.4455
-41.5044	-8.22466	43.3636	-0.117749646178051	0.5784
-45.8732	-8.69153	43.0166	-0.190557596802996	0.6171
-49.5196	-8.69388	42.7692	-0.0977165622586548	0.5823
-53.3454	-9.18427	42.3433	0.237899143750811	0.2533
-56.6563	-10.0029	41.7301	-0.239426388884	0.7899
-60.0491	-10.6256	40.9295	0.320191425449911	0.0859
-62.8978	-10.248	41.3185	0.157694303336298	0.24
-6.60347	-19.7467	81.1253	0.249804736988039	0.1745
-10.1706	-19.6249	79.9879	-0.272250139026615	0.7773
-13.5755	-19.8613	78.6297	-0.0864050434960523	0.5802
-17.1654	-19.5606	77.4558	-0.0287275229873027	0.5282
-21.3048	-19.925	76.7555	-0.2581207173012	0.8596
-24.6971	-19.5062	76.4421	-0.307184857366123	0.7143
-28.8836	-19.5893	76.1764	-0.222552954480326	0.7904
-32.35	-19.72	75.4765	-0.0632558888866708	0.6202
-2.56885	-18.1981	65.4258	0.0267202372398605	0.4467
-5.28924	-19.1924	65.1805	0.0515165831852487	0.3956
-9.2439	-19.5651	65.6042	0.119494772200286	0.2841
-13.1613	-19.5002	65.0238	0.111618601062299	0.3496
-17.4744	-19.2399	65.295	0.53152845955995	0.1635
-22.2347	-19.1187	64.6549	0.195767841599863	0.3447
-25.9915	-18.9598	64.0914	-0.118080463229621	0.573
-29.9786	-20.0353	64.2677	-0.0886989735593001	0.6783
-34.5179	-21.3278	63.569	-0.0919195675429916	0.7131
-38.2478	-22.1782	63.602	-0.0189751251372656	0.542
-41.4953	-21.8207	62.8708	-0.156710661929214	0.7372
-44.6348	-22.0266	62.2328	0.097259988445801	0.353
-48.9423	-22.8792	62.2811	0.358973558446938	0.0858
-52.1489	-23.8744	60.9615	0.377874943908263	0.1322
-4.34606	-16.4408	48.4971	0.082340272542204	0.3629
-7.50611	-16.6171	48.1161	-0.165533740540358	0.7853
-10.8745	-16.4921	48.112	-0.2238755713739	0.8344
-15.291	-16.3916	48.4063	-0.0743978018715749	0.5873
-19.2495	-16.0557	48.5836	-0.0477392509904063	0.5509
-22.9629	-15.6939	47.9076	-0.00455340653754366	0.5001
-27.063	-15.8278	48.0138	0.125517840852996	0.3701
-30.7381	-16.0014	47.897	0.0788211670790007	0.3696
-34.464	-16.3108	47.6665	-0.0728051969493823	0.6067
-39.0651	-17.2743	47.1588	-0.149045204052049	0.6989
-43.0438	-17.7062	46.9981	-0.0307229909106356	0.5339
-47.2616	-18.0229	46.9038	-0.0731389653932168	0.5975
-50.7039	-17.8971	46.5163	0.148756390427298	0.2986
-54.0974	-18.259	45.6928	-0.176979327736593	0.7753
-57.4479	-18.707	44.936	-0.227092498101306	0.7674
-60.7518	-19.415	44.3364	-0.238149227025103	0.7993
-44.2688	9.80375	-6.72971	-0.312486057765723	0.9202
-43.3963	6.94051	-4.46791	-0.25952059002066	0.9034
-42.7868	3.95759	-1.71375	-0.404111615254933	0.9508
-42.7216	1.17578	1.09059	-0.322951240081188	0.8679
-41.9639	-1.20008	3.93781	-0.0190886757086471	0.5451
-41.1182	-3.82197	6.75127	-0.147550504685655	0.8162
-40.3579	-5.77301	9.76063	-0.0221614552811532	0.5578
-39.8477	-8.72717	12.6847	-0.146753511224217	0.8743
-39.801	-10.5601	15.8749	-0.226707746678172	0.9264
-39.3447	-12.9034	19.3012	-0.113273114978053	0.6378
-38.7578	-15.0014	22.8618	-0.0783192198177356	0.5698
-37.9907	-17.1197	25.9548	0.144885153400069	0.2362
-37.6503	-18.6808	28.4934	0.0684528328519169	0.3243
-36.8225	-20.8141	31.7783	0.139670929205542	0.1998
-35.9416	-22.4643	34.569	-0.0392413797839472	0.5772
-35.1748	-24.6374	39.3275	-0.275790123711365	0.9304
-35.0024	-26.519	42.8662	-0.179153955178789	0.8564
-34.1928	-27.9274	46.0065	-0.0133791923410115	0.5208
-18.4486	1.33375	-28.0606	-0.234159478969779	0.7824
-21.6252	1.69885	-28.3324	-0.064176890523982	0.5946
-24.8152	2.56563	-28.5939	-0.267782108903652	0.902
-28.0783	2.9033	-28.9312	-0.19309144435076	0.9311
-42.8957	5.43411	-30.7463	-0.385595256413314	0.9886
-47.2759	5.47339	-30.5034	0.144053240784254	0.2434
-52.2619	5.14621	-29.7603	0.321964059006463	0.0801
-56.7228	4.32564	-29.6445	0.15286450320973	0.1469
-19.0465	-9.97251	-21.3872	-0.354809721888592	0.9768
-22.8327	-8.64273	-22.1104	-0.351631539044025	0.9741
-25.754	-7.64425	-22.2641	0.0374260433406175	0.4397
-31.8625	-4.88242	-23.8323	-0.199861524087864	0.812
-35.0426	-2.85788	-24.9266	0.155169040732281	0.1478
-39.0628	0.172589	-25.5669	-0.118493550508256	0.8061
-43.4424	1.44296	-25.5415	-0.191121805981169	0.8388
-48.0792	2.0995	-26.2556	-0.0217274771659045	0.5328
-51.987	2.9514	-25.8296	0.197540291670846	0.1699
-55.9925	3.25955	-26.3598	0.0083402899462941	0.4754
-28.1294	24.6869	-38.8622	1.55298978917492	0.0295
-31.3174	24.2635	-36.462	1.55298978917492	0.028
-31.1578	14.4882	-13.4837	0.0448768404644166	0.4075
-35.6344	13.6135	-13.8896	-0.0430119414561899	0.5969
-40.0081	13.4983	-15.0619	-0.0875573419959255	0.6742
-46.1123	12.6824	-14.3936	-0.115861244508169	0.7495
-49.9641	12.4559	-14.2491	-0.265827876432053	0.9267
-53.3641	11.7089	-15.5932	-0.302689934576943	0.991
-3.18067	24.3221	-25.7746	-0.00385076523858263	0.5081
-6.52962	25.4963	-24.2283	0.266494484391081	0.0491
-9.80677	26.1729	-22.9697	0.250959442889964	0.0672
-14.2936	27.3699	-22.3507	0.162681520684455	0.2216
-18.5655	28.0146	-21.2331	0.0458342097508895	0.4165
-21.363	28.6054	-20.9887	0.101344490045885	0.2625
-24.1614	29.6732	-19.5762	0.0480612539971239	0.4082
-27.0656	30.6586	-19.1913	0.278125528037055	0.0959
-29.8004	31.8536	-19.0082	0.217885746988072	0.144
-33.7441	33.3829	-18.8446	0.267697154698011	0.1353
-37.9673	33.6927	-17.6869	-0.100501506932075	0.8045
-41.3556	33.7978	-16.9926	-0.429978489189427	0.9984
-45.5596	34.4598	-16.1313	-0.144786967514532	0.8099
-50.4838	35.051	-14.2556	0.0139417243188507	0.4716
-4.10685	37.6875	-23.7823	0.142474881784217	0.2469
-7.33348	38.0912	-22.4074	-0.0649440909774832	0.6349
-11.8172	38.2635	-21.5803	-0.0173889431664566	0.5236
-15.6545	38.862	-21.374	-0.273912625084761	0.986
-19.0067	39.0617	-21.2704	-0.217212734557774	0.9709
-21.9409	39.6684	-20.8476	-0.0264922689373041	0.5572
-25.0933	40.0731	-19.5596	-0.0691218430917456	0.6647
-29.2115	40.7958	-18.8189	0.0645515463522102	0.3479
-33.3577	41.0417	-18.4648	-0.175270511168834	0.8849
-36.9139	41.6907	-18.213	-0.11203735723043	0.8472
-40.8605	42.211	-17.7567	0.0579553094320258	0.3451
-45.3318	42.9885	-16.7698	0.0094765568441797	0.4792
-49.4674	42.9472	-15.7492	-0.0141047357879699	0.531
-1.77193	40.0007	1.44621	-0.133493795224521	0.8373
-5.44383	40.316	1.23034	-0.0634317760313152	0.6376
-9.35408	40.333	1.81786	-0.206289912555481	0.8856
-13.2103	39.8607	1.92041	-0.165101555861211	0.8203
-16.6834	39.4958	2.90057	-0.282634490243346	0.9762
-20.1947	40.073	3.14226	0.0529796543715491	0.3577
-23.7817	40.1122	3.93246	0.0236769126202119	0.4545
-27.5502	40.2656	3.82899	-0.09731055489019	0.8003
-31.3018	40.2908	3.61821	-0.0981726630313092	0.7527
-35.0564	40.0863	4.06461	-0.0825926321392265	0.6897
-39.4516	40.5436	4.01479	-0.0595313303815576	0.6513
-44.1277	40.5447	4.60074	-0.122129213607444	0.8455
-48.2513	40.3617	4.45926	-0.0709682652030925	0.6817
-51.759	39.7996	4.98522	-0.0255157054225092	0.5673
2.75473	18.7843	67.2126	0.0374842244827982	0.3998
-0.124266	19.0562	67.2	0.123537886332227	0.293
-2.61366	19.6085	67.6434	0.121962938430847	0.138
-5.69736	20.104	67.7541	-0.108743875807209	0.7519
-8.92404	20.8327	68.2193	0.302926623703381	0.0782
-13.1481	21.5542	68.6009	-0.312497737497326	0.9562
-16.6591	21.5886	68.1856	-0.133380713283155	0.7749
-20.1898	21.9926	67.6839	-0.352462112563409	0.9933
-23.4708	22.1087	67.319	-0.293151672170991	0.9905
-1.51831	53.4006	20.2644	-0.267914501413354	0.9709
-4.29017	53.2193	21.2121	-0.0815150077644642	0.701
-8.17045	53.7701	22.0179	0.0725000513332792	0.3576
-12.2328	53.8007	23.2018	-0.0240061780052748	0.5449
-16.4716	53.6278	24.5706	0.112302357009232	0.2329
-20.6967	53.816	25.0733	-0.0516565810633594	0.6091
-24.2109	54.5485	25.9088	-0.0545662826155054	0.6297
-27.1042	54.1746	26.4284	-0.0949750164777226	0.7119
-30.9346	53.471	26.9786	-0.198220855459331	0.7935
-35.0486	53.2681	27.1975	-0.313595390008435	0.9428
-38.601	52.2349	27.0421	-0.0300508801302464	0.5647
-2.73745	38.3209	53.6546	0.255350605688985	0.152
-5.99086	39.2831	52.7807	0.189182821045104	0.2248
-10.3504	40.0881	52.6782	-0.253525678276984	0.9307
-14.3179	41.2428	52.3992	0.150422558814472	0.233
-17.7855	41.8348	51.9519	0.086416094680174	0.3288
-20.9822	42.1505	51.1659	0.303188013048301	0.0588
-24.033	43.1292	49.7761	0.126278156407786	0.2706
-6.20573	50.9195	-25.5466	0.0898940078987192	0.2882
-9.6597	50.869	-23.6649	0.054987258064338	0.3813
-13.435	50.244	-22.181	-0.0940812830287646	0.7537
-16.4541	49.6477	-21.1465	-0.355430762234206	0.9716
-19.7157	49.2736	-20.3028	-0.152575082727704	0.8052
-22.5403	49.6499	-18.8506	-0.0760362861708302	0.6597
-26.3737	49.8154	-16.5807	-0.110122053455957	0.7196
-30.5042	50.0129	-14.9117	-0.132570562958886	0.7264
-33.9304	50.0572	-13.4302	-0.0461985740213304	0.6003
-37.9014	50.114	-12.4228	-0.0731620572247174	0.7142
-41.3683	50.45	-11.1262	0.352358524438737	0.0481
-45.422	49.7468	-9.18937	0.169741512845867	0.1372
-3.79676	68.2753	4.37207	0.157944647540775	0.217
-7.02136	67.8354	4.94832	0.248967779966728	0.1069
-11.1659	66.9608	5.43633	0.212625852874255	0.1157
-14.6222	66.1715	6.17337	-0.0127073969045132	0.5246
-18.1437	65.3527	7.30106	0.278368874362541	0.0976
-22.2774	65.0904	8.98357	0.235051273517368	0.1262
-26.2428	63.9981	10.6027	0.27843905749773	0.0974
-29.1679	63.4273	11.2839	0.223655184367129	0.0956
-32.4967	62.4613	12.0015	0.352380425304305	0.0407
-35.944	61.4928	12.8415	0.578037541689219	0.0038
-39.5557	59.892	13.9903	-0.0997569066516661	0.6688
-42.3036	58.0144	14.2897	-0.0651592592401951	0.6517
-15.206	-7.20006	-19.9247	-0.296694008714943	0.8611
-19.2151	-7.77335	-20.2377	-0.00691858454611738	0.5065
-22.7426	-7.65509	-19.9894	-0.260118315332861	0.744
-26.5508	-8.01109	-19.7264	0.313257230348653	0.1613
-30.2879	-8.33689	-20.3454	0.249770760394336	0.14
-37.472	-8.32909	-19.9724	0.0894968910041398	0.2897
-41.215	-8.37358	-20.2082	0.386424067550109	0.0142
-44.1768	-8.07417	-19.4531	0.226720140411147	0.1983
-47.516	-7.02992	-18.3239	0.131283857481925	0.2611
-51.1285	-6.5408	-17.9944	0.16415160990615	0.2167
-54.602	-6.39964	-17.6027	0.089410151710565	0.3843
-59.1243	-6.10404	-17.5562	0.187309120259083	0.2223
-63.5193	-6.88682	-18.1279	0.278342035147393	0.1563
-21.0664	-15.242	-16.6293	0.181484069801549	0.1889
-24.803	-15.2315	-16.7388	0.149033542208084	0.2106
-28.7732	-15.5257	-16.5331	-0.130546324906929	0.7355
-32.6642	-15.7012	-16.8818	-0.228917485234974	0.8543
-35.9563	-15.3928	-16.6271	-0.290074459901794	0.9494
-39.5858	-15.5706	-16.5021	0.281835844839986	0.1216
-42.5036	-15.1307	-16.2734	0.193702959836875	0.1876
-45.6791	-15.0479	-15.7775	0.702403646411255	0.0058
-49.1143	-15.0364	-15.542	0.0919238885643514	0.3613
-52.8976	-14.7859	-15.9906	0.017239522130021	0.4716
-57.2307	-14.0347	-15.2434	0.533130489049571	0.0202
-62.0528	-14.361	-13.7651	0.662172791941172	0.0094
-21.999	-25.8934	-15.848	-0.575383592203019	0.8272
-25.465	-25.9826	-15.6306	-0.650118962834353	0.8234
-29.0332	-25.1981	-14.914	-0.644104401632388	0.8419
-33.2414	-24.776	-14.0875	0.0323414800535082	0.4319
-37.1228	-24.5947	-13.8918	-0.177214731841413	0.8167
-40.3267	-23.869	-13.6924	-0.0451225827427632	0.5775
-43.6611	-23.2766	-12.3495	0.118525837097612	0.3026
-46.4994	-22.6301	-11.9023	0.414496875710504	0.237
-50.0609	-22.0148	-11.5479	0.241973025248353	0.2741
-53.7875	-21.2175	-11.4223	-0.177058770363235	0.8577
-58.5183	-20.8863	-10.6292	0.104928584086702	0.2891
-62.5548	-20.0024	-9.93055	0.104104343990587	0.2852
-30.3062	21.8194	-38.1963	0.297589535430691	0.1402
-32.9873	21.2138	-36.4127	0.242018582257015	0.2052
-36.287	19.9262	-33.7241	-0.218197776869687	0.8722
-38.8898	19.2648	-30.9426	0.14257023806127	0.2965
-41.3673	18.7625	-27.4787	-0.101083750302732	0.6844
-44.2104	18.7659	-24.7051	0.386081876687582	0.0454
-47.6687	17.7957	-22.9265	0.103944659290179	0.2865
-50.9583	17.2966	-20.6514	0.0623591001074866	0.418
-53.1091	17.2166	-18.3007	0.475408715812384	0.0583
-55.6027	15.8011	-15.754	0.299381407326472	0.1083
-26.2694	7.12282	-42.4146	0.132901731852804	0.313
-29.373	6.39358	-41.3792	0.0794372935755967	0.368
-32.4376	6.02787	-40.2612	0.418086752969313	0.0327
-36.1083	5.76777	-38.5616	0.593816834792031	0.0241
-39.5328	5.95095	-37.5224	0.545422535843371	0.0405
-43.1695	6.3514	-35.5916	0.329556559348948	0.1202
-47.2807	6.11884	-33.0167	0.397407855582672	0.1424
-50.9329	5.93863	-31.5506	0.787822125660971	0.007
-54.9768	5.6285	-30.024	0.411298310208078	0.1042
-58.8345	4.51945	-27.7614	0.859768646410944	0.0433
-61.4401	4.13968	-26.6094	0.0670806260126537	0.4051
-48.6903	-3.95952	-3.71103	-0.0753304039534715	0.6628
-52.2605	-2.87292	-2.47046	-0.0896345687643844	0.6862
-55.0949	-1.96261	-2.25257	-0.145007427596766	0.7507
-58.9807	-1.77256	-2.29223	-0.176016403008554	0.8297
-62.6049	-2.62748	-3.2907	-0.173856990154004	0.8254
-38.2206	-17.1071	9.18403	2.67928976784692	0
-42.0792	-17.1026	9.08841	4.39332303657676	0
-45.8549	-16.498	9.92581	-0.329205501562455	0.7171
-49.442	-16.2186	9.96089	0.539659086641316	0.0051
-53.7027	-16.2335	9.50207	0.538309227556671	0.0017
-57.5501	-17.0304	8.75864	0.245505173308945	0.1242
-62.0005	-17.6434	7.67821	-0.123838615384543	0.7162
-65.6392	-17.9423	7.79056	0.0198201782883167	0.4579
-68.4663	-18.4376	7.80552	-0.0172986377431599	0.521
-40.9502	-37.3296	11.5228	0.0536402553134352	0.3758
-44.2705	-36.9094	12.0317	0.927971013811	0.0002
-48.7192	-37.4693	12.1739	0.481107648538048	0.0369
-53.4667	-37.4869	12.2917	-0.187436291147696	0.8037
-57.4946	-37.8541	12.644	-0.322469189947559	0.9918
-62.0416	-37.9276	13.2335	0.429433090375213	0.0159
-66.2292	-38.0952	12.964	0.123641695032676	0.3023
-42.8988	-25.8037	22.0659	0.420724648811924	0.0247
-46.7412	-25.8591	23.2388	0.484971859452363	0.0224
-51.8428	-26.0244	25.2917	0.549467989230737	0.0211
-56.4061	-26.0608	27.3486	0.0179385708650874	0.469
-59.5115	-26.2251	28.8103	0.100001957026649	0.3046
-62.6554	-26.5964	30.012	0.138630881444157	0.2977
-65.6428	-27.6053	31.45	-0.130389123550721	0.6239
-68.3885	-28.9224	32.5659	-0.142933475755059	0.6499
-6.15826	-44.1896	29.2585	-0.162310045431554	0.7962
-10.4534	-43.8138	29.218	-0.0331223487797689	0.5897
-13.9617	-42.7148	29.4702	-0.235858419303041	0.8967
-17.5652	-42.3503	29.5759	-0.125880934271521	0.77
-20.939	-42.2189	29.9924	0.0862278104230518	0.3386
-23.9341	-42.1158	29.7234	0.0806041765693921	0.4331
-27.5691	-42.0692	30.6617	-0.116989348975362	0.738
-30.9768	-41.8755	31.4657	0.53264023479309	0.0573
-35.0914	-41.5844	32.3005	0.232959113940165	0.2811
-38.8918	-41.2322	33.0715	0.0208004515361955	0.4721
-43.3864	-40.9965	34.1809	0.342521654151865	0.0822
-47.5128	-40.9491	35.3674	0.0345977613379249	0.4435
-52.3296	-41.3046	36.4549	-0.0444096483459718	0.5844
-56.3202	-41.0598	36.7161	-0.231205109801392	0.8438
-59.3808	-41.2337	36.0493	0.0306424246678838	0.4454
-62.5888	-40.6796	36.0326	0.0589187863687455	0.3955
-65.1308	-40.1953	36.0261	0.109368919219681	0.3166
-36.1996	0.78419	12.6519	0.723956587263623	0.0017
-39.1171	1.59553	13.8507	0.278005991037944	0.0506
-42.863	2.18109	16.2643	-0.130196742013152	0.7494
-46.4219	2.57788	19.1323	0.476605321641833	0.018
-49.9603	3.23615	22.0898	-0.245366892115815	0.9217
-53.7202	4.03646	24.9765	0.00498810035527875	0.4937
-56.9662	5.15849	27.6081	-0.0776760913868411	0.5816
-59.4886	5.72923	29.8597	0.0608675834204697	0.4105
-61.7252	5.88222	31.8555	0.152211727150287	0.2641
-3.06194	7.11751	52.4628	0.0470547716968204	0.3579
-6.34445	6.65034	52.1619	0.0868716418460931	0.2671
-10.5864	6.15284	51.8481	-0.272631835887898	0.9916
-14.6054	6.02484	52.6555	0.0558660562557411	0.3906
-18.258	5.80141	53.1282	0.204619530561549	0.1069
-22.2035	5.17634	52.8853	0.340586120085348	0.1114
-26.0104	3.85491	54.6944	0.0401506849993161	0.473
-29.3385	3.46938	55.024	0.274447316790024	0.0576
-33.8907	3.7221	55.2166	0.338028548871341	0.0722
-38.3603	4.19977	53.7767	-0.00159084977326884	0.4936
-42.8097	4.86915	53.4173	0.126508021833265	0.3023
-46.9855	4.87757	52.3301	1.02826314068586	0.0294
-50.1873	3.9433	51.97	1.53425791841569	0.0049
-53.5095	3.33559	50.5527	1.94026043405261	0.0052
-56.0856	2.21316	49.785	2.00590395499957	0.0095
-1.87585	0.573545	68.1643	0.46092954753376	0.0327
-9.53353	0.249733	68.9647	0.00650363562919742	0.4883
-13.0755	0.402975	69.0758	-0.209915575570831	0.7758
-17.3767	0.0264188	68.3313	-0.114349334833813	0.7274
-21.689	0.38171	67.7253	-0.314584058430847	0.9875
-25.7026	0.284025	67.3765	-0.30929090631828	0.9772
-28.3213	-0.639737	67.7232	-0.149161467599384	0.7428
-31.9688	-0.813495	67.4633	-0.185613235381133	0.8667
-35.4096	-0.826719	66.1433	0.187654158806646	0.1756
-39.4689	-0.801081	63.6624	0.20624120004016	0.2348
-43.5218	-0.380949	61.7734	-0.0999758316471469	0.7113
-47.0323	-0.304508	61.2483	0.09368320854241	0.3678
-2.03078	18.891	61.5028	0.348352102403383	0.0588
-5.41414	18.6191	62.0641	1.61087645870514	0.0027
-9.05405	18.8159	62.5696	0.521542491654061	0.0858
-13.4104	18.1646	61.8842	0.325804335590345	0.1661
-18.1808	18.245	61.5161	0.556062348189833	0.0296
-22.6802	17.9768	61.2183	0.188419485952552	0.1469
-26.7604	17.7411	61.3889	-0.17323916775185	0.789
-29.4219	17.4066	62.0044	0.383944908223032	0.0534
-36.0254	16.892	60.4132	0.784213181547697	0.007
-39.8896	16.1088	59.4477	0.620765431790094	0.0227
-44.1127	15.4714	58.9181	0.698238694424283	0.0175
-1.41065	33.5678	21.2517	-0.33276939071002	0.9251
-4.33032	33.4879	23.4117	-0.202388965128661	0.8052
-8.01027	33.6212	25.8777	-0.0668768666954568	0.6785
-11.4043	33.9872	28.6096	0.391577812842948	0.3344
-15.0385	34.6726	31.5583	0.0123671490932815	0.4887
-18.8865	34.9806	34.2761	-0.144797583651773	0.6477
-22.0303	34.7444	37.696	-0.198703530058556	0.6571
-25.496	34.8766	39.4154	-0.273409212387673	0.887
-28.5984	34.818	41.4579	0.0310170419284277	0.4649
-32.0202	34.5804	43.4955	0.270956050081981	0.1259
-35.7772	34.2157	43.7418	0.409038669579606	0.0376
-39.4014	33.4559	43.7203	0.422378653002651	0.0433
-1.84469	42.6185	18.0499	-0.0776413416269184	0.6968
-4.47854	41.9914	18.2738	0.0107572765534907	0.4689
-8.10335	42.2198	19.5467	0.51576928923169	0.0405
-12.062	42.3776	20.4645	0.265201698279623	0.3141
-15.8589	43.4342	21.6635	1.00941281409775	0.0408
-20.9172	43.8719	23.8513	0.265178629690503	0.0599
-25.0658	43.8018	24.801	-0.0673884741301146	0.6627
-28.3758	44.4748	25.4931	-0.185394004776141	0.8212
-31.9929	44.4744	26.7614	0.170298780129077	0.1969
-35.7159	44.5538	26.3535	0.123836328840856	0.2873
-39.8789	43.7986	25.3598	-0.0987971695101818	0.695
-43.6242	43.2576	25.5975	-0.114264214565552	0.6715
-36.2593	14.9652	3.59503	0.265416235737843	0.086
-39.5515	15.2994	5.35152	0.33604383995198	0.0344
-44.0468	15.1562	7.13808	0.0862962447725031	0.2881
-47.7686	15.3123	9.02516	0.111434890036983	0.2766
-51.4168	14.5424	11.0015	0.12481935582152	0.2525
-55.1651	13.86	13.1375	0.00709096944657284	0.4889
-58.5833	12.9713	15.1193	0.199550546446567	0.1808
-61.2251	12.8621	17.512	0.0744390947215667	0.3716
-4.58797	42.573	-22.4534	0.36290532808893	0.0819
-8.65128	42.2829	-20.3091	0.0255369109820482	0.4234
-12.077	41.5467	-19.1657	-0.0969648684540231	0.734
-15.0588	41.2568	-18.1301	-0.344663154440662	0.9971
-18.9091	41.1194	-16.6832	-0.277413643975197	0.9636
-22.9609	41.186	-16.1068	-0.170761456045061	0.871
-25.935	40.94	-14.8354	0.170859395595272	0.209
-28.9481	40.9363	-13.7841	-0.0877343054765723	0.734
-32.5925	40.7617	-12.8261	0.534990681391547	0.0332
-36.5047	40.5868	-11.3209	0.40805570390935	0.1263
-40.2174	40.7393	-10.2829	0.433388688919601	0.1203
-43.7653	40.3466	-9.3517	0.307576420084451	0.082
-47.2836	40.4976	-8.16124	-0.0927363825111325	0.6341
-50.7619	40.3504	-6.87757	-0.0955959846583899	0.619
-2.27999	34.6169	15.7137	-0.259700645791156	0.9249
-5.73379	34.1245	15.4296	-0.251365504714617	0.9201
-10.1055	33.3261	14.9967	-0.162292421279443	0.8793
-13.5911	33.1348	15.6639	-0.117640785930828	0.7219
-17.2554	33.3253	16.0939	0.421695121359084	0.2122
-20.6122	33.7998	16.6182	0.0377051772772579	0.4266
-24.773	34.268	17.0578	0.0372065365748728	0.4243
-28.8567	34.9352	16.9369	-0.115167785943833	0.6518
-33.8562	34.8256	16.249	0.109814704306191	0.3402
-38.271	34.2678	15.0973	-0.134232919368469	0.7395
-41.7568	33.9082	15.0097	0.143959034846326	0.2234
-45.6386	33.7365	14.4576	0.233352689923123	0.173
-48.8529	33.4831	14.1268	0.569666171855197	0.0498
-52.3224	32.9995	13.9934	0.63596543559839	0.0098
-55.037	32.5229	13.5789	-0.166497504372458	0.9113
15.9134	-2.38254	-22.2101	0.0269273010392241	0.4702
19.7844	-2.25752	-21.9939	0.121566089639952	0.304
23.6616	-1.52388	-22.7934	0.223381060699819	0.203
28.2236	-0.650574	-23.6464	0.0049973643139849	0.4794
32.1085	-0.274352	-24.3981	0.138395835536	0.2952
36.032	0.683876	-24.7949	0.324611088761803	0.2696
39.7449	1.59608	-24.0872	0.0220154614869694	0.4644
43.2086	1.55728	-24.7506	0.038788450411831	0.4281
47.2105	1.09419	-25.8435	0.0296489311968138	0.4498
51.5423	2.15031	-26.0573	-0.22486107703745	0.8704
55.3853	2.89033	-25.5724	-0.270416455584346	0.9342
58.8772	2.30975	-26.4136	-0.135433726503225	0.6952
62.211	1.94741	-26.979	0.116499642220054	0.3418
-13.508	-1.07813	-23.9294	-0.128869029448034	0.6503
-17.2447	-0.191731	-23.5651	-0.0557800833087434	0.6037
-20.6301	0.404423	-23.3861	-0.0884266656768976	0.6487
-24.3075	0.778632	-23.4739	0.0132504266580633	0.464
-28.1171	1.05366	-23.6482	-0.263347884331754	0.7383
-31.9801	1.34178	-23.8416	-0.0770701986013462	0.5848
-36.4521	1.89886	-23.905	-0.0120376581166807	0.5192
-40.2407	2.13308	-23.9123	-0.173813794713024	0.7459
-43.8729	2.47491	-24.2586	-0.168430434745899	0.8194
-47.7464	1.7824	-25.6262	-0.248450953759419	0.7847
-52.6383	1.77568	-26.4467	0.182976029276257	0.1932
-56.4499	1.51704	-26.5088	0.331772404040124	0.1069
-59.7221	1.37181	-26.3557	0.341452960250779	0.0968
22.0434	-16.5035	-18.6508	0.0918983402551152	0.3605
25.94	-17.0934	-18.879	0.147124343513598	0.3018
30.4458	-17.0104	-18.7897	0.134478958081589	0.2833
34.4278	-17.3359	-18.6553	0.035305797871461	0.4197
38.4006	-17.7045	-18.5348	0.390579151435744	0.0299
41.5337	-18.3666	-18.7123	0.180180297314774	0.2936
45.1785	-18.1987	-18.306	0.154531731395384	0.3184
48.7332	-18.4802	-17.9262	0.0502324509191463	0.4208
52.4751	-18.6675	-17.4513	-0.106354611086249	0.6653
56.64	-18.1561	-17.2013	-0.115829947542064	0.6645
60.9286	-18.7204	-17.6764	-0.149235332548161	0.7409
65.1604	-19.8426	-18.1568	-0.109439573338204	0.6757
-19.7078	-17.7452	-20.8685	-0.109962717747041	0.6846
-23.4751	-17.6491	-20.0032	-0.125984275765394	0.7193
-27.5588	-17.8903	-19.4886	-0.368814765272115	0.9683
-31.4886	-18.337	-17.8795	-0.102112072475055	0.6818
-35.5077	-18.0865	-16.9194	-0.264590326769599	0.9064
-38.9474	-17.9407	-15.4232	-0.405086104516738	0.9955
-42.0311	-17.7706	-14.8179	-0.298916363432621	0.9781
-45.8447	-18.3914	-14.8066	-0.190893448129497	0.8777
-50.4567	-18.7115	-15.2586	0.00389638325902975	0.49
-54.2916	-19.3431	-14.1624	0.043274420468663	0.4201
-58.8913	-19.3833	-13.3695	0.177650650196182	0.2497
-63.7154	-19.8707	-12.5897	-0.0356983155626398	0.5785
22.6028	-31.3842	-12.9235	0.023854917804937	0.4611
25.9427	-31.5405	-11.2302	-0.135164055713555	0.7785
29.8067	-31.506	-8.47694	-0.362223424887392	0.9622
33.59	-32.1779	-6.79191	-0.235940296787873	0.8454
37.0168	-32.5765	-5.31139	-0.255747649908355	0.9134
39.6709	-32.3491	-3.67588	-0.207883627420215	0.8813
42.6513	-33.0031	-2.21818	-0.104709576449309	0.7107
46.13	-32.9154	-0.504127	0.0141976769045347	0.4743
50.4402	-32.7319	1.09361	0.237972253570022	0.1659
53.8425	-32.6666	2.53716	0.179284942349273	0.2372
57.7094	-32.5905	4.26378	0.0399391343927462	0.4197
61.5306	-33.0412	5.46384	0.132207424896429	0.2592
64.8317	-34.0543	6.19272	-0.0888858747227748	0.6481
68.2566	-34.9396	7.09716	0.183897935613729	0.2835
70.7556	-34.7737	8.27333	0.208047400907496	0.2681
-29.8868	-29.3008	-7.47801	0.505207177665097	0.0279
-34.8896	-30.208	-6.51594	0.53231036752336	0.0302
-39.3704	-30.6195	-5.5091	0.127296533973443	0.3306
-44.2501	-30.8994	-3.8175	-0.0919582705449967	0.6718
-49.6471	-30.1926	-1.3992	-0.265646053531728	0.9698
-55.8961	-29.8616	-0.107237	-0.247136614797545	0.9452
-61.4756	-30.1169	0.886247	-0.0494510489720349	0.6228
25.5128	20.4261	-45.9292	-0.192307415733607	0.8081
28.8866	20.9567	-44.505	-0.023598431559008	0.5459
32.9169	21.5885	-44.0177	-0.00597706681698784	0.5195
36.4167	21.0254	-41.5562	-0.152365110067237	0.7627
40.4344	20.3561	-38.9018	-0.185339141344902	0.8799
44.2841	20.0933	-36.5091	0.0490975730936152	0.3969
47.945	19.887	-34.0209	-0.123837647625344	0.731
-30.7055	22.8653	-42.4845	-0.0504816808036195	0.6515
-32.7224	22.6007	-40.3962	-0.0297659894698388	0.5643
-35.8187	22.1118	-38.2246	0.341650888132743	0.0198
-38.4391	20.4659	-35.7652	-0.0850712507842487	0.6159
-41.0562	19.0597	-32.844	-0.249715572029624	0.8443
-43.5175	17.134	-29.9457	-0.275537452694217	0.8473
-46.2053	15.9949	-27.0952	0.0612726716950047	0.4386
-48.4907	14.1349	-24.1138	0.259695740654926	0.2686
-51.6827	12.5178	-21.126	0.00774918730292584	0.491
-53.8635	10.5812	-18.5955	0.142998858504382	0.242
-56.3697	9.31211	-16.0075	0.0571049512122561	0.3848
-58.4781	8.17151	-13.199	0.350595109820634	0.0938
-61.0859	6.38913	-9.57041	-0.127044758343956	0.7789
-62.6347	4.71416	-7.53019	-0.0993318487929247	0.7283
-63.8875	3.4066	-4.42261	-0.236838383324806	0.9211
20.9636	-16.3141	-24.081	-0.196384278258538	0.7283
24.7011	-16.1408	-25.2245	-0.191471764547847	0.7864
28.9151	-15.7572	-25.9934	-0.0809404410823984	0.566
32.7256	-15.1825	-26.4496	0.0360002276410634	0.4811
36.1594	-14.4508	-26.741	-0.241978544922236	0.7708
39.5548	-13.6828	-27.0264	0.0570144686517982	0.441
43.5848	-13.2191	-27.6812	-0.291611461590608	0.8695
46.6387	-12.6267	-28.1028	0.0327807732995518	0.4346
51.2374	-11.389	-27.8207	0.192678508133957	0.1859
55.4562	-10.2723	-28.0461	0.102222662728085	0.2227
59.3231	-9.90775	-28.6441	-0.0445898216844013	0.6184
62.5913	-9.76063	-28.9883	0.159513817367406	0.2204
38.8102	12.9909	-15.1444	-0.0181629842184869	0.5333
41.9545	13.3877	-15.4666	-0.223876470636381	0.8596
44.525	13.3488	-15.426	-0.112640605442473	0.6677
48.3042	13.609	-15.8322	-0.257297111005556	0.9689
54.4615	14.1428	-17.2353	-0.30007347263612	0.993
58.0265	13.284	-17.4733	-0.0791834392127714	0.7008
-35.9763	15.0742	-12.2178	-0.230728830718752	0.9498
-40.4574	14.396	-12.1452	-0.26183917948666	0.968
-43.6977	13.6664	-11.4497	-0.122591674509637	0.7996
-46.5525	12.6445	-10.398	-0.151147765157881	0.859
-49.4482	11.9956	-9.27114	-0.208835265066371	0.922
-52.3513	11.3618	-8.6382	-0.358136888144516	0.9561
-55.9987	10.6216	-8.44806	-0.0445150864691131	0.5429
-59.2418	9.36829	-8.45682	0.0698225523346889	0.4117
-61.9025	7.30108	-8.4232	-0.063346221985022	0.6023
3.91477	29.2956	-29.4	-0.0844058833373897	0.6729
7.90035	29.5091	-28.2912	-0.262000050891764	0.8934
11.6315	30.2795	-27.2373	0.265133847553161	0.1231
15.4234	30.4433	-26.413	0.127963146052362	0.2727
19.3023	30.7409	-25.6916	0.0885875429964202	0.291
22.8339	31.1266	-23.818	-0.00553410692500733	0.5136
26.533	31.469	-22.6245	-0.251657053651432	0.9287
30.4909	31.8332	-21.8903	0.0520118196018049	0.4072
34.5535	31.9271	-20.8886	0.289806651773946	0.1447
38.2896	32.1981	-19.3214	0.00543571531481835	0.4956
41.8585	32.6796	-18.0275	-0.235043223348639	0.8095
45.4445	33.1349	-16.8506	-0.10379262582201	0.7227
48.894	33.7972	-15.3717	-0.0810982307188618	0.6938
-6.24913	34.4693	-30.6114	0.344923272850485	0.1453
-9.65235	34.6287	-28.7987	0.4340669300582	0.12
-12.9217	34.275	-27.4523	0.604164105254935	0.0822
-17.2674	34.4714	-26.3944	-0.0406406942790658	0.5747
-20.9479	34.7355	-24.8995	-0.0126936166653903	0.5245
-24.0527	35.0534	-23.0463	0.0328544609606498	0.4595
-27.9089	35.5029	-21.3498	-0.0392784919954247	0.5666
-32.3137	36.056	-20.3713	0.178787226169484	0.2145
-36.7922	35.9882	-19.0381	-0.280178553856536	0.9366
-40.2781	35.9728	-17.293	-0.0395764653826997	0.5864
-44.4563	36.5948	-15.657	0.217751824404492	0.1597
-49.254	37.1472	-13.7016	0.184182040809428	0.1497
-52.4744	37.7329	-12.7299	0.29962682875096	0.2291
-55.5725	38.2091	-10.1073	-0.189846912039983	0.8358
40.7593	18.0133	-4.54484	0.0931199834829499	0.3789
43.0877	18.4133	-2.16542	0.0809640954248187	0.3882
45.9979	19.5495	-0.599414	0.136256926911819	0.2416
49.4136	20.9887	1.61788	0.0863021510771813	0.321
52.176	21.3541	3.42554	-0.0951367368627981	0.7345
55.2947	21.2125	6.39729	-0.0211026541093768	0.5356
58.1192	21.4182	8.36189	0.173527732421242	0.2019
40.3747	-2.40123	7.22609	-0.189942957977905	0.7664
44.0925	-2.08152	7.65001	-0.285788114747433	0.8969
47.8552	-1.74948	8.97378	0.0908750407797092	0.2307
51.8122	-0.548835	10.1196	-0.0787195631076198	0.676
56.044	0.145293	11.288	-0.0494555291163115	0.5944
60.1574	0.168483	12.9395	0.235054850858953	0.1386
63.5803	0.311489	13.8296	0.0163278828460209	0.4583
5.66131	-48.235	19.7437	0.172803342715816	0.4311
9.59687	-48.681	20.1513	-0.0903459671603228	0.5658
13.1991	-49.7294	21.5905	0.0522870285058572	0.4203
17.2046	-50.3622	22.0503	-0.0203549765611504	0.527
21.213	-51.4777	22.9318	0.116644726858559	0.4254
25.1611	-53.2429	23.3743	0.0142257016698253	0.4951
28.7047	-54.7128	22.7711	-0.00432487964835804	0.5099
31.8756	-55.9476	22.9699	0.0792511185503351	0.4175
34.9696	-57.3688	22.3923	-0.238430335437887	0.8651
37.9344	-58.224	22.909	0.0995719469449245	0.3447
42.2752	-58.8009	23.3774	-0.161401337948593	0.782
46.4066	-59.6428	22.3457	-0.0324569779275926	0.5771
50.0599	-60.1336	22.2583	0.350578985390889	0.1104
53.5497	-61.2373	21.3832	0.205857352890742	0.2803
56.8722	-61.5861	21.7087	0.156095980828857	0.2738
50.0755	6.9995	-44.6684	-0.0634133424138501	0.6463
49.1859	8.69384	-40.4086	-0.0949159142006253	0.7316
48.3941	11.2052	-35.5956	-0.145395861770688	0.832
46.8677	12.6407	-30.6889	-0.285676534043859	0.9938
45.2599	14.2822	-25.3157	-0.22297473394967	0.9414
43.9694	14.505	-20.7828	-0.300099828365975	0.9555
43.0371	15.6852	-17.1918	0.0539283690067511	0.3919
42.5419	16.5581	-13.6288	-0.0177795511537151	0.5201
42.0737	17.3759	-8.75139	-0.0813573282928736	0.6026
40.2089	17.9991	-4.55349	0.100313527953469	0.3163
39.8592	19.3661	-1.21918	-0.0564426255507802	0.6094
38.3545	20.6034	2.75907	-0.104616842725348	0.7514
36.5505	22.1115	7.09064	-0.222263862644603	0.8392
35.3176	23.8118	12.1227	-0.163423595229366	0.7966
33.9856	25.2704	16.3592	0.214102717224537	0.1099
32.6598	26.7963	20.1468	0.580522794437582	0.0048
31.6938	28.3433	24.0438	0.253257459554912	0.0871
30.7218	29.7606	28.6257	0.142510732934511	0.1945
15.1605	-2.17916	-24.4839	-0.202450256110356	0.7366
18.4647	-2.15952	-24.3388	-0.396761097304403	0.8661
22.3504	-1.32777	-25.0528	-0.39978469934245	0.8662
26.7127	-1.11363	-24.9827	-0.316993755406815	0.8752
30.5505	-0.43858	-25.4385	-0.319468213543744	0.9094
35.2579	-1.09216	-25.2939	-0.127390986522732	0.7641
39.7214	-2.38294	-25.2723	-0.192339139518301	0.7952
43.5064	-2.86629	-25.9233	-0.0684346541270706	0.6513
48.3347	-3.90285	-26.0167	0.115207242743051	0.2667
54.3454	-4.19326	-25.9138	0.00173958723031076	0.498
58.89	-4.5705	-26.4547	0.186807793332046	0.2601
62.9041	-4.53987	-26.0721	0.0557015165295351	0.3846
-13.0887	-3.2715	-22.7935	-0.331226398784319	0.7022
-17.0423	-3.25615	-22.2055	-0.452109727746573	0.784
-20.9764	-2.39329	-21.6007	-0.623298393268899	0.9039
-25.2555	-1.49223	-21.0558	-0.499867643777598	0.837
-29.7113	-0.798638	-20.4453	-0.154883545856304	0.6987
-33.4187	-0.319665	-19.8457	0.110100889461918	0.4222
-37.5491	0.0469184	-19.0851	-0.360377473051547	0.8781
-41.5244	-0.195422	-18.1932	-0.0118466686911939	0.5221
-45.5454	-0.0215338	-18.0703	-0.386953959373332	0.9053
-50.4313	-0.587788	-17.621	-0.421294715239174	0.9084
-55.9791	-1.68622	-17.3179	0.219801130593271	0.177
-61.1076	-1.58813	-16.8127	-0.23554566769574	0.7684
25.7379	-11.3239	-22.8226	-0.453313952265544	0.9008
32.621	-10.9154	-23.0107	-0.485855945778503	0.9353
38.8478	-12.2019	-23.55	-0.199741170417303	0.7185
43.8916	-13.0215	-24.1295	-0.533963417031457	0.9363
50.1579	-13.7564	-23.722	-0.619315066674415	0.8089
56.6021	-14.5704	-22.9806	-0.292600991428124	0.8035
63.0028	-14.8445	-24.3123	0.25951348507171	0.305
68.5129	-15.4218	-24.3959	0.0552394102460378	0.4059
-15.1292	-10.894	-22.12	0.0428770395634843	0.3998
-18.9418	-11.1552	-21.6262	0.0521086867152938	0.3821
-22.5706	-11.8874	-21.2136	-0.237139124556842	0.9249
-26.8808	-11.8802	-19.761	-0.124875780755284	0.7449
-31.545	-12.1194	-18.9329	-0.0612056743859709	0.6394
-35.3782	-12.1457	-17.6261	-0.148647126944614	0.7834
-39.469	-13.1223	-17.1796	0.0461237381717849	0.4512
-42.9063	-13.6432	-16.6258	-0.115323472846859	0.6221
-46.4193	-14.7553	-15.1901	-0.353804643733748	0.8744
-50.1167	-15.2544	-14.402	0.0982567690892906	0.3499
-55.0159	-15.8813	-13.6348	-0.124011738764768	0.7068
-59.6999	-17.2091	-12.5642	-0.286762270511378	0.8863
-21.7057	-30.8092	-14.8198	0.00191164475724537	0.4908
-24.8816	-31.7711	-14.5722	-0.358296601710666	0.9203
-28.6278	-33.3807	-14.2546	-0.312355430482852	0.9607
-32.967	-34.7709	-13.6502	0.0195417776414808	0.4667
-36.9626	-35.3263	-13.5103	0.153704375273221	0.2041
-40.4436	-36.3905	-12.4558	-0.0191502230773837	0.543
-44.0617	-37.6253	-11.5384	-0.072524102681631	0.629
-48.3041	-38.6146	-11.8056	0.0982374512074202	0.3041
-51.8463	-40.1646	-11.6459	-0.265441237805389	0.9005
-55.254	-41.2713	-11.1617	-0.228219504304914	0.8381
-59.3371	-43.0214	-10.5069	-0.430865449685202	0.9364
-62.8347	-44.6653	-11.0694	-0.381806364349899	0.9086
37.3994	19.7228	-15.0845	-0.365670042962203	0.8686
41.3175	19.2475	-13.9884	-0.308833752991075	0.6723
44.8248	18.7919	-13.3985	-0.457771059397968	0.7245
48.5196	18.0023	-12.3155	0.00979349835666543	0.4875
51.8414	16.7558	-11.4842	-0.385146861987406	0.6269
56.0222	15.1664	-11.5663	-0.0245956216752352	0.5497
59.079	12.8836	-10.621	-0.162758876306871	0.735
61.1507	10.7841	-10.2453	-0.190463961350127	0.7753
-24.8809	8.27395	-44.7446	-0.378825842142515	0.9586
-27.8691	10.1497	-41.2081	-0.273395035789074	0.8972
-32.2817	12.1891	-37.2497	-0.268305227860666	0.8709
-36.5981	13.4617	-35.3162	-0.294622139896362	0.8898
-39.8422	14.1498	-32.623	-0.196141153867943	0.5705
-43.8711	13.9887	-29.8421	-0.287265074213304	0.6074
-49.0545	13.6823	-27.6222	-0.349118252067456	0.8689
-53.5711	13.1709	-25.1814	-0.504954884183664	0.7434
-27.6524	-6.71052	-45.2428	0.0256520627387256	0.456
-31.921	-7.01948	-43.6336	0.134398177523273	0.2732
-35.6471	-7.66385	-41.4673	-0.185025966752078	0.7118
-39.6159	-8.21982	-39.0744	0.499477150049189	0.0348
-43.2671	-7.49213	-36.891	-0.35728534427833	0.9642
-48.4456	-6.73582	-34.4312	-0.0808894328494423	0.6578
-52.4922	-6.88685	-32.0023	0.0553462031942507	0.3974
-56.2645	-6.7397	-30.4209	-0.0860754196320103	0.6534
-60.3882	-7.68525	-28.1272	-0.104738426104697	0.7008
-63.6712	-8.22668	-26.3534	-0.102889429865147	0.705
-67.5947	-9.63174	-23.8722	-0.128257344315618	0.8194
-21.7206	-13.8416	-31.5053	-0.153371673117377	0.6978
-26.2084	-13.8169	-31.058	-0.159425094959112	0.7043
-30.882	-13.5806	-30.0201	-0.0459670581946543	0.576
-35.9158	-13.7898	-29.6861	0.541913459765393	0.0098
-39.6397	-14.2698	-29.5113	0.0467000708578571	0.401
-43.6915	-13.9076	-28.9568	0.268224421092927	0.0333
-47.9364	-13.9294	-28.15	-0.11941567166468	0.6948
-51.9294	-14.1252	-27.2136	-0.143088905518083	0.721
-56.1127	-14.5179	-26.2067	-0.0623383674629497	0.6228
-59.7948	-15.0133	-25.6685	0.367480447215488	0.0303
-63.6661	-15.8236	-25.0919	0.219053565159608	0.1274
-67.1305	-16.2219	-25.0326	0.147258490710162	0.2412
-25.9044	-33.7891	-22.6867	-0.146847568739137	0.7634
-29.4499	-33.1434	-21.6943	-0.159168411704922	0.8097
-34.0779	-32.5597	-21.4075	-0.116365527120582	0.8095
-37.8884	-32.5159	-20.9486	-0.0510850022289927	0.6042
-42.3773	-32.514	-20.9765	-0.0525642240590799	0.5867
-46.5922	-32.0385	-20.4466	-0.212378001282899	0.9283
-50.414	-31.6353	-20.8707	-0.0656991761569395	0.6149
-53.1325	-31.8593	-20.9661	-0.122928714254639	0.7393
-56.95	-31.8737	-21.6722	-0.19094228544799	0.8542
-61.8183	-31.3225	-20.5905	-0.0392815448607972	0.5944
-66.6351	-31.2014	-20.4824	-0.249296503844715	0.9013
-34.378	11.9504	-18.1628	-0.43477788523026	0.9315
-37.8887	12.2455	-18.1699	-0.285293010344376	0.8352
-45.0281	12.1998	-17.5061	-0.159665096932692	0.7151
-51.1915	12.0294	-19.2534	0.0161783988646034	0.4586
-55.5167	10.7751	-20.1033	0.218273223952409	0.1607
-58.7515	8.51514	-20.6833	0.205553322826151	0.1765
-39.373	15.6931	-5.56231	0.304896168029209	0.0626
-43.3284	15.4955	-3.89244	0.437224134872994	0.0521
-46.5793	15.7234	-2.99879	0.332167784790462	0.0268
-50.2112	15.3038	-0.757332	0.31944490009123	0.0528
-58.3542	14.121	4.1251	0.353435586303913	0.0475
-61.3494	13.7502	6.23103	-0.0400788568564452	0.5547
-5.49784	28.4823	-29.5345	-0.0677171062525026	0.6356
-9.02864	28.2408	-27.9306	-0.083492323373606	0.6807
-12.8714	28.1449	-26.203	0.611528241968384	0.0224
-16.762	28.1255	-24.4394	-0.000769925618993583	0.5
-22.3493	28.3841	-23.008	-0.0162083581973861	0.5323
-25.905	28.8098	-21.5922	-0.130451592498991	0.7305
-30.976	29.5691	-20.3688	0.0110216629675461	0.4822
-35.8038	29.5379	-18.1118	-0.0949281510566687	0.7062
-39.5149	28.9367	-15.4219	0.183358529084667	0.246
-44.6996	28.2666	-11.8484	0.102815802814871	0.3487
-48.6708	28.4185	-10.3313	0.174129604487984	0.2596
-52.2591	28.0911	-8.3793	-0.0989899458100161	0.6876
-55.0465	28.032	-6.89629	0.0883194100347779	0.3775
-57.7053	27.8728	-4.56029	0.023482917507248	0.4631
-1.58675	44.7231	-10.4847	0.358610629461364	0.049
-4.36074	43.8912	-9.11907	0.118115625639027	0.2546
-8.95244	42.808	-7.71742	0.38231023351965	0.0418
-13.7314	42.7229	-6.83427	0.0510320394383896	0.3975
-19.3277	42.3954	-6.07256	0.07799395482877	0.3529
-24.5001	42.0305	-5.05286	0.0211580874185098	0.4509
-30.6377	41.5726	-3.83781	0.147093030427021	0.25
-36.6691	41.7476	-1.59777	0.314415633465942	0.0979
-41.6244	41.8342	-0.122381	0.219015931560977	0.1731
-45.145	41.9748	1.3233	0.242061819438932	0.1299
-48.7125	42.0367	2.90102	-0.00516458922376739	0.5119
-51.5651	41.1359	4.10878	0.0749094713665965	0.3921
11.193	-4.94112	-25.1016	-0.335003972266506	0.9299
15.1981	-4.45927	-25.0354	-0.323874043180965	0.924
18.8449	-3.72936	-25.0982	-0.545993449664344	0.9802
21.9886	-2.80669	-25.7519	-0.614466020716453	0.9858
26.3569	-1.75528	-25.8407	-0.0642742008570402	0.584
30.2414	-0.818399	-26.6161	-0.426844136614653	0.9069
34.5352	-0.226901	-26.9247	-0.552714265750233	0.9668
38.6388	-0.431409	-28.1202	-0.558163461531622	0.9424
42.7854	0.206741	-28.0912	-0.486221146129555	0.9063
47.0229	0.605952	-29.3109	-0.527540425767686	0.9224
51.7674	1.3786	-28.9735	0.189262679970339	0.2742
56.4369	2.0067	-28.5829	-0.469944607136697	0.9062
60.1037	1.93832	-29.3241	-0.42872013760572	0.8835
-10.9951	-4.7024	-21.878	-0.49657026380622	0.8668
-14.9105	-4.57088	-22.2935	-0.425364315098341	0.9581
-19.2081	-4.186	-22.8241	-0.582795488355684	0.9902
-22.5101	-3.87635	-22.6263	-0.509870978139577	0.9125
-26.408	-3.87938	-23.3542	-0.478164439437916	0.8896
-30.8092	-3.36953	-23.9851	-0.23719849183085	0.7775
-34.2395	-3.05201	-23.8988	-0.351098353550867	0.9084
-38.6521	-3.15634	-24.7122	-0.580823946311183	0.9471
-42.5852	-2.75831	-25.3561	-0.465745887631777	0.9242
-46.1336	-2.39745	-25.2943	-0.473164685645768	0.9813
-51.5735	-2.40154	-26.384	-0.513708589599137	0.985
-56.8286	-1.72744	-27.169	-0.634096926804051	0.9382
-60.9269	-1.35713	-26.8055	-0.702945422589321	0.9568
21.1753	-9.83041	-21.3501	-0.860284208984256	0.9888
25.9365	-12.1954	-20.5473	-0.848758499699562	0.9892
31.5813	-14.4173	-19.7743	-0.256261738506444	0.8629
37.2833	-17.6607	-19.5627	-0.412451428104184	0.9592
41.8597	-20.647	-19.2026	-0.533951929574311	0.9645
46.1408	-23.3999	-18.0571	-0.253495474617576	0.9079
50.5906	-25.9651	-16.1743	-0.330590497184347	0.9103
55.7099	-28.5038	-14.4491	-0.457174755804268	0.9608
-18.7654	-15.8767	-16.1992	-0.342810325986494	0.9045
-23.3497	-16.206	-17.3223	-0.24548923939673	0.8715
-27.6779	-16.4908	-17.3572	-0.427513259501905	0.9628
-32.0807	-16.6772	-17.3136	-0.437373968840303	0.9621
-36.5369	-16.5023	-18.3839	-0.0964028453639564	0.5988
-40.5535	-17.0327	-18.8151	-0.244720364166714	0.8922
-44.2677	-17.492	-18.8799	-0.366458532183887	0.8786
-48.9735	-17.7081	-19.2563	-0.348560347230209	0.8993
-53.0637	-17.9514	-18.7606	-0.320537607817497	0.855
-57.9624	-18.1444	-18.3931	0.0391063567247774	0.4584
-63.2587	-17.6349	-18.316	0.0448370228683641	0.4421
-67.487	-17.8221	-19.0296	0.101469262376787	0.3838
-21.2353	-26.1236	-15.1749	-0.109010573439131	0.6213
-25.0101	-27.4317	-15.2472	-0.125222081986249	0.6548
-29.0982	-27.858	-14.6513	-0.138970435714718	0.6745
-32.9763	-28.3995	-14.1655	-0.133833193951709	0.6612
-37.4673	-29.9715	-13.4432	-0.130290506967823	0.6393
-41.432	-31.2003	-13.4746	-0.175583159613813	0.6787
-44.9462	-32.8437	-13.4693	-0.278230059876005	0.7146
-49.0897	-33.9586	-13.318	-0.131111678475704	0.6315
-53.378	-35.5772	-12.355	-0.0334472549894347	0.5323
-57.1402	-36.648	-12.2028	-0.17201956154757	0.6884
-61.51	-38.2091	-11.7636	-0.537605338646561	0.9411
-65.0382	-39.3136	-11.5358	-0.684581644883118	0.9856
-28.4245	14.6615	-41.6967	-0.660648348547142	0.9974
-31.8721	14.2501	-38.7673	-0.416524080095023	0.9836
-34.6694	14.2089	-35.7417	-0.288707041477256	0.8996
-37.3227	13.6755	-32.0816	-0.193255954361931	0.7216
-41.3586	13.0542	-29.3517	-0.366540909469808	0.8873
-44.5418	12.1546	-26.8288	-0.596802690778753	0.9282
-47.4152	11.3313	-23.7429	-0.62571330321386	0.9818
-51.3951	11.1801	-21.7804	-0.454517367582566	0.9666
-54.5646	10.2922	-19.7935	-0.57740379592334	0.9719
-57.1859	9.10485	-16.9908	-0.636433901665128	0.9759
-59.974	7.67077	-14.7936	-0.472480195743105	0.8279
30.721	17.0057	-44.822	-0.248523997225604	0.8749
33.8263	16.601	-43.1022	0.176048878560046	0.2648
38.3435	16.8409	-39.3278	0.0634222864365557	0.3952
41.1449	16.0999	-37.2593	-0.171220492295942	0.7819
44.5962	15.8539	-33.5189	-0.149156346168011	0.7779
47.3728	14.8684	-31.9719	-0.176856093124374	0.8038
50.7063	14.2125	-28.6322	-0.320801697118281	0.8681
53.8613	13.517	-26.0341	-0.532175715472987	0.9889
56.144	12.3463	-24.204	-0.642659110049093	0.9931
58.9875	11.4161	-20.8885	-0.639513456895311	0.9933
-34.7837	-1.33925	-50.6955	-0.579379430744855	0.9985
-37.8967	-0.367599	-47.9624	-0.476710440732024	0.9917
-41.7244	0.0874323	-45.104	-0.184226211032853	0.7998
-44.6219	1.13294	-42.6667	0.113076260677639	0.3383
-47.6045	2.23859	-40.3444	0.15096548351763	0.3163
-50.8368	3.43615	-37.887	-0.299768578099174	0.8452
-54.4811	5.04948	-34.7034	-0.349142727697515	0.8137
-57.5929	7.10433	-30.2033	0.121300225365346	0.3307
38.7063	7.88164	-47.3873	-0.0359142912711583	0.5581
42.5659	6.86685	-46.274	-0.154831351520761	0.7495
45.8734	6.33731	-45.3767	0.00399287257760439	0.4936
49.8505	6.99042	-43.751	-0.284773961025788	0.9055
-20.5019	-7.5527	-35.1827	0.0147601058237381	0.4823
-24.0534	-7.75578	-34.5621	0.000503971825480454	0.491
-27.4974	-7.64828	-33.3727	-0.163839912184111	0.7767
-31.1056	-8.09758	-32.3718	-0.270009211060067	0.8465
-35.1169	-8.33893	-31.7193	-0.0518643906398443	0.5652
-38.8988	-9.28086	-31.3553	-0.191856865068958	0.7899
-42.6359	-10.1227	-30.9401	-0.238218492418573	0.8666
-46.1823	-9.78537	-29.9399	0.0974675087559735	0.3062
-50.9187	-8.8073	-28.5874	-0.122949985388306	0.7088
-56.4391	-8.91918	-27.9099	-0.0718354649201722	0.6833
-61.7987	-9.30134	-27.2637	-0.0183039162510702	0.5496
-23.0215	-23.94	-23.9061	-0.116194576324614	0.7041
-26.7892	-23.7143	-23.6561	-0.0209719135377672	0.5548
-30.6206	-23.6451	-23.1612	-0.360649076431946	0.9956
-34.8355	-24.349	-22.2342	-0.256017074268397	0.9117
-38.817	-25.2279	-22.3938	-0.276938734848644	0.9073
-42.6195	-26.0958	-21.5749	-0.358901162181009	0.9569
-46.4915	-26.4135	-21.5254	-0.234522454321382	0.7978
-50.6797	-27.078	-21.0098	-0.270086420583869	0.8064
-56.5054	-27.649	-18.858	-0.258389849172179	0.8922
-61.06	-28.1755	-18.1264	-0.20669605449641	0.8396
-66.1031	-28.7246	-17.182	-0.142627529229774	0.7716
-69.8099	-29.2353	-16.8947	-0.0689989796176106	0.6
-4.60113	22.7404	-27.8591	-0.212757497403079	0.7687
-8.77323	22.9802	-26.1686	-0.369397962227212	0.8387
-12.21	22.6536	-24.9935	-0.386328613521878	0.9127
-15.4451	22.9164	-24.3676	-0.46457307264446	0.9554
-19.91	23.3179	-22.8439	-0.438066869940154	0.8938
-22.8446	23.8845	-21.5483	-0.362817324498784	0.86
-26.6413	24.2951	-20.3804	-0.338003077295646	0.9224
-30.0375	24.898	-18.2955	-0.196865112318076	0.8368
-34.3187	24.8681	-16.4255	-0.117090719009398	0.7558
-38.0722	24.8608	-14.4394	-0.241211743301712	0.9155
-41.8146	25.0728	-12.5646	-0.385577746402397	0.9575
-45.9459	25.2547	-9.53782	-0.0747106578391108	0.6281
-49.2501	25.3324	-7.9146	-0.214643779322839	0.825
-52.4155	25.7818	-6.43496	-0.484580521546298	0.9894
-55.6762	25.7566	-4.07926	-0.516337345860429	0.992
-13.0438	-2.50695	-21.7985	0.0266738119654568	0.4583
-17.2366	-2.18233	-22.3057	0.385790721857545	0.0849
-20.5149	-1.67572	-22.3323	0.760109253633998	0.2339
-24.5716	-1.19478	-23.1361	0.0266018906846066	0.4836
-28.6338	-0.928424	-23.0884	0.308818914989765	0.3103
-32.6766	-0.00467527	-22.7655	1.01109119859963	0.137
-36.9774	0.874444	-23.1133	-0.211135024750501	0.6498
-41.0995	1.72466	-22.6507	0.0400555200929611	0.471
-45.4643	2.17795	-23.7718	0.931175188902162	0.2617
-50.2752	2.36526	-24.5086	0.654965630663306	0.2753
-54.2579	2.68009	-24.452	-0.0495934016403605	0.62
-57.8897	3.28523	-25.5339	-0.123865538371776	0.7794
-61.7726	2.94528	-25.9224	-0.129496683705697	0.7649
-19.4653	-14.6039	-19.5283	0.311568730353673	0.0412
-23.5064	-14.7155	-19.4856	0.369215171602286	0.0366
-27.5411	-14.3299	-19.3575	0.0374952066092027	0.4588
-31.6696	-14.5309	-19.3846	-0.0286307575444583	0.5254
-36.1058	-14.3042	-19.6212	0.0382426652664916	0.4536
-40.4288	-14.8269	-20.2949	-0.062915822878611	0.5813
-44.2286	-14.5422	-20.1746	0.153522094849436	0.4188
-48.9042	-13.9033	-18.6929	0.457902888283897	0.2711
-53.5184	-13.6428	-17.4064	0.208337386193861	0.3607
-57.819	-13.5707	-16.9101	-0.215933738741287	0.8685
-62.0443	-15.0317	-18.4539	-0.036167195203744	0.5575
-65.6507	-15.8077	-20.1465	-0.197011487830393	0.8676
-29.909	-26.3061	-11.9311	-0.145391154068001	0.6442
-35.4581	-26.4498	-10.9131	-0.152098021734137	0.683
-41.5247	-26.7409	-9.23167	0.20239819111582	0.2327
-48.088	-26.8933	-8.0028	0.0989190933830373	0.2625
-54.5426	-26.8003	-6.31779	0.0851363621290933	0.3312
-60.5265	-25.9031	-3.97416	0.578503501884451	0.0379
-65.4544	-25.809	-2.63789	0.394860978583627	0.0875
-69.5081	-25.5646	-1.0765	0.15358606886985	0.1764
-15.4888	-37.1234	-4.62239	0.0859075962233953	0.4243
-19.8567	-37.8328	-5.16217	0.405163010427565	0.2426
-23.9651	-37.6446	-4.69802	-0.270474549735506	0.7079
-28.2317	-37.7724	-4.07166	-0.289183617941653	0.6861
-32.3722	-37.8239	-3.78727	-0.446878044480846	0.8711
-36.4821	-38.9465	-3.97792	-0.431083508612215	0.9281
-40.7425	-39.222	-3.82007	-0.155758635743855	0.7664
-45.3999	-39.7848	-3.5163	0.194029328361678	0.1893
-49.9798	-39.6248	-2.74774	-0.16323905422191	0.8628
-54.1983	-40.3656	-2.40929	0.19720135361701	0.1754
-58.9354	-40.263	-2.02165	-0.160691912364413	0.8554
-62.6267	-39.9948	-2.04657	-0.20352572251467	0.8794
-65.9854	-40.462	-2.45765	-0.20832672320019	0.8253
-69.0903	-40.4163	-2.96161	-0.348677051879104	0.9749
-71.8989	-40.8523	-3.54908	-0.299759621920902	0.9087
-33.5192	21.2414	-32.0985	-0.0897544826245028	0.6617
-36.9181	20.266	-29.3397	-0.0341351008838429	0.5526
-40.6139	19.4776	-26.7992	0.0867720876249163	0.3908
-43.5876	18.4895	-24.4377	0.0424595568976744	0.4542
-47.1519	17.5444	-22.0055	0.899626213843352	0.2686
-50.2058	16.5961	-19.9878	-0.0285255313653727	0.5757
-53.1729	15.4266	-18.202	0.915127170640595	0.1831
-56.2742	13.8168	-16.3293	0.00734035252891396	0.4904
-58.6816	12.1896	-14.403	0.727051865840201	0.3133
-26.8755	13.0015	-47.5236	-0.21384835040512	0.6136
-31.0595	11.8159	-45.4183	-0.0528533163298478	0.5397
-34.5451	10.7689	-44.0326	0.0586600941798985	0.463
-38.6484	9.61429	-44.4232	-0.0177129578031224	0.5229
-42.9369	8.67514	-44.032	0.218675807888452	0.3451
-47.3019	7.11485	-43.7169	0.266078896821884	0.2204
-51.5192	6.09027	-43.0035	0.107221505476676	0.3367
-20.1288	-7.52824	-34.9346	-0.180468098606127	0.6976
-23.7889	-7.02096	-35.5532	-0.285249119792766	0.8148
-27.7083	-6.91724	-36.1627	-0.377504373532036	0.9547
-32.4777	-7.07968	-36.6048	-0.061107045538362	0.6068
-36.6922	-7.48128	-38.0825	0.785287604086481	0.1512
-40.923	-6.96204	-38.1864	0.130798854530626	0.2605
-45.727	-5.68433	-38.1488	0.48527545835196	0.1424
-49.9419	-5.39135	-38.3295	-0.275418342782454	0.9184
-53.9414	-6.213	-38.862	0.0237173319434127	0.4823
-57.6975	-5.96322	-39.1229	0.185697487898459	0.4599
-23.6786	-25.3903	-23.623	-0.397384960938611	0.8814
-27.2783	-24.8774	-22.1172	-0.356792517573817	0.8843
-30.8756	-24.7703	-20.9332	-0.264328892738322	0.8276
-35.3246	-24.9483	-20.4861	0.000392764176538885	0.4984
-39.5268	-25.3008	-19.8111	-0.13532296418407	0.7594
-44.0966	-25.4352	-18.9914	-0.176757226893932	0.8218
-49.2147	-24.779	-18.1311	0.21690082554861	0.4189
-54.2187	-24.7429	-17.476	-0.348569941426471	0.9636
-58.7216	-24.9092	-16.7299	-0.25652330130914	0.9295
-63.2942	-24.9268	-15.1725	-0.00308414389058409	0.5091
-67.1861	-25.0531	-14.253	-0.316240791097277	0.9603
-70.3824	-25.3581	-13.3686	0.187201336545987	0.2069
-5.93758	-47.2508	26.204	0.164516232169551	0.241
-10.0768	-46.8964	25.5384	0.259848775967446	0.1184
-13.6513	-47.2899	24.9937	0.0448358999630465	0.4605
-17.287	-47.155	24.3016	0.0904911809162434	0.3172
-20.6738	-46.8325	23.4255	-0.137042658385963	0.8214
-24.9029	-46.9804	23.0029	-0.302319686133826	0.948
-29.2717	-46.3165	22.769	0.0800920274734302	0.3905
-33.4189	-46.0994	22.3552	0.110458643573874	0.3259
-37.453	-45.3304	21.9864	-0.133507200543099	0.6921
-41.1551	-45.1752	21.2848	0.579294247145085	0.0336
-45.6555	-44.3893	20.6898	0.669305879661376	0.0025
-50.4689	-43.1901	20.0286	0.618974178030248	0.0041
-54.705	-42.6244	19.1299	1.21733314365623	0
-59.2995	-41.7756	18.0386	0.512748975676807	0.0079
-63.925	-42.0436	16.8141	0.193701921465009	0.2093
-67.6289	-41.368	15.977	0.3661328345855	0.0408
-69.9151	-40.2108	15.2163	1.10969243688183	0.0001
[truncated: 68 more rows]
