# Supplementary material for: Multisensory flicker modulates widespread brain networks and reduces interictal epileptiform discharges
Source: Nat Commun. 2024 Apr 11;15:3156. doi: 10.1038/s41467-024-47263-y (PMC11009358; doi:10.1038/s41467-024-47263-y)
Supplement: Supplementary file 4 — Source Data [file 41467_2024_47263_MOESM4_ESM.zip › Source Data New Corrected/Figure_S3B_1.csv]

func_network	mod_sig	mod_amp
visual	0	2.23331027091532
visual	0.7577	-0.370060689437004
visual	0.9202	-0.224560811476242
visual	0.9566	-0.272914133092594
visual	0.9114	-0.203305591810928
visual	0.9858	-0.273317064550753
visual	0.0891	0.268006651101614
visual	0.997	-0.317391069056706
visual	0.9967	-0.365235820981282
visual	0.7966	-0.125026686832434
visual	0.4805	0.00606130051467635
visual	0.9645	-0.315278694847926
visual	0.5924	-0.0328855846993028
visual	0.0038	0.581389429453735
visual	0.9409	-0.250082213190055
visual	0.4882	0.00303416453519567
visual	0.1086	0.244827152260342
visual	0.2706	0.0998128481875313
visual	0.616	-0.0512513908185847
visual	0.5191	-0.00676833474406957
visual	0.3674	0.06188345699049
visual	0.9606	-0.29507557234084
visual	0.5527	-0.023923302913453
visual	0	2.21822201453736
visual	0	3.07521514543537
visual	0	3.85830524457135
visual	0	3.37636917764848
visual	0.9994	-0.646129332854327
visual	0	1.6886173854511
visual	0	6.06031708001139
visual	0.1508	0.381605119458054
visual	0.9376	-0.240035779904056
visual	0.8887	-0.260009036777136
visual	0.812	-0.148768587711796
visual	0.8895	-0.180733142429498
visual	0.4233	0.0413584500193285
visual	0.9579	-0.375965200172453
visual	0.814	-0.159849996642178
visual	0.9259	-0.36529036089474
visual	0.6022	-0.0700891863676654
visual	0.5872	-0.0850443090833488
visual	0.4304	0.0370970682580805
visual	0.1026	1.05011210325359
visual	0.3928	0.16241304042498
visual	0.3251	0.143283509219088
visual	0.4075	0.073750950929568
visual	0.4397	0.0407766701279229
visual	0.2596	0.447867157149439
visual	0.3103	0.187983365326378
visual	0	1.5843253865376
visual	0.059	0.631620929150486
visual	0.1521	0.228222781050133
visual	0.128	0.31085938667841
visual	0.3628	0.0843219061290745
visual	0.5408	-0.0572829503007678
visual	0	30.6755216860571
visual	0	42.8218511563751
visual	0	14.817800729268
visual	0	12.4836444392419
visual	0	4.16923399483512
visual	0	3.56655236299583
visual	0	18.1830620576863
visual	0	5.58437789704321
visual	0.0001	4.44170915998294
visual	0	10.0547161089307
visual	0	4.90111400903144
visual	0	4.4396377423034
visual	0	19.049375383469
visual	0	29.3400987206924
visual	0	8.61036876678823
visual	0	3.98437585514134
visual	0.5825	-0.0558396458330829
visual	0.1262	0.23712558892622
visual	0.3728	0.0880371347645927
visual	0	16.8097836533732
visual	0	8.3743411844486
visual	0	18.8200237200165
visual	0	7.55605030175632
visual	0	32.4397602702488
visual	0	91.1617565551204
visual	0.1937	0.323071769930076
visual	0.9995	-0.416530220954778
visual	0.8701	-0.163255827587797
visual	0.844	-0.238174924812731
visual	0	6.95147343767571
visual	0.0001	1.70767391806219
visual	0	2.84818816092367
visual	0.0326	0.47638847214497
visual	0.0098	0.610724499421445
visual	0.4754	0.0123676228664777
visual	0	0.662418918502125
visual	0	13.5450339584779
visual	0	7.47667916637182
visual	0	1.71835919819256
visual	0	1.99441967696084
visual	0	2.30568880820173
visual	0.0001	1.63741061463904
visual	0.0019	0.7278368069747
visual	0	17.9998408292881
visual	0	13.1754033084798
visual	0	4.98326378019262
visual	0	7.86669197275229
visual	0	11.9944787280565
visual	0	15.656865425926
visual	0	9.66109806628373
visual	0.4414	0.0179075440696448
visual	0.3207	0.0997002299270673
visual	0.9867	-0.308386304785943
visual	0	3.85366833737146
visual	0	7.25415179161353
visual	0.0039	0.612776951170091
visual	0.9621	-0.258509763024019
visual	0.7454	-0.126193803116287
visual	0.8663	-0.220904584993905
visual	0.8711	-0.328503215602333
visual	0.9205	-0.442888526533483
visual	0.7295	-0.24892205869126
visual	0.8613	-0.552001944364508
visual	0.8475	-0.507321684569103
somatomotor	0.4389	0.0368874361673255
somatomotor	0.4498	0.0364655623391321
somatomotor	0.1934	0.341760260675805
somatomotor	0.6348	-0.1188421701043
somatomotor	0.1941	0.955869200987193
somatomotor	0.2306	0.764411318174554
somatomotor	0.8857	-0.242581871341043
somatomotor	0.2552	0.228223760878091
somatomotor	0.0194	0.586781052790878
somatomotor	0.8978	-0.247952039039091
somatomotor	0.9816	-0.316175507618602
somatomotor	0.9576	-0.283802778334407
somatomotor	0.9408	-0.21277287044745
somatomotor	0.775	-0.127264217502722
somatomotor	0.1152	0.210780743670176
somatomotor	0.0057	0.452700638258105
somatomotor	0.9653	-0.277509428144499
somatomotor	0.1708	0.187448392516538
somatomotor	0.927	-0.223245504593474
somatomotor	0.9425	-0.26127970446885
somatomotor	1	-0.488602474009231
somatomotor	0.9996	-0.546496162573968
somatomotor	0.984	-0.392684587286141
somatomotor	0.9298	-0.240980318244756
somatomotor	0.063	0.610932885592286
somatomotor	0.0685	0.482907990592026
somatomotor	0	3.40129657030704
somatomotor	0	6.58382320115708
somatomotor	0.0162	0.402686511343523
somatomotor	0.4494	0.0207124376705754
somatomotor	0.9981	-0.435863112796514
somatomotor	0.9749	-0.29396466476129
somatomotor	0.9348	-0.229142217559351
somatomotor	0.8855	-0.248294418731781
somatomotor	0.6916	-0.11281607441259
somatomotor	0.7834	-0.186243405840027
somatomotor	0.3365	0.0640277624885741
somatomotor	0.1072	0.207656560900695
somatomotor	0.6451	-0.0610519122773591
somatomotor	0	1.29146509139663
somatomotor	0.1614	0.208253119067062
somatomotor	0.2157	0.234495384330801
somatomotor	0.4559	0.0186417045108611
somatomotor	0.2924	0.143163996208191
somatomotor	0.6382	-0.0763876491633753
somatomotor	0.5284	-0.00658500978348353
somatomotor	0.1791	0.180351197318279
somatomotor	0.0002	1.174085888677
somatomotor	0.0001	0.94451128994529
somatomotor	0.1134	0.265274399153586
somatomotor	0.8819	-0.154557922872192
somatomotor	0.8844	-0.158519809651829
somatomotor	0.9564	-0.228381560861448
somatomotor	0.0021	0.647678710148943
somatomotor	0.2336	0.198645981429648
somatomotor	0.2595	0.25539934953879
somatomotor	0.5871	-0.0737536670087303
somatomotor	0.3701	0.0946282134597614
somatomotor	0.0809	0.222621658971619
somatomotor	0.0143	0.4815332007249
somatomotor	0.1786	0.194231452966385
somatomotor	0.1828	0.108921235709045
somatomotor	0.0064	0.656600307235871
somatomotor	0.3117	0.186638392890061
somatomotor	0.2822	0.252927665947072
somatomotor	0.2309	0.195773839563571
somatomotor	0.9723	-0.477438560261959
somatomotor	0.9218	-0.579431450659607
somatomotor	0.8552	-0.340609625275256
somatomotor	0.929	-0.600774777346576
somatomotor	0.7181	-0.116465007444015
somatomotor	0.2274	0.212109987690723
somatomotor	0.5575	-0.0481009991829284
somatomotor	0.8295	-0.290871000004648
somatomotor	0.0647	0.601111197850817
somatomotor	0.0826	0.512724659045845
somatomotor	0.5638	-0.0417690023778478
somatomotor	0.9034	-0.423626775191961
somatomotor	0.8948	-0.469198678810016
somatomotor	0.7581	-0.20776567983663
somatomotor	0.935	-0.386423145959485
somatomotor	0.9552	-0.526086395634415
somatomotor	0.9714	-0.463987088774653
somatomotor	0.9314	-0.328356483503068
somatomotor	0.9784	-0.385043905945764
somatomotor	0.9276	-0.260205124411637
somatomotor	0.8573	-0.228201383722769
somatomotor	0.7945	-0.211668109122246
somatomotor	0.6396	-0.155548972695624
somatomotor	0.7475	-0.29896509377455
somatomotor	0.8575	-0.447484125531209
somatomotor	0.8712	-0.242261738969946
somatomotor	0.9362	-0.269898627022429
somatomotor	0.4496	0.0223926857688734
somatomotor	0.6723	-0.0971188728527146
somatomotor	0.4886	0.00757838862951199
somatomotor	0.8274	-0.193688678411641
somatomotor	0.923	-0.34210407977833
somatomotor	0.6055	-0.103487566090859
somatomotor	0.7353	-0.186399129972337
somatomotor	0.329	0.159065689866193
somatomotor	0.721	-0.172667370548286
somatomotor	0.2075	0.322950234425291
somatomotor	0.1488	0.415350777785751
somatomotor	0.0007	0.590597343849231
somatomotor	0.9587	-0.22796172780261
somatomotor	0.8742	-0.305618690372339
somatomotor	0.7633	-0.29750938157004
somatomotor	0.2925	0.18804341910093
somatomotor	0.4294	2.34792306455182
somatomotor	0.3433	0.116008466673688
somatomotor	0.8343	-0.190443611537
somatomotor	0.4772	0.0102001392811297
somatomotor	0.3997	0.0521772975833341
somatomotor	0.5943	-0.0566515244734878
somatomotor	0.6463	-0.0728616486055902
somatomotor	0.6859	-0.0986830720346321
somatomotor	0	2.8547150549077
somatomotor	0	4.15797540269741
somatomotor	0.8957	-0.427083246047384
somatomotor	0.0072	0.414421579903682
somatomotor	0.0079	0.472250087408008
somatomotor	0.1654	0.201102441941843
somatomotor	0.3727	0.0652236808712592
somatomotor	0.2218	0.152365365438896
somatomotor	0.3239	0.0920811664902927
somatomotor	0.1741	0.162809833660617
somatomotor	0	0.705734996847299
somatomotor	0.2672	0.148499804905138
somatomotor	0.9389	-0.285091202687116
somatomotor	0.8693	-0.17283595816326
somatomotor	0.0206	0.472896853618799
somatomotor	0.0524	0.370632847545939
somatomotor	0.1359	0.302095420828868
somatomotor	0.1386	0.319007080646903
somatomotor	0.6798	-0.0964172402507468
somatomotor	0.2051	0.197766127185357
somatomotor	0.5045	-0.00158049266971938
somatomotor	0.5005	-0.00316470608460595
somatomotor	0.5875	-0.0470873921661549
somatomotor	0.5968	-0.0445184694198169
somatomotor	0.8221	-0.174736782076522
somatomotor	0.925	-0.263588501804909
somatomotor	0.8286	-0.199357992993424
somatomotor	0.5804	-0.0819297179002891
somatomotor	0.8562	-0.27996008321962
somatomotor	0.0166	0.514764354544528
somatomotor	0	6.27586005059627
somatomotor	0.0081	0.627707120081792
somatomotor	0	2.10795322258377
somatomotor	0.0232	0.426829619692688
somatomotor	0	2.10528285766015
somatomotor	0.0277	0.419438744447672
somatomotor	0.2777	0.107043864460995
somatomotor	0.1384	0.220677642592333
somatomotor	0	1.17614787102291
somatomotor	0.0001	0.775536814716595
somatomotor	0	1.10339177223765
somatomotor	0.8369	-0.184387379723409
somatomotor	0.8962	-0.175209340034373
somatomotor	0.2559	0.106253103990471
somatomotor	0.0272	0.520677474918056
somatomotor	0.1448	0.192753598382126
somatomotor	0.2144	0.131913001620531
somatomotor	0.7707	-0.140663611505189
somatomotor	0.9065	-0.222959099965504
dorsal-attention	0.0999	0.217537780503567
dorsal-attention	0.6902	-0.0577288078579706
dorsal-attention	0.1169	0.180922899372983
dorsal-attention	0.893	-0.133940885583754
dorsal-attention	0.6769	-0.0619996817295115
dorsal-attention	0.6749	-0.0674199890166327
dorsal-attention	0.888	-0.145542945370882
dorsal-attention	0.1008	0.387983626360163
dorsal-attention	0.4612	0.0166180633467095
dorsal-attention	0.03	0.490508677834359
dorsal-attention	0.4613	0.0159152554965261
dorsal-attention	0.03	0.409803476517753
dorsal-attention	0.0059	0.497291813534522
dorsal-attention	0.7347	-0.106857831361713
dorsal-attention	0.5477	-0.0191353049079986
dorsal-attention	0.9492	-0.271034003538142
dorsal-attention	0.7497	-0.102397553271722
dorsal-attention	0.9653	-0.319463816906812
dorsal-attention	0.6166	-0.0513264181161834
dorsal-attention	0.7755	-0.135386655539228
dorsal-attention	0.634	-0.0662089594381292
dorsal-attention	0.1675	0.176974304806244
dorsal-attention	0.3754	0.0563439973785811
dorsal-attention	0	36.2069996262411
dorsal-attention	0	12.0353073235413
dorsal-attention	0.7749	-0.113761760354937
dorsal-attention	0.7815	-0.199059923253209
dorsal-attention	0.6288	-0.153232603968718
dorsal-attention	0.7215	-0.250018760933125
dorsal-attention	0.325	0.0831256449503885
dorsal-attention	0.1058	0.235972850351474
dorsal-attention	0.0611	0.349301248762491
dorsal-attention	0.214	0.189885421469114
dorsal-attention	0.9456	-0.448121474503049
dorsal-attention	0.5364	-0.0288446165269345
dorsal-attention	0.6147	-0.0531215256380027
dorsal-attention	0.5653	-0.0814087310037317
dorsal-attention	0.589	-0.0493825542301134
dorsal-attention	0.3766	0.092683638673924
dorsal-attention	0.637	-0.0808370312493452
dorsal-attention	0.4883	0.0126206356965
dorsal-attention	0.5507	-0.0264053746111196
dorsal-attention	0.5952	-0.0657321065494499
dorsal-attention	0.4917	0.00531475035257922
dorsal-attention	0.7761	-0.188064523358781
dorsal-attention	0.9348	-0.464182037176084
dorsal-attention	0.0241	0.446003864330138
dorsal-attention	0.6925	-0.109468830127121
dorsal-attention	0.8244	-0.257949670780146
dorsal-attention	0.932	-0.367007226760231
dorsal-attention	0.126	0.240552786845929
dorsal-attention	0.9052	-0.323431216128076
dorsal-attention	0.9551	-0.403735494019152
dorsal-attention	0.9535	-0.395284432509122
dorsal-attention	0.9804	-0.393500473317692
dorsal-attention	0.9783	-0.344872566058683
dorsal-attention	0.5004	-0.00168427157121542
dorsal-attention	0.9587	-0.263098381054764
dorsal-attention	0.8581	-0.183169923071844
dorsal-attention	0.888	-0.249258944014655
dorsal-attention	0.667	-0.127675168801243
dorsal-attention	0.6012	-0.0510544351816944
dorsal-attention	0.6031	-0.0725639280311348
dorsal-attention	0.4946	-0.00448983298293948
dorsal-attention	0.8609	-0.263206081673172
dorsal-attention	0.7116	-0.127569368017613
dorsal-attention	0.6709	-0.08946511192065
dorsal-attention	0.6975	-0.105019774465655
dorsal-attention	0.6474	-0.0747034617345977
dorsal-attention	0.1747	0.205299836129775
dorsal-attention	0.5022	-0.000578677916303061
dorsal-attention	0.4053	0.0537339314902898
dorsal-attention	0.2797	0.11312483601763
dorsal-attention	0.1983	0.20677828231865
dorsal-attention	0.0086	0.58915191469245
dorsal-attention	0.7728	-0.155783579779434
dorsal-attention	0.5687	-0.0343083457792474
dorsal-attention	0.7464	-0.121810420398107
dorsal-attention	0.3669	0.0836980881471476
dorsal-attention	0.5126	-0.00487333072539553
dorsal-attention	0.6087	-0.0540869976407886
dorsal-attention	0.3599	0.102910743799982
dorsal-attention	0.125	0.310320771364005
dorsal-attention	0.6394	-0.0535541353267643
dorsal-attention	0.9244	-0.192628551639859
dorsal-attention	0.342	0.0900180596664875
dorsal-attention	0.8884	-0.25274175396589
dorsal-attention	0.7191	-0.126347124749941
dorsal-attention	0.6883	-0.116718243432477
dorsal-attention	0.0283	0.543067779868899
dorsal-attention	0.8565	-0.213698333176395
dorsal-attention	0.3085	0.0825915667021933
dorsal-attention	0.2244	0.184456290508521
dorsal-attention	0.2133	0.124896640817066
dorsal-attention	0.6246	-0.125203171674854
dorsal-attention	0.798	-0.221451875525539
dorsal-attention	0.7059	-0.152665772963448
dorsal-attention	0.8369	-0.578317464713702
dorsal-attention	0.7977	-0.369037869893965
dorsal-attention	0.754	-0.34431078734178
dorsal-attention	0.2348	0.201907420091098
dorsal-attention	0.2022	0.215744293459436
dorsal-attention	0.6756	-0.147409064325934
dorsal-attention	0.6724	-0.150030688898641
dorsal-attention	0.8107	-0.251211664934341
dorsal-attention	0.5762	-0.0404526883755736
dorsal-attention	0.8065	-0.207028859632247
dorsal-attention	0.3425	0.16986835048773
dorsal-attention	0.5537	-0.0551982441279465
dorsal-attention	0.3628	0.0968780124874573
dorsal-attention	0.3387	0.104445787593345
dorsal-attention	0.1068	0.272916749933114
dorsal-attention	0.7106	-0.0785376103010251
dorsal-attention	0.5343	-0.0289267516932802
dorsal-attention	0.1196	0.253173152289274
dorsal-attention	0.0143	0.796721856870879
dorsal-attention	0.0003	1.32661030675964
dorsal-attention	0.2201	0.151707609179982
dorsal-attention	0.1211	0.286638646032997
dorsal-attention	0.0365	0.345254418424973
dorsal-attention	0.1129	0.279015071599529
dorsal-attention	0.8801	-0.165504836598798
ventral-attention	0.6347	-0.0963300505121776
ventral-attention	0.2116	0.173698045440543
ventral-attention	0.4751	0.00921517935765359
ventral-attention	0.964	-0.271809784361068
ventral-attention	0.0968	0.303209122168238
ventral-attention	0.9976	-0.343647724332015
ventral-attention	0.742	-0.0844980893893157
ventral-attention	0.9902	-0.336617710577289
ventral-attention	0.5204	-0.00740812195802321
ventral-attention	0.1117	0.23461181436819
ventral-attention	0	1.11605826141765
ventral-attention	0.9105	-0.256951504225873
ventral-attention	0	2.12465875383577
ventral-attention	0	6.27870870466717
ventral-attention	0.272	0.135127728026358
ventral-attention	0.4352	0.0241226090579414
ventral-attention	0.1577	0.230237390966683
ventral-attention	0.1685	0.205075635972108
ventral-attention	0.8915	-0.249701035916382
ventral-attention	0.5461	-0.0263918582856937
ventral-attention	0.5327	-0.0152798793217829
ventral-attention	0.9853	-0.313790336428109
ventral-attention	0.2535	0.123848083231109
ventral-attention	0.2831	0.114622767557572
ventral-attention	0.1394	0.557458368332806
ventral-attention	0.3538	0.114274097931141
ventral-attention	0.9417	-0.340012313195084
ventral-attention	0.4396	0.0290320444222583
ventral-attention	0.1176	0.219432080908015
ventral-attention	0.0064	0.86089828409833
ventral-attention	0	4.62550849515724
ventral-attention	0.5126	-0.00972673905193622
ventral-attention	0.5392	-0.0238996813459129
ventral-attention	0.3236	0.190766532081706
ventral-attention	0.0423	0.557954776898454
ventral-attention	0.1751	0.243837838026269
ventral-attention	0.7305	-0.111915332055004
ventral-attention	0.7446	-0.185504781157718
ventral-attention	0.7163	-0.183619151094738
ventral-attention	0	1.98803162920127
ventral-attention	0	39.4792021810418
ventral-attention	0	23.5779310086117
ventral-attention	0.6927	-0.134190435510366
ventral-attention	0.4503	0.0633166266570524
ventral-attention	0.1529	0.334393835148302
ventral-attention	0.6988	-0.0905600311547592
ventral-attention	0.9589	-0.231001680884022
ventral-attention	0.8281	-0.160571254792552
ventral-attention	0.4293	0.040716586945063
ventral-attention	0.4076	0.0422809665754655
ventral-attention	0.8607	-0.166644188679676
ventral-attention	0.876	-0.325001721009526
ventral-attention	0.0095	0.474667706753939
ventral-attention	0.0143	0.407157820983659
ventral-attention	0.0062	0.58939363636089
ventral-attention	0.0131	0.427685220119475
ventral-attention	0.0247	0.580328631437453
ventral-attention	0.1089	0.259333269813074
ventral-attention	0	1.25384461225824
ventral-attention	0	1.43508343162918
ventral-attention	0	1.19703875833089
ventral-attention	0.0015	0.552180326466541
ventral-attention	0.0078	0.502183552351353
ventral-attention	0.1248	0.18500541565679
ventral-attention	0.1849	0.133711441872745
ventral-attention	0.0581	0.341241698577285
ventral-attention	0.6373	-0.209734059804129
ventral-attention	0.6139	-0.0765074603697871
ventral-attention	0.7347	-0.209207392669101
ventral-attention	0.9566	-0.255393401684679
ventral-attention	0.7614	-0.100866166334031
ventral-attention	0.8436	-0.204821673964859
ventral-attention	0.9783	-0.422204905870693
ventral-attention	0.6781	-0.0972589037063879
ventral-attention	0.905	-0.372866444427327
ventral-attention	0.7078	-0.0978907085153249
ventral-attention	0.8689	-0.316629353917944
ventral-attention	0.87	-0.248937315851692
ventral-attention	0.4306	0.0443913926026362
ventral-attention	0.958	-0.36373745818557
ventral-attention	0.8653	-0.21773870275536
ventral-attention	0.6608	-0.112214514241364
ventral-attention	0.7539	-0.227724972219466
ventral-attention	0.0847	0.22304208456635
ventral-attention	0.6569	-0.0628963558707636
ventral-attention	0.0014	0.518613255280307
ventral-attention	0.762	-0.142472796655607
ventral-attention	0.0006	0.775301824450322
ventral-attention	0.0018	0.855833588740137
ventral-attention	0	2.81495518122069
ventral-attention	0.0045	0.533265074263472
ventral-attention	0	1.56989668283655
ventral-attention	0.3152	0.095561857142993
ventral-attention	0.8777	-0.279930660517962
ventral-attention	0.3621	0.0611550842616604
ventral-attention	0.5871	-0.0519907490643148
ventral-attention	0.2516	0.251655926124893
ventral-attention	0.3809	0.1177698769723
ventral-attention	0.0315	0.502687251821545
ventral-attention	0.0415	0.368012678950691
ventral-attention	0.2006	0.204045595631039
ventral-attention	0.0527	0.295319508558796
ventral-attention	0.1281	0.208391862961075
ventral-attention	0.2418	0.142095970901718
ventral-attention	0.2031	0.204286533939837
ventral-attention	0.2451	0.207952126422028
ventral-attention	0.1446	0.243213833702167
ventral-attention	0.4187	0.0357506276373145
ventral-attention	0.3413	0.0640776379972132
ventral-attention	0.7347	-0.0888506847917444
ventral-attention	0.0903	0.347776708823835
ventral-attention	0.6193	-0.0682217983754152
ventral-attention	0.812	-0.203241382230388
ventral-attention	0.6582	-0.139162176186134
ventral-attention	0.0098	0.528453108531936
ventral-attention	0.7542	-0.0937912224681496
ventral-attention	0.802	-0.143348045817218
ventral-attention	0.7646	-0.110437425196101
ventral-attention	0.2165	0.208682508379923
ventral-attention	0.2076	0.251502469591224
ventral-attention	0.2615	0.154220923594846
ventral-attention	0.1506	0.297204137806613
ventral-attention	0.0338	0.350511193398723
ventral-attention	0.0652	0.332218315923986
ventral-attention	0.5163	-0.00919800059285025
ventral-attention	0.5467	-0.142689568966878
ventral-attention	0.18	0.254285072818162
ventral-attention	0.4525	0.0268809494451465
ventral-attention	0.939	-0.300550180959547
ventral-attention	0.949	-0.260120239455319
ventral-attention	0.3102	0.0844818945755066
ventral-attention	0.5363	-0.016905343287559
ventral-attention	0.9933	-0.351184364428576
ventral-attention	0.4847	0.0156453867930113
ventral-attention	0.4591	0.0567261480261334
ventral-attention	0.8565	-0.254411700943584
ventral-attention	0.1479	0.225224940832479
ventral-attention	0.774	-0.134193123836795
ventral-attention	0.7943	-0.1440205086739
ventral-attention	0.1023	0.283433970072267
ventral-attention	0.0132	0.525284580665991
ventral-attention	0.568	-0.0667473156575042
ventral-attention	0.6749	-0.151852247222171
ventral-attention	0.5569	-0.0397816856290151
ventral-attention	0.5536	-0.0255797891805905
ventral-attention	0.7819	-0.152726678242096
ventral-attention	0.5474	-0.0273030508798325
ventral-attention	0.2309	0.223499163117689
ventral-attention	0.0232	0.435850881110407
ventral-attention	0.5047	-0.00698955465253182
ventral-attention	0.9386	-0.501620487749991
ventral-attention	0.8657	-0.545188519909899
ventral-attention	0.5961	-0.0814399926164241
ventral-attention	0.397	0.105633040233086
ventral-attention	0.542	-0.0199229987699763
ventral-attention	0.0308	0.390280967074632
ventral-attention	0.6281	-0.0527494009412317
ventral-attention	0.4949	0.00376164978219906
ventral-attention	0.4721	0.0123257748630095
ventral-attention	0.9917	-0.433472236951152
ventral-attention	0.9671	-0.357206255100053
ventral-attention	0.1524	0.216048380661188
ventral-attention	0	1.23250438685907
ventral-attention	0	1.44696637736252
ventral-attention	0.131	0.184707169508542
ventral-attention	0.002	0.961342525799272
ventral-attention	0.7442	-0.180777486708549
ventral-attention	0.4718	0.0159092568541552
ventral-attention	0.9408	-0.337982033323941
ventral-attention	0.6194	-0.108165413926502
ventral-attention	0.5605	-0.0587456278519113
ventral-attention	0.2692	0.19178324502939
ventral-attention	0.0632	0.471541878041171
ventral-attention	0.0788	0.405396023737861
ventral-attention	0.3712	0.0786298567981729
ventral-attention	0.8416	-0.221882115597101
ventral-attention	0.8223	-0.145779406866946
ventral-attention	0.8632	-0.216106696251647
ventral-attention	0.0867	0.279814410193543
ventral-attention	0.9065	-0.233538097619496
ventral-attention	0.7262	-0.124262926543798
ventral-attention	0.857	-0.193478171701273
ventral-attention	0.9791	-0.292672524880468
ventral-attention	0.6282	-0.0526550360106326
ventral-attention	0.2402	0.117127133205329
ventral-attention	0.6898	-0.0804438556419216
limbic	0.7363	-0.144840536334211
limbic	0.4091	0.0701667006701929
limbic	0.6571	-0.0939590834856656
limbic	0.2861	0.142499039387619
limbic	0.3035	0.186965214583301
limbic	0.0928	0.572380266847124
limbic	0.3596	0.0900207133448951
limbic	0.3456	0.141454420752498
limbic	0.3853	0.125028174142105
limbic	0.1563	0.337725005493066
limbic	0.5502	-0.0374430042951907
limbic	0.5989	-0.0582528408445619
limbic	0.6574	-0.0814132439568142
limbic	0.2749	0.108468989517919
limbic	0.3152	0.221622943235339
limbic	0.2316	0.312511056699973
limbic	0.7324	-0.216560851094305
limbic	0.579	-0.0852552171790131
limbic	0.4029	0.104915461998444
limbic	0.5183	-0.0152322037032655
limbic	0.6798	-0.115030085623524
limbic	0.4193	0.0594781956678139
limbic	0.3666	0.142238149884922
limbic	0.5858	-0.0765084293962389
limbic	0.2728	0.14899839545047
limbic	0.2586	0.142309143249142
limbic	0.74	-0.147615074798451
limbic	0.5209	-0.00947428437231423
limbic	0.5054	-0.003248896956075
limbic	0.1754	0.379778219805434
limbic	0.1753	0.219509694357873
limbic	0.4955	-0.00319991894270499
limbic	0.5768	-0.0847550259680969
limbic	0.7616	-0.252930435104374
limbic	0.6947	-0.139534212668645
limbic	0.6323	-0.0832054552897937
limbic	0.703	-0.180972811253146
limbic	0.5867	-0.0778698263494365
limbic	0.1063	0.749088409227533
limbic	0.1441	0.290144673619568
limbic	0.5778	-0.063815384862048
limbic	0.1325	0.496509601959
limbic	0.9967	-0.385686687208854
limbic	0.4921	-0.000105562334850373
limbic	0.7573	-0.199902860496768
limbic	0.9552	-0.308571771996205
limbic	0.9967	-0.403714619076727
limbic	0.9942	-0.371895651131858
limbic	0.9947	-0.41279878933293
limbic	0.7971	-0.151228226515215
limbic	0.8667	-0.205992740105129
limbic	0.9794	-0.296664858724604
limbic	0.9064	-0.209221385764759
limbic	0.6662	-0.0782926430516218
limbic	0.727	-0.100593829528014
limbic	0.6476	-0.218676809857712
limbic	0.6696	-0.0684222398018628
limbic	0.4749	0.0148637988808946
limbic	0.8946	-0.294864315822363
limbic	0.8823	-0.248029905509635
limbic	0.8709	-0.351530688761348
limbic	0.6732	-0.152263989180377
limbic	0.8547	-0.409533063801418
limbic	0.1825	0.338461394851602
limbic	0.7886	-0.178284016435998
limbic	0.6515	-0.0839928961186316
limbic	0.2634	0.15004968624873
limbic	0.6506	-0.088501296216362
limbic	0.2654	0.23801917715834
limbic	0.1681	0.282985118667108
limbic	0.0021	1.01917110485364
limbic	0.3687	0.096540097040523
limbic	0.8866	-0.459718067611038
limbic	0.9022	-0.421673486845089
limbic	0.7788	-0.232880643436436
limbic	0.7716	-0.192025119550211
limbic	0.1145	0.493655712381671
limbic	0.0134	0.550376172156464
limbic	0.3593	0.114966785283924
limbic	0.4611	0.0372750152343209
limbic	0.696	-0.182730718304021
limbic	0.2561	0.213115596655259
limbic	0.5467	-0.0452435639671011
limbic	0.3145	0.399720382165783
limbic	0.0852	0.535369184586372
limbic	0.1082	0.782983499761883
limbic	0.1845	0.558428346459719
limbic	0.2349	0.17159541855966
limbic	0.0227	0.677542075365327
limbic	0.1179	0.355902433517404
limbic	0.4449	0.0358666339397364
limbic	0.332	0.0821869484987328
limbic	0.1662	0.21712573461117
limbic	0.2223	0.177282765178937
limbic	0.2116	0.202772294408313
limbic	0.1419	0.303984278817031
limbic	0.8555	-0.304642180674995
limbic	0.2767	0.306365764876291
limbic	0.3147	0.211302754195058
limbic	0.5706	-0.0506477426698383
limbic	0.2363	0.198599239257553
limbic	0.1273	0.323499647112693
limbic	0.3231	0.107495670872396
limbic	0.366	0.0738181420008546
limbic	0.9661	-0.404433494580592
limbic	0.611	-0.0640160782636209
limbic	0.6559	-0.0868519287828629
limbic	0.5936	-0.190151998552046
limbic	0.5161	-0.0154990323273564
limbic	0.3158	0.148207573069504
limbic	0.3115	0.074237212487253
limbic	0.3464	0.0767202395738975
limbic	0.2414	0.157241873361645
limbic	0.8924	-0.184770778167824
limbic	0.5838	-0.0302152751792785
limbic	0.0827	0.290232221952949
limbic	0.5693	-0.0279962381788711
limbic	0.4141	0.0944755427420276
limbic	0.3762	0.0552278716470977
limbic	0.1173	0.683209486921978
limbic	0.5208	-0.0188983320670951
limbic	0.6236	-0.164886335590706
limbic	0.4722	0.0175578884092902
limbic	0.7978	-0.182008640363186
limbic	0.1435	0.184093104859383
limbic	0.3346	0.077008723277959
limbic	0.8428	-0.212687813248473
limbic	0.9075	-0.204708185555656
limbic	0.227	0.195916671236576
limbic	0.5359	-0.0224289237804416
limbic	0.4471	0.0778439728366263
limbic	0.9339	-0.384971056910033
limbic	0.8015	-0.229485501077586
limbic	0.2487	0.0912750516396488
limbic	0.0907	0.296443394294735
limbic	0.1335	0.200946004936618
limbic	0.1984	0.154641145994905
limbic	0.5169	-0.0210499055766401
limbic	0.3014	0.173597741666106
limbic	0.3111	0.120563724325861
limbic	0.3173	0.110325343311705
limbic	0.471	0.0188637947986461
limbic	0.5762	-0.0788461513314272
limbic	0.1271	1.03879379897547
limbic	0.3048	0.839037684214534
limbic	0.3673	0.109813648726875
limbic	0.175	0.310227841806869
limbic	0.3841	0.149518711635578
limbic	0.5163	-0.0132693076932331
limbic	0.2822	0.333141590180322
limbic	0.197	0.559912723900039
limbic	0.4662	0.0252932404747648
limbic	0.3416	0.369177694308276
limbic	0.2423	0.100152181081636
limbic	0.397	0.0762668310636707
limbic	0.5096	-0.0051981839409716
limbic	0.4502	0.0244526663097411
limbic	0.8179	-0.132901805886442
limbic	0.9365	-0.297885872601487
limbic	0.9418	-0.26106473120837
limbic	0.6236	-0.0642281750264683
limbic	0.06	0.699326206038882
limbic	0.4987	0.000386455033664523
limbic	0.6291	-0.178993910005893
limbic	0.3918	0.149742863748393
limbic	0.6799	-0.241728032135735
limbic	0.5288	-0.0316060210124849
limbic	0.0346	0.49833830136344
limbic	0.0286	0.823001680501959
limbic	0.0365	0.795902044999106
limbic	0.1383	0.544514745169149
limbic	0.0606	0.633000040357633
limbic	0.3673	0.123383241979363
limbic	0.0766	0.675033649308967
limbic	0	4.74735682406423
limbic	0.2105	0.357988346262854
limbic	0.5737	-0.107643128882226
limbic	0.5487	-0.0451832011745834
limbic	0.6574	-0.136734597696365
limbic	0.3411	0.226151797425449
limbic	0.1815	0.221642040869766
limbic	0.9376	-0.301111915308253
limbic	0.3333	0.088640809660909
limbic	0.3677	0.0665236403939959
limbic	0.0562	0.448460524146241
limbic	0.1797	0.174378344292968
limbic	0.4962	-0.00313755944432714
limbic	0.8832	-0.218496847482891
limbic	0.8016	-0.161941411778546
limbic	0.8529	-0.225966748106826
limbic	0.3448	0.136357601412407
limbic	0.6921	-0.086945660094298
limbic	0.8499	-0.180665439676632
limbic	0.7837	-0.141155974637903
limbic	0.3737	0.0641933885654504
limbic	0.5758	-0.0346588522928372
limbic	0.4599	0.0176407406686545
limbic	0.3757	0.0578531269896341
limbic	0.4147	0.0646888882091305
limbic	0.2396	0.11394972855012
limbic	0.2289	0.272032560696211
limbic	0.7031	-0.193472181745292
limbic	0.7203	-0.174261655663164
limbic	0.6723	-0.100397965078319
limbic	0.6054	-0.054829218793548
limbic	0.626	-0.0759365765587063
limbic	0.8172	-0.136427400489633
limbic	0.5779	-0.0266395236650593
limbic	0.2491	0.695098521850032
limbic	0	2.12293700588591
limbic	0.0097	0.629802995821115
limbic	0.024	0.48809260170418
limbic	0.3524	0.109671528961048
limbic	0.6045	-0.0839943425532677
limbic	0.6982	-0.121411101467121
limbic	0.6667	-0.0755084578305055
limbic	0.6821	-0.125775629906374
limbic	0.8905	-0.280839562485308
limbic	0.8708	-0.256142858141278
limbic	0.9314	-0.391503637150429
limbic	0.1818	0.344571311446672
limbic	0.6212	-0.0943673920377708
limbic	0.5497	-0.0315953729568832
limbic	0.24	0.326378783935013
limbic	0.2799	0.103478241611439
limbic	0.8873	-0.247934936629032
limbic	0.9802	-0.395443555270608
limbic	0.6027	-0.0497000304927624
limbic	0.6553	-0.0779914365953144
limbic	0.5895	-0.0446450087160633
limbic	0.1132	0.271005982708163
limbic	0.1006	0.292710043861424
limbic	0.6641	-0.0636649070658499
limbic	0.4598	0.0173996710669171
limbic	0.7632	-0.115431317377998
limbic	0.8978	-0.262884686597327
limbic	0.0578	0.391935407398522
limbic	0.4885	0.00639685508617371
limbic	0.6572	-0.0711524541576681
limbic	0.2154	0.21208175101208
limbic	0.4379	0.0431990973868843
limbic	0.2467	0.168001731261834
limbic	0.4687	0.0132717866530423
limbic	0.7574	-0.126359795603805
limbic	0.7922	-0.126418651945941
limbic	0.4585	0.0153359751675115
limbic	0.2391	0.11221377658224
limbic	0.5844	-0.056366213047687
limbic	0.6712	-0.103827291902916
limbic	0.0642	0.272498719593516
limbic	0.871	-0.171034718996419
limbic	0.8962	-0.222569657017227
limbic	0.4797	0.0108200607040791
limbic	0.126	0.193819437997092
limbic	0.2354	0.119442916553733
limbic	0.9479	-0.242447111280125
limbic	0.8989	-0.241559780337192
limbic	0.8898	-0.179838414088675
limbic	0.1688	0.188050450746221
limbic	0.0209	0.330010749081778
limbic	0.5321	-0.0137310049397353
limbic	0.0953	0.221957768976772
limbic	0.6239	-0.0582904896646963
limbic	0.6586	-0.0627830522084784
limbic	0.778	-0.12496867986064
limbic	0.8513	-0.157376113035128
limbic	0.9435	-0.25801250237874
limbic	0.8773	-0.207136118664278
limbic	0.4688	0.00834406862071857
limbic	0.6815	-0.101826775481404
limbic	0.3771	0.0702138726653012
limbic	0.5861	-0.0314843065773943
limbic	0.59	-0.0317775628734673
limbic	0.2668	0.122519269649239
limbic	0.548	-0.0212385721385778
limbic	0.5132	-0.00731516470676963
limbic	0.9412	-0.205235703674622
limbic	0.9536	-0.27817004984111
limbic	0.6875	-0.0926376842442376
limbic	0.2847	0.113263367330492
limbic	0.4132	0.0348487549102898
limbic	0.8842	-0.309045342978552
limbic	0.6275	-0.11940843539063
limbic	0.9151	-0.430169781274081
limbic	0.8069	-0.127576241259115
limbic	0	0.868065391251612
limbic	0	8.57542271201204
limbic	0.9717	-0.825605861033835
limbic	0.1211	0.294562728489285
limbic	0.1391	0.239306977216692
limbic	0.0114	0.617335816692274
limbic	0	1.8923324959694
limbic	0.0676	0.447223293629347
limbic	0.1041	0.352834992331672
limbic	0.3746	0.0721163949916812
limbic	0.1001	0.366042087482328
limbic	0.9333	-0.287886945848104
limbic	0.0934	0.285389299557791
limbic	0.3675	0.0735921415108438
limbic	0.0365	0.534091949236363
limbic	0.3752	0.0624629259786891
limbic	0.6649	-0.0797007827156618
limbic	0.319	0.10287954825222
limbic	0.1291	0.330676011497649
limbic	0.1438	0.350032004389057
limbic	0.352	0.132888139580585
limbic	0.0999	0.431926808670592
limbic	0.0038	0.75141969188675
limbic	0.0129	0.47699079909912
limbic	0.6019	-0.0462299020144581
limbic	0.9475	-0.267497175037556
limbic	0.8379	-0.166580770156607
limbic	0.7323	-0.0920328983442728
limbic	0.4097	0.0467744149816924
limbic	0.5091	-0.00918162474561468
limbic	0.4846	0.0136886708420043
limbic	0.6655	-0.107844292937239
limbic	0.9547	-0.309624528291789
limbic	0.8435	-0.239287828426497
limbic	0.806	-0.190279921550067
limbic	0.9672	-0.53102058058267
limbic	0.8343	-0.299152325247076
limbic	0	23.4324706138595
limbic	0	7.4325438269874
limbic	0.1348	0.239017448582447
limbic	0.4477	0.0424225325298171
limbic	0.3869	0.0853936414567293
limbic	0.4725	0.0114284216163822
limbic	0.1581	0.216427656860745
limbic	0.7159	-0.0981338331524891
limbic	0.3652	0.0758201990322711
limbic	0.2554	0.124802123847201
limbic	0.6738	-0.0860689260784385
limbic	0.6894	-0.0942348703132511
limbic	0.9617	-0.386857303479423
limbic	0.8042	-0.185239076347852
limbic	0.8433	-0.195155402787958
limbic	0.9872	-0.38391451650684
limbic	0.6091	-0.0755918432831109
limbic	0.8061	-0.152834529312115
limbic	0.2291	0.248035914415476
limbic	0.4328	0.0536970910434857
limbic	0.6007	-0.0737884321285681
limbic	0.6635	-0.097654946133238
limbic	0.9382	-0.315419839632123
limbic	0.808	-0.20130074067192
limbic	0.5381	-0.0185655045541082
limbic	0.101	0.262985777064417
limbic	0.7541	-0.216262241114645
limbic	0.5837	-0.0552529331838026
limbic	0.9348	-0.454630253491483
limbic	0.9461	-0.371238007761519
limbic	0.9582	-0.591010315839737
limbic	0.9809	-0.555308584926949
limbic	0.9376	-0.444810507619418
limbic	0.8883	-0.302929522994421
limbic	0	2.48806821593096
limbic	0.3065	0.0952442962261193
limbic	0.6587	-0.0870164418787358
limbic	0.4268	0.0420096081517256
limbic	0.7837	-0.195259287376987
limbic	0.728	-0.127247210532892
limbic	0.8222	-0.164781276998419
limbic	0.9386	-0.320056408331705
limbic	0.9683	-0.410288731375602
limbic	0.8147	-0.192484807475518
limbic	0.7334	-0.157659002787166
limbic	0.4679	0.025139078699389
limbic	0.8044	-0.190425987149973
limbic	0.343	0.183881761550295
limbic	0.7932	-0.16629764405903
limbic	0.9008	-0.220955975918641
limbic	0.1417	0.252200832545669
limbic	0.1664	0.240232225712443
limbic	0.4783	0.0130027601994862
limbic	0.482	0.00363045201660084
limbic	0.8919	-0.232936082491318
limbic	0.9715	-0.300338921365718
limbic	0.9886	-0.386671198598965
limbic	0.9334	-0.295924279292945
limbic	0.9031	-0.294708817268382
limbic	0.5917	-0.0285778342039859
limbic	0.6457	-0.13165954577245
limbic	0.7137	-0.259773295049374
limbic	0.7817	-0.296576610144114
limbic	0.6274	-0.11247850880159
limbic	0.6604	-0.152397162066241
limbic	0.9473	-0.242027462791097
limbic	0.421	0.0476725060926093
limbic	0.3144	0.114392218572525
limbic	0.825	-0.498381421554411
limbic	0.8747	-0.55873233402561
limbic	0.8468	-0.477087394466024
limbic	0.4652	0.0176103764408715
limbic	0.4066	0.0494888735555401
limbic	0.002	1.11490090031343
limbic	0.3106	0.127318132516677
limbic	0.7938	-0.270727963600885
limbic	0.794	-0.323541669517962
limbic	0.8293	-0.310253941165847
limbic	0.7947	-0.267177872144929
limbic	0.9171	-0.522843614220459
limbic	0.8172	-0.133062657918373
limbic	0.7666	-0.130682288054722
limbic	0.9836	-0.319358024824088
limbic	0.3979	0.0622559737807895
limbic	0.3129	0.157392331819488
limbic	0.9363	-0.29218003658098
limbic	0.8914	-0.22668621114026
limbic	0.3087	0.106852162937475
limbic	0.5556	-0.317029779663457
limbic	0.8586	-0.243153368081881
limbic	0.5508	-0.0293824816354057
limbic	0.9392	-0.31111067603897
limbic	0.9382	-0.276977516333198
limbic	0.8507	-0.410161357850309
limbic	0.8943	-0.484365428643511
limbic	0.9089	-0.390958321366522
limbic	0.7725	-0.519331082549107
limbic	0.535	-0.01417849180487
limbic	0.2668	0.141784750211451
limbic	0.8425	-0.316861556802349
limbic	0.8159	-0.1540005542542
limbic	0.8584	-0.243776761441001
limbic	0.9599	-0.346004214465677
limbic	0.6014	-0.0705351133931681
limbic	0.6069	-0.0719983235855729
limbic	0.6103	-0.0655391181879372
limbic	0.0182	0.403805332544335
limbic	0.5298	-0.0188272583333988
limbic	0.4178	0.0407958795255872
limbic	0.9181	-0.281442571086901
limbic	0.8201	-0.211328537321083
limbic	0.9795	-0.299795739310407
limbic	0.2173	0.122204382948256
limbic	0.4888	0.00755588020635511
limbic	0.8107	-0.19073068894542
limbic	0.9179	-0.192419251902851
limbic	0.8666	-0.196746088487126
limbic	0.4279	0.0516373642797432
limbic	0.6542	-0.106867610287058
limbic	0.8977	-0.278149168779619
limbic	0.8327	-0.193533697573364
limbic	0.0935	0.259961529533944
limbic	0.4334	0.0522962466537358
limbic	0.6114	-0.0627219464002928
limbic	0.7185	-0.100687279189646
limbic	0.6684	-0.083708783264589
limbic	0.9965	-0.531971309998597
limbic	0.9994	-0.699730778561979
limbic	0.9819	-0.618524104987471
limbic	0.9974	-0.652844574138333
limbic	0.9976	-0.699480087612278
limbic	0.9541	-0.593811318211151
limbic	0.9416	-0.551922191729352
limbic	0.9874	-0.773711335849495
limbic	0.9382	-0.621450416660199
limbic	0.9751	-0.492430136167404
limbic	0.9999	-0.757944689979668
limbic	0.9772	-0.654995270884822
limbic	0.9786	-0.664162027461125
limbic	0.9898	-0.509929537217443
limbic	0.8635	-0.273647697751845
limbic	0.9979	-0.749492618610543
limbic	0.9697	-0.546286312450039
limbic	0.9892	-0.872297066597537
limbic	0.9887	-0.856443431985703
limbic	0.9948	-0.477398586451689
limbic	0.968	-0.44466317541566
limbic	0.0105	0.93715046071715
limbic	0	29.5483137565076
limbic	0	9.60427830034726
limbic	0.9592	-0.453417413141433
limbic	0.8923	-0.263682451507198
limbic	0.9753	-0.397276352810402
limbic	0.9833	-0.332145140196643
limbic	0.9847	-0.52198870546777
limbic	0.9511	-0.471742741196773
limbic	0.9438	-0.39844425836315
limbic	0.9702	-0.550044552570877
limbic	0.9665	-0.574228801287881
limbic	0.969	-0.606025678011721
limbic	0.9889	-0.572669128149595
limbic	0.9986	-0.687266989180793
limbic	0.9906	-0.440559697626968
limbic	0.9502	-0.387538825423861
limbic	0.7389	-0.211107601015418
limbic	0.9839	-0.580228719124042
limbic	0.8944	-0.279581219041066
limbic	0.4442	0.0339585346097575
limbic	0.4931	0.0043184491940802
limbic	0.7643	-0.155326023209829
limbic	0.8493	-0.171798554310967
limbic	0.9876	-0.412988896502075
limbic	0.8873	-0.349490546512817
limbic	0.9886	-0.47514604415796
limbic	0.9949	-0.513474356273177
limbic	0.9654	-0.382691974993443
limbic	0.6826	-0.136940640086435
limbic	0.7432	-0.203173143256047
limbic	0.4391	0.0301624213924221
limbic	0.9079	-0.32598470070477
limbic	0.6833	-0.081829155919499
limbic	0.8915	-0.252757680332379
limbic	0.6693	-0.121376885797116
limbic	0.8864	-0.309855049204789
limbic	0.986	-0.415813624615027
limbic	0.6435	-0.118294224263481
limbic	0.7597	-0.207734030162657
limbic	0.9435	-0.382403034922019
limbic	0.9136	-0.263415547844846
limbic	0.871	-0.159902958777409
limbic	0.9886	-0.386776234187452
limbic	0.8625	-0.149628993026518
limbic	0.9911	-0.344651572279521
limbic	0.5251	-0.00832193811755444
limbic	0.9981	-0.476748245469892
limbic	0.9974	-0.47644981635743
limbic	0.9884	-0.464490891854261
limbic	0.9917	-0.519934921496669
limbic	0.9215	-0.335613923357716
limbic	0.9617	-0.544861674796311
limbic	0.9894	-0.566013825295878
limbic	0.9612	-0.478804885217213
limbic	0.9774	-0.599195678754207
limbic	0.9538	-0.485108404816773
limbic	0.8549	-0.262735604279771
limbic	0.7854	-0.175385416516017
limbic	0.501	-0.00415643851927971
limbic	0.7556	-0.423712424070886
limbic	0.7951	-0.577832852347028
limbic	0.6796	-0.241540698719475
limbic	0.2293	0.215309127307433
limbic	0.7024	-0.337239711938972
limbic	0.6789	-0.197855661536753
limbic	0.6509	-0.0800866399093916
limbic	0.5646	-0.0277808963746256
limbic	0.9593	-0.359859756859408
limbic	0.9201	-0.389227488028608
limbic	0.4961	0.00288852754435642
limbic	0.9058	-0.423209210249312
limbic	0.4356	0.0324789016917488
limbic	0.5755	-0.0465892478228737
limbic	0.5043	-0.00465702539540802
limbic	0.6048	-0.0629170930147726
limbic	0.7267	-0.341071143275882
limbic	0.749	-0.215443666755182
limbic	0.651	-0.117223990591773
limbic	0.5568	-0.0681509328526709
limbic	0.4564	0.056655379177639
limbic	0.861	-0.351433606529506
limbic	0.9289	-0.418252175001941
limbic	0.8869	-0.276968364161055
limbic	0.6645	-0.0904314639746059
limbic	0.3799	0.0812672527083422
limbic	0.41	0.0317596478438373
limbic	0.1414	0.198570433273459
limbic	0.9772	-0.301529204760542
limbic	0.9427	-0.403530532240357
limbic	0.9723	-0.365991562660427
limbic	0.9174	-0.453071200224338
limbic	0.8294	-0.310395708861572
limbic	0.5471	-0.0366916628828658
limbic	0.6546	-0.0926930049666835
limbic	0.8171	-0.184448246339935
limbic	0.9485	-0.275846523162083
limbic	0.9866	-0.383704673748264
limbic	0.6425	-0.0999153354756057
limbic	0.7274	-0.121041841282045
limbic	0.6911	-0.0904437102951277
limbic	0.4577	0.0219513727179468
limbic	0.8035	-0.158818668109854
limbic	0.4249	0.0349425667913563
limbic	0.8753	-0.335859889768517
frontoparietal	0.6963	-0.0841222762672252
frontoparietal	0.4367	0.0337806662444313
frontoparietal	0.2848	0.131221013630565
frontoparietal	0.2894	0.123392228147204
frontoparietal	0.0776	0.301897700076851
frontoparietal	0.1988	0.189261390258795
frontoparietal	0.206	0.139337048790588
frontoparietal	0.1033	0.251087973219553
frontoparietal	0.577	-0.0280560470016922
frontoparietal	0.8403	-0.140668612937605
frontoparietal	0.3653	0.0900536973583983
frontoparietal	0.3354	0.103744013481265
frontoparietal	0.5433	-0.0196385015764921
frontoparietal	0.7369	-0.114444236503497
frontoparietal	0.4325	0.0379915001421114
frontoparietal	0.0099	0.590365105044768
frontoparietal	0.0073	0.665240026814707
frontoparietal	0.0095	0.711478642666584
frontoparietal	0.4547	0.0188267692427799
frontoparietal	0.3304	0.123933157369613
frontoparietal	0.8382	-0.1738288811074
frontoparietal	0.5629	-0.0554182894825417
frontoparietal	0.3724	0.120215109608479
frontoparietal	0.5849	-0.0808948876000908
frontoparietal	0.6471	-0.104271263492145
frontoparietal	0.2124	0.324052676773745
frontoparietal	0.1222	0.889800966021028
frontoparietal	0.2483	1.24407685786501
frontoparietal	0.0962	1.29609553650009
frontoparietal	0.4198	0.0719412845703724
frontoparietal	0.3218	0.523326256257781
frontoparietal	0.5232	-0.0295221315523869
frontoparietal	0.1492	0.655661284185926
frontoparietal	0.6722	-0.230950052078043
frontoparietal	0.381	0.128434755146145
frontoparietal	0.4285	0.0373754589405944
frontoparietal	0.3852	0.0611809283188844
frontoparietal	0.626	-0.045515994125004
frontoparietal	0.7114	-0.0771868101332864
frontoparietal	0.3836	0.0646145350758858
frontoparietal	0.0243	0.423246777497423
frontoparietal	0.3926	0.0768374199059647
frontoparietal	0.1865	0.403825828609921
frontoparietal	0.3446	0.177334827743416
frontoparietal	0.4838	0.00872754948802679
frontoparietal	0.1994	0.238814052265771
frontoparietal	0.0768	0.50066005482628
frontoparietal	0.6923	-0.111524579611694
frontoparietal	0.9354	-0.219810486042236
frontoparietal	0.8042	-0.126791214638767
frontoparietal	0.2207	0.165906927339594
frontoparietal	0.2841	0.305834004182745
frontoparietal	0.3673	0.142735099141791
frontoparietal	0.3477	0.144119757921558
frontoparietal	0.6257	-0.0682708191257199
frontoparietal	0.3428	0.0965846892823177
frontoparietal	0.7022	-0.238319163545448
frontoparietal	0.5886	-0.0586526482190555
frontoparietal	0.9189	-0.32121000932194
frontoparietal	0.6711	-0.119029689615609
frontoparietal	0.0782	0.605778354686686
frontoparietal	0.1385	0.341606910096436
frontoparietal	0.0888	0.295138829798713
frontoparietal	0.5388	-0.0155688261487438
frontoparietal	0.0788	0.232342201139581
frontoparietal	0.9588	-0.56040372386259
frontoparietal	0.9422	-0.494213431624156
frontoparietal	0.6978	-0.227660585863955
frontoparietal	0.811	-0.215307271935393
frontoparietal	0.8647	-0.212153429724968
frontoparietal	0.9162	-0.192535472186784
frontoparietal	0.6757	-0.0557320279468509
frontoparietal	0.8079	-0.140193485489227
frontoparietal	0.7399	-0.101529601909395
frontoparietal	0.2642	0.152938555160008
frontoparietal	0.3989	0.0363173984344674
frontoparietal	0.5994	-0.0419832189342476
frontoparietal	0.6224	-0.0471427288317087
frontoparietal	0.0824	0.324155061961956
frontoparietal	0.9212	-0.246071177769263
frontoparietal	0.8252	-0.151273928139759
frontoparietal	0.36	0.0730182012509459
frontoparietal	0.3156	0.117278614622737
frontoparietal	0.1858	0.243242998571639
frontoparietal	0.3702	0.0727782022432932
frontoparietal	0.0153	0.578847151140605
frontoparietal	0.6019	-0.157094497755006
frontoparietal	0.5689	-0.11613922891522
frontoparietal	0.5781	-0.0834245016253667
frontoparietal	0.8811	-0.491594198752052
frontoparietal	0.9914	-0.559546533292843
frontoparietal	0.6757	-0.156264533377374
frontoparietal	0.9286	-0.355728843242185
frontoparietal	0.4846	0.00798804793032004
frontoparietal	0.5312	-0.0415198924981326
frontoparietal	0.4993	-0.00701444549978036
frontoparietal	0.8598	-0.252040773327852
frontoparietal	0.581	-0.0885887578145086
frontoparietal	0.552	-0.0679978645114983
frontoparietal	0.5098	-0.0181412021926805
frontoparietal	0.0986	0.429973214986209
frontoparietal	0.2594	0.290414581667844
frontoparietal	0.2445	0.312665778244593
frontoparietal	0.6805	-0.15169632341613
frontoparietal	0.4598	0.0464124066222511
frontoparietal	0.4838	0.0111690695496254
frontoparietal	0.8261	-0.231342823368434
frontoparietal	0.8176	-0.216717985636093
frontoparietal	0.4404	0.0284077896689803
frontoparietal	0.1874	0.151280160210569
frontoparietal	0.6	-0.0334023608281574
frontoparietal	0.5367	-0.018605991484051
frontoparietal	0.1395	0.187958412917439
frontoparietal	0.1842	0.139279116199539
frontoparietal	0.1398	0.143775718939871
frontoparietal	0.3148	0.110470941786761
frontoparietal	0.7622	-0.118789229912752
frontoparietal	0.479	0.0079705845499094
frontoparietal	0.7413	-0.176580049163549
frontoparietal	0.2534	0.134741401445058
frontoparietal	0.433	0.0340621861835328
frontoparietal	0.4662	0.0155229947421149
frontoparietal	0.6825	-0.0696439351677491
frontoparietal	0.1409	0.349359998737509
frontoparietal	0.2299	0.174049224778321
frontoparietal	0.5541	-0.025582496619369
frontoparietal	0.0229	0.569650306082975
frontoparietal	0.0336	0.43999591988153
frontoparietal	0.1873	0.223808900986705
frontoparietal	0.0108	0.78417665965758
frontoparietal	0.1504	0.21313392943397
frontoparietal	0.1332	0.293011518705192
frontoparietal	0.8725	-0.195351485817864
frontoparietal	0.188	0.334387619686539
frontoparietal	0.0459	0.427280790038857
frontoparietal	0.325	0.0735783968618706
frontoparietal	0.0103	0.571861581328818
frontoparietal	0.0199	0.538199085864582
frontoparietal	0.0001	1.15442390670741
frontoparietal	0.2854	0.103839339045842
frontoparietal	0.1991	0.252935126781904
frontoparietal	0.1411	0.238417746184006
frontoparietal	0.3399	0.0759050788153619
frontoparietal	0.884	-0.21896040048342
frontoparietal	0.0738	0.525513006886845
frontoparietal	0.4555	0.0312057116786089
frontoparietal	0.2342	0.233152182831016
frontoparietal	0.4328	0.0376313451750858
frontoparietal	0.0729	0.268641588548099
frontoparietal	0.0207	0.702136188871073
frontoparietal	0.1514	0.271877757038889
frontoparietal	0.0195	0.599203825697829
frontoparietal	0.9536	-0.224289864321868
frontoparietal	0.9675	-0.296155409358463
frontoparietal	0.5906	-0.0384484859594521
frontoparietal	0.558	-0.0218909129455891
frontoparietal	0.1497	0.257481084896898
frontoparietal	0.5841	-0.0493031927344042
frontoparietal	0.7277	-0.16477657471782
frontoparietal	0.7872	-0.137913881179326
frontoparietal	0.1489	0.215298690535057
frontoparietal	0.5735	-0.0367360130399134
frontoparietal	0.5971	-0.05139431670918
frontoparietal	0.8603	-0.207444876179602
frontoparietal	0.6421	-0.0807620165382279
frontoparietal	0.4506	0.0171527345667286
frontoparietal	0.4763	0.0129481697778828
frontoparietal	0.7872	-0.166104521176781
frontoparietal	0.624	-0.125012253939045
frontoparietal	0.5526	-0.029134443386404
frontoparietal	0.8417	-0.143013817776726
frontoparietal	0.7643	-0.122495163206834
frontoparietal	0.8573	-0.161339432880742
frontoparietal	0.4275	0.0404629228323472
frontoparietal	0.9368	-0.226694210367631
frontoparietal	0.8743	-0.18384717000139
frontoparietal	0.6823	-0.0920021622759487
default	0.7555	-0.189368938435265
default	0.4721	0.063245436320551
default	0.5586	-0.0524395569090446
default	0.5291	-0.0415622490802524
default	0.7467	-0.230849569677759
default	0.7418	-0.253139779991505
default	0.524	-0.0379587090835118
default	0.4984	-0.00269101847304754
default	0.4136	0.058042465271481
default	0.54	-0.02733992411191
default	0.4602	0.0352954219348522
default	0.7619	-0.25255255541769
default	0.2036	0.229455706135842
default	0.184	0.315192725967101
default	0.2935	0.217855329676917
default	0.0734	0.503130940215625
default	0.3029	0.288325482467142
default	0.4004	0.127934601455941
default	0.0958	0.644085417324378
default	0.0326	0.676434477777395
default	0.0871	0.706780359045369
default	0.0022	1.50010731580683
default	0.2358	0.316660547518922
default	0.4807	0.0117736478646719
default	0.3711	0.124512514400467
default	0.2434	0.243043926760682
default	0.2636	0.233816869900858
default	0.7514	-0.235433117149435
default	0.3156	0.220938516114422
default	0.5707	-0.0640425556594781
default	0.8106	-0.228694662674123
default	0.5257	-0.0205590004500468
default	0.2293	0.367586530884954
default	0.175	0.477081129308386
default	0.2017	0.38228974686033
default	0.4176	0.0474929957225501
default	0.6719	-0.0809675835271968
default	0.6062	-0.120722000357364
default	0.2823	0.352958491004931
default	0.0774	0.618128267914403
default	0.7733	-0.39191276801663
default	0.4257	0.0268899484481187
default	0.9528	-0.259708251671951
default	0.9302	-0.285138989933533
default	0.2395	0.143472732350985
default	0.3006	0.115265153455539
default	0.0404	0.336688388150831
default	0.8203	-0.133190060522061
default	0.4201	0.0290869216662448
default	0.3327	0.0678079882705596
default	0.0696	0.345894436279335
default	0.0531	0.446672646798628
default	0.1129	0.391448512394844
default	0.6667	-0.123685039083996
default	0.6584	-0.122990530313193
default	0.2446	0.287776673057165
default	0.5333	-0.0309269245919005
default	0.7148	-0.174841292262527
default	0.3255	0.167075013395396
default	0.0583	0.544642180300445
default	0.4119	0.0742557247300681
default	0.656	-0.170258178785095
default	0.3847	0.0992100049456224
default	0.2014	0.312999081367695
default	0.2029	0.190687398084675
default	0.7187	-0.163119910256899
default	0.5484	-0.0222587843837972
default	0.7355	-0.210562922491576
default	0.7643	-0.228825717542806
default	0.5429	-0.0250947635840008
default	0.8858	-0.166567675204319
default	0.737	-0.165923679182685
default	0.6981	-0.232606190714733
default	0.6452	-0.233645177430059
default	0.6431	-0.233238060697285
default	0.3554	0.062941680130695
default	0.4026	0.0507914237301572
default	0.1384	0.20544858586887
default	0.5228	-0.0107897201914905
default	0.0461	0.507225904017249
default	0.0352	0.591146895668285
default	0.21	0.207710475563461
default	0.3757	0.0532588381986825
default	0.0091	0.673974612415556
default	0.3375	0.108310329677321
default	0.3867	0.0795439328284584
default	0.6495	-0.132577604865756
default	0.7671	-0.17731957009494
default	0.0876	0.422348360396318
default	0.0646	0.401018562633113
default	0.4041	0.0727999396065162
default	0.1826	0.775797927015223
default	0.1884	0.599190644570349
default	0.3836	0.134985814713364
default	0.244	0.174780684608363
default	0.0098	1.03000742450852
default	0.0322	0.813766700954617
default	0.6206	-0.0705214673489751
default	0.6395	-0.125978503219666
default	0.5862	-0.0652743615503915
default	0.8153	-0.147929812506248
default	0.6715	-0.064615167974531
default	0.1307	0.260465171286936
default	0.4056	0.116828339650077
default	0.5372	-0.0272542102284117
default	0.0843	0.471203833070995
default	0.5232	-0.138317825199649
default	0.3241	0.227221101412793
default	0.1656	0.23711386924629
default	0.8245	-0.16610874921336
default	0.5241	-0.00852010600011499
default	0.3633	0.0786762693916938
default	0.751	-0.130455721986373
default	0.0401	0.522955064485971
default	0.2225	0.125191879266555
default	0.3495	0.0812366940371907
default	0.633	-0.0694538726280381
default	0.9212	-0.304656927218732
default	0.8725	-0.218045936491724
default	0.3998	0.0685627802921973
default	0.0362	0.734331818669863
default	0	3.63461448614187
default	0.0595	0.49670555719668
default	0.0351	0.628172036721679
default	0.0034	0.84242381664772
default	0.2952	0.130387679289562
default	0.0801	0.673795890511173
default	0.1461	0.35780530453653
default	0.3917	0.0762382805926034
default	0.5529	-0.0299863871711102
default	0.2369	0.13052382591535
default	0.2223	0.14601456749281
default	0.6335	-0.0730263454236142
default	0.6428	-0.0505467019952605
default	0.4554	0.0310011201386808
default	0.5874	-0.0727170646259264
default	0.747	-0.208895294624348
default	0.6051	-0.0437738375178047
default	0.1162	0.358662557581096
default	0.8324	-0.198000976234483
default	0.8251	-0.193348193116134
default	0.6139	-0.0976143041919674
default	0.0939	0.434513950439959
default	0.1018	0.432713451131184
default	0.1883	0.310049693322615
default	0.0952	0.417435182955361
default	0.0591	0.435347830330993
default	0.7831	-0.188020513216868
default	0.0121	0.822096742933276
default	0.0205	0.762380875421598
default	0.3562	0.0860148007139934
default	0.4235	0.0394068980836417
default	0.2738	0.0908135138320529
default	0.4871	0.01269150138075
default	0.5527	-0.0190408847539824
default	0.275	0.120682361856301
default	0.4931	0.00466106686223688
default	0.3211	0.252480945475717
default	0.1368	0.429374725599578
default	0.5604	-0.0384522050939275
default	0.6801	-0.107839159643342
default	0	5.04669986544099
default	0	2.85797065164527
default	0.1646	0.262237264627079
default	0.6106	-0.0682666716836779
default	0.8058	-0.215297692052752
default	0.4141	0.058280223960866
default	0.455	0.0843732112546103
default	0.8834	-0.334820665801583
default	0.8488	-0.291935343828666
default	0.9543	-0.32837147648607
default	0.9557	-0.245323202626762
default	0.932	-0.298407178728139
default	0.0962	0.433867041994083
default	0.44	0.0421185733102387
default	0.7676	-0.129825822524152
default	0.928	-0.265736108594731
default	0.7876	-0.156569934317328
default	0.928	-0.410772162501828
default	0.7853	-0.194306627872152
default	0.5476	-0.0287023973741739
default	0.4747	0.0138815012635372
default	0.1249	0.296760315454462
default	0.5506	-0.0407208343284348
default	0	1.96406487879782
default	0.6388	-0.0677032423712531
default	0.0827	0.490797795390079
default	0.1271	0.479642293069124
default	0.9233	-0.444278378978341
default	0.9139	-0.389459404274935
default	0.8967	-0.195556776605098
default	0.4094	0.119839665136031
default	0.1309	0.449413484340724
default	0.8077	-0.203074527435795
default	0.6742	-0.120591444285028
default	0.6326	-0.104341966300606
default	0.4556	0.0289358447105441
default	0.8189	-0.320424548547455
default	0.8867	-0.433061184457937
default	0.9424	-0.311879947427165
default	0.7246	-0.14555087246694
default	0.7513	-0.155241978881226
default	0.8341	-0.216497203370917
default	0.3952	0.0862026595714929
default	0.5531	-0.022030448311301
default	0.2135	0.204759750407903
default	0.2135	0.150170137277576
default	0.2349	0.132381097601401
default	0.2784	0.108399384036914
default	0.925	-0.285217476601203
default	0.1733	0.327371058248768
default	0.2913	0.22628256057954
default	0.6309	-0.0768871912131177
default	0	2.15261652690769
default	0	142.381585924329
default	0	50.1316391635339
default	0.0002	0.847330879370501
default	0.591	-0.0500972033438937
default	0.7342	-0.114031687921928
default	0.7435	-0.0939724007523114
default	0.6523	-0.06311531089043
default	0.9394	-0.234486192064211
default	0.2324	0.143843930161238
default	0.8333	-0.142580573655884
default	0.0424	0.398134609061768
default	0.1995	0.18158352961317
default	0	2.09760969555301
default	0	4.28355015897362
default	0	1.17397586890413
default	0.554	-0.0235066700635427
default	0.3831	0.0561147926910193
default	0.5783	-0.0346009779677663
default	0.2566	0.102249000504908
default	0.1855	0.174221380644832
default	0	1.9575465324709
default	0.0322	0.382997846652961
default	0	0.871254760555934
default	0.6485	-0.0723852667448571
default	0.6935	-0.0687419169622973
default	0.0398	0.211461549838727
default	0.298	0.117416881065712
default	0.5889	-0.0490707099025223
default	0.4379	0.0328761869726988
default	0.4612	0.0206945607764573
default	0.5976	-0.0408433362535454
default	0.5137	-0.00931126617841016
default	0.8373	-0.162419756347981
default	0.4466	0.0203623937776292
default	0.5054	-0.00681909748632659
default	0.7407	-0.15756629927078
default	0.7688	-0.131490430950326
default	0.1648	0.189230595100552
default	0.4915	0.00106504852740907
default	0.8361	-0.182094568873847
default	0.8998	-0.223917615632036
default	0.3678	0.0632139256634889
default	0.8698	-0.209795532315162
default	0.5915	-0.0371486267307022
default	0.5358	-0.0335747613380823
default	0.6639	-0.144440492403628
default	0.4948	-0.0051077917691863
default	0.6124	-0.103830823222097
default	0.8733	-0.324941960388527
default	0.5285	-0.0186411425444263
default	0.6582	-0.136388383632823
default	0.801	-0.186311384990556
default	0.9207	-0.367738441424805
default	0.8298	-0.28692283408472
default	0.9572	-0.471917456520241
default	0.9727	-0.507004296025719
default	0.9054	-0.266726366534966
default	0.9603	-0.475217387116099
default	0.9031	-0.432404593118937
default	0.7041	-0.230134876918518
default	0.7392	-0.274160382132157
default	0.2315	0.175836941062799
default	0.8521	-0.193866442833647
default	0.9797	-0.505660851969433
default	0.7974	-0.184531142479684
default	0.9491	-0.306081866593792
default	0.8992	-0.231362998778838
default	0.7189	-0.132038266141098
default	0.7808	-0.156539641121932
default	0.8359	-0.161433716717046
default	0.9978	-0.442158768295881
default	0.9341	-0.241869831659567
default	0.3626	0.0768605193416798
default	0.1042	0.231035718510703
default	0.2627	0.0926491316990352
default	0.4247	0.0362376709816199
default	0.5478	-0.0189406903084534
default	0.5295	-0.0195456872580408
default	0.7458	-0.136362696444605
default	0.9816	-0.356301227736025
default	0.841	-0.191842449105363
default	0.997	-0.38620289121415
default	0.1135	0.170754636208174
default	0.6543	-0.057087964712208
default	0.4777	0.0085246871674507
default	0.8515	-0.192916234485282
default	0.8415	-0.16590373316222
default	0.9344	-0.236411919073996
default	0.9672	-0.240733997266515
default	0.8299	-0.165453545337359
default	0.5765	-0.0376221562217087
default	0.7991	-0.153549074643367
default	0.8547	-0.169612403114893
default	0.8317	-0.176785984992908
default	0.427	0.0309435862988181
default	0.53	-0.0124799229817119
default	0.8707	-0.217692504511235
default	0.6646	-0.113012529875212
default	0.1586	0.310862945301595
default	0.3011	0.134484058372117
default	0.8441	-0.183017123865478
default	0.1887	0.214759021950948
default	0.1956	0.203532405232061
default	0.055	0.435794154200839
default	0.3023	0.0968733465473837
default	0.1906	0.189418777181422
default	0.0484	0.309272249221811
default	0.5716	-0.0329860485887921
default	0.374	0.0526576709346307
default	0.6807	-0.0782668134916934
default	0.8651	-0.185353067585931
default	0.4863	0.007074700997173
default	0.4422	0.0220799896238841
default	0.2459	0.154260291697458
default	0.3266	0.0810696814998388
default	0.0803	0.285583089802565
default	0.0249	0.783212509782807
default	0.0066	0.645650198220635
default	0.1733	0.289998613893599
default	0.0826	0.462872160337539
default	0.0302	0.612088052827974
default	0.2574	0.159699291440418
default	0.2593	0.131069488834409
default	0.1713	0.232475647246587
default	0.0143	0.515112944379786
default	0.0398	0.410154442250393
default	0.9647	-0.827260905808334
default	0.9527	-0.837214922181748
default	0.0126	0.757394627280901
default	0.5386	-0.0218469942184243
default	0.4856	0.00484547130580615
default	0.1014	0.314329922157626
default	0.0575	0.414314457889401
default	0.0009	0.930720151238507
default	0.3265	0.12285106340113
default	0.0102	0.726739320065051
default	0.0256	0.69945606319716
default	0.0283	0.698293285361635
default	0.3295	0.120901643525269
default	0.3458	0.101338432053965
default	0.0287	0.436876356404278
default	0.7028	-0.1081997543545
default	0.0026	0.872449474905043
default	0.0095	0.81312400951199
default	0.3526	0.0777385244558255
default	0.3249	0.0673585262856558
default	0.0004	1.18112189423525
default	0.0175	0.616350267730414
default	0.1832	0.183452914769534
default	0.252	0.126323029872137
default	0.3929	0.0692615028861086
default	0.4899	0.00726179556846041
default	0.0058	0.760592055653859
default	0.0023	1.39547630643928
default	0.0123	1.0189228345045
default	0.012	1.03698555105683
default	0.9033	-0.317891727098135
default	0.7353	-0.152308662483196
default	0.3707	0.0456876527833048
default	0.0803	0.448143621670511
default	0.086	0.345621705206275
default	0.3948	0.0991740945750841
default	0.5851	-0.130698085556664
default	0.3514	0.111511556252256
default	0.0836	0.618475083338723
default	0.1291	0.240756494659112
default	0.3182	0.0973932225012184
default	0.5339	-0.0125728031983957
default	0.3971	0.0496127160501785
default	0.7488	-0.102091982286948
default	0.0095	0.758696476880075
default	0.413	0.0406728156756442
default	0.1382	0.463346279181176
default	0.1087	0.362738258072214
default	0.293	0.126645633582563
default	0.2362	0.183659429711861
default	0.1878	0.210715979331539
default	0.8623	-0.192082504318879
default	0.9035	-0.233687927342619
default	0.7872	-0.114275293023476
default	0.6501	-0.0765741635833221
default	0.967	-0.280927562312951
default	0.973	-0.313563691653155
default	0.5907	-0.077048609548322
default	0.3185	0.110390146271802
default	0.8381	-0.291273726816827
default	0.3837	0.0639362633442451
default	0.4609	0.0266286099377195
default	0.4546	0.0337244146726059
default	0.0765	0.198432858428278
default	0.8189	-0.212071442714991
default	0.824	-0.202732408262825
default	0.8857	-0.223466579156685
default	0.8084	-0.146439389992084
default	0.8557	-0.18835734105181
default	0.9839	-0.35115810233512
default	0.8594	-0.218999310451426
default	0.3843	0.0568795469566441
default	0.6745	-0.0974503339704258
default	0.7297	-0.125363439326908
default	0.843	-0.190616819503891
default	0.598	-0.0571555370371202
default	0.642	-0.0835162271343293
default	0.4025	0.0630567392060053
default	0.3662	0.103811915690788
default	0.2489	0.151226127391714
default	0.8728	-0.297722615883956
default	0.5324	-0.0246118146794834
default	0.5047	-0.000709924167715204
default	0.6459	-0.106781017491035
default	0.2766	0.134847409402932
default	0.5699	-0.0318687915909895
default	0.1433	0.309582755911015
default	0.1515	0.221171287451284
default	0.2106	0.183556961125731
default	0.5363	-0.0150061293596313
default	0.9216	-0.288196034431696
default	0.952	-0.243704551732751
default	0.8396	-0.320400812808232
default	0.6203	-0.0997279275231185
default	0.6262	-0.0729480847740892
default	0.3429	0.10162749627815
default	0.6915	-0.0859540049239137
default	0.673	-0.152194892939937
default	0.6884	-0.154747266242263
default	0.6136	-0.0950807672595039
default	0.7903	-0.160471477999573
default	0.6172	-0.0570088498136826
default	0.5728	-0.0298580634092673
default	0.2227	0.141060675976983
default	0.6772	-0.0987440456991878
default	0.7989	-0.167842708977076
default	0.8628	-0.179869700012675
default	0.9879	-0.263854711629347
default	0.6418	-0.0880168017281635
default	0.8309	-0.18541451862767
default	0.9398	-0.513536122897697
default	0.5671	-0.0438832039910881
default	0.8558	-0.321018229399102
default	0.884	-0.273567600052117
default	0.9264	-0.23887324309363
default	0.5627	-0.0306260820142475
default	0.1638	0.215517719574422
default	0.4918	0.00475656285480608
default	0.5197	-0.00773478653370552
default	0.2441	0.158983949601058
default	0.0821	0.298683839043135
default	0.7185	-0.117722551633951
default	0.4486	0.0284557812746977
default	0.4263	0.077310498187299
default	0.5981	-0.0611428467968792
default	0.8777	-0.227237036518053
default	0.7162	-0.0798192254273395
default	0.0131	0.606270467480344
default	0.1139	0.224670338203967
default	0.3744	0.0767162705912292
default	0.7045	-0.112179857351202
default	0.4789	0.0213656022522155
default	0.2125	0.222204975524464
default	0.7345	-0.235078474876883
default	0.2557	0.146723872400886
default	0.7318	-0.192592655859256
default	0.5517	-0.48661272599694
default	0	2.95546912841041
default	0	7.84562839530219
default	0	2.62424325329217
default	0.5816	-0.203474927829798
default	0.5303	-0.0114611446412293
default	0.6063	-0.0514479739624996
default	0.6682	-0.113413473868325
default	0.6745	-0.0758658133227238
default	0.8553	-0.301951724790151
default	0.9705	-0.338296875308847
default	0.0948	0.358175272469322
default	0.875	-0.224567379843817
default	0.698	-0.121476195945585
default	0.651	-0.0981872506213199
default	0.9154	-0.385839750933283
default	0.9022	-0.36924085919535
default	0.9188	-0.417573419896317
default	0.4724	0.0140767049469932
default	0.6288	-0.095619746489884
default	0.8525	-0.245778472197302
default	0.7805	-0.184793634800522
default	0.4152	0.0539429709752588
default	0.4749	0.0155716034286362
default	0.7756	-0.14137371415902
default	0.8262	-0.172500174018665
default	0.7918	-0.145671771280136
default	0.1762	0.14832925071366
default	0.248	0.149465985323729
default	0.1214	0.321435969470291
default	0.7628	-0.131307790561422
default	0.5166	-0.0117401415149105
default	0.3946	0.0567969660327305
default	0.6164	-0.0767173796273063
default	0.9027	-0.204957475029878
default	0.279	0.106698116540964
default	0.6166	-0.0614572094971237
default	0.7874	-0.128691298989955
default	0.1661	0.404103355403581
default	0.2155	0.214308825931526
default	0.2113	0.234579320488139
default	0.3889	0.0579310950347565
default	0.2364	0.127006283972457
default	0.8974	-0.188104297164169
default	0.1066	0.301073429127747
default	0.4128	0.0583221531866449
default	0.0827	0.30295844846176
default	0.8704	-0.211598836713823
default	0.6928	-0.105178267577238
default	0.9641	-0.373521396190778
default	0.9922	-0.73285081336124
default	0.9903	-0.723431845464655
default	0.9909	-0.526341328141107
default	0.991	-0.523138618332846
default	0.7177	-0.287995208978666
default	0.6645	-0.236277369681456
default	0.9114	-0.382898237233868
default	0.9906	-0.501210313829558
default	0.9955	-0.592680985186506
default	0.9235	-0.365986188562648
default	0.9502	-0.380910015215716
default	0.9697	-0.534655189037702
default	0.9833	-0.469172070425843
default	0.9813	-0.464725824445098
default	0.9835	-0.527032877386892
default	0.9968	-0.609774878597814
default	0.9918	-0.692938281703801
default	0.9828	-0.673431815069501
default	0.9839	-0.751266626652264
default	0.989	-0.664980689193274
default	0.9878	-0.522413632272938
default	0.982	-0.639063263174237
default	0.9367	-0.535450322248296
default	0.9117	-0.600996791889462
default	0.9326	-0.402035827354919
default	0.9862	-0.584198335172433
default	0.9589	-0.49215546033122
default	0.5634	-0.0596840281670634
default	0.6628	-0.233237158370096
default	0.6847	-0.112485316385213
default	0.945	-0.326759063883232
default	0.979	-0.287643674210374
default	0.9713	-0.324720821325295
default	0.9991	-0.453413442694953
default	0.6475	-0.0794173898407108
default	0.0048	0.613961551674043
default	0.0067	0.715722915667195
default	0.8958	-0.216212001461929
default	0.9991	-0.547862194016119
default	0.9537	-0.284478285815126
default	0.9113	-0.320299604824144
default	0.9957	-0.567676288858924
default	0.9979	-0.615193483667326
default	0.5892	-0.0864350268084423
default	0.2891	0.151267599603319
default	0.0754	0.274028760305851
default	0.3913	0.0659556251453144
default	0.4679	0.0200360697541402
default	0.1805	0.222627614893071
default	0.8207	-0.141508774805206
default	0.2168	0.211516525119719
default	0.9133	-0.223782732932652
default	0.0584	0.345030691609817
default	0	1.89117086034722
default	0.0868	0.284135584741282
default	0.058	0.397733862889541
default	0.0994	0.336421493869942
default	0.0131	0.728995839144148
default	0.8731	-0.440270829780262
default	0.6597	-0.177150227382842
default	0	15.7436997059089
default	0	2.46783305582888
default	0.737	-0.091779095886434
default	0.6538	-0.0757186127618996
default	0.812	-0.122912695970916
default	0.6995	-0.0875748506620327
default	0.5844	-0.047048598843321
default	0.7905	-0.166249111237685
default	0.7273	-0.145218216869316
default	0.1383	0.241690298840886
default	0.6907	-0.0822619513065108
default	0.4574	0.033466954396183
default	0.054	0.287826568594155
default	0.5299	-0.0219840140889359
default	0.4668	0.0192944587247414
default	0.2844	0.106418151470525
default	0.9771	-0.38104812167355
default	0.9868	-0.365917305581387
default	0.2741	0.138756927170208
default	0.8765	-0.236370961061123
default	0.8431	-0.172272946962258
default	0.7551	-0.130542248574661
default	0.3175	0.173195025290416
default	0.0393	0.379311912305841
default	0.8869	-0.234110868189566
default	0.5741	-0.0362937917153926
default	0.4891	0.00382054979525059
default	0.2168	0.18962089260642
default	0.5245	-0.0147524823930697
default	0.3817	0.147642618035038
default	0.1627	0.895021889682777
default	0.3765	0.140073187930664
default	0.4281	0.0379051547882157
default	0.1648	0.267703350623018
default	0.1398	0.246105168672091
