# Supplementary material for: Multisensory flicker modulates widespread brain networks and reduces interictal epileptiform discharges
Source: Nat Commun. 2024 Apr 11;15:3156. doi: 10.1038/s41467-024-47263-y (PMC11009358; doi:10.1038/s41467-024-47263-y)
Supplement: Supplementary file 4 — Source Data [file 41467_2024_47263_MOESM4_ESM.zip › Source Data New Corrected/Figure_4D_3.csv]

SPEP_sig	flicker_sig
0.04	0.011
0	0.014
0.046	0.0094
0.002	0.0374
0	0
0	0
0	0
0	0
0.004	0.0052
0	0.033
0.002	0.0012
0	0
0	0
0	0
0	0
0	0.0087
0	0.0004
0	0
0	0
0	0.0031
0.002	0.0045
0.026	0.0355
0.014	0
0	0
0	0
0	0
0	0
0.002	0.0435
0.046	0.0205
0	0.0373
0	0.0204
0	0.0451
0	0.0064
0	0
0	0
0	0
0	0
0	0.0076
0	0.0005
0	0.0329
0.002	0
0	0
0	0
0.024	0.0191
0.026	0.0238
0.028	0.0273
0.022	0.0077
0	0.0401
0.028	0.0093
0	0.0001
0.02	0.0229
0.034	0
0.038	0
0.002	0.0036
0.004	0.0404
0	0
0	0
0.008	0.0254
0	0
0.004	0
0.042	0.0246
0	0
0	0
0	0
0	0
0	0
0	0
0	0
0	0.0432
0.002	0.0186
0	0
0	0
0	0
0	0
0.002	0
0	0
0	0
0	0
0	0
0	0
0	0.005
0	0.0001
0	0
0	0
0	0
0	0
0	0
0	0
0.008	0.049
0	0
0	0
0.046	0.0126
0	0
0	0
0	0
0	0.0052
0	0.0002
0	0.0003
0.034	0
0.002	0
0	0
0	0
0	0
0	0
0	0
0	0
0	0
0	0.0241
0	0.0277
0	0
0	0
0	0
0	0
0.018	0
0	0
0	0
0	0
0	0
0	0
0.012	0.0002
0	0
0	0
0	0
0	0
0	0
0	0
0	0
0.026	0.0011
0.048	0.0001
0.006	0.0309
0.006	0.0099
0	0
0	0
0	0.005
0	0.0025
0	0.022
0	0.037
0	0.0229
0	0
0	0
0	0
0.004	0.0002
0	0
0	0
0	0
0	0.0002
0	0.0052
0	0.0241
0	0.0315
0	0
0	0
0	0
0	0
0	0
0	0
0	0
0	0
0	0
0	0
0	0
0	0
0	0
0	0
0	0
0	0
0	0
0	0
0	0.0395
0.012	0.0006
0.002	0.0003
0.01	0.0055
0	0
0	0
0	0
0	0
0	0
0	0
0	0
0	0.027
0	0
0	0.0003
0	0
0.042	0.0169
0.01	0.0052
0.036	0.0165
0	0.0015
0	0.0221
0.008	0.0303
0.014	0
0	0.0043
0	0
0	0.0473
0	0.0397
0	0.0255
0	0.0478
0	0
0	0.0006
0	0.0483
0.006	0.0025
0.002	0.0046
0	0
0	0.0079
0	0.0018
0	0.032
0	0.0009
0.022	0.0103
0	0
0	0
0	0
0	0.0002
0	0
0	0
0	0
0	0.006
0	0.0085
0	0.0196
0	0
0	0
0	0
0	0
0	0
0	0
0	0.0001
0	0
0	0
0	0
0	0
0	0
0	0
0	0
0	0
0	0
0	0
0	0
0	0.008
0	0.0143
0	0.0002
0	0
0	0.0001
0	0.0015
0.01	0.0003
0	0.0101
0	0.0361
0	0
0	0
0	0
0	0
0	0
0	0
0	0.0089
0	0
0	0.0001
0.002	0
0	0.0062
0	0.0028
0.012	0
0.046	0.0464
0.018	0.0332
0	0.0137
0	0.033
0	0.0411
0	0.0131
0	0.0116
0	0.0474
0	0
0	0
0	0
0	0.0015
0	0.0086
0	0.0021
0	0.0153
0	0.0078
0.004	0.0056
0	0.0064
0.02	0.0032
0	0.0449
0.01	0.0126
0.006	0.0446
0.022	0.0149
0.006	0.0016
0	0.0031
0	0.0003
0	0
0	0.0066
0.016	0.0239
0.048	0.0065
0.018	0.04
0.016	0.025
0.004	0.0006
0.006	0.0275
0.046	0.0145
0.018	0.0335
0.024	0.0432
0.006	0.0167
0.002	0.0123
0	0.0024
0.006	0.0024
0.002	0.0145
0	0.0071
0.004	0.0051
0.01	0.0228
0.008	0.0083
0	0.0204
0	0.0261
0	0.0013
0	0.0004
0	0
0	0
0	0.0043
0	0.0391
0	0.0283
0	0.0364
0	0.0049
0.028	0.0005
0	0.0008
0	0.0224
0	0.0004
0	0.0078
0.048	0.0437
0.02	0.0061
0.022	0.0013
0.006	0.0045
0	0.0014
0.024	0.0007
0.022	0.001
0.01	0.0023
0	0.0232
0	0.0183
0	0.0302
0.002	0.0132
0.034	0.0066
0	0.0397
0.014	0.0375
0	0.0001
0	0.0002
0	0
0	0
0	0.0044
0	0.04
0	0.0251
0.01	0
0.026	0
0	0
0.028	0
0	0
0	0
0.014	0.0378
0	0
0	0.0001
0	0.0002
0	0.0001
0	0.0243
0	0.016
0	0.0012
0.028	0.0086
0.002	0.0001
0	0.0164
0.042	0.0073
0	0.0121
0	0.0286
0.012	0.0331
0	0.0167
0	0
0.034	0.0299
0	0.006
0.034	0.0141
0.014	0.0099
0.046	0.0019
0	0
0	0
0.004	0
0	0
0	0
0	0.0169
0.012	0.0143
0.014	0
0	0
0	0
0.036	0.0113
0	0
0	0
0	0
0	0
0	0
0	0.0003
0	0
0	0
0	0
0	0.001
0	0
0	0.0013
0	0
0	0.0004
0.028	0.0013
0.02	0.0067
0	0.0439
0.014	0.0084
0	0.0056
0.028	0.0415
0.002	0.0095
0	0.0004
0.02	0.0175
0.022	0.0108
0.038	0.0055
0	0.0054
0	0.0098
0	0.0003
0	0.0083
0.046	0.006
0	0.022
0	0.0157
0.032	0.0402
0.016	0.0338
0.002	0.0441
0	0.0058
0	0
0	0
0	0
0	0
0	0
0	0
0	0
0	0
0	0
0	0.0159
0	0.0414
0	0
0	0.0224
0.002	0
0	0.0021
0.032	0.0175
0.002	0.0017
0.008	0.018
0	0.0457
0	0.0294
0.002	0.0052
0	0.0259
0.036	0.0376
0	0.0344
0	0.0332
0.016	0.0098
0	0.0484
0	0.0025
0.01	0.0203
0	0.0059
0	0
0	0
0	0.0003
0.03	0
0.038	0
0	0.0014
0.002	0.0334
0.012	0.0278
0	0
0.004	0
0	0.0036
0	0
0	0
0	0
0	0.0064
0.012	0.0061
0.044	0.0197
0.004	0.0084
0.012	0.0196
0	0.0252
0.008	0.0234
0.024	0.0008
0	0
0	0
0	0
0.01	0.0136
0	0.0141
0	0.0347
0	0.0442
0	0.0004
0	0
0	0
0	0
0	0
0	0
0.002	0
0	0
0	0
0	0
0	0
0.028	0
0	0.0118
0	0.0005
0	0.0146
0.022	0.0057
0	0
0	0
0	0.0001
0	0
0	0
0	0
0	0
0	0.0016
0	0
0	0.0014
0.002	0.0005
0.008	0.0369
0.04	0.0079
0	0.0382
0	0.0132
0.008	0.0006
0	0
0	0
0	0
0	0
0.026	0.006
0	0.0479
0	0.0232
0	0.0162
0	0.0131
0	0.0411
0	0
0	0
0.032	0.0299
0.006	0.0179
0	0.0198
0	0
0	0.0033
0	0
0	0.0001
0	0
0	0
0	0.0398
0.024	0.0162
0.014	0.0209
0	0.0048
