# Supplementary material for: Multisensory flicker modulates widespread brain networks and reduces interictal epileptiform discharges
Source: Nat Commun. 2024 Apr 11;15:3156. doi: 10.1038/s41467-024-47263-y (PMC11009358; doi:10.1038/s41467-024-47263-y)
Supplement: Supplementary file 4 — Source Data [file 41467_2024_47263_MOESM4_ESM.zip › Source Data New Corrected/Figure_S7B_2.csv]

mni_x	mni_y	mni_z	preferred_freq
-1.90112	13.972	26.1672	no sig mod
-6.75909	14.4943	26.2452	no sig mod
-10.8055	15.0806	26.406	no sig mod
-14.5531	15.6776	26.7095	no sig mod
-18.0371	16.0367	26.7497	no sig mod
-22.0827	16.1529	26.6278	no sig mod
-25.665	16.3536	25.8983	no sig mod
-29.6574	16.356	25.9248	no sig mod
-33.3474	16.355	25.9143	no sig mod
-48.1809	17.933	24.9588	no sig mod
-52.4332	18.0242	24.8371	no sig mod
-33.4337	13.4999	28.3268	no sig mod
-36.2824	13.8185	29.4689	no sig mod
-40.1785	14.1754	30.7059	no sig mod
-43.9022	14.5594	31.7552	no sig mod
-48.287	14.913	32.6306	no sig mod
-51.9	15.6046	34.0478	no sig mod
-54.9067	15.4456	36.2625	no sig mod
-35.9335	3.037	28.8988	no sig mod
-39.5617	2.88527	30.6422	no sig mod
-43.3626	2.90802	32.0683	no sig mod
-46.8197	1.9411	33.4138	no sig mod
-50.1196	1.76816	34.7215	no sig mod
-55.1294	1.40936	35.5071	no sig mod
-60.0249	-0.207169	35.4953	no sig mod
-8.05243	8.87418	32.5941	no sig mod
-12.5008	8.8949	32.7967	no sig mod
-16.5736	9.36299	32.8967	no sig mod
-19.7908	9.00589	33.4143	no sig mod
-22.9574	8.68809	33.1746	no sig mod
-26.1301	8.36069	32.8698	no sig mod
-29.1828	8.03446	32.3978	no sig mod
-32.7482	8.18813	32.204	no sig mod
-36.0363	8.05582	31.5356	no sig mod
-39.8383	8.25153	31.5383	no sig mod
-43.7236	8.67253	31.4921	no sig mod
-48.4734	9.77347	32.2799	no sig mod
-52.5772	10.9295	32.2492	no sig mod
-56.7434	10.5956	31.8128	no sig mod
-40.6227	6.69413	21.6752	no sig mod
-44.8673	6.10703	20.6689	no sig mod
-49.0563	6.10709	18.5824	no sig mod
-53.6574	5.50223	16.8511	no sig mod
-58.3482	5.36778	14.2955	no sig mod
-30.7851	19.9326	28.9647	no sig mod
-33.9445	20.1041	31.6435	no sig mod
-36.4922	20.7686	34.0554	no sig mod
-40.712	20.4919	36.7379	no sig mod
-50.6924	20.0488	43.5367	no sig mod
-52.4387	19.4278	44.6683	no sig mod
-3.32281	27.3435	-29.1458	no sig mod
-6.53989	27.7112	-27.0725	no sig mod
-9.0865	27.8009	-24.3001	no sig mod
-12.5078	28.3933	-22.2324	no sig mod
-15.9203	28.3689	-20.5608	no sig mod
-20.4305	29.2591	-18.3487	no sig mod
-23.8249	29.6945	-15.8787	no sig mod
-27.0842	30.7325	-13.7211	no sig mod
-31.0193	31.7638	-11.8924	no sig mod
-35.2228	32.2851	-10.8219	no sig mod
-39.7269	32.2414	-7.72413	no sig mod
-43.3798	32.5243	-5.37443	no sig mod
-46.6321	33.771	-3.79314	no sig mod
-49.7953	34.1925	-2.88158	no sig mod
-53.2905	34.1407	-1.25755	no sig mod
-9.39923	35.6235	22.1357	no sig mod
-14.187	35.7378	22.1095	no sig mod
-19.7784	34.7411	21.6714	no sig mod
-25.0143	33.7203	21.15	no sig mod
-30.3404	32.0309	21.1331	no sig mod
-35.1005	31.409	20.427	no sig mod
-40.4058	30.1764	21.3204	no sig mod
-46.2446	29.3207	21.431	no sig mod
-3.3858	1.33848	35.1426	no sig mod
-6.41009	2.15197	39.9754	no sig mod
-9.13057	2.91506	44.3969	no sig mod
-9.63104	3.71743	47.253	no sig mod
-10.0866	3.98807	50.8464	no sig mod
-10.9667	4.53651	54.7725	no sig mod
-13.4552	4.57234	58.573	no sig mod
-16.7107	4.93724	62.2775	no sig mod
-18.7458	5.4391	66.7203	no sig mod
-20.4093	6.51262	70.4878	no sig mod
-2.32145	9.85733	60.922	no sig mod
-6.39354	9.37348	60.9664	no sig mod
-11.5882	9.49404	60.1244	no sig mod
-16.8766	8.66236	59.5581	no sig mod
-28.6857	7.57476	62.2238	no sig mod
-32.6263	8.42178	62.9849	no sig mod
-36.1741	9.902	63.4697	no sig mod
-39.3391	9.89941	61.4798	no sig mod
-33.2559	34.8748	5.42355	no sig mod
-33.2019	31.1593	6.15797	no sig mod
-33.2012	27.8725	7.64595	no sig mod
-33.2246	24.0612	9.22625	no sig mod
-33.6439	20.3711	10.8744	no sig mod
-33.7581	16.2181	11.8385	no sig mod
-34.8436	12.7407	13.5444	no sig mod
-35.9139	8.49137	15.2346	no sig mod
-36.1236	3.83949	15.5822	no sig mod
-36.5528	0.3752	16.8304	no sig mod
-37.3853	-3.34173	18.2702	no sig mod
-38.4575	-7.64022	18.9148	no sig mod
-39.237	-11.9832	19.8398	no sig mod
-40.2086	-15.5107	21.8388	no sig mod
-40.736	-19.9221	22.3058	no sig mod
-41.5977	-23.9054	23.4857	40Hz
-42.816	-29.0886	24.9244	no sig mod
-43.6628	-34.0266	24.0411	45Hz
-15.3749	-6.5985	-20.98	no sig mod
-20.4803	-6.4441	-20.8216	no sig mod
-23.7694	-6.53059	-20.9873	no sig mod
-27.5071	-6.61036	-21.0907	no sig mod
-31.2129	-6.23072	-21.2853	no sig mod
-34.873	-5.88784	-21.4294	no sig mod
-39.3729	-5.4695	-21.1019	no sig mod
-43.3085	-4.25402	-20.1424	no sig mod
-47.2417	-3.66773	-20.2747	no sig mod
-51.1918	-3.49845	-21.0116	no sig mod
-54.6438	-3.02311	-21.295	no sig mod
-58.057	-3.00145	-21.3552	no sig mod
-29.0866	-15.4193	-17.6739	no sig mod
-34.6984	-15.321	-17.6167	no sig mod
-40.3505	-15.3735	-17.2898	no sig mod
-52.193	-14.722	-16.6087	no sig mod
-63.3679	-15.0333	-16.6476	no sig mod
-24.7826	-24.5941	-17.6505	no sig mod
-29.2974	-24.5204	-16.7337	no sig mod
-34.1528	-24.1776	-14.0472	no sig mod
-38.5416	-23.8337	-12.7793	no sig mod
-41.8263	-23.8726	-12.5524	no sig mod
-45.9608	-23.7917	-11.3549	no sig mod
-50.531	-25.1902	-10.994	no sig mod
-54.2481	-25.3191	-10.7562	no sig mod
-58.7359	-25.0586	-9.07475	no sig mod
-61.9823	-25.4358	-8.33778	no sig mod
-66.1179	-25.4559	-6.90547	no sig mod
-68.7388	-26.2392	-6.59315	no sig mod
-22.8361	-31.4977	-6.137	no sig mod
-26.3045	-32.0823	-6.13108	no sig mod
-30.2334	-32.0701	-4.94847	no sig mod
-35.1959	-32.2696	-4.29471	no sig mod
-39.3462	-32.8009	-4.12101	no sig mod
-42.9796	-34.5343	-4.55982	no sig mod
-46.5849	-35.9337	-4.72191	no sig mod
-50.6709	-36.0709	-4.72982	no sig mod
-55.1272	-36.8165	-3.86895	no sig mod
-59.7534	-37.2654	-3.03407	no sig mod
-63.2763	-37.5897	-3.10078	no sig mod
-66.6611	-37.8397	-2.86299	no sig mod
-37.2706	23.3243	-40.3397	no sig mod
-39.5974	21.8867	-37.8999	no sig mod
-41.959	20.0396	-36.922	no sig mod
-44.797	18.1315	-35.3466	no sig mod
-48.2077	15.9602	-33.7914	no sig mod
-51.1766	14.2333	-32.2857	no sig mod
-54.3688	12.4126	-30.866	no sig mod
-57.2031	9.84861	-29.2666	no sig mod
-60.4807	7.35506	-27.0735	no sig mod
-28.2158	-15.686	-31.0801	no sig mod
-31.8984	-16.0786	-29.689	no sig mod
-36.1632	-16.6431	-28.436	no sig mod
-39.1794	-17.6703	-27.3362	no sig mod
-43.1698	-18.8024	-26.3472	no sig mod
-47.9116	-19.4514	-25.7035	no sig mod
-55.9742	-20.1461	-21.8138	no sig mod
-60.4715	-21.2781	-20.5735	no sig mod
-65.0994	-22.6635	-19.9282	no sig mod
-67.6552	-23.3264	-19.7603	no sig mod
-70.4774	-23.9122	-19.1467	no sig mod
-38.7562	-11.5056	2.59716	78Hz
-42.9026	-11.1029	2.17673	48Hz
-47.7426	-10.7567	2.49296	23Hz
-52.2303	-10.4158	2.3846	57Hz
-57.6015	-10.3386	3.00122	57Hz
-62.356	-11.3266	3.00952	no sig mod
-65.4556	-11.6638	3.4207	no sig mod
-67.8759	-13.0403	3.17714	no sig mod
-69.8481	-14.3816	3.57029	no sig mod
-46.0404	-32.5652	10.584	72Hz
-50.0711	-30.9901	11.4001	75Hz
-54.4566	-29.8736	11.8263	51Hz
-58.659	-28.7041	12.6785	48Hz
-62.3515	-26.85	12.8854	no sig mod
-65.2915	-25.7012	13.1417	no sig mod
-67.982	-24.8916	12.928	no sig mod
-69.5355	-23.6644	12.5332	45Hz
-53.2497	-36.1201	15.452	63Hz
-57.228	-38.1088	16.4004	69Hz
-60.5375	-39.6043	17.9247	54Hz
-62.7965	-41.4658	18.1975	57Hz
-65.3366	-43.804	17.9704	63Hz
-67.199	-45.9366	17.8537	no sig mod
-68.3939	-47.7735	17.8085	no sig mod
-26.0428	30.636	-14.8962	no sig mod
-29.3923	30.8777	-14.5978	no sig mod
-33.8734	30.9206	-14.7723	no sig mod
-37.9536	30.9764	-14.2236	no sig mod
-41.7615	31.0773	-13.7526	no sig mod
-45.6697	31.3746	-13.0899	no sig mod
-49.1246	31.8347	-12.8446	no sig mod
-52.4277	33.0717	-12.4387	no sig mod
-45.2734	25.2008	-1.12607	no sig mod
-49.2578	24.3601	-0.431838	no sig mod
-52.6983	24.4276	1.25524	no sig mod
-56.4736	23.9049	3.18746	no sig mod
-58.5473	23.0741	4.22909	no sig mod
-60.5739	22.2414	5.88162	no sig mod
-38.6834	14.9676	10.0626	no sig mod
-43.6108	15.3366	10.3747	no sig mod
-48.7908	15.9572	11.7777	no sig mod
-52.6347	15.686	12.621	no sig mod
-55.9535	15.9411	13.1921	no sig mod
-58.9662	15.9502	13.6627	no sig mod
-60.8915	15.3783	14.9966	no sig mod
-62.4864	15.0813	15.4325	no sig mod
-43.2223	2.61877	7.0184	no sig mod
-47.7461	3.9938	7.57145	no sig mod
-53.4249	6.27624	9.23929	no sig mod
-56.4149	6.03875	9.61594	no sig mod
-60.256	6.27064	10.476	no sig mod
-62.3472	5.89519	11.9105	no sig mod
-64.3093	5.22936	13.3721	48Hz
-66.3876	4.98181	14.4699	45Hz
-46.552	-24.5764	20.6174	63Hz
-50.4975	-26.065	21.6673	no sig mod
-54.5762	-26.8802	23.3637	54Hz
-58.9741	-28.0756	25.0884	no sig mod
-62.6673	-28.1363	26.5695	no sig mod
-66.2292	-28.1025	27.8227	no sig mod
-67.9174	-28.6599	29.1836	no sig mod
19.0778	-2.19556	-25.8279	no sig mod
22.8191	-2.14714	-25.8988	no sig mod
26.4038	-2.19151	-25.2515	no sig mod
29.84	-2.4234	-25.5145	no sig mod
33.2127	-2.27123	-25.6201	no sig mod
36.5918	-2.23393	-24.9161	no sig mod
39.7422	-1.91379	-24.6918	no sig mod
42.8438	-1.76427	-24.583	no sig mod
46.1468	-1.79899	-24.6609	no sig mod
50.0208	-1.94467	-23.9646	no sig mod
54.177	-2.57097	-24.2047	no sig mod
58.1681	-2.91866	-24.3999	no sig mod
61.9314	-3.43501	-24.6998	no sig mod
64.8524	-3.99079	-24.8231	no sig mod
-17.088	-2.98785	-21.934	no sig mod
-20.9303	-2.66727	-22.2562	no sig mod
-24.7391	-1.61669	-23.153	no sig mod
-27.951	-1.14909	-23.4312	no sig mod
-31.5346	-0.352285	-23.4371	no sig mod
-34.9881	0.129939	-23.5528	no sig mod
-38.4291	1.28851	-23.2875	no sig mod
-41.2301	1.86812	-23.4184	no sig mod
-44.5533	2.5023	-23.8747	no sig mod
-47.8938	2.54544	-24.605	no sig mod
-51.3961	2.58818	-25.2319	no sig mod
-54.6586	3.05904	-25.8296	no sig mod
15.7957	-9.76358	-19.5258	no sig mod
19.816	-9.63533	-19.9675	no sig mod
23.7237	-10.0236	-20.5852	no sig mod
26.9579	-10.4248	-21.1248	no sig mod
30.5105	-10.4047	-20.6461	no sig mod
33.9209	-10.6101	-21.1108	no sig mod
37.296	-10.2209	-21.3014	no sig mod
40.454	-10.3647	-21.4707	no sig mod
43.8789	-10.6671	-21.7737	no sig mod
47.1132	-11.3686	-21.5301	no sig mod
51.0754	-11.7118	-21.6483	no sig mod
55.1199	-11.5899	-21.5447	no sig mod
59.1076	-11.9966	-22.5296	no sig mod
62.9962	-12.0434	-22.4913	no sig mod
66.6273	-12.7105	-22.7285	no sig mod
-16.875	-8.94446	-19.4663	no sig mod
-20.5899	-8.8575	-18.4575	no sig mod
-24.3809	-8.5497	-18.1614	no sig mod
-28.1173	-8.48097	-17.0145	no sig mod
-31.3909	-7.86443	-16.6484	no sig mod
-34.7466	-7.89389	-15.9704	no sig mod
-38.1476	-7.39187	-15.6863	no sig mod
-41.4053	-7.0093	-14.5105	no sig mod
-44.5877	-6.61898	-14.0735	no sig mod
-47.8082	-6.06724	-12.8457	no sig mod
-51.3089	-5.97974	-12.4828	no sig mod
-55.2451	-6.12769	-11.7825	no sig mod
-59.0499	-6.6549	-11.9185	no sig mod
-62.6635	-7.44531	-11.6895	no sig mod
-66.2089	-7.84227	-12.1104	no sig mod
24.7142	-21.8314	-13.5762	no sig mod
27.6561	-22.0772	-13.9801	no sig mod
31.084	-22.0477	-15.2216	no sig mod
34.6799	-22.2715	-15.9124	no sig mod
37.8346	-22.5636	-16.4686	no sig mod
41.6633	-22.0461	-16.4234	no sig mod
45.3742	-21.5515	-17.1148	no sig mod
48.7454	-21.8615	-17.3206	no sig mod
52.4788	-21.4881	-17.0727	no sig mod
56.507	-20.9825	-16.6244	no sig mod
60.6856	-21.0118	-15.9377	no sig mod
64.4629	-21.1539	-16.2494	no sig mod
67.728	-21.3797	-16.4916	no sig mod
70.8264	-21.8089	-16.1234	no sig mod
-21.9221	-21.7346	-19.0926	no sig mod
-25.3775	-21.3961	-18.7313	no sig mod
-28.87	-21.1734	-18.2521	no sig mod
-32.5842	-20.7597	-17.8661	no sig mod
-36.2483	-21.102	-18.0108	no sig mod
-39.8121	-20.7874	-17.5083	no sig mod
-43.2544	-20.8333	-16.9756	no sig mod
-46.8979	-20.5965	-16.5641	no sig mod
-50.5806	-20.9594	-16.4969	no sig mod
-54.3349	-20.9712	-16.249	no sig mod
-58.1268	-21.4952	-16.1333	no sig mod
-61.9716	-21.5985	-15.8051	no sig mod
17.7382	-35.0484	-7.43815	no sig mod
20.8143	-35.8117	-7.98115	no sig mod
24.1742	-36.3538	-8.48847	no sig mod
27.6209	-36.3107	-8.70948	no sig mod
31.3129	-36.5805	-8.06002	no sig mod
34.7966	-36.4554	-8.26435	no sig mod
38.2966	-36.7959	-8.65567	no sig mod
41.5174	-37.0605	-8.89749	no sig mod
45.5931	-37.0331	-8.2934	no sig mod
49.886	-37.3029	-8.43237	no sig mod
54.1006	-37.1765	-8.42513	no sig mod
58.0595	-37.5622	-7.98538	no sig mod
61.6579	-37.2324	-8.01996	no sig mod
64.7339	-37.3973	-8.16699	no sig mod
68.24	-37.3578	-7.55722	no sig mod
23.0101	3.71124	-47.307	no sig mod
26.0053	4.00605	-46.6154	no sig mod
29.4791	4.69798	-45.066	no sig mod
32.6852	4.60476	-44.0846	no sig mod
35.5623	3.97971	-42.6509	no sig mod
38.9238	3.94321	-41.9399	no sig mod
42.2397	3.56827	-40.8201	no sig mod
45.5534	3.2679	-40.2556	no sig mod
48.5488	2.79191	-38.9705	no sig mod
51.9936	2.92682	-38.1293	no sig mod
55.5337	2.61492	-37.3493	no sig mod
59.4429	2.13847	-36.2176	no sig mod
-22.6977	-33.2946	-19.7552	no sig mod
-25.6712	-33.9791	-18.7785	no sig mod
-29.173	-34.2871	-17.6964	no sig mod
-32.4685	-35.1798	-16.9694	no sig mod
-35.7909	-35.858	-15.2916	no sig mod
-39.2735	-36.8426	-14.4727	no sig mod
-42.587	-37.3233	-13.628	no sig mod
-46.6622	-38.3707	-13.1185	no sig mod
-50.5588	-38.8636	-12.3045	no sig mod
-54.3349	-39.2201	-10.5357	no sig mod
-58.3663	-39.7851	-9.6732	no sig mod
-62.0463	-39.9744	-8.8629	no sig mod
-65.3942	-40.2319	-7.86174	no sig mod
-68.2515	-40.8898	-7.0857	no sig mod
-70.3887	-41.216	-5.7839	no sig mod
22.7944	-30.171	-20.8506	no sig mod
26.042	-30.2961	-20.3541	no sig mod
29.6361	-30.2548	-19.8785	no sig mod
33.207	-29.5563	-20.0349	no sig mod
37.0704	-29.6588	-19.8755	no sig mod
40.6571	-29.7941	-19.3979	no sig mod
44.3804	-29.5334	-19.0933	no sig mod
47.8147	-29.4828	-18.57	no sig mod
51.1539	-29.2572	-17.8287	no sig mod
54.8637	-28.7743	-17.2385	no sig mod
59.221	-28.3388	-15.8892	no sig mod
62.9915	-28.4745	-15.3393	no sig mod
-43.1869	-15.5635	7.7851	no sig mod
-46.9827	-15.5999	6.99151	no sig mod
-50.7233	-15.0579	6.30973	no sig mod
-54.4449	-15.2935	5.41063	no sig mod
-58.1366	-15.9687	5.01718	no sig mod
-61.5773	-15.9591	4.04083	no sig mod
-64.917	-16.4974	2.76489	no sig mod
-68.0681	-17.1508	2.35405	no sig mod
-70.7817	-17.5044	1.54387	no sig mod
13.5046	-47.6576	-7.61496	no sig mod
17.1917	-47.4829	-7.14775	no sig mod
20.5449	-47.3738	-6.81765	no sig mod
24.056	-47.2467	-5.20525	no sig mod
27.2342	-47.454	-4.42065	no sig mod
30.9362	-47.1744	-3.79783	no sig mod
34.3177	-46.9546	-3.49832	no sig mod
37.7334	-47.0722	-3.01662	no sig mod
41.6887	-46.8708	-1.52967	no sig mod
45.7829	-46.2912	-0.747891	no sig mod
49.4552	-45.992	-0.0919858	no sig mod
53.7069	-44.9859	0.759106	no sig mod
57.8735	-44.2765	1.46214	no sig mod
61.8356	-44.3371	2.50467	no sig mod
65.429	-43.7399	2.9774	no sig mod
-36.5752	-14.8309	18.0351	no sig mod
-41.0904	-14.6915	17.6984	no sig mod
-44.8476	-13.7628	16.661	no sig mod
-48.9043	-13.9045	16.2363	no sig mod
-53.0198	-13.642	16.0388	no sig mod
-56.9908	-13.2238	15.8239	no sig mod
-60.6046	-13.0456	14.8073	no sig mod
-64.135	-12.8727	14.6454	no sig mod
-67.2496	-13.2186	14.461	no sig mod
-69.2895	-12.6699	13.8613	no sig mod
4.5242	-36.9107	35.0707	no sig mod
8.44419	-37.1161	35.8716	no sig mod
12.5404	-37.2669	35.5255	no sig mod
16.2748	-38.1342	35.7886	no sig mod
20.0944	-38.5165	36.1836	51Hz
24.1086	-38.5837	35.9	78Hz
28.4625	-38.6166	36.4899	no sig mod
32.8302	-38.8539	36.1313	no sig mod
37.4993	-38.6943	36.8025	no sig mod
42.0748	-38.7933	36.7723	no sig mod
46.4364	-38.735	36.5331	no sig mod
50.7765	-38.3989	36.7173	no sig mod
54.9621	-38.0655	35.9155	no sig mod
58.8036	-37.8253	35.109	no sig mod
62.4693	-38.3369	35.0343	no sig mod
-4.4565	-42.0922	29.6919	no sig mod
-8.19375	-42.7968	30.1419	no sig mod
-11.6337	-43.7232	30.2873	no sig mod
-15.1276	-43.8455	30.4246	no sig mod
-18.9091	-44.2419	30.2071	no sig mod
-23.0163	-44.1428	30.3419	no sig mod
-27.2738	-44.028	30.7878	no sig mod
-31.8252	-44.3921	31.2233	no sig mod
-36.7842	-44.3193	31.8532	no sig mod
-41.7893	-44.8787	32.0858	no sig mod
-46.4417	-44.9492	32.4233	no sig mod
-50.6093	-45.1746	32.6392	no sig mod
-54.6923	-44.6052	32.0807	no sig mod
-58.6495	-44.9271	31.7399	no sig mod
-62.3356	-44.7293	31.3858	no sig mod
-36.8522	-40.0486	-7.83768	no sig mod
-40.0808	-39.0286	-7.4051	no sig mod
-44.2196	-38.7416	-6.38114	no sig mod
-48.1028	-37.6168	-5.77153	no sig mod
-52.5903	-36.8888	-4.44117	no sig mod
-56.4019	-35.5047	-3.67087	no sig mod
-60.4282	-34.4527	-2.35615	no sig mod
-63.6447	-33.3582	-1.97897	no sig mod
-67.0118	-32.8097	-1.90659	no sig mod
-69.8829	-32.1558	-1.28286	no sig mod
20.0613	0.591857	-19.5065	no sig mod
22.6465	-0.165924	-19.5573	no sig mod
25.803	-0.99167	-20.1712	no sig mod
28.9173	-1.85746	-20.213	no sig mod
32.0393	-2.46803	-21.0651	no sig mod
34.7795	-3.28851	-21.2052	no sig mod
37.5897	-4.31904	-21.9045	no sig mod
40.2882	-4.40837	-22.3782	no sig mod
42.9011	-4.872	-21.9998	no sig mod
45.6137	-5.16141	-22.1219	no sig mod
48.7634	-5.29051	-22.0559	no sig mod
52.0693	-5.63383	-21.6287	no sig mod
55.4021	-5.58422	-21.367	no sig mod
58.9078	-6.08461	-22.092	no sig mod
62.8532	-6.48744	-22.5234	no sig mod
-18.4585	-3.9092	-15.4478	no sig mod
-21.6682	-4.07983	-16.0203	no sig mod
-25.4332	-3.7712	-16.3563	no sig mod
-28.4194	-3.63076	-17.5117	no sig mod
-32.3565	-3.68406	-18.7542	no sig mod
-35.542	-4.04451	-20.8106	no sig mod
-38.5344	-3.97551	-21.9164	no sig mod
-42.2448	-3.77796	-23.6175	no sig mod
-45.6841	-3.70543	-24.4944	no sig mod
-49.1421	-3.75804	-25.2862	no sig mod
-52.5805	-4.17743	-26.78	no sig mod
-56.8349	-5.13087	-27.5388	no sig mod
-60.3656	-4.95004	-28.4369	no sig mod
-63.4291	-4.79378	-28.2292	no sig mod
22.7461	-17.157	-23.685	no sig mod
25.8305	-17.2894	-23.5919	no sig mod
29.2384	-17.4537	-23.3028	no sig mod
32.7314	-17.3519	-22.8201	no sig mod
36.5534	-17.2465	-21.5389	no sig mod
39.46	-16.4708	-20.7394	no sig mod
42.1569	-16.219	-20.1562	no sig mod
45.0486	-16.7205	-19.3742	no sig mod
48.5186	-16.9334	-19.5543	no sig mod
51.8906	-17.258	-19.8842	no sig mod
55.4872	-17.0321	-20.1377	no sig mod
59.2059	-17.0462	-19.7652	no sig mod
62.504	-16.683	-19.5549	no sig mod
66.015	-16.728	-18.422	no sig mod
69.4284	-17.4604	-17.4957	no sig mod
-21.8743	0.963512	-30.1918	no sig mod
-24.8525	1.28602	-29.2606	no sig mod
-28.3745	1.94402	-27.9153	no sig mod
-31.7291	1.93746	-27.5141	no sig mod
-34.6568	1.83894	-27.1107	no sig mod
-37.7803	2.37798	-26.5734	no sig mod
-40.9934	2.55391	-26.0088	no sig mod
-43.9626	2.54066	-24.7994	no sig mod
-47.5697	2.40092	-24.5077	no sig mod
-51.2258	3.17644	-23.9596	no sig mod
-54.9349	3.18645	-22.9713	no sig mod
-57.962	3.86203	-21.6584	no sig mod
-61.2389	3.78805	-20.5627	no sig mod
24.3595	12.5461	-42.4818	no sig mod
26.8424	11.6214	-40.6665	no sig mod
29.6861	10.8462	-39.7453	no sig mod
32.7673	10.7709	-39.1141	no sig mod
35.6694	10.1252	-37.9131	no sig mod
38.3844	9.45319	-37.3042	no sig mod
41.3687	9.17848	-36.3547	no sig mod
44.6452	9.20147	-35.0806	no sig mod
47.937	9.2348	-34.1326	no sig mod
50.7807	8.31105	-32.8624	no sig mod
54.3872	7.5548	-31.9764	no sig mod
57.0746	7.29621	-31.0264	no sig mod
60.1348	6.61422	-30.0116	no sig mod
-27.7571	10.4639	-35.5394	no sig mod
-30.4656	9.23999	-33.4209	no sig mod
-32.8897	8.49127	-32.0644	no sig mod
-35.3667	7.81438	-29.6794	no sig mod
-37.6339	7.42763	-26.9979	no sig mod
-40.8474	6.74304	-24.3642	no sig mod
-43.9688	5.8686	-23.3995	no sig mod
-47.1538	5.08646	-21.4715	no sig mod
-50.0875	4.36937	-19.9523	no sig mod
-52.5256	3.8316	-17.362	no sig mod
-55.8588	3.51184	-14.5104	no sig mod
-58.8761	3.18098	-11.6852	no sig mod
-61.707	2.57455	-9.40157	no sig mod
-32.5829	19.0124	-40.3596	no sig mod
-34.9172	17.2234	-38.0714	no sig mod
-37.0533	15.6719	-36.1654	no sig mod
-39.7169	14.0222	-34.875	no sig mod
-43.1114	13.017	-32.8637	no sig mod
-45.9372	12.0845	-32.2621	63Hz
-49.2199	10.3742	-30.3131	63Hz
-52.7781	8.38088	-29.2232	51Hz
-56.0139	6.85074	-26.851	45Hz
-58.2998	5.44765	-24.6892	no sig mod
-61.1004	4.12017	-21.9449	no sig mod
-63.9534	3.17689	-20.2771	no sig mod
-23.3513	-0.199453	-37.625	no sig mod
-26.1212	-0.954068	-36.7304	no sig mod
-29.3764	-1.27059	-35.7054	no sig mod
-31.9336	-1.81631	-35.0472	no sig mod
-35.1498	-3.21115	-35.2974	no sig mod
-38.6158	-4.07912	-35.1037	no sig mod
-43.7891	-4.91945	-35.0202	no sig mod
-47.239	-4.97444	-35.2238	45Hz
-50.3367	-6.14057	-34.4171	51Hz
-53.5014	-7.95553	-34.2629	no sig mod
-56.7709	-8.96877	-33.6229	no sig mod
-59.5021	-10.1559	-32.3369	45Hz
-25.433	-10.2621	-28.9773	72Hz
-28.3164	-11.2464	-28.1588	5.5Hz
-31.6234	-12.1711	-27.428	no sig mod
-35.0236	-13.2041	-27.309	no sig mod
-39.415	-13.9797	-26.3609	no sig mod
-42.9427	-14.5907	-25.6809	no sig mod
-46.2086	-15.4018	-23.8586	no sig mod
-49.8082	-16.7431	-23.0037	no sig mod
-53.1393	-17.6097	-21.9603	no sig mod
-56.9501	-18.5451	-20.2149	no sig mod
-60.2509	-19.8691	-19.4595	no sig mod
-63.5996	-20.7599	-18.6324	no sig mod
-67.3643	-21.5103	-16.9741	no sig mod
-30.6401	-26.2119	-25.9733	no sig mod
-34.7229	-26.9302	-24.8778	no sig mod
-38.1327	-27.0378	-24.0704	no sig mod
-41.5117	-26.8775	-21.6162	no sig mod
-45.2721	-27.4811	-20.624	no sig mod
-49.3559	-27.9046	-19.6518	no sig mod
-53.019	-28.8202	-18.276	no sig mod
-56.6623	-29.422	-16.8987	no sig mod
-59.9408	-30.3338	-15.7197	no sig mod
-63.6292	-30.5308	-14.0798	no sig mod
-66.5868	-31.2053	-12.3872	no sig mod
-69.629	-31.8905	-10.8313	no sig mod
46.3576	-19.6946	15.1855	no sig mod
49.3219	-17.6152	16.3005	no sig mod
52.8222	-16.3849	17.113	no sig mod
56.5347	-15.1625	17.2383	no sig mod
59.826	-14.4287	18.6033	no sig mod
63.703	-13.0113	20.4766	no sig mod
66.9495	-11.414	21.6562	no sig mod
69.2746	-10.2325	23.5315	no sig mod
-45.9755	-29.3317	11.4887	no sig mod
-49.7371	-28.5225	12.905	no sig mod
-53.5743	-27.8347	14.6439	no sig mod
-57.1664	-26.7487	16.1607	no sig mod
-60.6094	-26.5396	17.0269	no sig mod
-63.8748	-26.6334	18.6933	no sig mod
-66.705	-26.1447	19.7294	no sig mod
42.1481	-0.20027	-14.5376	no sig mod
41.7638	-2.16246	-12.1053	no sig mod
41.5931	-4.18513	-9.62942	no sig mod
41.1433	-6.3702	-6.39404	no sig mod
41.1059	-8.96034	-2.8952	no sig mod
39.9642	-11.2413	1.49331	no sig mod
36.8804	-17.6933	12.7392	no sig mod
36.4917	-18.8364	16.1661	no sig mod
35.2855	-20.7407	19.9578	no sig mod
34.9456	-22.3293	23.1611	63Hz
34.2871	-24.6727	26.7941	63Hz
33.7285	-26.0691	30.5643	no sig mod
29.4462	-33.9748	43.0418	no sig mod
28.7516	-36.7859	46.8475	no sig mod
28.4923	-40.2328	50.3993	no sig mod
28.1142	-42.5394	53.6257	no sig mod
27.2329	-44.9731	57.3799	no sig mod
26.7986	-47.2159	61.1375	no sig mod
-37.8837	-0.252605	-9.24404	no sig mod
-37.0178	-2.14478	-5.67145	no sig mod
-36.1849	-3.38646	-2.50452	no sig mod
-35.4732	-5.13886	0.623502	no sig mod
-35.0213	-7.25836	3.71104	no sig mod
-34.4781	-9.7711	8.10366	63Hz
-32.3274	-17.2183	20.6401	63Hz
-32.4544	-19.121	23.5459	38Hz
-31.9503	-21.0282	26.3892	54Hz
-31.4519	-23.8885	30.5223	no sig mod
-30.9081	-26.2625	33.8996	no sig mod
-30.2715	-28.6131	36.5981	no sig mod
-28.4027	-36.6402	48.6925	48Hz
-27.4367	-39.1744	51.6452	no sig mod
-26.4081	-41.7088	55.9182	no sig mod
-25.4185	-42.9082	59.9582	no sig mod
-25.0746	-43.4433	65.4278	no sig mod
-25.0103	-46.0206	69.1216	no sig mod
-13.0438	-2.50695	-21.7985	no sig mod
-17.2366	-2.18233	-22.3057	no sig mod
-20.5149	-1.67572	-22.3323	no sig mod
-24.5716	-1.19478	-23.1361	no sig mod
-28.6338	-0.928424	-23.0884	no sig mod
-32.6766	-0.00467527	-22.7655	no sig mod
-36.9774	0.874444	-23.1133	no sig mod
-41.0995	1.72466	-22.6507	no sig mod
-45.4643	2.17795	-23.7718	no sig mod
-50.2752	2.36526	-24.5086	no sig mod
-54.2579	2.68009	-24.452	no sig mod
-57.8897	3.28523	-25.5339	no sig mod
-61.7726	2.94528	-25.9224	no sig mod
-19.4653	-14.6039	-19.5283	no sig mod
-23.5064	-14.7155	-19.4856	no sig mod
-27.5411	-14.3299	-19.3575	no sig mod
-31.6696	-14.5309	-19.3846	no sig mod
-36.1058	-14.3042	-19.6212	no sig mod
-40.4288	-14.8269	-20.2949	no sig mod
-44.2286	-14.5422	-20.1746	no sig mod
-48.9042	-13.9033	-18.6929	no sig mod
-53.5184	-13.6428	-17.4064	no sig mod
-57.819	-13.5707	-16.9101	no sig mod
-62.0443	-15.0317	-18.4539	no sig mod
-65.6507	-15.8077	-20.1465	no sig mod
-29.909	-26.3061	-11.9311	no sig mod
-35.4581	-26.4498	-10.9131	no sig mod
-41.5247	-26.7409	-9.23167	no sig mod
-48.088	-26.8933	-8.0028	no sig mod
-54.5426	-26.8003	-6.31779	no sig mod
-60.5265	-25.9031	-3.97416	no sig mod
-65.4544	-25.809	-2.63789	no sig mod
-69.5081	-25.5646	-1.0765	no sig mod
-15.4888	-37.1234	-4.62239	no sig mod
-19.8567	-37.8328	-5.16217	no sig mod
-23.9651	-37.6446	-4.69802	no sig mod
-28.2317	-37.7724	-4.07166	no sig mod
-32.3722	-37.8239	-3.78727	no sig mod
-36.4821	-38.9465	-3.97792	no sig mod
-40.7425	-39.222	-3.82007	no sig mod
-45.3999	-39.7848	-3.5163	no sig mod
-49.9798	-39.6248	-2.74774	no sig mod
-54.1983	-40.3656	-2.40929	no sig mod
-58.9354	-40.263	-2.02165	no sig mod
-62.6267	-39.9948	-2.04657	no sig mod
-65.9854	-40.462	-2.45765	no sig mod
-69.0903	-40.4163	-2.96161	no sig mod
-71.8989	-40.8523	-3.54908	45Hz
-33.5192	21.2414	-32.0985	no sig mod
-36.9181	20.266	-29.3397	no sig mod
-40.6139	19.4776	-26.7992	no sig mod
-43.5876	18.4895	-24.4377	no sig mod
-47.1519	17.5444	-22.0055	no sig mod
-50.2058	16.5961	-19.9878	no sig mod
-53.1729	15.4266	-18.202	no sig mod
-56.2742	13.8168	-16.3293	no sig mod
-58.6816	12.1896	-14.403	no sig mod
-26.8755	13.0015	-47.5236	no sig mod
-31.0595	11.8159	-45.4183	no sig mod
-34.5451	10.7689	-44.0326	no sig mod
-38.6484	9.61429	-44.4232	no sig mod
-42.9369	8.67514	-44.032	no sig mod
-47.3019	7.11485	-43.7169	no sig mod
-51.5192	6.09027	-43.0035	no sig mod
-20.1288	-7.52824	-34.9346	no sig mod
-23.7889	-7.02096	-35.5532	no sig mod
-27.7083	-6.91724	-36.1627	no sig mod
-32.4777	-7.07968	-36.6048	no sig mod
-36.6922	-7.48128	-38.0825	no sig mod
-40.923	-6.96204	-38.1864	no sig mod
-45.727	-5.68433	-38.1488	no sig mod
-49.9419	-5.39135	-38.3295	no sig mod
-53.9414	-6.213	-38.862	no sig mod
-57.6975	-5.96322	-39.1229	no sig mod
-23.6786	-25.3903	-23.623	no sig mod
-27.2783	-24.8774	-22.1172	no sig mod
-30.8756	-24.7703	-20.9332	no sig mod
-35.3246	-24.9483	-20.4861	no sig mod
-39.5268	-25.3008	-19.8111	no sig mod
-44.0966	-25.4352	-18.9914	no sig mod
-49.2147	-24.779	-18.1311	no sig mod
-54.2187	-24.7429	-17.476	no sig mod
-58.7216	-24.9092	-16.7299	no sig mod
-63.2942	-24.9268	-15.1725	no sig mod
-67.1861	-25.0531	-14.253	no sig mod
-70.3824	-25.3581	-13.3686	no sig mod
-5.93758	-47.2508	26.204	no sig mod
-10.0768	-46.8964	25.5384	no sig mod
-13.6513	-47.2899	24.9937	no sig mod
-17.287	-47.155	24.3016	no sig mod
-20.6738	-46.8325	23.4255	no sig mod
-24.9029	-46.9804	23.0029	no sig mod
-29.2717	-46.3165	22.769	51Hz
-33.4189	-46.0994	22.3552	48Hz
-37.453	-45.3304	21.9864	no sig mod
-41.1551	-45.1752	21.2848	42Hz
-45.6555	-44.3893	20.6898	no sig mod
-50.4689	-43.1901	20.0286	no sig mod
-54.705	-42.6244	19.1299	48Hz
-59.2995	-41.7756	18.0386	48Hz
-63.925	-42.0436	16.8141	no sig mod
-67.6289	-41.368	15.977	no sig mod
-69.9151	-40.2108	15.2163	42Hz
-3.80456	50.4	1.71592	no sig mod
-7.74124	50.3379	1.70695	no sig mod
-12.2802	49.7532	2.14869	no sig mod
-18.0848	49.0679	3.05139	no sig mod
-23.39	47.6015	3.68599	no sig mod
-28.7674	46.7714	3.42043	no sig mod
-33.6488	46.2977	4.52526	no sig mod
-38.4541	44.5271	5.63181	no sig mod
-43.4123	43.1496	6.70731	no sig mod
-47.4581	41.8393	7.86576	no sig mod
-50.9445	40.9299	8.24406	no sig mod
-53.78	38.8706	8.78971	no sig mod
-5.71265	23.5369	-22.8022	no sig mod
-9.5926	23.9554	-21.6729	no sig mod
-14.0081	23.8242	-21.0957	no sig mod
-18.3701	24.4046	-20.2627	no sig mod
-22.8104	24.7047	-18.9066	no sig mod
-27.0936	25.3596	-18.1089	no sig mod
-32.0565	24.6144	-16.937	no sig mod
-36.6557	25.1973	-15.411	no sig mod
-41.3632	25.123	-14.2233	no sig mod
-45.3168	25.3504	-11.9719	no sig mod
-48.7899	25.2932	-10.6196	no sig mod
-51.5674	25.3653	-9.51966	no sig mod
-54.2438	26.0276	-7.75282	no sig mod
-42.1173	1.70009	-5.48841	no sig mod
-45.941	3.10479	-3.93333	no sig mod
-49.0549	3.64216	-2.45869	no sig mod
-53.2279	4.1722	-0.824487	no sig mod
-57.2604	4.21789	-0.123675	40Hz
-61.2362	4.30317	0.996168	no sig mod
-63.4319	4.05979	2.32559	no sig mod
-42.6012	10.1764	-15.1334	no sig mod
-43.1345	11.5905	-12.3653	no sig mod
-43.0915	12.6619	-10.1376	no sig mod
-42.7083	14.208	-7.02945	no sig mod
-42.0233	15.8563	-3.76837	no sig mod
-40.1188	17.7363	-1.14451	no sig mod
-37.6211	19.2717	2.51598	no sig mod
-35.7059	21.4951	6.55155	no sig mod
-34.3223	24.2398	9.9292	no sig mod
-32.8581	28.1992	14.8554	no sig mod
-32.0616	31.6484	19.8859	no sig mod
-30.2131	34.3527	23.4006	no sig mod
-27.7841	36.9142	27.9744	no sig mod
-27.5038	38.7921	31.599	no sig mod
-26.9129	41.0084	35.1987	no sig mod
-24.7458	42.9152	39.156	no sig mod
-22.5658	44.381	42.5199	no sig mod
-21.1212	45.8514	45.1341	no sig mod
-42.5441	3.14538	-8.90492	no sig mod
-42.6786	1.77258	-5.36887	no sig mod
-43.0269	-0.790591	-1.77113	no sig mod
-42.7296	-3.04288	1.69015	no sig mod
-42.1655	-5.36844	5.29096	no sig mod
-41.5213	-7.69032	9.01048	42Hz
-40.1327	-14.9411	24.7081	42Hz
-39.8514	-17.1247	27.8374	no sig mod
-39.427	-19.4623	31.0369	48Hz
-39.4232	-22.1506	34.3989	51Hz
-38.6351	-24.8995	37.3168	no sig mod
-37.7994	-27.1694	40.3155	no sig mod
-36.5431	-37.0548	53.6783	no sig mod
-36.179	-39.2601	57.1507	no sig mod
-35.2269	-41.1926	60.9194	no sig mod
-34.1606	-43.0263	64.276	no sig mod
-33.5237	-44.2728	67.0394	no sig mod
-32.9654	-45.5615	70.3454	no sig mod
17.2974	-4.62122	-25.1509	no sig mod
21.1085	-5.68929	-23.3159	no sig mod
25.1149	-6.31802	-21.8415	no sig mod
32.7426	-7.33731	-20.9833	no sig mod
36.4189	-7.41028	-19.3285	no sig mod
40.2082	-6.93091	-18.5052	no sig mod
43.8097	-7.13133	-17.738	no sig mod
47.8764	-6.77775	-17.002	no sig mod
51.4901	-6.40808	-16.0993	no sig mod
55.0512	-6.19899	-15.2292	no sig mod
58.6708	-6.26552	-14.628	no sig mod
63.1309	-6.60555	-14.4619	no sig mod
66.9352	-6.81548	-14.2815	no sig mod
-14.5389	-9.36419	-18.1005	no sig mod
-19.2313	-9.10491	-18.5986	no sig mod
-23.2369	-9.07461	-19.0847	no sig mod
-34.9554	-8.53174	-20.2609	no sig mod
-38.9012	-8.58347	-20.4343	no sig mod
-43.2094	-7.46653	-20.8606	no sig mod
-48.3491	-8.01724	-21.5913	no sig mod
-52.8854	-8.06532	-21.5706	no sig mod
-57.1584	-7.59456	-22.3822	no sig mod
-61.3037	-7.23996	-22.6215	no sig mod
-64.16	-7.22458	-22.7744	no sig mod
-66.5883	-7.92595	-22.6686	no sig mod
21.4686	-16.9399	-14.477	no sig mod
25.4585	-17.0953	-14.6845	no sig mod
29.3593	-17.2708	-14.0769	no sig mod
33.1671	-17.4899	-14.4159	no sig mod
37.3553	-17.7404	-14.0536	no sig mod
40.8129	-17.3941	-14.4805	no sig mod
44.9762	-17.7675	-13.7207	no sig mod
48.6611	-16.8812	-13.5313	no sig mod
52.4413	-17.0807	-12.6426	no sig mod
56.2223	-16.9764	-12.8988	no sig mod
60.8172	-17.251	-12.8858	no sig mod
65.3791	-17.5366	-12.7314	no sig mod
68.6444	-18.3272	-12.9553	no sig mod
-19.5137	-15.5729	-19.4803	no sig mod
-24.0159	-15.7584	-19.6348	no sig mod
-28.0511	-16.6258	-19.9295	no sig mod
-31.9694	-16.9965	-20.3129	no sig mod
-35.6182	-17.468	-20.6971	no sig mod
-39.2903	-17.9796	-20.954	no sig mod
-45.1006	-18.3466	-20.9679	no sig mod
-50.0217	-19.0693	-21.4645	no sig mod
-58.1312	-20.275	-21.5292	no sig mod
-62.1575	-20.9491	-21.5015	no sig mod
-65.2881	-21.5009	-21.4673	no sig mod
-68.2164	-21.7139	-20.739	no sig mod
-70.7325	-22.0114	-20.6928	no sig mod
-46.8127	11.6824	0.948917	no sig mod
-50.3613	10.2756	2.74383	no sig mod
-54.5777	8.95832	4.07021	no sig mod
-58.6036	7.83382	5.8091	no sig mod
-62.7631	6.09255	6.7085	no sig mod
-11.2691	-9.61088	64.5786	no sig mod
-15.1729	-9.33598	62.9384	no sig mod
-19.0935	-8.75864	62.6496	no sig mod
-23.3073	-8.9921	62.5347	no sig mod
-27.0012	-8.28779	60.743	no sig mod
-30.7843	-7.56695	59.9444	no sig mod
-35.3157	-6.96185	59.3279	no sig mod
-38.7449	-5.21707	57.5291	no sig mod
-42.0148	-3.48202	56.1262	66Hz
-45.4484	-1.68044	54.5951	no sig mod
-49.3144	-0.737876	53.931	no sig mod
-53.0043	0.150552	52.8016	no sig mod
27.3856	12.5308	-30.4437	no sig mod
30.9436	11.792	-27.3665	no sig mod
33.6091	11.1515	-25.0193	no sig mod
36.476	10.9292	-22.1883	no sig mod
46.929	10.5374	-11.7649	no sig mod
49.4747	10.4731	-9.22162	no sig mod
53.0603	10.0343	-6.83763	no sig mod
56.2819	9.43316	-5.08981	no sig mod
59.8924	9.16827	-2.97105	no sig mod
64.4723	8.54576	2.82622	no sig mod
67.0483	8.53814	4.94546	no sig mod
39.3565	-12.8507	6.80597	69Hz
43.4593	-12.1731	7.99807	69Hz
50.3425	-10.0033	9.06618	45Hz
54.2123	-9.06449	9.44003	14Hz
57.9728	-8.47579	9.28509	no sig mod
61.5011	-7.1331	9.85987	no sig mod
65.43	-6.31943	10.98	no sig mod
67.666	-5.57965	11.7585	no sig mod
23.9065	-12.5928	-33.4157	no sig mod
27.3873	-13.3276	-32.7298	no sig mod
31.3563	-13.7061	-31.8135	no sig mod
34.7249	-14.297	-31.0071	no sig mod
38.2646	-13.9355	-30.0842	no sig mod
42.9249	-14.0889	-29.3413	no sig mod
46.701	-13.8221	-28.7717	no sig mod
50.3886	-13.7337	-27.802	no sig mod
55.1315	-12.4587	-26.4086	no sig mod
58.9849	-12.3009	-25.5427	no sig mod
62.5684	-12.1193	-25.0611	no sig mod
65.2479	-12.5535	-24.3766	no sig mod
1.95027	24.5106	23.0924	no sig mod
7.06728	24.5631	22.6278	no sig mod
11.3407	24.7769	22.2554	no sig mod
15.5687	24.8034	22.4118	no sig mod
19.1034	25.2184	22.278	no sig mod
22.6528	25.4642	21.9484	no sig mod
26.7242	25.5271	21.4231	no sig mod
30.2737	24.9359	20.8612	no sig mod
34.3014	24.5841	19.7513	no sig mod
38.2598	24.26	18.7575	no sig mod
42.9154	24.1642	18.1829	no sig mod
47.9789	23.5854	17.689	no sig mod
51.7765	23.9894	17.2939	no sig mod
55.4595	24.2474	17.1535	no sig mod
58.3829	23.778	17.186	no sig mod
41.1992	2.16356	7.01824	no sig mod
43.7202	2.18693	9.53982	no sig mod
46.9584	2.33358	11.5638	no sig mod
50.6304	2.51118	14.6773	no sig mod
54.4588	2.41349	17.2584	no sig mod
58.517	2.98136	19.4215	no sig mod
61.1792	3.9384	21.3201	no sig mod
63.2935	4.88137	23.1811	no sig mod
65.6029	5.77001	24.9136	no sig mod
5.50965	42.27	6.9393	no sig mod
9.91876	42.2835	7.11547	no sig mod
14.9173	43.2734	8.26939	no sig mod
18.6276	44.5271	8.84507	no sig mod
22.8869	45.7579	9.42794	no sig mod
27.5238	47.3606	10.3076	no sig mod
30.8958	48.6607	10.8392	no sig mod
35.1431	48.6752	10.9678	no sig mod
38.949	48.2007	10.7981	no sig mod
43.0195	47.4857	11.1152	no sig mod
46.5589	47.3098	10.5219	no sig mod
49.5626	46.8753	10.6325	no sig mod
1.02542	-2.46024	34.1337	no sig mod
5.49538	-2.96479	34.9938	no sig mod
10.2284	-3.14139	35.3946	no sig mod
14.0057	-3.28047	36.1659	no sig mod
17.5293	-4.01781	37.0413	no sig mod
21.3908	-4.44973	37.6158	no sig mod
24.7937	-5.39448	38.4204	no sig mod
28.2819	-5.87307	39.0687	no sig mod
31.8331	-6.93181	39.6576	no sig mod
36.3769	-7.83273	39.9287	no sig mod
41.1779	-9.04215	40.1559	no sig mod
46.6185	-10.3127	40.6928	no sig mod
50.8632	-10.0079	41.3046	no sig mod
54.6759	-9.86523	42.1067	no sig mod
58.1037	-9.09177	42.864	no sig mod
61.4069	-8.89339	43.4748	no sig mod
63.7607	-8.95909	43.4072	no sig mod
1.33279	4.14452	69.935	no sig mod
4.97478	4.85601	70.5096	no sig mod
9.81929	5.78082	69.7781	no sig mod
14.1636	6.37862	70.6483	no sig mod
17.6677	6.7498	70.5689	no sig mod
21.3084	6.23336	70.4048	no sig mod
24.1875	5.92519	70.2345	no sig mod
27.7783	6.43565	69.7396	no sig mod
0.173108	-18.4175	73.4828	no sig mod
3.67593	-17.523	75.285	no sig mod
7.02106	-16.7406	77.9415	no sig mod
10.4983	-15.3022	80.1505	no sig mod
