# Supplementary material for: Multisensory flicker modulates widespread brain networks and reduces interictal epileptiform discharges
Source: Nat Commun. 2024 Apr 11;15:3156. doi: 10.1038/s41467-024-47263-y (PMC11009358; doi:10.1038/s41467-024-47263-y)
Supplement: Supplementary file 4 — Source Data [file 41467_2024_47263_MOESM4_ESM.zip › Source Data New Corrected/Figure_4D_2.csv]

norm_SPEP_amp	norm_flicker_amp
0.845994194499843	0.0185672856521586
0.0560568942046029	0.00704234216388602
1	0.0196156731397901
0.214903819455668	0.00561085545825711
0.0386796920083431	0.202406071320582
0.0390585575357692	0.0696852950199054
0.334751775174198	0.897365600353518
0.161130528157797	0.252217164101352
0.0765479476659274	0.0111608259292235
0.127687526965826	0.00194172517662895
0.144132829915186	0.0160356745895296
0.146742027727384	0.0997429948034288
0.069318613426199	0.0394316816412165
0.3530212459343	0.124242868431258
0.182395516763144	0.0530001088386057
0.146381555298676	0.00900973555543185
0.0559057847729904	0.0371790387960584
0.137529000858703	1
0.0595745798269886	0.522711400275415
0.0792575924912684	0.0167521255060165
1	0.074971716361609
0.41173144514945	0.0268955092586245
0.293941550109129	0.0272943279271076
0.0624422347839601	0.203417029877732
0.0483375811214727	0.0875277162359964
0.455543849118151	0.916701674363457
0.205657808548923	0.301378673144406
0.0166385690391392	0.00355430842131843
0.485220472940575	0.0144111390672051
0.230021854146225	0.00660606784029889
0.070159177251322	0.00459333807764233
0.493167274286371	0.001
0.21722942805253	0.0169190324666474
0.190695737212401	0.112752258559382
0.0904030905206663	0.0490459288469332
0.444940677055857	0.123474252485377
0.228412561499423	0.0677572008274686
0.0908548052820844	0.013701852117489
0.36504345482425	0.0209142912333427
0.401407164933557	0.00583932739743977
0.0544968215704762	0.0456117306856026
0.185290233211981	1
0.081309237044951	0.595211713830859
0.122040114526412	0.105227669072964
0.855925520602305	0.565822380527062
0.246933792457632	0.451777891838034
0.293656047238509	1
0.00187590320634013	0.001
0.0490989488492251	0.128629448039285
0.0227334255891943	0.242885160581478
0.357922432230589	0.146330823973114
0.237433957654654	0.964185159570843
0.244499263368757	0.489302860482276
0.173152929086978	0.286755529144688
0.145345145117097	0.00478180468904974
0.319527929658149	0.0305983503225503
0.357873663317946	0.0135572714291075
0.266333424083327	0.001
0.001	0.0169016490061054
0.00291949099026889	0.00877453338089745
0.0112538265147999	0.0016529980677169
0.403830864424528	0.353202444926285
0.235054424657097	0.217484386677076
0.703725493713175	0.113512977949445
0.818575982566583	0.104704601277994
1	0.0287832679219258
0.111146734641349	0.0230332285532191
0.155830970682663	0.0851502735713719
0.0698355265410283	0.00102827354806547
0.172858572018918	0.00176714422112378
0.302606784153751	0.290295341539123
0.0449393878837099	0.193463611936222
0.039827996020851	0.0701234552414057
0.0481446967361886	0.0363222110466084
0.0326820955745436	0.0248373716882047
0.0667495342997971	0.171343602229817
0.0512616401359537	1
0.0364651821021336	0.150731904445394
0.0420866683543545	0.0207342212564057
0.0434786241188379	0.0123049265632188
0.0524920276654375	0.00481018822362624
0.166629224664865	0.0147033953311121
0.385567293152894	0.143642040331433
0.0615462535481996	0.0627344882826815
0.0611482281035864	0.234552870041158
0.0604454676042262	0.11020969583277
0.0821809167791807	0.183203660901548
0.0792466071258179	0.495161141528433
0.046656839252341	0.00188990280812201
0.293094066459768	0.030167305574489
0.350741815949025	0.0158240510088958
0.00367046069900764	0.00223983014203721
0.210666753674032	0.033152114845505
0.0659611947598989	0.00849207155587955
0.0551506573512148	0.0056408290776267
0.105015418607446	0.00231144075946801
0.00482421369447427	0.0108750485502693
0.001	0.00534515780809369
0.00127395311222881	0.0192760171207063
0.00110407942881238	0.00621693272059152
0.35123388666272	0.301053323143974
0.250590338427489	0.203558537517396
0.662012051913301	0.134851792792625
0.810893968923728	0.0811833958163213
1	0.0193551592525651
0.11009082159114	0.0164830124031294
0.142975170835189	0.0861396271919887
0.0777659995778458	0.00161168886270387
0.228247815372109	0.00156032020515427
0.339452187756846	0.1666199076312
0.0418366673107546	0.121813851283784
0.0376494512025468	0.0474030837592753
0.0477802573503279	0.0228430154703225
0.0269475309479278	0.0206437986109547
0.0485655981118249	0.169345484564889
0.0516259907210683	1
0.0340362549276133	0.142549601939122
0.0405835644161142	0.0184741970737549
0.0364356133446309	0.0123575049192857
0.0423038751987599	0.00689576984851881
0.121711332377662	0.0167658358378528
0.418382259922393	0.0795951150748554
0.0658183201915312	0.0546782740790995
0.053664981144625	0.200302805239676
0.0703714937725237	0.102877998892478
0.0815147119456276	0.154081520044441
0.0718714483395467	0.433927773376313
0.0666471488327133	0.00408813288782728
0.257316021859492	0.12225508585043
0.582554721482094	0.0173687430107478
0.001	0.0300258791717307
0.510054829015017	1
0.185060514624046	0.238454086023678
1	0.0338561189402255
0.664217208568191	0.0496301807017773
0.161672886015863	0.020122047474378
0.523070998178244	0.016636386477575
0.406193581769399	0.030219823058376
0.0708274440916375	0.00607182596639625
0.0607364419717754	1
0.0272943361109898	0.270206031661373
0.00100465272092665	0.00143442481670667
0.261369355242905	0.00842573357427084
0.188636247370143	0.00570331151358386
0.0767317974501518	0.00292357756743654
0.0711708938882196	0.00163090553077341
0.0188401679487777	0.00137550159507199
0.0956186756766403	0.00104271987922156
0.124224502766144	0.00105883201553615
0.211053242560634	0.00389347956106632
0.233783269864218	0.011034186215245
0.251339339641487	0.0147751473963074
0.395079435473165	0.00962517619948459
0.202272196011463	0.00257594975954869
0.0426212719530729	0.00271445316244607
0.0124969678130931	0.00218615452461824
0.0126018180822344	0.00191168585193972
1	0.0146263745639996
0.832695371727526	0.0112768451110906
0.324075423660847	0.00471323058453219
0.127869647430937	0.0076544029399091
0.185341512283716	0.0113111140817549
0.109215249729488	0.0248029229659211
0.0491000814492089	0.0150301196791396
0.0477957715622218	0.00394745868478279
0.0904698198004439	0.0020109197503897
0.166823378256873	0.00186746367803972
0.0283800996789132	0.00108983224121606
0.0166046272279744	0.00121402442404706
0.0194378605138	0.00144675888050076
0.00719598816150687	0.00116644395127034
0.0147335685355662	0.00179577056617923
0.0740937491703005	0.00295460068214837
0.0741637570643258	0.00672732502885087
0.0270487212503119	0.00452830545567354
0.0150499825706179	0.01064769625889
0.0160066027193907	0.0491779247911864
0.0066698749047334	0.0144144900298983
0.00117739910072025	0.00106018959846892
0.0809539807401904	0.00265767947380693
0.0253469629154554	0.00149545592710934
0.0243953659319072	0.0022952731606761
0.0186145787119328	0.001236828605471
0.0583576361364309	0.0012338430948499
0.0302610662824777	0.00112240491926436
0.0491719607025769	0.00119115833402058
0.0404251395625224	0.00107661897831792
0.00338395115335341	0.00112379580642536
0.0157976102364703	0.00243632175851642
0.076932900321603	0.00124908668176876
0.0660152658366074	0.00143828362645344
0.0195784490131467	0.00104534430021509
0.0123109225439642	0.00109690306619783
0.00136588130357217	0.00113439262931132
0.00635603921759103	0.00105430873873351
0.0121609389026073	0.00231518568214341
0.0180607316447859	0.00152400261397709
0.00188407031551457	0.00110885831930387
0.001	0.00135117646638855
0.00351082700159061	0.00129044087454738
0.00715952270856492	0.00156491056564567
0.0505051078202914	0.00135915840150151
0.0227971227436765	0.00135316529531357
0.0148508587454547	0.0010916792824338
0.0120319096085715	0.00123193387059722
0.0129200326217808	0.00113089969891982
0.0710627182984292	0.00686666243280576
0.0605641789197621	1
0.0288094726089871	0.253042507560308
0.00309341139442015	0.00145204336460071
0.312448567600254	0.00579151534713925
0.204472692623269	0.00390469321373283
0.0793974620961412	0.00287446494657126
0.0806722014588824	0.00138124796781158
0.0208541565770879	0.00136695779378264
0.102905114140337	0.00106081038264562
0.213296402471259	0.00343311144925102
0.245993096646349	0.0104789175288369
0.254767732599376	0.0136006122342318
0.430112157610215	0.00837590136075034
0.210200261215335	0.00226751575094832
0.0409791406077589	0.00248879886502159
0.0109807048144337	0.00201371584233544
0.01270366765951	0.00201522786367898
1	0.0136458667635331
0.847454218963614	0.0102161448569615
0.341503042667859	0.00439230315921469
0.128029176624272	0.00644214975695675
0.192008243717218	0.00937661840729404
0.109421031512562	0.0231145278592141
0.0509910017317703	0.0141245676301117
0.0561074401655985	0.0032961327788522
0.0995457197185046	0.00180681573416935
0.188129977441124	0.00169275741389195
0.0899827877238879	0.00126976383224141
0.0433893633552714	0.00115162705952848
0.0850403148008241	0.001383446853499
0.0782991370636823	0.0035649692978429
0.0386635733814404	0.00152112950813567
0.119139193204425	0.00122909876745571
0.0166198563911312	0.00142162100643693
0.0137919255753878	0.00118514575208518
0.0294150930091957	0.00109866970680571
0.0753524655930061	0.00234087416128706
0.081806088435216	0.00640877072937093
0.0272001555296755	0.00358926690491617
0.015446684145231	0.00998116042426038
0.0161400812610907	0.0442958808366492
0.00970191819082709	0.0151412695112633
0.00293781149457119	0.00110389550453998
0.0860102877008633	0.00224130240879685
0.0224212732038266	0.00169759015379495
0.0141461926236265	0.00188255100589051
0.0291768853992633	0.00133705698906679
0.0457571812433911	0.00128529755385041
0.0279264043558676	0.00229643246232828
0.0352976000146216	0.00104768608394279
0.0334526379372118	0.00115100236111171
0.0889042090523098	0.00123147137405035
0.0874888232803446	0.00110666370816146
0.088447469420354	0.0010739201508076
0.0534590676335453	0.00115371471917351
0.0150144581054381	0.00126222984646723
0.0112464877633228	0.0010586238362609
0.00669831321686861	0.00174103644389624
0.0157505208698952	0.00186988022028192
0.00348657712569016	0.00170065281766089
0.00374899326830929	0.00124221904566916
0.00378730744257484	0.00126850237206985
0.00831783720885627	0.00131010942608036
0.0586536914795237	0.00126117665313508
0.0213885202429199	0.00120667603558743
0.00598459846585325	0.00131645184358264
0.0834166757530289	0.00111686680525305
0.0390862090230916	0.102271207336681
0.0391895615850575	0.00149312919947839
0.300833601872644	0.0574372663412202
0.397701112221306	0.0134619772332314
0.231714697463101	0.0354925943360593
0.264026026539171	0.111322887084028
0.214356564879051	0.0757393836768367
0.761764953886663	0.115684632343738
0.744439903757202	1
0.372499548960392	0.1074265156334
0.198778822741204	0.0165725649388127
0.31703965037853	0.035845264881333
0.23635470368672	0.0172095945362441
0.01621020942396	0.022642243331405
0.179353106358331	0.0674627632774046
0.120150130998177	0.0175014524884669
0.10064859915514	0.0846594804594574
0.152726410865277	0.001
0.167774351190841	0.00779882061892691
0.177899052077962	0.0320339468054161
0.188646513075743	0.0334316004104766
0.152470327080091	0.107953555164893
0.289711972076067	0.116656735329289
0.261147839834042	0.0132015397195113
0.0410027014551445	0.244718930909603
0.0622198781281258	0.0997384490264637
0.133888116908917	0.001
0.00881394957790726	0.110744597857516
0.396568978740723	0.0682428707971735
0.402877838578269	0.0316470650429581
0.288547758495127	0.188021126017655
0.160141381591889	0.258354302609941
0.496061590569175	0.391322514472629
1	0.394214142598899
0.126747240772019	0.15624827467801
0.126808532288091	0.00436914193150153
0.188537677840236	0.0651727158860211
0.154209206351686	0.0111907175959875
0.0949116339439433	0.327311175033267
0.0169128323604673	0.492752637803106
0.0723050526644259	0.601938360888678
0.113992806073143	0.149488389748412
0.350935078311213	0.180655011815758
0.28480533591503	0.0698338147941517
0.135986484213921	0.0303745924105834
0.0958867423273854	0.060671838711491
0.0688270964737812	0.417836365595098
0.132510153192518	0.620642236304265
0.156803029719113	0.0589956505787964
0.192640942392522	0.0771783968661121
0.303329849209487	0.141021409339829
0.144275173520586	0.0816432032434068
0.241427672634129	0.0541674520036434
0.354218217610657	0.134993252290266
0.157694825004996	0.0531060819587181
0.162274089797396	0.0662281418874615
0.266872936751415	0.139004777045266
0.535748961518382	0.0904860429164373
0.288070998096784	0.0976125918819123
0.319618314128456	0.503618037554972
0.172570257762842	0.268633675546008
0.513584167443473	0.833809881261466
1	0.836159035555746
0.166160688262653	0.071855331043607
0.16386334223816	0.0689114736509442
0.147065042674438	0.0879462337181253
0.001	1
0.0492248719443313	0.02823368817728
0.0454343067593501	0.1853371217741
0.0194748515050179	0.445570497381954
0.0623566214397054	1
0.0352698691492037	0.230405903314521
0.007702436073997	0.0261726725840793
0.0879340402617171	0.4906786113995
0.0602950141457249	0.0281908182322723
0.662057320062206	0.0110474703811969
0.59818370300367	0.0135136035833583
1	0.00187891924477288
0.360645879432929	0.0060811723649016
0.290127425569018	0.00267198734650033
0.00666288144365929	0.00505743944449484
0.0043067555538516	0.00850060974590518
0.00496795938604851	0.0135039296354368
0.0271241602669073	0.00606159948959185
0.208175414732469	0.00328336781716436
0.114016790244554	0.0133439684707831
0.099134947766407	0.0143288054509962
0.050775683556103	0.00358755438482273
0.0794090000485446	0.0159433294856673
0.0882854963139721	0.00377932112833853
0.129732049829217	0.00718187253917652
0.11658121754815	0.00367531645602481
0.0866583069342084	0.00783081540330666
0.063766095560744	0.00905654189867419
0.051471002411566	0.0329895028575111
0.0573322338315199	0.268789780725819
0.0171475861219036	0.672976385743777
0.0558061109732141	1
0.0388332489242772	0.245769863957304
0.0101993823056319	0.0451531456504221
0.0229857087696373	0.00631310860056676
0.0246206282393548	0.249708110477631
0.0814530928600776	0.744061117215962
0.0575678814812938	0.0444046264083159
0.0994983418693452	0.00673239315639386
1	0.368454574378566
0.612341701741347	0.0947871795266408
0.618918792002354	0.0823792468845874
0.997611428178426	0.200824171057533
0.452178796182806	0.0976414021438868
0.19877888632425	0.00910992364886125
0.264395053055158	0.422202767748703
0.340835902644918	0.187006913464562
0.523099329804903	0.042334988540182
0.61512776873753	0.0127213185789115
0.589073659236929	0.0296154120993322
0.833229017292109	0.0117624764931681
0.628944263708732	0.0373833154699486
0.317724729042104	0.0118246824122091
0.00561853838788641	0.0124717371283265
0.00637066942958309	0.0109216988612178
0.00489462225378019	0.001
0.00212444921772112	0.0128137894467634
0.00722667964756774	0.0143749275645625
0.0274275846912544	0.00306336658729601
0.0485725858919413	0.0128967750266923
0.142743780639009	0.0210265916744834
0.104334794467944	0.00854964557787216
0.119752045053234	0.0122572695933043
0.0806030692778559	0.0217243688845872
0.173334311416124	0.00802298781372155
0.0499713272136003	0.00660781977449096
0.0930987619205634	0.0242407246010652
0.120429235799427	0.00635221626307383
0.0684906722322873	0.00554778142329241
0.102055076220608	0.00388232419815678
0.0364832756576848	0.0109277373910097
0.015335012441529	0.00269709917923267
0.112227035148523	0.0026767234175711
0.00230980115323862	0.0011966859323045
0.00837881258499665	0.027145465826902
1	0.979236122971718
0.628917658467198	0.260427253597102
0.599806927450882	0.258221810079947
0.943943991999237	0.341481481925785
0.425612298708429	0.17976121537886
0.17838815600078	0.0390392642496172
0.232177287915293	1
0.30641087882463	0.412503102396062
0.386226147156006	0.104487401262193
0.273967047597694	0.0109443689325952
0.396355320599581	0.001
0.385595385154435	0.087214725239183
0.286741159286409	0.0142406547748332
0.144705486650853	0.0306889529511509
0.00311933423427501	0.0086237103835834
0.006524171279724	0.015608156142028
0.174856045536916	0.0284246561109279
0.0250465651927037	0.0137440917326259
0.0837221435203671	0.00939540799442409
0.213201640016907	0.0464855782453842
0.113963118275409	0.100613601178485
0.0922118726217364	0.00984367293139602
0.0318818875134989	0.0097339380633799
0.121774714029353	0.00540161620144093
0.0782909981761401	0.0172093258012746
0.058397847068321	0.0232022863628081
0.0214231550801615	0.00164746129360314
0.0223965677448219	0.00154787109869142
0.0159975365723614	0.00119691284569318
0.240151455981491	0.00355438179126757
0.223775658503557	1
0.099965582233942	0.799027318150439
0.001	0.00290047167722495
0.219754852079368	0.00512151056347633
0.113226632310698	0.00576089759764143
0.0525700853658814	0.00192928770466299
0.108805601701024	0.0012119758629363
0.13721312357162	0.00104011278885574
0.0331584417551143	0.00902347082594286
0.00716793080819871	0.00978965845588507
0.640875342864371	0.00254372395613266
0.471271129169604	0.0041879237852359
0.225668437691549	0.10400822999717
0.133528948104221	0.0262720703532978
0.506672446995854	0.00134719082846998
0.0139391566681158	0.00137150151260429
0.117870388689578	0.00112007073304419
0.132306627033946	0.00121343522713254
0.169970926942594	0.00115686753744723
0.0801850898966655	0.00142088239471285
0.00847533626115334	0.00131275799884648
0.00653150843942623	0.00269247602653223
0.0059374529125222	0.0197145861502219
0.0296516164817019	0.151768795618482
0.0165925245879604	0.0736565626303856
0.00358463730190727	0.00136994208020018
0.11824337408955	0.00111193747466057
0.0694333953355258	0.00111989033618995
0.0149703168450934	0.00102211704671863
0.357741295821998	0.00325790141380861
0.219886957034021	1
0.103031754324602	0.783647531116373
0.0110798869032587	0.00404127662634476
0.506958305626177	0.00513155274663169
1	0.00515244273692557
0.211895857508082	0.0024781539656682
0.160119920475278	0.00581207050461704
0.0715977523355399	0.0147872518012801
0.13103902363878	0.002609994257277
0.319747872573143	0.00222543882667425
0.22976501103196	0.00228107101950287
0.276276874241389	0.00103942518374317
0.13016557227623	0.00194214188075294
0.0162851239152613	0.00133517347520035
0.139555357086933	0.00218346199030867
0.0422786849161941	0.00863548420102329
0.0138587499677506	0.00991388591518828
0.516131979882572	0.0034396854910306
0.416802808797854	0.00533713533978983
0.200638784777487	0.123061998354423
0.118272344869801	0.0448570975501462
0.544540617323285	0.00285229844133534
0.49688930411927	0.0019061014479653
0.503315989794461	0.00809352707518091
0.499651199485121	0.0014182872405256
0.196861753225938	0.00175261401912344
0.106780970756884	0.001
0.135854831594995	0.00102666943465115
0.601595435152248	0.0010997852859717
0.107335868348183	0.00131394844060121
0.00577491952940821	0.00154410808031067
0.00589948495925087	0.00229515107770181
0.00280549280101705	0.0184870685047303
0.0269574923556388	0.148810153452339
0.0169678108992064	0.0772591613414761
0.001	0.00152966109114399
0.046445661220625	0.00100770224407631
0.0911805191079846	0.00119889633174223
0.102199020683458	0.0014021940284813
0.0580033100731429	0.00141813284885121
0.0160069305183502	0.016486162804591
0.0938228536655066	1
0.176384352224176	0.353838504126557
0.0609435673641341	0.0179681010726686
0.433884963859947	0.0296502368718192
0.0925915134784413	0.0238870865814081
0.117513874379894	0.463316455326046
0.856224025850255	0.0301012121143705
0.715760476801527	0.282183215236995
0.596341164303015	0.14367610703058
0.745227059319774	0.936233519433212
0.589608425301459	0.133876340855651
0.497015583353385	0.001
0.0480157641679501	0.0219723869378373
0.195212743354455	0.108864277191884
0.116896958469722	0.0471596569476403
