# Supplementary material for: Multisensory flicker modulates widespread brain networks and reduces interictal epileptiform discharges
Source: Nat Commun. 2024 Apr 11;15:3156. doi: 10.1038/s41467-024-47263-y (PMC11009358; doi:10.1038/s41467-024-47263-y)
Supplement: Supplementary file 4 — Source Data [file 41467_2024_47263_MOESM4_ESM.zip › Source Data New Corrected/Figure_S3A_2.csv]

region	mni_x	mni_y	mni_z	mod_amp	mod_sig
MTL	-30.855	18.9727	-35.6504	0.228681728185844	0.1096
MTL	-33.8583	18.9287	-32.7283	0.242213152611835	0.1137
MTL	-37.5659	18.4313	-30.1865	0.203209468104982	0.0696
MTL	27.9173	16.4508	-46.6232	0.0199993309928761	0.4603
MTL	32.335	17.2015	-45.5036	-0.22993419308635	0.6483
MTL	37.265	17.8852	-45.5765	-0.394590881290558	0.7682
MTL	41.6813	18.6371	-44.3224	0.139056351877538	0.2528
MTL	-36.4039	18.9094	-40.4669	0.0628831460525194	0.3882
MTL	-40.5684	18.0698	-38.4763	0.014210222882646	0.4692
MTL	-43.9325	16.9061	-36.3974	0.217601514229528	0.1529
MTL	-47.7681	16.069	-34.5434	1.63893259315709	0
MTL	-36.9285	-3.16396	-49.159	-0.193497068960384	0.8524
MTL	-40.631	-3.51149	-48.3083	-0.25504657386837	0.9245
MTL	-45.3203	-3.3985	-47.1703	-0.067321094385405	0.6435
MTL	-48.8622	-3.43516	-45.2506	0.183200470720261	0.1823
MTL	-52.3842	-3.47514	-42.7586	0.170740663063674	0.1954
MTL	-19.4754	-11.1017	-29.2601	0.0473146018039883	0.3928
MTL	-37.6392	-14.4801	-21.1971	-0.277692895838834	0.9301
MTL	-41.9239	-15.6772	-19.8108	-0.0578037472477189	0.5928
MTL	21.4588	-14.9788	-27.0771	-0.255431977892662	0.9293
MTL	25.2901	-14.4623	-26.9093	-0.0183773947841075	0.5483
MTL	28.8671	-14.5171	-25.879	0.165778211173258	0.1657
MTL	33.6657	-14.3919	-25.5885	0.00448765279734098	0.4885
MTL	-15.9426	-28.0788	-16.9195	0.212003587397167	0.0982
MTL	-20.4316	-28.3592	-15.8544	0.127878616955319	0.2359
MTL	-32.6932	-29.2335	-13.0382	0.0757701357684257	0.3472
MTL	-37.2951	-30.1659	-12.7425	0.0910681699422042	0.3146
MTL	-41.5712	-30.8181	-12.4557	-0.0502872064510935	0.6077
MTL	25.1131	-29.0554	-13.4456	0.23671289702889	0.0684
MTL	30.6602	-28.7125	-12.1271	0.397979328152501	0.0078
MTL	28.4069	-22.813	-29.8761	0.01042528856009	0.4783
MTL	31.4983	-23.5032	-28.9665	0.0878623157131231	0.2538
MTL	40.433	-14.3761	-13.3442	0.899121447824474	0
MTL	-16.0277	-0.743079	-24.9994	-0.18208024301395	0.9174
MTL	-19.297	-0.285158	-25.275	-0.2179598091108	0.9526
MTL	-22.2459	0.422906	-25.5731	-0.0772247754609799	0.6848
MTL	-25.7101	1.31234	-25.852	0.289933434418233	0.1274
MTL	-28.7784	2.32268	-26.3309	0.0639014403981231	0.4211
MTL	16.7006	-0.673971	-28.2556	0.0962295766095567	0.334
MTL	20.1489	0.182826	-27.6789	0.167688346827113	0.4585
MTL	23.2225	0.773184	-27.1343	0.00850094548606317	0.4772
MTL	26.3734	1.77759	-27.4186	-0.0666494634509014	0.6336
MTL	-18.6394	-13.5216	-23.6019	-0.0946231619288193	0.5941
MTL	-21.6586	-13.3283	-23.2652	-0.143357775932725	0.7856
MTL	-25.077	-12.6491	-22.2753	-0.272149730940808	0.9559
MTL	-28.5905	-11.9465	-22.1079	0.0289799322874351	0.4247
MTL	-31.873	-11.6116	-21.452	0.0435315986633997	0.4298
MTL	22.1979	-15.5867	-21.2359	-0.220363738094933	0.9393
MTL	25.5766	-15.0868	-21.4048	-0.131242670388148	0.7857
MTL	29.3258	-14.7641	-21.777	0.158454728106472	0.1967
MTL	32.5778	-14.4649	-22.2006	0.0918972031510239	0.2934
MTL	36.2752	-13.8362	-22.7488	-0.0390373361249733	0.602
MTL	-19.3451	-3.46716	-34.9001	0.215435940220558	0.0943
MTL	-23.0402	-3.34452	-34.4883	0.0875935307850677	0.3146
MTL	-26.5795	-2.76565	-34.9883	-0.012245530171855	0.5446
MTL	-29.7242	-2.54457	-34.9864	-0.0166588532382698	0.5569
MTL	-33.5216	-2.14774	-35.9159	-0.104103061181506	0.7669
MTL	21.769	-0.783628	-39.9621	0.346893851815654	0.1437
MTL	24.8984	0.314723	-40.6548	-0.0307762413421871	0.5459
MTL	28.2497	0.905077	-40.4983	-0.147970378756468	0.8161
MTL	-22.4749	-11.7435	-33.6985	-0.258603926709909	0.9668
MTL	-25.2477	-11.2879	-34.1875	-0.000509987895983	0.506
MTL	-28.4804	-11.1939	-35.6715	0.231430170811967	0.1459
MTL	24.6723	-17.0711	-31.2987	-0.067970532504827	0.6694
MTL	28.1135	-18.0683	-30.8755	-0.159784035325934	0.8648
MTL	31.6815	-18.7337	-31.1114	0.190253982515286	0.1297
MTL	-24.2468	10.9718	-47.5865	0.020100545209945	0.4488
MTL	-26.7779	12.0485	-45.7548	0.192134856788726	0.0811
MTL	-30.4363	13.1021	-44.1244	0.235994893763807	0.0604
MTL	-33.4002	14.3932	-42.2932	0.0545528095453509	0.3787
MTL	-36.854	16.1182	-40.6364	-0.164420664577305	0.8263
MTL	22.9063	14.5702	-44.2674	-0.093440691218876	0.7537
MTL	26.0849	15.3914	-41.7777	0.000702085466586233	0.5107
MTL	29.5339	16.4713	-39.7814	0.367849749195813	0.0374
MTL	32.7409	17.2112	-38.6822	0.288978695794313	0.0566
MTL	-18.8857	-4.35567	-18.8058	0.0538259494160684	0.3866
MTL	-22.8553	-3.89457	-20.854	0.0852733410009341	0.31
MTL	-26.2908	-3.86972	-22.1557	-0.00925193546125513	0.5188
MTL	-29.3757	-3.44096	-23.3576	-0.263112969155192	0.9698
MTL	-32.4606	-3.17135	-24.5364	-0.265317832041083	0.9825
MTL	-36.8472	-2.90247	-26.4331	0.083000541636892	0.3354
MTL	17.5031	-8.02893	-22.1446	0.0285945248042814	0.462
MTL	20.9624	-8.41327	-22.9291	0.218400156022684	0.2028
MTL	24.3863	-8.30329	-23.6192	-0.13212826262542	0.5709
MTL	27.858	-8.71427	-24.1911	0.0712597806610689	0.4056
MTL	31.4817	-8.73333	-24.5063	0.209181697743766	0.2536
MTL	36.2175	-8.80196	-24.2011	-0.237295950405564	0.8112
MTL	-20.8505	-13.4331	-18.6572	0.163878176131668	0.2263
MTL	-24.5854	-13.2984	-18.9371	-0.263193782967605	0.9241
MTL	-28.2768	-13.4926	-19.8632	-0.119169881804412	0.7616
MTL	-32.4182	-13.3239	-20.0394	0.0890463624033662	0.3217
MTL	-36.1716	-13.5042	-20.267	-0.111543800865108	0.7434
MTL	24.5256	-19.7831	-20.6409	0.957508315260379	0
MTL	28.3185	-20.6153	-20.4992	0.766788672406567	0.0002
MTL	31.798	-20.9821	-19.9205	0.0623945066654203	0.3547
MTL	35.7644	-21.5834	-19.1318	-0.0810157890020565	0.7244
MTL	39.0586	-21.7378	-18.2065	-0.127523860104736	0.8544
MTL	-30.4621	-26.0461	-11.3768	0.489722214992122	0.017
MTL	-34.3031	-26.7496	-10.5228	0.25389139817978	0.1277
MTL	-38.3309	-27.5758	-10.5346	0.0435861450713801	0.4215
MTL	-41.8082	-28.4387	-10.6302	-0.0818621243134252	0.6491
MTL	24.2654	-32.9967	-7.74743	0.227389764548678	0.1289
MTL	28.0169	-33.5738	-7.66379	0.246336632108577	0.1054
MTL	32.3746	-34.0396	-7.45968	0.161496581510038	0.1451
MTL	36.73	-34.6083	-7.28233	0.114736743283822	0.2499
MTL	39.9739	-34.8408	-7.68519	0.00446587990518599	0.4909
MTL	42.7932	-35.108	-7.72864	-0.353561310303742	0.9659
MTL	-21.3955	-37.6043	-5.89177	-0.0327903089088328	0.5846
MTL	-25.0896	-37.5103	-5.44946	-0.0442613446036466	0.5639
MTL	-29.7873	-37.7858	-5.41501	0.0125661777669788	0.4686
MTL	-34.1904	-37.7098	-4.91079	0.129797184782407	0.3056
MTL	-36.7642	13.7513	-48.3108	0.0828954166768119	0.339
MTL	-39.3541	13.6116	-46.5103	0.23410975192138	0.0965
MTL	-24.5999	4.9939	-33.9211	-0.194119306473159	0.8589
MTL	-27.6636	5.29817	-33.2672	-0.254539855346051	0.9405
MTL	-31.0351	6.0891	-32.7376	-0.180827652418399	0.9391
MTL	-34.5945	6.36212	-32.2749	-0.118906475980271	0.7918
MTL	-24.239	-10.7989	-31.5499	0.0213945218226426	0.4698
MTL	-27.6469	-10.1527	-32.4207	0.0371741574531599	0.4177
MTL	-31.2134	-9.70859	-32.6213	-0.116482317202893	0.7682
MTL	-25.04	-18.2786	-28.5283	0.319994811395989	0.0377
MTL	-28.3094	-18.7117	-28.7718	0.361659329112292	0.0375
MTL	-32.238	-18.9687	-28.4389	0.114324361742289	0.2723
MTL	27.9937	-8.78414	-25.6743	0.00292980410421095	0.4941
MTL	31.8111	-9.32863	-24.4276	0.000877547094080722	0.5045
MTL	35.9233	-9.94331	-22.6779	0.0700210690792882	0.3871
MTL	40.1565	-10.0919	-20.7458	0.0722292009002865	0.4127
MTL	44.6735	-9.93357	-19.1545	-0.0229586472581293	0.5381
MTL	24.5574	-26.5832	-14.0732	-0.11455029144388	0.6144
MTL	29.0502	-25.7615	-14.1815	0.0987532991551761	0.4021
MTL	32.989	-25.0282	-14.9299	0.0640071007040119	0.4471
MTL	37.4829	-24.2607	-15.6394	-0.0579736796591643	0.5894
MTL	42.0861	-23.5604	-15.5881	-0.180242764625263	0.8504
MTL	26.3682	-16.8328	-30.8462	0.139857972954238	0.2418
MTL	30.2518	-17.2957	-29.7539	0.263372018390882	0.1869
MTL	34.0086	-17.7558	-28.7194	0.284771834809675	0.1317
MTL	38.1249	-18.2661	-27.6345	0.362391816888039	0.021
MTL	-26.6818	-4.00315	-41.1353	-0.171677625739859	0.8682
MTL	-29.43	-4.11217	-39.404	-0.0908910825844664	0.7113
MTL	-32.1882	-4.32811	-37.7558	-0.0565208749146013	0.6285
MTL	-33.2877	-4.45271	-37.2391	-0.0475160926200948	0.5904
MTL	-24.3453	-11.0662	-38.0525	-0.00597597581977305	0.5088
MTL	-27.3908	-11.9559	-37.1328	-0.050795765583501	0.6212
MTL	-31.5027	-12.8701	-36.3303	-0.149395685220463	0.8225
MTL	-35.6628	-13.774	-35.7071	-0.0414179433203056	0.5752
MTL	-17.9456	-31.0114	-11.6211	0.342639356118276	0.0069
MTL	-22.8581	-31.4816	-10.8243	0.0220393437791067	0.4503
MTL	-27.2928	-31.423	-10.7478	-0.169912514289242	0.8157
MTL	-30.8486	-31.213	-10.5288	-0.175688357403831	0.9111
MTL	-18.4486	1.33375	-28.0606	-0.112021035233666	0.6518
MTL	-21.6252	1.69885	-28.3324	-0.089492584271915	0.6866
MTL	-19.0465	-9.97251	-21.3872	0.19733069597872	0.1764
MTL	-22.8327	-8.64273	-22.1104	0.167347333811469	0.1763
MTL	-31.8625	-4.88242	-23.8323	-0.104111978041233	0.7149
MTL	-35.0426	-2.85788	-24.9266	-0.0201884094132826	0.5549
MTL	-39.0628	0.172589	-25.5669	-0.177292401677397	0.9117
MTL	-15.206	-7.20006	-19.9247	0.404207274818871	0.4244
MTL	-19.2151	-7.77335	-20.2377	0.0651470954109719	0.4054
MTL	-22.7426	-7.65509	-19.9894	-0.0534845020222688	0.6081
MTL	-26.5508	-8.01109	-19.7264	-0.123085306727374	0.7592
MTL	-30.2879	-8.33689	-20.3454	1.11124009399736	0.0117
MTL	-21.0664	-15.242	-16.6293	-0.350714772978208	0.9228
MTL	-24.803	-15.2315	-16.7388	-0.254017291184755	0.8719
MTL	-28.7732	-15.5257	-16.5331	-0.166718435946079	0.7782
MTL	-32.6642	-15.7012	-16.8818	-0.313298634819005	0.9598
MTL	-35.9563	-15.3928	-16.6271	-0.127293136872859	0.72
MTL	-39.5858	-15.5706	-16.5021	0.0575549286396351	0.2799
MTL	-21.999	-25.8934	-15.848	0.100818085099664	0.3131
MTL	-25.465	-25.9826	-15.6306	-0.38828014130044	0.9424
MTL	-29.0332	-25.1981	-14.914	-0.432268297155015	0.8825
MTL	-33.2414	-24.776	-14.0875	-0.183302625461567	0.8873
MTL	-37.1228	-24.5947	-13.8918	-0.161485950075992	0.843
MTL	-40.3267	-23.869	-13.6924	0.71312159977338	0.0009
MTL	-30.3062	21.8194	-38.1963	-0.0820143111805629	0.6128
MTL	-32.9873	21.2138	-36.4127	-0.39947540202035	0.8005
MTL	-36.287	19.9262	-33.7241	-0.39580371369765	0.9523
MTL	-38.8898	19.2648	-30.9426	0.258377074670965	0.0817
MTL	-26.2694	7.12282	-42.4146	-0.262903543715087	0.8487
MTL	15.9134	-2.38254	-22.2101	0.261278982859863	0.2749
MTL	19.7844	-2.25752	-21.9939	0.285709749405902	0.1812
MTL	23.6616	-1.52388	-22.7934	-0.0530742359314509	0.6089
MTL	28.2236	-0.650574	-23.6464	-0.201880516435443	0.9217
MTL	32.1085	-0.274352	-24.3981	-0.0816417708673097	0.7061
MTL	36.032	0.683876	-24.7949	0.0874541790357799	0.3061
MTL	-13.508	-1.07813	-23.9294	-0.179416737059627	0.6854
MTL	-17.2447	-0.191731	-23.5651	-0.155480568192599	0.6778
MTL	-20.6301	0.404423	-23.3861	0.208612940280257	0.1711
MTL	22.0434	-16.5035	-18.6508	0.207064989268966	0.1722
MTL	25.94	-17.0934	-18.879	0.261366130653636	0.0902
MTL	30.4458	-17.0104	-18.7897	2.18004070526635	0
MTL	34.4278	-17.3359	-18.6553	0.0510516045083274	0.3704
MTL	38.4006	-17.7045	-18.5348	-0.161816322895494	0.8355
MTL	-19.7078	-17.7452	-20.8685	0.243795976492336	0.1202
MTL	-23.4751	-17.6491	-20.0032	0.157634768568838	0.2267
MTL	-27.5588	-17.8903	-19.4886	-0.0563169792100696	0.6599
MTL	-31.4886	-18.337	-17.8795	-0.19511183802783	0.8841
MTL	-35.5077	-18.0865	-16.9194	0.00182064957544492	0.4879
MTL	-38.9474	-17.9407	-15.4232	0.267807388902392	0.102
MTL	22.6028	-31.3842	-12.9235	-0.0962119365807934	0.7527
MTL	25.9427	-31.5405	-11.2302	0.091325114760912	0.2675
MTL	29.8067	-31.506	-8.47694	0.0547076728537865	0.4064
MTL	33.59	-32.1779	-6.79191	-0.0819271472528754	0.6944
MTL	37.0168	-32.5765	-5.31139	-0.151930374341734	0.8434
MTL	-29.8868	-29.3008	-7.47801	0.00232142816604952	0.4905
MTL	-34.8896	-30.208	-6.51594	0.177816947213439	0.1274
MTL	25.5128	20.4261	-45.9292	0.120043521229239	0.2967
MTL	28.8866	20.9567	-44.505	0.220879852033383	0.078
MTL	32.9169	21.5885	-44.0177	0.0135619729796357	0.4624
MTL	36.4167	21.0254	-41.5562	-0.259580802263241	0.9706
MTL	40.4344	20.3561	-38.9018	-0.121029090992582	0.7779
MTL	-30.7055	22.8653	-42.4845	0.0489127583794591	0.3968
MTL	-32.7224	22.6007	-40.3962	-0.0167406534679528	0.5423
MTL	20.9636	-16.3141	-24.081	2.17768826615858	0.0001
MTL	24.7011	-16.1408	-25.2245	2.47565740500546	0
MTL	28.9151	-15.7572	-25.9934	-0.381706880991103	0.871
MTL	32.7256	-15.1825	-26.4496	-0.491147687898022	0.9287
MTL	15.1605	-2.17916	-24.4839	-0.0676651682493464	0.5874
MTL	18.4647	-2.15952	-24.3388	-0.34759921501614	0.6946
MTL	22.3504	-1.32777	-25.0528	-0.39523070515959	0.6821
MTL	26.7127	-1.11363	-24.9827	0.0109272623766516	0.4723
MTL	30.5505	-0.43858	-25.4385	0.0306635260624697	0.4095
MTL	35.2579	-1.09216	-25.2939	0.00811314901994287	0.4808
MTL	-13.0887	-3.2715	-22.7935	-0.0432029043974095	0.5432
MTL	-17.0423	-3.25615	-22.2055	-0.294126356658364	0.8389
MTL	-20.9764	-2.39329	-21.6007	-0.634143434864732	0.9842
MTL	-25.2555	-1.49223	-21.0558	-0.115612214468319	0.6818
MTL	25.7379	-11.3239	-22.8226	0.440702646615699	0.0209
MTL	32.621	-10.9154	-23.0107	0.0857205580740317	0.3573
MTL	-15.1292	-10.894	-22.12	0.232254217758203	0.0881
MTL	-18.9418	-11.1552	-21.6262	0.266061994837402	0.0739
MTL	-22.5706	-11.8874	-21.2136	0.343736799165693	0.0484
MTL	-26.8808	-11.8802	-19.761	0.249855651853437	0.1261
MTL	-31.545	-12.1194	-18.9329	0.0509045238648482	0.4047
MTL	-35.3782	-12.1457	-17.6261	-0.311056144884155	0.9472
MTL	-21.7057	-30.8092	-14.8198	-0.110514121446695	0.7095
MTL	-24.8816	-31.7711	-14.5722	-0.330815471905497	0.9652
MTL	-28.6278	-33.3807	-14.2546	-0.141852628869403	0.7808
MTL	-32.967	-34.7709	-13.6502	0.0410835376347318	0.3985
MTL	-24.8809	8.27395	-44.7446	-0.20817081807656	0.8952
MTL	-27.8691	10.1497	-41.2081	0.172194890028914	0.155
MTL	-32.2817	12.1891	-37.2497	1.26060267000534	0
MTL	-36.5981	13.4617	-35.3162	0.313552329000873	0.1172
MTL	-39.8422	14.1498	-32.623	-0.0615878818720658	0.587
MTL	-43.8711	13.9887	-29.8421	-0.142501817077285	0.8265
MTL	-21.7206	-13.8416	-31.5053	0.395744601378062	0.047
MTL	-26.2084	-13.8169	-31.058	0.205587082243127	0.1919
MTL	-30.882	-13.5806	-30.0201	0.126565636054904	0.2766
MTL	-35.9158	-13.7898	-29.6861	0.0188133120712555	0.4597
MTL	-25.9044	-33.7891	-22.6867	0.170884320677427	0.1507
MTL	-29.4499	-33.1434	-21.6943	0.275961648762815	0.0246
MTL	-34.0779	-32.5597	-21.4075	0.0224974165657945	0.453
MTL	11.193	-4.94112	-25.1016	-0.239407920129245	0.879
MTL	15.1981	-4.45927	-25.0354	-0.443434761065184	0.9821
MTL	18.8449	-3.72936	-25.0982	-0.292319423188504	0.9031
MTL	21.9886	-2.80669	-25.7519	-0.30117103382057	0.9384
MTL	26.3569	-1.75528	-25.8407	-0.10691788710751	0.7473
MTL	30.2414	-0.818399	-26.6161	0.0154879361602749	0.4606
MTL	34.5352	-0.226901	-26.9247	0.0603671687652505	0.3743
MTL	-10.9951	-4.7024	-21.878	-0.230708240633964	0.9758
MTL	-14.9105	-4.57088	-22.2935	-0.224813453404802	0.9344
MTL	-19.2081	-4.186	-22.8241	-0.0153260819792581	0.5287
MTL	-22.5101	-3.87635	-22.6263	-0.067863584077392	0.6994
MTL	-26.408	-3.87938	-23.3542	-0.100568371590355	0.777
MTL	-30.8092	-3.36953	-23.9851	-0.166720716938548	0.8312
MTL	-34.2395	-3.05201	-23.8988	0.132473299675485	0.2396
MTL	21.1753	-9.83041	-21.3501	-0.439400782586802	0.9551
MTL	25.9365	-12.1954	-20.5473	-0.38138320259222	0.9721
MTL	31.5813	-14.4173	-19.7743	-0.150513301722586	0.8394
MTL	-18.7654	-15.8767	-16.1992	-0.0569797768954511	0.6447
MTL	-23.3497	-16.206	-17.3223	0.0534824281838522	0.4126
MTL	-27.6779	-16.4908	-17.3572	-0.0217963263860412	0.5316
MTL	-32.0807	-16.6772	-17.3136	0.309675104736422	0.096
MTL	-36.5369	-16.5023	-18.3839	0.131464418877454	0.2346
MTL	-21.2353	-26.1236	-15.1749	-0.0450072140792587	0.5878
MTL	-25.0101	-27.4317	-15.2472	0.866632389529018	0.0066
MTL	-29.0982	-27.858	-14.6513	0.462968852316499	0.0594
MTL	-32.9763	-28.3995	-14.1655	-0.300800046931226	0.9254
MTL	-37.4673	-29.9715	-13.4432	-0.562302009761827	0.7938
MTL	-28.4245	14.6615	-41.6967	0.460798541961736	0.0077
MTL	-31.8721	14.2501	-38.7673	0.391549455501795	0.0298
MTL	-34.6694	14.2089	-35.7417	0.155442513976285	0.2503
MTL	30.721	17.0057	-44.822	0.0416033651903733	0.408
MTL	33.8263	16.601	-43.1022	0.0561073092911233	0.3577
MTL	38.3435	16.8409	-39.3278	0.0516240949023654	0.381
MTL	41.1449	16.0999	-37.2593	0.0963085124000111	0.2837
MTL	-20.5019	-7.5527	-35.1827	-0.221168724929826	0.8761
MTL	-24.0534	-7.75578	-34.5621	-0.074422538958306	0.6597
MTL	-27.4974	-7.64828	-33.3727	0.156658516869845	0.2256
MTL	-31.1056	-8.09758	-32.3718	0.0603757557677091	0.37
MTL	-35.1169	-8.33893	-31.7193	-0.182268987218833	0.8173
MTL	-23.0215	-23.94	-23.9061	0.0769065895262355	0.3287
MTL	-26.7892	-23.7143	-23.6561	-0.0257889088191987	0.549
MTL	-30.6206	-23.6451	-23.1612	0.0527186279106573	0.3683
MTL	-34.8355	-24.349	-22.2342	0.123924864870778	0.2348
MTL	-13.0438	-2.50695	-21.7985	0.0776757312629412	0.3582
MTL	-17.2366	-2.18233	-22.3057	0.475643102381314	0.0668
MTL	-20.5149	-1.67572	-22.3323	-0.111126763659978	0.6561
MTL	-24.5716	-1.19478	-23.1361	-0.0186564461058567	0.5254
MTL	-28.6338	-0.928424	-23.0884	0.101632786208717	0.2986
MTL	-32.6766	-0.00467527	-22.7655	-0.258909092733138	0.9894
MTL	-19.4653	-14.6039	-19.5283	-0.03534942245221	0.5536
MTL	-23.5064	-14.7155	-19.4856	-0.245218580675071	0.8673
MTL	-27.5411	-14.3299	-19.3575	-0.175080247072022	0.8724
MTL	-31.6696	-14.5309	-19.3846	-0.132718291592203	0.8012
MTL	-36.1058	-14.3042	-19.6212	0.0388463410557491	0.4018
MTL	-29.909	-26.3061	-11.9311	-0.483366453462999	0.9904
MTL	-35.4581	-26.4498	-10.9131	-0.395303931682291	0.97
MTL	-15.4888	-37.1234	-4.62239	0.102411735606245	0.3178
MTL	-19.8567	-37.8328	-5.16217	0.145162949550944	0.22
MTL	-23.9651	-37.6446	-4.69802	0.0545056768071359	0.3502
MTL	-28.2317	-37.7724	-4.07166	0.15976987835474	0.152
MTL	-32.3722	-37.8239	-3.78727	0.39787457277518	0.0096
MTL	-36.4821	-38.9465	-3.97792	0.538997644296211	0.0151
MTL	-40.7425	-39.222	-3.82007	48.6185319978107	0
MTL	-33.5192	21.2414	-32.0985	-0.372025161733453	0.8539
MTL	-36.9181	20.266	-29.3397	-0.286349792563758	0.8054
MTL	-26.8755	13.0015	-47.5236	-0.160143158516625	0.6101
MTL	-31.0595	11.8159	-45.4183	0.0242261820690308	0.488
MTL	-34.5451	10.7689	-44.0326	0.478838134183553	0.4174
MTL	-38.6484	9.61429	-44.4232	0.0095213268398433	0.4882
MTL	-20.1288	-7.52824	-34.9346	-0.339576881778028	0.7864
MTL	-23.7889	-7.02096	-35.5532	-0.356548628133912	0.7715
MTL	-27.7083	-6.91724	-36.1627	-0.204517152542357	0.9041
MTL	-23.6786	-25.3903	-23.623	-0.184245304952195	0.8525
MTL	-27.2783	-24.8774	-22.1172	-0.299087975830187	0.9918
MTL	-30.8756	-24.7703	-20.9332	0.0374822214727795	0.3877
PFC	-8.07639	12.5209	-25.5169	-0.269888440586189	0.9394
PFC	-11.691	14.5704	-24.0081	-0.0663100297350114	0.6668
PFC	-15.3695	16.3972	-22.9305	0.164244191725018	0.2312
PFC	-18.7942	18.2406	-21.6594	-0.0169309420291067	0.5437
PFC	-22.1585	20.0879	-20.3363	0.287800033416945	0.0454
PFC	-26.2502	22.0788	-19.0814	-0.0496582135786804	0.6035
PFC	-30.0229	23.9463	-17.6418	-0.289380040187756	0.9376
PFC	-33.8912	25.5561	-16.2013	-0.285818248184664	0.9269
PFC	-37.8298	27.4475	-15.251	-0.133142397466691	0.7871
PFC	-41.7643	28.3812	-13.5746	-0.0803745907139917	0.6377
PFC	-46.1347	30.4882	-11.8733	-0.00369147820575055	0.5142
PFC	-50.0537	32.1334	-10.4265	0.116250996382519	0.2323
PFC	-53.3898	33.5975	-8.92378	0.1616750301511	0.1846
PFC	-56.4135	34.8175	-7.34017	-0.499853468458872	0.844
PFC	-37.369	17.0394	-12.1262	-0.0463637234441162	0.6016
PFC	-37.9363	18.9927	-10.1631	0.0879251898131448	0.2923
PFC	-38.5369	21.0629	-7.21768	0.0263640937128293	0.4381
PFC	-39.273	26.0877	-1.57588	-0.148064681479652	0.789
PFC	-39.9682	28.3442	2.03461	0.04423706273719	0.4165
PFC	-40.1074	31.5781	4.86332	0.0526779635052939	0.3627
PFC	-40.5944	34.9532	8.48388	-0.12421391565156	0.8156
PFC	-41.1137	38.3359	12.5602	0.0318395818712116	0.4237
PFC	-41.3558	41.5984	15.8258	-0.0513445577284281	0.6378
PFC	40.2507	24.682	1.21113	0.0837448900970121	0.3343
PFC	41.1345	28.0254	4.28973	0.35546262467649	0.0336
PFC	41.5921	32.6089	8.80261	-0.0138772801302371	0.5294
PFC	41.5153	35.7467	11.8515	-0.00482156432771097	0.5087
PFC	41.119	37.9933	15.2522	-0.0606503308066336	0.6388
PFC	40.704	40.6658	18.5189	-0.0720254536057845	0.6403
PFC	40.6338	42.9868	21.9933	0.0870902148379413	0.3596
PFC	39.6075	45.7662	24.5851	0.401992131570489	0.0581
PFC	39.0557	48.6125	27.7266	0.405992527060445	0.0548
PFC	-2.56298	36.1012	-32.5563	0.097178386145611	0.307
PFC	-6.78473	35.9905	-31.3419	-0.0358320909335096	0.6112
PFC	-10.0605	35.7634	-29.6088	0.089585640694537	0.2526
PFC	-13.4886	35.5668	-27.8765	-0.148240987479651	0.8199
PFC	-17.2195	34.937	-25.9438	-0.092967871548954	0.7085
PFC	-20.5647	34.9654	-24.3036	0.0662229750626115	0.3463
PFC	-24.1332	35.3252	-22.8927	-0.0718143430153817	0.6619
PFC	-28.3593	36.0161	-21.6175	0.0186334221279427	0.4561
PFC	-32.2239	36.8056	-20.6095	-0.162822840218849	0.843
PFC	-36.5349	37.1144	-19.2747	0.17976652665171	0.1477
PFC	-39.9228	37.2903	-18.8427	0.187299844681249	0.1482
PFC	-44.7542	37.8298	-17.6787	-0.213368822260191	0.9151
PFC	2.67973	33.8132	-32.4177	0.0207766348779188	0.4469
PFC	6.69996	33.6157	-30.7637	-0.0172395057750708	0.5484
PFC	10.2107	33.6259	-29.5149	-0.20864140190255	0.9351
PFC	13.8439	33.3729	-27.8894	-0.220903778269691	0.9366
PFC	17.4422	33.673	-26.9952	-0.2858135756869	0.9776
PFC	21.0999	33.6701	-26.2626	-0.280927618634406	0.9977
PFC	24.7087	34.1412	-25.0995	-0.200616202217574	0.9448
PFC	28.1558	34.5647	-23.1296	0.0398074015151526	0.4088
PFC	31.9133	35.8328	-22.3741	-0.156270415655144	0.8749
PFC	36.1412	36.5313	-21.093	-0.13907968409807	0.8243
PFC	40.0809	36.842	-20.3274	-0.217702054480389	0.9659
PFC	44.4773	37.2764	-19.3013	-0.211673434029048	0.9096
PFC	48.2891	37.2486	-17.9206	-0.13622889674117	0.7867
PFC	51.2304	37.8936	-16.1506	0.0464098019019927	0.395
PFC	54.2987	38.0137	-13.5187	0.120055837889894	0.2398
PFC	-3.44983	31.1206	19.7555	0.104960223695714	0.2351
PFC	-6.82504	31.7816	19.3249	0.0613824737138933	0.3637
PFC	-11.3526	31.5977	18.5716	0.214759777983696	0.1402
PFC	-15.1959	31.7606	18.916	0.0759588681560184	0.3428
PFC	-33.3929	32.8573	17.2705	-0.0857333258191757	0.7195
PFC	-37.2432	32.614	16.7527	0.0785294208208407	0.284
PFC	-42.0432	32.4253	16.1238	0.0104256163521901	0.4785
PFC	-46.8852	32.6233	15.4846	-0.140590935289082	0.8923
PFC	-50.3433	32.2872	15.1171	-0.164619783910293	0.9253
PFC	7.93245	37.9878	6.06146	0.13267336028617	0.1927
PFC	12.1903	38.662	6.01263	0.192144687568369	0.1304
PFC	16.8804	38.3878	6.51453	0.217556032745943	0.1336
PFC	25.8176	38.8419	6.17504	0.301059032254716	0.023
PFC	31.1621	39.5246	5.95353	0.152460070373895	0.2477
PFC	35.7284	39.3595	5.93266	-0.0344159492652731	0.5681
PFC	40.2191	39.504	5.99376	-0.155772315203767	0.8673
PFC	43.774	39.2613	6.37197	-0.136247611734292	0.8264
PFC	47.583	38.6566	5.63053	-0.104621153887352	0.7778
PFC	51.2172	38.2256	5.15357	-0.0223666086970408	0.5383
PFC	54.673	36.8392	4.97039	-0.182651203095666	0.8302
PFC	-29.9377	19.2534	29.0887	-0.00982122977670763	0.5226
PFC	-32.1923	21.4879	31.9798	0.079108917346526	0.3189
PFC	-34.6265	24.0071	34.8846	-0.0582426656249283	0.6344
PFC	-37.0782	26.1117	38.6334	0.0718434656542126	0.2812
PFC	-33.79	19.2656	6.83235	-0.182718737448424	0.8984
PFC	-34.1067	21.306	10.499	0.047047857678193	0.3886
PFC	-34.1706	23.2738	14.0182	0.369426045003306	0.0311
PFC	-34.7953	25.3784	18.1152	1.28650442716037	0.0001
PFC	-34.9988	27.4698	22.4503	-0.0647496169331381	0.6608
PFC	-35.8419	29.3555	26.684	-0.0400369388912464	0.6031
PFC	-36.091	31.1603	30.8717	-0.00430605362240288	0.5063
PFC	-36.7583	32.8236	35.6092	-0.0546908598546111	0.6661
PFC	-36.8243	34.7109	39.6385	-0.0109468849018031	0.5212
PFC	-36.4997	36.5251	43.6453	0.0403660748101653	0.3977
PFC	-5.07218	10.2464	35.4494	0.293391661731314	0.0846
PFC	-10.2606	12.9149	36.9374	0.471220708537474	0.0116
PFC	-14.3492	16.2282	38.7687	-0.258349125648312	0.9717
PFC	-24.7152	22.1044	42.5899	0.0167309507454132	0.445
PFC	-29.8139	24.7872	43.2753	0.123332321152181	0.2552
PFC	-34.4307	27.4083	43.4489	-0.103163580938376	0.7524
PFC	-39.2909	29.0744	43.4105	-0.359809312447742	0.9965
PFC	-5.52969	8.52217	72.209	-0.160330853258305	0.8916
PFC	-9.02081	9.13027	70.7385	0.0578183984066187	0.3601
PFC	-12.7785	9.64398	69.5149	0.323031415940185	0.0442
PFC	-17.1682	10.8228	67.9151	-0.0624452146210813	0.6296
PFC	-20.915	11.5942	67.6821	-0.201973646865419	0.8941
PFC	-25.4536	12.1181	66.5954	0.219468452359648	0.1205
PFC	-28.7199	13.4032	66.1604	0.0237151460878195	0.4411
PFC	-32.2933	14.3783	65.2322	0.00833989749131914	0.4809
PFC	-3.76792	11.5771	60.0443	-0.142334994487361	0.8074
PFC	-7.34935	11.4462	59.6253	0.0750608250164753	0.3354
PFC	-12.6178	10.8503	59.8126	1.25387738146845	0.0071
PFC	-17.514	10.6445	59.4238	0.253957598911916	0.1212
PFC	-21.9499	9.76093	59.5953	0.277710107466031	0.0768
PFC	-25.9957	9.71453	59.073	-0.191184630421427	0.8771
PFC	-30.0545	9.40161	59.2761	-0.292444031770574	0.9487
PFC	-33.666	9.54806	59.2606	-0.187714921892279	0.8649
PFC	-37.5299	9.65545	59.8488	-0.26369328409031	0.9531
PFC	-40.5501	9.07093	59.3251	-0.232538398853495	0.9283
PFC	-6.40821	-2.21251	79.8474	0.0404589869720797	0.4003
PFC	-10.0928	-2.11041	78.8555	-0.163212666571504	0.8416
PFC	-13.1696	-2.02132	77.6234	-0.275799059328871	0.9227
PFC	-16.9466	-1.56376	76.6059	-0.238953998852555	0.9401
PFC	-20.5551	-1.07555	75.1618	-0.0105756787158781	0.5139
PFC	-24.5654	-0.725825	72.4866	-0.0955585649301381	0.7644
PFC	-27.9289	-0.481413	70.9399	-0.163786001428876	0.8667
PFC	-31.3394	-0.0668843	68.7608	-0.0712588665163861	0.6644
PFC	-35.0684	0.390305	67.9772	-0.176821113617794	0.8641
PFC	-3.78443	1.41291	56.1982	0.679910848375397	0.0051
PFC	-7.13537	1.30958	56.124	0.400120660702509	0.0648
PFC	-11.3049	0.750747	55.7839	0.482464359534051	0.0037
PFC	-15.2223	0.7046	55.4509	-0.11201612442396	0.7726
PFC	-19.3474	0.35758	54.8237	0.0104594656836858	0.4843
PFC	-28.8439	0.969635	53.6926	-0.0260882761072392	0.5724
PFC	-33.3908	0.91001	53.4229	-0.0137539674327296	0.5353
PFC	-36.8188	1.19036	53.3845	-0.0106599522353257	0.5315
PFC	-39.991	0.621694	53.3459	0.0601461340881939	0.3342
PFC	-7.18629	3.73886	37.7363	-0.0252643601255358	0.5441
PFC	-10.9628	3.72336	37.6142	0.0790780025638222	0.344
PFC	-14.7994	3.6841	38.4883	0.0209031420225083	0.4538
PFC	-23.9001	3.42573	38.6558	0.295441528567439	0.0623
PFC	-28.4669	3.61959	38.7706	0.299508942690903	0.1229
PFC	-33.3714	3.69744	39.7383	0.0690770819845368	0.3441
PFC	-36.7996	3.03744	39.7037	-0.00409875307989571	0.5129
PFC	-40.3201	2.53422	39.5063	0.144478879058883	0.2431
PFC	-6.49697	-11.9342	77.6639	0.18683312610166	0.2216
PFC	-9.22289	-12.4907	77.5904	0.130184234044708	0.3249
PFC	-12.5516	-13.0448	77.4793	0.0488220194637741	0.4003
PFC	-16.4259	-13.1729	76.8017	0.156413183283345	0.2041
PFC	-3.17303	-7.25961	58.7798	0.0408928081373832	0.4123
PFC	-6.46521	-7.45332	58.7364	0.225774351203764	0.1077
PFC	-10.3011	-7.15725	58.8066	0.095450243733235	0.2907
PFC	-13.9686	-7.28361	59.5383	-0.285529055822573	0.9916
PFC	-18.9195	-7.28799	58.8855	-0.285762505542849	0.9844
PFC	-23.1835	-7.15792	58.9695	0.101149756191671	0.3291
PFC	-27.0041	-6.19589	58.224	0.197206708127894	0.1638
PFC	-31.1376	-5.58075	58.1263	-0.0743604953630995	0.6318
PFC	-34.6005	-5.3008	57.7646	0.192154576410369	0.1591
PFC	-38.6272	-5.47691	58.2033	0.0396759444773889	0.3553
PFC	-42.1199	-5.48658	58.0185	-0.0735900118510179	0.6973
PFC	-9.89935	-9.86238	43.0028	0.102213809639773	0.319
PFC	-13.5569	-9.91468	41.8176	0.124201764736972	0.2698
PFC	-17.3744	-9.46035	41.9899	0.128108869574505	0.2322
PFC	-20.8134	-9.36824	42.4094	-0.136469812224477	0.7805
PFC	-24.7214	-9.05153	42.8144	-0.191125082638012	0.8667
PFC	-29.3377	-8.53469	43.1017	-0.000879620703950978	0.5065
PFC	-10.1706	-19.6249	79.9879	-0.235868562316565	0.9653
PFC	-13.5755	-19.8613	78.6297	-0.144375730851649	0.7809
PFC	-2.56885	-18.1981	65.4258	2.90970129986734	0
PFC	-5.28924	-19.1924	65.1805	2.3318980514371	0.0002
PFC	-9.2439	-19.5651	65.6042	0.18144554709706	0.1944
PFC	-13.1613	-19.5002	65.0238	2.23582367511254	0.0005
PFC	-4.34606	-16.4408	48.4971	0.0745870218458622	0.3482
PFC	-7.50611	-16.6171	48.1161	0.0305745794406511	0.4359
PFC	-10.8745	-16.4921	48.112	0.876867022246979	0.0224
PFC	-15.291	-16.3916	48.4063	4.24397681489464	0
PFC	-3.18067	24.3221	-25.7746	-0.154551370468811	0.6687
PFC	-6.52962	25.4963	-24.2283	-0.0943838819594131	0.6245
PFC	-9.80677	26.1729	-22.9697	0.215340856654748	0.1775
PFC	-14.2936	27.3699	-22.3507	0.186576851024365	0.1346
PFC	-18.5655	28.0146	-21.2331	-0.139220288515556	0.7978
PFC	-21.363	28.6054	-20.9887	0.0877128944859433	0.286
PFC	-24.1614	29.6732	-19.5762	0.314022024969507	0.0967
PFC	-27.0656	30.6586	-19.1913	0.0658965835123082	0.3773
PFC	-29.8004	31.8536	-19.0082	-0.0171463865203272	0.5605
PFC	-33.7441	33.3829	-18.8446	0.0489355104372378	0.3818
PFC	-37.9673	33.6927	-17.6869	-0.0741099210251562	0.6807
PFC	-41.3556	33.7978	-16.9926	-0.190034424609864	0.8783
PFC	-45.5596	34.4598	-16.1313	-0.143707928813401	0.808
PFC	-50.4838	35.051	-14.2556	-0.0864366016573346	0.6707
PFC	-4.10685	37.6875	-23.7823	-0.228979451073124	0.941
PFC	-7.33348	38.0912	-22.4074	-0.276787717171961	0.9856
PFC	-11.8172	38.2635	-21.5803	-0.182982450860457	0.8874
PFC	-15.6545	38.862	-21.374	-0.109491313494567	0.7871
PFC	-19.0067	39.0617	-21.2704	-0.169554291892271	0.8981
PFC	-21.9409	39.6684	-20.8476	-0.124558497969978	0.8094
PFC	-25.0933	40.0731	-19.5596	-0.105335644806603	0.7633
PFC	-29.2115	40.7958	-18.8189	-0.247851079629535	0.9626
PFC	-33.3577	41.0417	-18.4648	-0.048601487648684	0.6044
PFC	-36.9139	41.6907	-18.213	0.0454785059414673	0.4168
PFC	-40.8605	42.211	-17.7567	-0.191117431714283	0.8909
PFC	-45.3318	42.9885	-16.7698	-0.0943703125415697	0.7254
PFC	-49.4674	42.9472	-15.7492	-0.113629113388118	0.7773
PFC	-1.77193	40.0007	1.44621	0.236124704582118	0.1434
PFC	-5.44383	40.316	1.23034	-0.050762258355099	0.6142
PFC	-9.35408	40.333	1.81786	-0.13774877401844	0.8225
PFC	-13.2103	39.8607	1.92041	0.129489316889306	0.21
PFC	-35.0564	40.0863	4.06461	0.0637905989770795	0.3694
PFC	-39.4516	40.5436	4.01479	0.0541065479723395	0.3749
PFC	-44.1277	40.5447	4.60074	0.278911734384548	0.0784
PFC	-48.2513	40.3617	4.45926	0.306204953337071	0.0151
PFC	-51.759	39.7996	4.98522	0.213811552111895	0.1107
PFC	2.75473	18.7843	67.2126	0.105803975698381	0.289
PFC	-0.124266	19.0562	67.2	0.359777000175572	0.0489
PFC	-2.61366	19.6085	67.6434	0.347821390609731	0.0507
PFC	-5.69736	20.104	67.7541	0.151074102697508	0.2333
PFC	-8.92404	20.8327	68.2193	-0.0129811937025253	0.5461
PFC	-13.1481	21.5542	68.6009	0.128140238371539	0.1579
PFC	-16.6591	21.5886	68.1856	0.44227364977396	0.0085
PFC	-20.1898	21.9926	67.6839	0.387969176683145	0.1596
PFC	-23.4708	22.1087	67.319	0.854624297143822	0.072
PFC	-1.51831	53.4006	20.2644	0.511583322375062	0.0602
PFC	-4.29017	53.2193	21.2121	0.0677360463609586	0.3385
PFC	-8.17045	53.7701	22.0179	-0.0767562671932099	0.7446
PFC	-12.2328	53.8007	23.2018	0.787789643851572	0.0052
PFC	-16.4716	53.6278	24.5706	0.473768074953121	0.0118
PFC	-20.6967	53.816	25.0733	0.206771255179132	0.1848
PFC	-24.2109	54.5485	25.9088	0.117527171970726	0.2383
PFC	-27.1042	54.1746	26.4284	0.457185312931254	0.045
PFC	-30.9346	53.471	26.9786	-0.160563216875876	0.8847
PFC	-35.0486	53.2681	27.1975	-0.135926988994352	0.8092
PFC	-38.601	52.2349	27.0421	0.463935282901052	0.0119
PFC	-2.73745	38.3209	53.6546	-0.132603321104686	0.7809
PFC	-5.99086	39.2831	52.7807	-0.15950243983746	0.8805
PFC	-10.3504	40.0881	52.6782	0.175054438473241	0.093
PFC	-14.3179	41.2428	52.3992	0.319267930123301	0.0451
PFC	-17.7855	41.8348	51.9519	0.245932066038068	0.1078
PFC	-20.9822	42.1505	51.1659	0.265230465400187	0.0942
PFC	-24.033	43.1292	49.7761	0.361308888743687	0.0469
PFC	-6.20573	50.9195	-25.5466	0.0660538621006612	0.3354
PFC	-9.6597	50.869	-23.6649	0.0764092179523146	0.3167
PFC	-13.435	50.244	-22.181	-0.113792967791879	0.7706
PFC	-16.4541	49.6477	-21.1465	-0.178496322997055	0.8714
PFC	-19.7157	49.2736	-20.3028	0.0183027586960118	0.4586
PFC	-22.5403	49.6499	-18.8506	0.137735914863171	0.2511
PFC	-26.3737	49.8154	-16.5807	-0.155266866086173	0.8621
PFC	-30.5042	50.0129	-14.9117	-0.442229277191929	0.9993
PFC	-33.9304	50.0572	-13.4302	-0.381941577206555	0.995
PFC	-37.9014	50.114	-12.4228	-0.156139564883117	0.8717
PFC	-41.3683	50.45	-11.1262	0.164896445990652	0.1504
PFC	-45.422	49.7468	-9.18937	0.112283505530183	0.2401
PFC	-3.79676	68.2753	4.37207	-0.122900782915523	0.8337
PFC	-7.02136	67.8354	4.94832	-0.0941594684273569	0.73
PFC	-11.1659	66.9608	5.43633	0.445126710339924	0.0165
PFC	-14.6222	66.1715	6.17337	0.111406792326536	0.2431
PFC	-18.1437	65.3527	7.30106	0.0394762272653963	0.4199
PFC	-22.2774	65.0904	8.98357	0.0787619659396315	0.3466
PFC	-26.2428	63.9981	10.6027	0.130107360917228	0.305
PFC	-29.1679	63.4273	11.2839	-0.165938709306875	0.7996
PFC	-32.4967	62.4613	12.0015	-0.100097400830099	0.7561
PFC	-35.944	61.4928	12.8415	0.0722373591198606	0.3008
PFC	-39.5557	59.892	13.9903	0.0271399663279701	0.4679
PFC	-42.3036	58.0144	14.2897	-0.164569990312459	0.7239
PFC	-3.06194	7.11751	52.4628	-0.233579292784026	0.9122
PFC	-6.34445	6.65034	52.1619	-0.203551145510232	0.8929
PFC	-10.5864	6.15284	51.8481	-0.0598352990882485	0.6403
PFC	-14.6054	6.02484	52.6555	0.168307786193746	0.3349
PFC	-18.258	5.80141	53.1282	0.481696369427449	0.0273
PFC	-22.2035	5.17634	52.8853	0.418039109622159	0.0193
PFC	-26.0104	3.85491	54.6944	0.0762333279367762	0.3286
PFC	-29.3385	3.46938	55.024	-0.0382057170214515	0.6073
PFC	-33.8907	3.7221	55.2166	-0.133706472933828	0.8294
PFC	-38.3603	4.19977	53.7767	-0.0232542485223604	0.5657
PFC	-42.8097	4.86915	53.4173	-0.123209575110592	0.7749
PFC	-1.87585	0.573545	68.1643	0.227828867304378	0.0806
PFC	-9.53353	0.249733	68.9647	0.490217694418859	0.0044
PFC	-13.0755	0.402975	69.0758	0.592510991695429	0.0054
PFC	-17.3767	0.0264188	68.3313	0.15638351446838	0.1883
PFC	-21.689	0.38171	67.7253	0.0244516950677467	0.4395
PFC	-25.7026	0.284025	67.3765	0.00713037466446509	0.4855
PFC	-28.3213	-0.639737	67.7232	0.209229135490101	0.08
PFC	-31.9688	-0.813495	67.4633	-0.161822405570331	0.9
PFC	-35.4096	-0.826719	66.1433	-0.197740295496247	0.8851
PFC	-39.4689	-0.801081	63.6624	-0.132148701949446	0.8148
PFC	-43.5218	-0.380949	61.7734	-0.0236129348496179	0.5646
PFC	-47.0323	-0.304508	61.2483	0.480470246449482	0.006
PFC	-2.03078	18.891	61.5028	0.0294144752083341	0.4353
PFC	-5.41414	18.6191	62.0641	-0.0428944174192546	0.5885
PFC	-9.05405	18.8159	62.5696	-0.162765684698436	0.8788
PFC	-13.4104	18.1646	61.8842	-0.0395068862555183	0.6086
PFC	-18.1808	18.245	61.5161	0.246662906100544	0.1142
PFC	-22.6802	17.9768	61.2183	0.105413395505708	0.2714
PFC	-26.7604	17.7411	61.3889	-0.172255168826856	0.9385
PFC	-29.4219	17.4066	62.0044	-0.0373414570266961	0.6231
PFC	-36.0254	16.892	60.4132	0.196372207098434	0.0985
PFC	-39.8896	16.1088	59.4477	0.190681031619506	0.1376
PFC	-44.1127	15.4714	58.9181	0.503878741490922	0.0045
PFC	-1.41065	33.5678	21.2517	0.397365262638453	0.0548
PFC	-4.33032	33.4879	23.4117	0.416981581538216	0.0673
PFC	-8.01027	33.6212	25.8777	0.351433506596662	0.0402
PFC	-11.4043	33.9872	28.6096	0.073876484587688	0.3566
PFC	-15.0385	34.6726	31.5583	0.0187747456213341	0.4593
PFC	-18.8865	34.9806	34.2761	-0.027707979639444	0.574
PFC	-22.0303	34.7444	37.696	0.0779422565310071	0.294
PFC	-25.496	34.8766	39.4154	-0.0562339479156874	0.6321
PFC	-28.5984	34.818	41.4579	-0.118475979455296	0.7619
PFC	-32.0202	34.5804	43.4955	0.133040979403222	0.2361
PFC	-35.7772	34.2157	43.7418	0.147708783018671	0.229
PFC	-39.4014	33.4559	43.7203	-0.0378429930908437	0.6045
PFC	-1.84469	42.6185	18.0499	0.174470125082154	0.2065
PFC	-4.47854	41.9914	18.2738	0.0917594637599064	0.3252
PFC	-8.10335	42.2198	19.5467	-0.129587514550235	0.7871
PFC	-12.062	42.3776	20.4645	-0.129837912039876	0.7701
PFC	-15.8589	43.4342	21.6635	0.638005601248066	0.0011
PFC	-20.9172	43.8719	23.8513	0.234898054022932	0.1768
PFC	-25.0658	43.8018	24.801	0.128156134301172	0.3008
PFC	-28.3758	44.4748	25.4931	0.197942551145357	0.0995
PFC	-31.9929	44.4744	26.7614	0.102420460884976	0.3165
PFC	-35.7159	44.5538	26.3535	0.627363876528177	0.0024
PFC	-39.8789	43.7986	25.3598	0.637097909952421	0.0277
PFC	-43.6242	43.2576	25.5975	0.189207130805943	0.2524
PFC	-39.5515	15.2994	5.35152	0.117638137078272	0.2414
PFC	-44.0468	15.1562	7.13808	0.0149272263496962	0.4709
PFC	-47.7686	15.3123	9.02516	0.202480814287457	0.1987
PFC	-51.4168	14.5424	11.0015	0.191764912233539	0.0791
PFC	-55.1651	13.86	13.1375	-0.0639169056342823	0.7345
PFC	-58.5833	12.9713	15.1193	-0.0578149201168964	0.6315
PFC	-61.2251	12.8621	17.512	0.0604464244736422	0.3567
PFC	-4.58797	42.573	-22.4534	0.136041149919694	0.201
PFC	-8.65128	42.2829	-20.3091	0.0425912194921045	0.3876
PFC	-12.077	41.5467	-19.1657	0.299509277031167	0.0742
PFC	-15.0588	41.2568	-18.1301	0.181064188856912	0.1615
PFC	-18.9091	41.1194	-16.6832	-0.0772164622680461	0.7119
PFC	-22.9609	41.186	-16.1068	-0.121854288827323	0.7739
PFC	-25.935	40.94	-14.8354	-0.00815295229659829	0.5171
PFC	-28.9481	40.9363	-13.7841	-0.0923339379111255	0.7627
PFC	-32.5925	40.7617	-12.8261	-0.084083234087767	0.7208
PFC	-36.5047	40.5868	-11.3209	-0.168560114557979	0.8442
PFC	-40.2174	40.7393	-10.2829	-0.29763326785894	0.9546
PFC	-43.7653	40.3466	-9.3517	0.141818901349431	0.174
PFC	-47.2836	40.4976	-8.16124	-0.0139566212986861	0.5363
PFC	-50.7619	40.3504	-6.87757	-0.118050837463328	0.7905
PFC	-2.27999	34.6169	15.7137	0.0518186748660623	0.3886
PFC	-5.73379	34.1245	15.4296	-0.0379234673353995	0.5933
PFC	-10.1055	33.3261	14.9967	-0.185342052643466	0.8716
PFC	-28.8567	34.9352	16.9369	0.188527010009896	0.1476
PFC	-33.8562	34.8256	16.249	-0.0110424357129633	0.5345
PFC	-38.271	34.2678	15.0973	0.0542775092921228	0.3686
PFC	-41.7568	33.9082	15.0097	-0.0510075050488938	0.6415
PFC	-45.6386	33.7365	14.4576	-0.302798777539472	0.9602
PFC	-48.8529	33.4831	14.1268	-0.188017647437819	0.9269
PFC	-52.3224	32.9995	13.9934	-0.330623987119271	0.9857
PFC	-55.037	32.5229	13.5789	-0.0206636488458366	0.5639
PFC	3.91477	29.2956	-29.4	0.0949823379016963	0.3523
PFC	7.90035	29.5091	-28.2912	-0.188706755010456	0.8827
PFC	11.6315	30.2795	-27.2373	-0.0753022629966277	0.731
PFC	15.4234	30.4433	-26.413	0.0939742180735135	0.3111
PFC	19.3023	30.7409	-25.6916	0.0467551162564523	0.3739
PFC	22.8339	31.1266	-23.818	-0.0858335100912305	0.7265
PFC	26.533	31.469	-22.6245	-0.160925123408586	0.8975
PFC	30.4909	31.8332	-21.8903	-0.204527319336986	0.9582
PFC	34.5535	31.9271	-20.8886	-0.0794094741559424	0.7202
PFC	38.2896	32.1981	-19.3214	-0.242799222151394	0.9121
PFC	41.8585	32.6796	-18.0275	-0.0497853644231538	0.6156
PFC	45.4445	33.1349	-16.8506	-0.28403989136666	0.8808
PFC	48.894	33.7972	-15.3717	-0.393631902721382	0.9434
PFC	-6.24913	34.4693	-30.6114	0.547135969291404	0.0128
PFC	-9.65235	34.6287	-28.7987	0.19217431299429	0.0845
PFC	-12.9217	34.275	-27.4523	-0.348747884245709	0.9788
PFC	-17.2674	34.4714	-26.3944	-0.204786747263349	0.9137
PFC	-20.9479	34.7355	-24.8995	0.205355519760352	0.1238
PFC	-24.0527	35.0534	-23.0463	-0.0973194019618083	0.7373
PFC	-27.9089	35.5029	-21.3498	-0.203254228814208	0.8819
PFC	-32.3137	36.056	-20.3713	-0.182648436090153	0.8693
PFC	-36.7922	35.9882	-19.0381	-0.373071829767444	0.9792
PFC	-40.2781	35.9728	-17.293	-0.141785750736256	0.7992
PFC	-44.4563	36.5948	-15.657	0.00296557939690101	0.4993
PFC	-49.254	37.1472	-13.7016	-0.00882972856190312	0.5163
PFC	-52.4744	37.7329	-12.7299	-0.031834418981452	0.566
PFC	-55.5725	38.2091	-10.1073	0.134720458332849	0.2167
PFC	45.9979	19.5495	-0.599414	-0.0672816328241927	0.661
PFC	49.4136	20.9887	1.61788	-0.158714138727079	0.8404
PFC	52.176	21.3541	3.42554	0.102689487810544	0.2502
PFC	55.2947	21.2125	6.39729	0.514967167110014	0.0167
PFC	58.1192	21.4182	8.36189	-0.0799703028134865	0.7194
PFC	35.3176	23.8118	12.1227	0.0123491124740234	0.4702
PFC	33.9856	25.2704	16.3592	0.0856946349666621	0.2938
PFC	30.7218	29.7606	28.6257	-0.151124038684926	0.8408
PFC	-46.5793	15.7234	-2.99879	0.188677775559857	0.1989
PFC	-50.2112	15.3038	-0.757332	0.173984273967055	0.3184
PFC	-58.3542	14.121	4.1251	0.0764020329081425	0.3461
PFC	-61.3494	13.7502	6.23103	-0.0161401684039192	0.5492
PFC	-5.49784	28.4823	-29.5345	0.111354519150962	0.2798
PFC	-9.02864	28.2408	-27.9306	0.00775624715096512	0.4905
PFC	-12.8714	28.1449	-26.203	0.193009818080978	0.1527
PFC	-16.762	28.1255	-24.4394	0.22687748718181	0.1212
PFC	-22.3493	28.3841	-23.008	-0.174722346114519	0.8812
PFC	-25.905	28.8098	-21.5922	0.0257627218598138	0.4345
PFC	-30.976	29.5691	-20.3688	-0.185588781597587	0.9608
PFC	-35.8038	29.5379	-18.1118	0.0347322637171243	0.4154
PFC	-39.5149	28.9367	-15.4219	0.16103542503269	0.1422
PFC	-44.6996	28.2666	-11.8484	0.224037396735431	0.1474
PFC	-48.6708	28.4185	-10.3313	0.169217141497815	0.3133
PFC	-52.2591	28.0911	-8.3793	0.244479724278949	0.1863
PFC	-55.0465	28.032	-6.89629	0.0659295015735706	0.3519
PFC	-57.7053	27.8728	-4.56029	-0.0566926390946028	0.6754
PFC	-1.58675	44.7231	-10.4847	-0.0948983891842063	0.6969
PFC	-4.36074	43.8912	-9.11907	-0.17052962016248	0.7787
PFC	-8.95244	42.808	-7.71742	0.210036204843765	0.1439
PFC	-13.7314	42.7229	-6.83427	0.230321453746057	0.1466
PFC	-19.3277	42.3954	-6.07256	0.167916681768406	0.1977
PFC	-24.5001	42.0305	-5.05286	-0.160661242861833	0.8621
PFC	-30.6377	41.5726	-3.83781	-0.13846115297799	0.7862
PFC	-36.6691	41.7476	-1.59777	-0.178856246478918	0.8221
PFC	-41.6244	41.8342	-0.122381	0.088435950728446	0.3363
PFC	-45.145	41.9748	1.3233	0.0452241880581203	0.3823
PFC	-48.7125	42.0367	2.90102	0.00821627867608776	0.4772
PFC	-51.5651	41.1359	4.10878	-0.161210656028217	0.833
PFC	-4.60113	22.7404	-27.8591	2.24328852300213	0
PFC	-8.77323	22.9802	-26.1686	1.19606926455776	0
PFC	-12.21	22.6536	-24.9935	0.0118074014142864	0.4703
PFC	-15.4451	22.9164	-24.3676	-0.0563090544575781	0.6396
PFC	-19.91	23.3179	-22.8439	-0.0635393049475753	0.6227
PFC	-22.8446	23.8845	-21.5483	-0.0302526129684541	0.5764
PFC	-26.6413	24.2951	-20.3804	-0.142432597634644	0.8549
PFC	-30.0375	24.898	-18.2955	-0.0974759700407045	0.7017
PFC	-34.3187	24.8681	-16.4255	0.134179211565893	0.2511
PFC	-38.0722	24.8608	-14.4394	-0.0794606238749695	0.6756
PFC	-41.8146	25.0728	-12.5646	-0.201989444623411	0.959
PFC	-45.9459	25.2547	-9.53782	-0.0559251679543551	0.6274
PFC	-49.2501	25.3324	-7.9146	-0.0702770155759772	0.6106
PFC	-52.4155	25.7818	-6.43496	0.115223709830065	0.2584
PFC	-55.6762	25.7566	-4.07926	0.0374847603439223	0.3997
PFC	-3.80456	50.4	1.71592	-0.289784650034305	0.9876
PFC	-7.74124	50.3379	1.70695	-0.171184102567295	0.8788
PFC	-12.2802	49.7532	2.14869	-0.0291169206367896	0.5691
PFC	-18.0848	49.0679	3.05139	-0.0853829277136503	0.7027
PFC	-23.39	47.6015	3.68599	0.034558983642891	0.4072
PFC	-28.7674	46.7714	3.42043	-0.0359637617508752	0.5684
PFC	-33.6488	46.2977	4.52526	0.0876970103383448	0.2824
PFC	-38.4541	44.5271	5.63181	0.0593071665280693	0.3552
PFC	-43.4123	43.1496	6.70731	0.0105532594180981	0.4684
PFC	-47.4581	41.8393	7.86576	0.0477076467777833	0.3899
PFC	-50.9445	40.9299	8.24406	-0.0536319164842718	0.6329
PFC	-53.78	38.8706	8.78971	-0.115052917205625	0.768
PFC	-5.71265	23.5369	-22.8022	0.0444158171613109	0.4225
PFC	-9.5926	23.9554	-21.6729	0.278882787508057	0.0607
PFC	-14.0081	23.8242	-21.0957	0.191108941872258	0.1636
PFC	-18.3701	24.4046	-20.2627	-0.36203489528574	0.9987
PFC	-22.8104	24.7047	-18.9066	-0.353037997979892	0.9985
PFC	-27.0936	25.3596	-18.1089	-0.192509406764155	0.954
PFC	-32.0565	24.6144	-16.937	0.275855772637718	0.1655
PFC	-36.6557	25.1973	-15.411	0.210359388972642	0.2329
PFC	-41.3632	25.123	-14.2233	0.0315883883332575	0.4196
PFC	-45.3168	25.3504	-11.9719	0.040586166990064	0.3858
PFC	-48.7899	25.2932	-10.6196	0.193530273086765	0.1795
PFC	-51.5674	25.3653	-9.51966	-0.0472345829308635	0.6101
PFC	-54.2438	26.0276	-7.75282	-0.0916837693228727	0.7174
PFC	-34.3223	24.2398	9.9292	0.113541075903129	0.2848
PFC	-32.8581	28.1992	14.8554	-0.160772431892164	0.8985
PFC	-32.0616	31.6484	19.8859	0.00472343111355045	0.4905
PFC	-30.2131	34.3527	23.4006	0.096743274701123	0.2599
PFC	-27.7841	36.9142	27.9744	0.000913463239496703	0.4936
PFC	-27.5038	38.7921	31.599	0.0679825716505056	0.3186
PFC	-26.9129	41.0084	35.1987	-0.0373608162422295	0.6124
PFC	-24.7458	42.9152	39.156	-0.0553942556206283	0.6338
PFC	-22.5658	44.381	42.5199	0.503139146930657	0.0068
PFC	-21.1212	45.8514	45.1341	0.301645166882283	0.0987
