# Supplementary material for: Multisensory flicker modulates widespread brain networks and reduces interictal epileptiform discharges
Source: Nat Commun. 2024 Apr 11;15:3156. doi: 10.1038/s41467-024-47263-y (PMC11009358; doi:10.1038/s41467-024-47263-y)
Supplement: Supplementary file 4 — Source Data [file 41467_2024_47263_MOESM4_ESM.zip › Source Data New Corrected/Figure_3B_40Hz-V.csv]

mni_x	mni_y	mni_z	mod_amp	mod_sig
-8.07639	12.5209	-25.5169	-0.216676909812582	0.9148
-11.691	14.5704	-24.0081	-0.150828214595269	0.8245
-15.3695	16.3972	-22.9305	0.280863098312233	0.1397
-18.7942	18.2406	-21.6594	0.11487158939082	0.3025
-22.1585	20.0879	-20.3363	0.350548272040268	0.0404
-26.2502	22.0788	-19.0814	0.202263266478617	0.2661
-30.0229	23.9463	-17.6418	0.258770956211867	0.2372
-33.8912	25.5561	-16.2013	0.598663122854879	0.1032
-37.8298	27.4475	-15.251	-0.100331168533367	0.6987
-41.7643	28.3812	-13.5746	-0.327821228516599	0.9879
-46.1347	30.4882	-11.8733	-0.00186995491979791	0.5161
-50.0537	32.1334	-10.4265	0.191713081117074	0.2644
-53.3898	33.5975	-8.92378	0.203458452726325	0.1526
-56.4135	34.8175	-7.34017	-0.208390868429522	0.7724
-27.1024	18.6003	-43.5743	-0.0387814266352786	0.5967
-28.7865	19.0251	-39.7123	-0.0936028419613966	0.6751
-30.855	18.9727	-35.6504	-0.112766020725614	0.7604
-33.8583	18.9287	-32.7283	-0.0637799303239239	0.6397
-37.5659	18.4313	-30.1865	-0.028264412430936	0.548
-41.9714	18.5924	-28.1539	0.0440537885825638	0.4121
-45.705	18.3934	-25.3761	0.296074441055532	0.0707
-50.0448	18.2993	-23.5475	-0.0703561948476518	0.6305
-53.2879	17.6556	-20.7074	0.0682314382060281	0.3856
27.9173	16.4508	-46.6232	0.0128259695989748	0.4622
32.335	17.2015	-45.5036	0.101516718565719	0.2911
37.265	17.8852	-45.5765	0.0110125200598887	0.467
41.6813	18.6371	-44.3224	-0.0660190230709906	0.6102
44.5927	18.2911	-42.6558	-0.0156105780835353	0.5232
-30.1934	19.122	-45.1431	0.178919177577688	0.272
-32.7532	19.4681	-42.8367	0.256870526999749	0.1178
-36.4039	18.9094	-40.4669	0.234881274108129	0.1133
-40.5684	18.0698	-38.4763	-0.00337081501496939	0.5051
-43.9325	16.9061	-36.3974	-0.108169002620078	0.7461
-47.7681	16.069	-34.5434	0.156370601529885	0.146
-51.8032	15.9992	-31.9107	0.215802134439367	0.0964
-13.8756	-1.64096	-23.8671	-0.151779177313213	0.808
-17.2796	-0.296258	-23.1901	-0.322529030711663	0.9786
-28.8475	0.507853	-22.6435	-0.0964256382723286	0.7138
-33.24	1.00942	-22.3793	-0.196491755125279	0.7872
-37.9705	1.01639	-22.112	-0.0692783724699111	0.6409
-42.7363	1.6874	-22.5279	0.174578176757677	0.1207
-47.7944	1.63107	-22.4673	0.092536958133036	0.3003
-52.8918	2.12372	-22.2237	-0.0371205005832057	0.5721
-57.7306	2.19552	-21.7323	-0.0368910144184295	0.5616
-61.832	2.44199	-20.9503	-0.0167920282727466	0.5193
-33.1633	-2.88058	-51.1515	-0.0896570358395626	0.6469
-36.9285	-3.16396	-49.159	-0.155809508437129	0.8204
-40.631	-3.51149	-48.3083	-0.202306459133441	0.9099
-45.3203	-3.3985	-47.1703	-0.0289657771776298	0.5649
-48.8622	-3.43516	-45.2506	-0.176239706487255	0.8646
-52.3842	-3.47514	-42.7586	-0.106692845202759	0.7645
-16.9949	-10.3635	-31.1955	0.334722613422481	0.0662
-19.4754	-11.1017	-29.2601	0.321696401760346	0.0644
-37.6392	-14.4801	-21.1971	0.387412540830653	0.043
-41.9239	-15.6772	-19.8108	0.00622845339414879	0.4879
-46.3145	-16.76	-18.1338	-0.134721171397182	0.7434
-50.0694	-17.2757	-16.024	-0.103877782622647	0.7338
-54.3009	-18.2726	-14.1609	-0.262337903577854	0.9766
-58.3659	-18.7607	-12.2212	-0.248241771623591	0.9244
-62.4065	-19.8828	-10.3131	-0.268525913078401	0.9417
-65.9635	-20.5866	-8.28847	-0.0991429852115565	0.7641
-68.2377	-21.4421	-6.39771	0.0776721032843941	0.3635
21.4588	-14.9788	-27.0771	0.0278834836271145	0.4223
25.2901	-14.4623	-26.9093	0.0128119561728857	0.4614
28.8671	-14.5171	-25.879	0.0501262310945667	0.3822
33.6657	-14.3919	-25.5885	-0.0409554983222409	0.5848
37.7545	-14.2137	-24.3839	-0.21323816928027	0.8941
42.0355	-14.2315	-23.883	-0.161357348473538	0.7849
46.2777	-14.4384	-23.6227	-0.0936817568607995	0.7037
50.6937	-14.8076	-22.5335	-0.204515814168913	0.7603
55.4933	-14.5766	-21.1799	-0.0721423393538141	0.6808
60.3549	-14.9257	-21.0068	-0.0718757720985991	0.6913
64.5793	-15.3399	-19.8125	0.249556626812503	0.1133
69.1913	-15.2555	-18.991	0.464303186225267	0.0277
-15.9426	-28.0788	-16.9195	0.508241686144694	0.0219
-20.4316	-28.3592	-15.8544	1.43459375525033	0.0007
-32.6932	-29.2335	-13.0382	0.223986977314705	0.0615
-37.2951	-30.1659	-12.7425	0.0243134848018165	0.4535
-41.5712	-30.8181	-12.4557	0.00452931861217909	0.4903
-45.9759	-31.2281	-12.0727	0.120679526209459	0.253
-50.5077	-31.5443	-11.5769	0.180956901738959	0.2178
-55.0751	-32.3063	-10.2291	-0.0413264578247563	0.6226
-59.7762	-32.6587	-9.97676	-0.0683818698421361	0.641
-64.1769	-33.0266	-9.54679	-0.0752773394491665	0.684
-68.295	-33.9342	-8.264	0.156219103883958	0.2642
-71.0906	-34.3393	-7.64256	0.0702012259168161	0.3357
-1.45246	-49.121	16.6195	-0.0404659423346628	0.601
-6.43298	-50.0482	16.3274	-0.367706208105426	0.9315
-11.2422	-51.0237	15.5002	-0.255094825373194	0.821
-15.3774	-52.0404	15.4552	-0.119749070521657	0.7757
-19.5367	-52.7049	15.5399	-0.245228225871731	0.9159
-23.7299	-53.1223	14.9665	0.146260902549281	0.2838
-32.3249	-52.5515	14.3105	-0.110902071924521	0.6451
-37.1257	-52.7767	13.8281	-0.0835679941089064	0.6642
-42.538	-52.0742	12.9582	-0.168428969783293	0.8835
-47.5132	-52.3933	12.9958	-0.15471136963132	0.8457
-52.3719	-52.8512	12.8525	-0.294190337490483	0.9713
-56.9377	-53.2955	12.4679	-0.114097343969501	0.7225
-60.9926	-52.9625	11.356	-0.135672866585017	0.7832
-64.5511	-53.1152	10.8828	-0.190731872027164	0.9011
25.1131	-29.0554	-13.4456	-0.0290423369152819	0.5593
30.6602	-28.7125	-12.1271	0.0104049838996032	0.4801
49.7083	-25.4763	-9.1724	-0.126215481786385	0.82
62.9289	-23.2389	-8.12326	-0.14589205168646	0.7736
68.8905	-23.108	-7.47366	-0.077656184600664	0.6548
28.4069	-22.813	-29.8761	-0.0188559532959578	0.5567
31.4983	-23.5032	-28.9665	0.0816421904967541	0.2677
35.3634	-24.8046	-28.288	-0.119252972865037	0.7589
40.0753	-25.8894	-27.218	-0.177436380353154	0.8389
43.8053	-26.556	-27.0046	-0.295470551535679	0.946
48.5204	-27.6246	-26.1895	-0.372168041028153	0.9432
53.7741	-28.5007	-25.3211	-0.11252889050675	0.7637
58.7825	-29.168	-24.3358	0.08207356575694	0.3447
63.9627	-29.7239	-23.3841	-0.296318779272998	0.8342
67.3038	-29.8943	-22.9831	-0.421007822976656	0.9167
25.4418	-40.7217	-19.1498	0.266677972606901	0.2987
28.4772	-41.4741	-17.5091	0.299098047835895	0.3044
32.6208	-42.3743	-17.2499	0.555188588623349	0.0171
36.5487	-43.092	-17.344	0.00238947425597336	0.5035
40.8656	-43.6015	-16.3444	-0.293776193710915	0.9892
45.6344	-44.3703	-16.2622	-0.0159349463067071	0.519
50.8085	-45.1768	-15.7457	-0.117452488410258	0.7418
56.369	-45.7545	-14.9382	0.0404163295662181	0.4056
60.8805	-45.7681	-13.6236	0.49212933854976	0.0288
64.784	-45.8404	-13.0518	0.381286498564251	0.042
67.5533	-45.4781	-11.7163	0.241149212386687	0.2264
23.6111	-50.3804	-14.4667	-0.44905116126286	0.9329
27.026	-52.1107	-14.277	-0.353329454984487	0.8567
30.7928	-53.409	-14.5962	0.317318265122267	0.0719
34.9977	-54.8293	-15.3558	-0.343154006789603	0.9677
39.5748	-56.7345	-16.0062	-0.0027079931102314	0.5074
44.37	-58.6355	-16.6518	-0.000377299933792319	0.4931
49.141	-60.0326	-17.3791	0.0974369185601327	0.246
53.2664	-61.8975	-17.9561	0.152323533757678	0.2085
56.4358	-62.6746	-18.8053	0.229187489757392	0.1132
58.8795	-63.6739	-18.8099	0.147121867044972	0.2214
10.2852	-31.3334	47.9679	0.189425158931827	0.1502
16.3601	-31.9442	47.6231	-0.0844891886495359	0.6561
22.8046	-32.3988	48.5554	-0.242819414048487	0.898
30.207	-30.9639	48.3502	-0.0718512084415833	0.6492
36.5529	-30.0131	48.3875	-0.328875502512707	0.9545
44.5227	-29.9807	46.6396	-0.0856641598725451	0.6695
50.8399	-29.9648	46.3466	0.205887587261341	0.1582
56.4265	-29.5737	45.9339	0.611260063903123	0.0037
19.0152	-47.4891	69.6325	0.281502598867131	0.0914
22.799	-47.2636	69.2828	0.165987772914463	0.2498
26.9884	-47.1166	68.2377	-0.0707715574848874	0.7087
32.0044	-45.4591	67.4772	-0.135475003816528	0.829
36.1193	-44.8917	66.1715	-0.128391690238519	0.7989
40.2552	-44.5722	64.9288	-0.0458517333359082	0.6208
44.3892	-44.8171	62.9721	-0.00904015810517156	0.525
47.401	-44.1872	62.0806	-0.199785175196903	0.8717
37.665	-29.0879	17.942	0.104791336884693	0.2798
42.004	-28.6158	17.1238	0.188879611651968	0.1386
47.1182	-27.6931	16.9262	-0.2721592003609	0.955
51.7718	-27.4374	16.9823	-0.1203204372694	0.7762
56.8112	-27.1662	16.9178	-0.0966608376477274	0.7219
60.8063	-26.7944	16.6839	0.11666285664111	0.2003
64.5701	-25.8412	16.5283	0.175035574927144	0.2024
68.3022	-25.0668	16.3456	0.241947477018371	0.177
70.3044	-24.897	16.4373	0.249625695975265	0.1716
5.14544	-49.3922	25.7915	-0.0163227157075859	0.5456
9.67607	-49.5373	25.7639	-0.120772230364372	0.8795
13.6202	-50.1606	26.6442	0.130858261787204	0.2032
17.298	-50.3825	27.8203	0.0600212470687913	0.365
21.2537	-51.2901	28.2988	0.00261807152883797	0.4953
25.2279	-51.6686	29.5397	0.250759858257882	0.0641
29.2969	-51.9025	30.7015	0.000289503658424728	0.4965
33.5318	-52.0639	31.7546	-0.142215912253581	0.7953
38.1579	-52.712	32.1318	-0.0646148744461281	0.6548
42.8494	-52.507	33.4611	-0.00864683043346404	0.5221
47.415	-52.3033	34.9106	-0.0442182052701082	0.5801
51.8612	-51.4392	36.2057	-0.0114909637205403	0.5241
56.1234	-50.4767	37.5962	-0.158110315275137	0.8686
60.0443	-50.2881	39.061	-0.374578574847674	0.7464
62.9687	-49.365	40.2134	-0.418389597042005	0.786
39.9809	-4.17956	-45.9972	-0.168421264584146	0.7876
40.1971	-5.30318	-42.5276	-0.318944384961567	0.8979
39.655	-7.01471	-38.5746	-0.160605508338909	0.7792
39.2619	-7.95028	-34.4218	0.48100389396751	0.0107
39.6804	-9.37827	-29.9896	-0.0243302699910372	0.5625
39.5878	-10.7716	-25.5027	0.0856899083984219	0.2898
40.071	-11.7146	-21.3828	0.513516759032848	0.0881
39.9924	-13.4001	-17.3499	6.47923635059638	0
40.433	-14.3761	-13.3442	1.8384860826533	0
39.9227	-15.942	-9.29708	0.133826045363915	0.2418
39.886	-17.2348	-4.59021	0.0308986339263373	0.408
39.2713	-18.4213	-1.58634	0.149942705693393	0.1836
39.0103	-19.9633	2.46984	-0.0546010660450044	0.6489
38.6782	-22.2891	5.82551	0.103314773967906	0.2337
39.6192	-24.7515	9.36443	0.10319024831291	0.2889
39.944	-26.699	12.7657	0.0391496699189418	0.3877
40.5242	-28.2497	15.6476	-0.134784776272039	0.7913
40.9859	-30.3038	18.3436	-0.208900311902863	0.8904
16.3528	-73.4687	-18.0495	2.30890903524097	0
20.1851	-73.9941	-17.7065	0.0937811512319924	0.3531
23.9531	-74.5793	-17.416	-0.0565454480235678	0.595
28.292	-74.6593	-17.4434	-0.351492416005805	0.9719
32.3161	-75.3393	-17.832	-0.161315703590663	0.8051
36.4744	-76.0038	-18.1423	-0.242343727972177	0.9257
40.7861	-76.3483	-18.3813	0.0557434851232079	0.3909
45.4506	-77.1386	-18.4164	0.072523412260487	0.3349
49.1652	-77.2563	-18.963	-0.416383647741885	0.9953
52.1717	-77.4573	-18.4748	0.0674808931170896	0.3482
18.9912	-69.4576	64.3013	-0.0729144987735043	0.6667
22.697	-69.3288	63.9876	-0.0746251681284424	0.6768
26.2912	-68.9324	63.964	0.0425648169767916	0.3996
30.0095	-68.0363	62.1748	0.06212519291779	0.4024
33.0385	-67.0307	60.2959	0.402170881581115	0.0981
7.12568	-45.8091	50.2786	0.0569900054009771	0.3874
11.3716	-45.8569	50.3598	0.0126985589966142	0.4737
15.2217	-45.8021	50.2479	-0.0218096551815241	0.5443
20.3226	-46.5593	50.6034	0.360289152403136	0.0371
29.4156	-46.4976	49.45	0.339282581730381	0.0499
34.8712	-45.5884	49.6844	0.104482454872202	0.2611
38.9132	-44.5516	49.0563	-0.198674271104299	0.8541
43.3543	-45.0015	48.4655	-0.0971860978586859	0.7639
47.4975	-44.6715	48.7159	-0.0594311412522731	0.6476
51.5548	-44.1536	48.1758	-0.0136922137288341	0.535
56.0136	-43.7844	47.5666	-0.120992543486994	0.7918
59.3722	-43.3231	47.8198	-0.0771644635123594	0.6803
7.57407	-60.0791	50.775	-0.0401366761363174	0.5847
11.7247	-60.3029	50.2523	-0.0802748770070139	0.6993
15.6362	-61.1489	49.6696	0.0623551582176138	0.3615
19.5492	-61.3441	49.8216	0.404593959342225	0.0086
24.083	-61.2716	49.2551	0.209405578635703	0.097
28.068	-61.7213	48.7474	-0.0846711444952873	0.7151
32.0984	-61.5507	48.3307	-0.0736124241195552	0.66
36.7931	-61.271	47.9759	0.131641468028116	0.2139
41.2705	-61.1647	48.3593	-0.244327216897014	0.9351
46.6948	-61.2984	47.998	-0.360675972663498	0.995
50.6967	-60.614	47.789	-0.279484473224018	0.9633
54.0822	-60.048	47.2152	-0.000539555501881006	0.4955
7.12755	-76.6997	35.7264	0.141356570993435	0.2419
11.5051	-76.9724	36.033	-0.0400003169107969	0.595
36.5217	-74.746	35.5578	-0.223406251646705	0.8604
41.5464	-74.1593	36.0044	-0.100527738374305	0.7963
46.3567	-73.5881	35.8176	-0.264324033181214	0.9825
50.353	-72.5973	36.1869	-0.193160333217062	0.8642
3.85245	-61.0415	2.86266	58.335371410451	0
5.42946	-68.5342	2.90736	54.9514363353416	0
6.63174	-72.0487	2.89701	45.2586423947054	0
8.20668	-79.0576	2.33412	45.035210673733	0
10.0675	-86.5583	1.85633	38.6511708375655	0
10.7175	-94.6844	1.71962	71.5393820241068	0
10.7251	-98.1518	1.57165	100.491750706591	0
-16.0277	-0.743079	-24.9994	0.0955526549177694	0.3997
-19.297	-0.285158	-25.275	0.36532718137047	0.2568
-22.2459	0.422906	-25.5731	3.18818373373666	0.1323
-25.7101	1.31234	-25.852	1.09838562620082	0.3957
-28.7784	2.32268	-26.3309	0.679058547923732	0.1425
-32.5334	3.49869	-26.9258	-0.172769926796568	0.799
-36.6753	4.75195	-28.2645	-0.123397869065664	0.6945
-40.4521	6.12368	-28.4539	0.399282457740471	0.0522
-45.5346	7.02247	-28.8587	0.215879962237426	0.1434
-49.805	7.7671	-29.3929	0.351910188539369	0.0395
-53.7948	8.48442	-29.9577	0.348914711722559	0.0448
16.7006	-0.673971	-28.2556	0.840559508480941	0.0465
20.1489	0.182826	-27.6789	0.168464288544588	0.2697
23.2225	0.773184	-27.1343	0.480023498585922	0.0416
26.3734	1.77759	-27.4186	0.0627455449543015	0.4095
29.9778	2.11674	-27.7839	0.585917005233401	0.3774
33.2702	3.04167	-27.4979	0.432659188341269	0.4199
36.6538	3.50877	-27.8393	1.23698562841906	0.0019
40.9053	4.56355	-27.4397	0.151423464166218	0.2157
44.7094	5.24821	-27.6272	0.406209358797734	0.0328
48.8484	6.25323	-28.0018	0.322033699068708	0.0663
52.4579	6.62324	-27.8913	-0.203406405167971	0.8964
56.4801	7.20384	-28.7159	-0.0984267191476328	0.674
-18.6394	-13.5216	-23.6019	2.44523349815641	0.1932
-21.6586	-13.3283	-23.2652	1.49172763286313	0.1879
-25.077	-12.6491	-22.2753	0.402830953846283	0.3884
-28.5905	-11.9465	-22.1079	0.288435413874378	0.1728
-31.873	-11.6116	-21.452	-0.0311681904889143	0.5681
-35.5269	-10.9918	-21.6137	0.383660497694053	0.3106
-39.4453	-10.8264	-21.6417	0.0876993123138887	0.2891
-44.7626	-9.33506	-20.5463	-0.0616536009769777	0.6477
-49.4668	-8.25878	-19.7785	-0.0452215442361704	0.5902
-52.9092	-6.92672	-18.3603	0.134122373079627	0.4123
-57.0709	-6.31742	-17.5089	0.712544509594452	0.1944
-61.6296	-5.57695	-17.3818	0.963501036809496	0.0974
22.1979	-15.5867	-21.2359	1.61254750777795	0.1381
25.5766	-15.0868	-21.4048	0.849023613713234	0.09
29.3258	-14.7641	-21.777	0.113898485071851	0.2749
32.5778	-14.4649	-22.2006	0.115023764676414	0.2935
36.2752	-13.8362	-22.7488	0.13067983084832	0.2089
39.6119	-13.7026	-22.9165	0.0533082513127465	0.3888
43.4158	-13.7749	-23.9402	-0.331621974235688	0.9874
46.7485	-13.3452	-24.8254	0.0589098888543096	0.4331
51.1281	-12.5322	-24.3031	0.372966566531197	0.345
54.9762	-12.1896	-24.3829	0.528383201308173	0.209
59.2056	-11.9992	-24.6359	2.76954438627101	0.1641
63.0654	-11.6831	-25.3617	2.99543024965999	0.1887
-19.3451	-3.46716	-34.9001	1.53137119615115	0.0134
-23.0402	-3.34452	-34.4883	1.06012159565352	0.0062
-26.5795	-2.76565	-34.9883	0.300167074901334	0.1265
-29.7242	-2.54457	-34.9864	0.0980139015986508	0.2753
-33.5216	-2.14774	-35.9159	-0.164984569986833	0.8848
-37.9013	-1.66742	-36.526	0.285064413823136	0.1188
-42.7762	-1.3639	-37.0247	0.0484166038460916	0.4093
-46.891	-1.10248	-35.938	-0.138088750359284	0.7375
-51.661	-0.657741	-35.4278	-0.227303819999069	0.8916
-55.9794	-0.761467	-35.5601	-0.0613960535806344	0.6406
21.769	-0.783628	-39.9621	-0.115112422331134	0.7454
24.8984	0.314723	-40.6548	-0.167299278603489	0.8547
28.2497	0.905077	-40.4983	-0.0487704873164778	0.6168
31.3784	1.17055	-41.0195	0.0178635431011076	0.4579
34.8562	1.47564	-41.2821	0.129402641379742	0.1887
38.8545	1.6916	-41.2513	-0.142714456141506	0.8031
42.3939	1.85478	-40.5941	-0.102253722955929	0.7217
47.1192	2.28868	-40.9385	0.259778837385601	0.0828
51.0679	3.04067	-41.2758	-0.165091978400735	0.8059
54.9847	2.6733	-41.4476	-0.197004447893903	0.8439
-22.4749	-11.7435	-33.6985	0.0880821477482543	0.2978
-25.2477	-11.2879	-34.1875	0.0642909895641575	0.4136
-28.4804	-11.1939	-35.6715	-0.148466293968839	0.8192
-31.4292	-11.1174	-36.6953	-0.00343032831810919	0.4999
-35.248	-10.9721	-37.8081	0.157658029836865	0.2115
-38.9723	-10.7291	-38.8058	-0.012027049448593	0.5385
-43.6006	-10.4563	-40.3118	0.0774930322280039	0.3453
-48.7283	-9.03612	-40.297	-0.0665381178316748	0.6614
-52.7574	-7.72625	-39.7013	-0.148954764689559	0.8612
-56.56	-7.1331	-38.8947	0.00106462281613462	0.4988
24.6723	-17.0711	-31.2987	0.34192087696318	0.0303
28.1135	-18.0683	-30.8755	0.0588971364058646	0.3913
31.6815	-18.7337	-31.1114	-0.0959637535672477	0.749
35.4787	-19.8622	-30.9891	-0.077107669009691	0.6945
38.6087	-20.6177	-31.336	-0.0802085873376696	0.6811
42.5213	-21.0926	-31.4652	-0.0738391329016903	0.6775
46.9219	-21.3958	-31.2366	-0.135030274920454	0.7591
51.2244	-21.6322	-31.0161	0.013256295929011	0.4653
56.1093	-21.7652	-30.5331	0.0853801452373359	0.3036
59.9478	-21.4748	-30.2572	0.135937753533781	0.255
63.4298	-20.7983	-28.6759	0.287909144809497	0.0653
66.574	-20.4923	-28.0863	0.66989744469259	0.0019
-24.2468	10.9718	-47.5865	0.308030929772032	0.0128
-26.7779	12.0485	-45.7548	-0.12774817271348	0.894
-30.4363	13.1021	-44.1244	0.144906322033654	0.2163
-33.4002	14.3932	-42.2932	0.209487590016844	0.1027
-36.854	16.1182	-40.6364	0.281252603796789	0.0257
-40.9243	16.8847	-38.9347	0.167665720400648	0.1704
-43.9291	17.2059	-36.0404	0.140319540254545	0.1971
-46.4085	17.2956	-33.2653	0.112642402309929	0.2754
-49.5763	17.2834	-30.9855	-0.0112775925606616	0.5294
-52.5397	17.2417	-28.89	0.0244635702744795	0.4587
22.9063	14.5702	-44.2674	0.117396783807383	0.2393
26.0849	15.3914	-41.7777	-0.0296632426536965	0.5875
29.5339	16.4713	-39.7814	0.130735127681131	0.1988
32.7409	17.2112	-38.6822	0.0560730800053506	0.3885
36.4854	17.4121	-37.3953	0.284024507981645	0.055
39.3546	17.0725	-35.0656	0.565927335864145	0.0177
43.2634	16.5545	-33.2585	1.66000183231195	0.0439
46.7538	16.5882	-31.4954	0.389780384599568	0.0603
50.2595	16.5125	-29.6336	0.268234028455554	0.1163
53.2488	16.1355	-27.9158	0.120890731816917	0.2472
-36.0244	12.0083	-16.3999	-0.161220512328774	0.8981
-36.8112	14.3276	-14.5719	-0.126121442108371	0.8874
-37.369	17.0394	-12.1262	0.214704670336619	0.1033
-37.9363	18.9927	-10.1631	0.196403923668183	0.1415
-38.5369	21.0629	-7.21768	-0.117977527584205	0.8153
-39.273	26.0877	-1.57588	-0.403239170561554	0.994
-39.9682	28.3442	2.03461	-0.293166390092351	0.9217
-40.1074	31.5781	4.86332	0.0189798450137297	0.451
-40.5944	34.9532	8.48388	0.0912182976688047	0.2831
-41.1137	38.3359	12.5602	0.237070783145531	0.0687
-41.3558	41.5984	15.8258	0.246912555921821	0.0663
37.5973	8.57392	-15.2465	0.283763590458395	0.0441
38.4314	11.8135	-13.3362	0.1170633749157	0.3101
38.9615	15.0905	-10.6177	-0.0947259008103628	0.6069
39.6554	17.5785	-8.52089	0.077329912047251	0.4308
39.8071	19.2789	-6.02239	0.119276352907521	0.2798
40.1396	21.9289	-2.58209	-0.112537452813395	0.7361
40.2507	24.682	1.21113	0.185697793027577	0.1782
41.1345	28.0254	4.28973	0.142227940651937	0.2433
41.5921	32.6089	8.80261	0.0230628280547238	0.4439
41.5153	35.7467	11.8515	0.267890690001606	0.1605
41.119	37.9933	15.2522	0.148066056695687	0.3022
40.704	40.6658	18.5189	0.117080592716673	0.3094
40.6338	42.9868	21.9933	-0.0840908665259417	0.682
39.6075	45.7662	24.5851	-0.272152546293331	0.8274
39.0557	48.6125	27.7266	-0.259538624568949	0.8029
-2.56298	36.1012	-32.5563	0.0746229067588475	0.3258
-6.78473	35.9905	-31.3419	-0.00958936132765908	0.5208
-10.0605	35.7634	-29.6088	0.0910156827377564	0.3157
-13.4886	35.5668	-27.8765	-0.141325398101561	0.7735
-17.2195	34.937	-25.9438	-0.167168314443256	0.8279
-20.5647	34.9654	-24.3036	-0.0102179680027259	0.5192
-24.1332	35.3252	-22.8927	-0.130318438193211	0.7806
-28.3593	36.0161	-21.6175	-0.0114516927149168	0.5376
-32.2239	36.8056	-20.6095	-0.113452805424695	0.828
-36.5349	37.1144	-19.2747	-0.0328439827033928	0.5832
-39.9228	37.2903	-18.8427	0.339258530779583	0.0422
-44.7542	37.8298	-17.6787	0.190757573752253	0.0842
2.67973	33.8132	-32.4177	-0.0615356341962933	0.6378
6.69996	33.6157	-30.7637	-0.00892936696746505	0.5262
10.2107	33.6259	-29.5149	0.117399326915842	0.2381
13.8439	33.3729	-27.8894	-0.0807970754682665	0.7622
17.4422	33.673	-26.9952	-0.144449576269193	0.853
21.0999	33.6701	-26.2626	-0.163054116002894	0.8603
24.7087	34.1412	-25.0995	-0.232078709270902	0.9054
28.1558	34.5647	-23.1296	0.117117956149196	0.2518
31.9133	35.8328	-22.3741	0.127151711155603	0.2742
36.1412	36.5313	-21.093	-0.253059968837042	0.9512
40.0809	36.842	-20.3274	-0.220389572086649	0.9518
44.4773	37.2764	-19.3013	-0.213745734572804	0.9339
48.2891	37.2486	-17.9206	0.111261649066101	0.2978
51.2304	37.8936	-16.1506	0.240152423322844	0.0845
54.2987	38.0137	-13.5187	0.243692953921389	0.0638
-3.44983	31.1206	19.7555	0.00157490840714503	0.4883
-6.82504	31.7816	19.3249	-0.131409299729889	0.8244
-11.3526	31.5977	18.5716	-0.209783104346199	0.8695
-15.1959	31.7606	18.916	-0.177459187433595	0.8469
-19.5589	32.5069	18.6517	-0.345077279298223	0.9856
-23.7254	32.4627	18.1464	-0.278059109433469	0.9636
-28.6433	32.4327	17.6321	-0.176090357924385	0.9041
-33.3929	32.8573	17.2705	-0.151498220807252	0.8377
-37.2432	32.614	16.7527	0.113790202656123	0.2358
-42.0432	32.4253	16.1238	-0.144379984975084	0.8146
-46.8852	32.6233	15.4846	0.000932768858122657	0.4888
-50.3433	32.2872	15.1171	0.137280688238112	0.2299
7.93245	37.9878	6.06146	0.344467656067061	0.0512
12.1903	38.662	6.01263	0.0846883309306889	0.3368
16.8804	38.3878	6.51453	0.117722757196047	0.2687
21.5596	38.8023	6.29316	-0.287225070740007	0.9508
25.8176	38.8419	6.17504	-0.186361419417377	0.9379
31.1621	39.5246	5.95353	0.316936226747633	0.067
35.7284	39.3595	5.93266	0.205928690681677	0.1298
40.2191	39.504	5.99376	0.185600741420886	0.1786
43.774	39.2613	6.37197	0.0133671441351269	0.4741
47.583	38.6566	5.63053	-0.0348217492792688	0.5821
51.2172	38.2256	5.15357	-0.251959815139537	0.9385
54.673	36.8392	4.97039	-0.352888527411659	0.9903
-7.08885	-55.2933	26.3376	-0.197307451578117	0.835
-11.35	-54.9942	27.7527	-0.194049067214669	0.8138
-15.096	-54.6142	29.4453	-0.0898011815213472	0.6746
-18.1066	-53.7953	30.9894	0.119111314980966	0.2524
-21.4331	-53.6366	32.4981	0.00712191418699382	0.4809
-25.3768	-53.5137	33.3643	-0.110222044752866	0.7455
-28.7116	-52.9042	34.7762	0.13310620731728	0.2182
-32.9666	-52.4375	36.6475	0.0413595318531736	0.3957
-36.644	-51.9621	38.8541	0.0181795019839526	0.4637
-40.5629	-51.2368	41.3013	-0.226653710965992	0.9217
-43.5822	-50.3667	42.8933	0.176429734434127	0.2457
-47.3631	-50.0789	45.0468	0.0552539807097832	0.3851
-50.8187	-49.6949	46.9858	-0.20298365401015	0.8486
-54.6452	-48.5836	49.0157	0.0680843461851308	0.3302
-57.6711	-47.6795	50.7316	0.0703120161000352	0.3628
8.73983	-50.8178	25.8255	0.101089798754724	0.288
13.0012	-51.3173	26.1413	0.060183508299813	0.3861
16.2527	-52.312	26.6569	-0.0571984854022365	0.6317
19.9221	-52.7433	26.7457	-0.0918797766139493	0.7022
22.9885	-53.229	26.3355	0.0468716699693841	0.3931
26.9383	-53.111	26.636	-0.161773882777479	0.83
31.3638	-53.6227	27.1388	-0.0879984624741524	0.7826
36.39	-53.5162	27.7932	0.176080081248659	0.2461
41.4847	-53.5953	28.8731	0.203430738026232	0.1336
45.3718	-53.4269	29.9484	0.0885041089969683	0.3695
49.362	-54.0726	30.358	-0.232102636377044	0.9374
52.7565	-54.4509	30.8647	0.0217004756148009	0.4362
56.4405	-55.2245	31.2391	-0.101244394656508	0.7486
60.1312	-55.2554	31.501	-0.0661506148516441	0.6558
63.2504	-55.2082	31.9747	0.0247351022843683	0.4412
-0.116021	-3.80793	-12.5293	-0.116594810397378	0.8061
-1.62942	-2.53556	-9.5989	-0.17207409745267	0.8925
-2.72692	-0.733411	-5.95941	0.877302482892451	0.0001
-4.98452	1.24696	-2.833	0.7874261099494	0.0007
-6.38561	2.70564	0.246892	-0.189063704443659	0.9423
-8.23837	4.40962	3.88858	0.318821216885178	0.0602
-10.6114	5.52356	6.63842	0.160958284863751	0.1532
-12.4679	7.16159	9.85708	0.170757089272996	0.119
-14.9168	8.89773	12.3558	0.472810697001758	0.0198
-16.9755	10.0929	14.8034	0.955466019990304	0.0022
-19.4751	11.8283	17.6851	-0.0677814296721746	0.6812
-22.2461	13.2175	20.1609	0.0720841259404577	0.3594
-24.4615	15.1949	22.7427	0.0968957410659472	0.2581
-27.144	17.3918	25.4847	-0.113113547816912	0.7512
-29.9377	19.2534	29.0887	0.0642262857837843	0.3368
-32.1923	21.4879	31.9798	-0.161860045456384	0.8837
-34.6265	24.0071	34.8846	0.0114692081758112	0.4671
-37.0782	26.1117	38.6334	0.121339390112378	0.2173
-18.8857	-4.35567	-18.8058	0.268335771967983	0.3264
-22.8553	-3.89457	-20.854	0.259893925442605	0.3304
-26.2908	-3.86972	-22.1557	-0.0369271342194705	0.5503
-29.3757	-3.44096	-23.3576	0.164553725943575	0.1272
-32.4606	-3.17135	-24.5364	-0.320068793421859	0.9597
-36.8472	-2.90247	-26.4331	-0.132815641142077	0.7364
-40.0402	-2.45405	-27.3966	-0.449874412805318	0.9985
-43.3254	-2.47369	-28.3543	-0.446276686003918	0.9895
-48.0626	-2.13955	-29.7843	0.0963841287422669	0.3133
-51.423	-1.79486	-30.3635	-0.0330350464571811	0.5872
-54.8516	-1.36502	-30.8243	-0.08634928268722	0.6964
-58.7814	-0.968256	-31.1751	0.115634529236576	0.2386
17.5031	-8.02893	-22.1446	0.819830572205762	0.0523
20.9624	-8.41327	-22.9291	1.09263827369479	0.011
24.3863	-8.30329	-23.6192	0.10347481235191	0.4328
27.858	-8.71427	-24.1911	0.497357700640331	0.1309
31.4817	-8.73333	-24.5063	0.233899498253818	0.2433
36.2175	-8.80196	-24.2011	0.0023759281576563	0.5015
39.564	-8.81908	-24.2509	0.51286343941521	0.0239
42.8879	-9.05067	-24.4543	0.0956678972454013	0.2829
46.1738	-9.12213	-24.973	-0.206301457812046	0.9184
49.6076	-9.53981	-25.3238	-0.1169853151495	0.8242
-20.8505	-13.4331	-18.6572	1.13949049321161	0.0094
-24.5854	-13.2984	-18.9371	0.549207205322362	0.0541
-28.2768	-13.4926	-19.8632	0.306635827664842	0.0865
-32.4182	-13.3239	-20.0394	0.35993728850375	0.0264
-36.1716	-13.5042	-20.267	0.513618093884736	0.0374
-43.624	-12.7251	-20.6436	9.30835549987155	0
-47.5752	-12.7241	-21.4257	1.57525761267456	0.0014
-51.5855	-12.3158	-21.3675	0.204099397282098	0.1007
-55.5913	-12.3588	-21.2612	0.0230485888016243	0.4455
-59.5995	-11.9615	-21.7824	0.00282583616461318	0.4979
-63.89	-11.7973	-21.51	0.0294021913308977	0.4214
24.5256	-19.7831	-20.6409	0.425301962818524	0.0079
28.3185	-20.6153	-20.4992	0.185218337028092	0.1944
31.798	-20.9821	-19.9205	-0.00132501419349063	0.4995
35.7644	-21.5834	-19.1318	-0.202750635625912	0.8765
39.0586	-21.7378	-18.2065	-0.252043838045643	0.9204
43.4259	-22.3894	-16.7226	-0.0340103724817236	0.5901
46.4235	-22.8279	-16.4342	14.0609903472168	0
49.9931	-23.7506	-16.3092	2.48234144285395	0
53.1009	-24.1452	-15.8391	0.147642938535269	0.205
56.8509	-24.9761	-15.1861	0.0765850602713478	0.3217
60.1516	-25.2462	-14.5696	0.267570661393415	0.0625
64.3231	-25.1796	-13.9875	-0.160293029575756	0.9251
68.7638	-25.8496	-12.8453	-0.209245409751824	0.9384
-30.4621	-26.0461	-11.3768	0.251222669031403	0.1416
-34.3031	-26.7496	-10.5228	0.270217491570226	0.0955
-38.3309	-27.5758	-10.5346	-0.00616891509879069	0.5107
-41.8082	-28.4387	-10.6302	-0.0297208599063785	0.5472
-45.1592	-29.2462	-10.6714	-0.00196007292599454	0.5038
-48.7797	-30.0224	-10.7095	-0.00110007734956774	0.5021
-52.5697	-30.1679	-11.3599	-0.0566043522809594	0.6074
-56.3457	-30.8156	-11.1924	0.0266401393775104	0.4504
-60.5085	-31.4589	-10.7362	0.191855168605644	0.2286
-63.9911	-32.0261	-10.3659	0.117037685575824	0.3144
-67.2177	-32.5837	-10.0991	-0.203872565045143	0.8569
24.2654	-32.9967	-7.74743	-0.365832101916893	0.9975
28.0169	-33.5738	-7.66379	-0.330588663540469	0.998
32.3746	-34.0396	-7.45968	0.115683275046845	0.2189
36.73	-34.6083	-7.28233	0.00110670556090331	0.5061
39.9739	-34.8408	-7.68519	-0.0754002272979428	0.7074
42.7932	-35.108	-7.72864	-0.206996473106011	0.5094
45.9094	-35.0386	-7.93358	-0.406611120326038	0.6289
49.3741	-35.329	-8.76858	-0.480082706676246	0.6395
53.468	-35.6287	-8.86682	-0.222296227421113	0.7136
57.1804	-35.852	-8.75984	0.317710644555031	0.117
60.9039	-36.0921	-8.43133	-0.00917726838887534	0.5191
64.6013	-36.3616	-9.15172	-0.109234816511132	0.7424
68.5344	-36.5813	-9.53853	-0.166887655297542	0.8231
-21.3955	-37.6043	-5.89177	0.0644918047381453	0.3566
-25.0896	-37.5103	-5.44946	0.1503470474672	0.1895
-29.7873	-37.7858	-5.41501	-0.0736730180356081	0.7088
-34.1904	-37.7098	-4.91079	-0.225414116690281	0.8929
-38.3284	-37.8154	-4.50447	-0.208787009889443	0.9369
-41.6327	-38.2748	-4.3555	0.0649858484604855	0.3656
-44.8103	-38.2599	-4.28534	-0.0909700779904611	0.6603
-48.2685	-38.1785	-4.20301	-0.0910381408408726	0.7154
-52.0255	-37.9504	-4.07791	-0.0359401271654746	0.5785
-55.9081	-37.6041	-3.87645	-0.00214822582684826	0.5026
-60.327	-37.7545	-3.62221	0.053284434363928	0.3646
-64.2741	-37.4333	-3.38472	-0.0770239292699096	0.7198
-68.513	-37.0731	-3.17089	0.0264271177426154	0.4356
-36.7642	13.7513	-48.3108	0.149367710063602	0.1607
-39.3541	13.6116	-46.5103	0.391216927274957	0.0585
-43.1095	12.8287	-44.2231	0.215853992739966	0.1849
-47.2244	12.3612	-42.2488	0.0886812642831505	0.2791
-50.8313	11.9961	-40.312	-0.0393793973688268	0.5886
-53.5855	10.9589	-38.0848	-0.0658984463693171	0.6566
-24.5999	4.9939	-33.9211	-0.287310705902146	0.955
-27.6636	5.29817	-33.2672	-0.323109692402499	0.9601
-31.0351	6.0891	-32.7376	-0.220677043453749	0.8168
-34.5945	6.36212	-32.2749	0.130461258505148	0.2604
-38.7296	6.69247	-31.1171	-0.0666710513192744	0.6977
-42.2643	7.04633	-30.5868	0.037017742679851	0.4037
-45.3874	7.22113	-29.9605	0.315841514522944	0.0826
-48.938	7.40321	-29.2366	0.149632146746121	0.2019
-52.0197	8.01306	-28.3702	-0.00419805100259096	0.5072
-55.6317	8.12073	-27.4737	-0.0939618011802109	0.6933
-24.239	-10.7989	-31.5499	-0.0980982889957411	0.691
-27.6469	-10.1527	-32.4207	-0.0907489568216909	0.6887
-31.2134	-9.70859	-32.6213	-0.109804435661011	0.7706
-34.8385	-9.7706	-32.9861	0.290645645203374	0.0973
-38.3936	-9.3878	-33.1617	0.169177081248999	0.1588
-42.3881	-9.53554	-33.5301	0.0556644751496032	0.375
-46.9843	-9.6523	-33.9449	0.0235839347536881	0.4335
-51.1724	-9.4467	-33.893	-0.168165058337408	0.905
-55.3541	-9.12687	-34.4476	0.0319456177460209	0.4295
-59.0278	-9.46807	-33.7878	0.279097528513454	0.0523
-62.7299	-9.97148	-32.6709	0.517286246645832	0.0031
-25.04	-18.2786	-28.5283	0.196885123814547	0.0713
-28.3094	-18.7117	-28.7718	0.14513945403815	0.1333
-32.238	-18.9687	-28.4389	0.0225017505839542	0.4392
-36.7118	-19.7264	-28.1877	-0.0278060071572276	0.5562
-40.0231	-19.9785	-27.5036	-0.0227793467061809	0.568
-44.0424	-20.6138	-27.6307	0.00642568058594373	0.4866
-48.8525	-21.1424	-27.0596	-0.180531737483044	0.8345
-52.8883	-22.1527	-26.5125	0.031721776254074	0.4182
-56.4513	-22.4327	-26.373	-0.00730130861094047	0.5196
-60.4449	-23.2903	-25.1714	0.0842436403635618	0.2837
-64.9546	-23.982	-23.7226	-0.16598282533019	0.8554
-28.5083	-34.2871	-22.0616	-0.126373889401371	0.772
-33.285	-35.22	-21.1883	0.131138558424725	0.2361
-37.1434	-35.3871	-20.1218	-0.0334968085190109	0.5872
-40.1625	-36.0444	-19.903	-0.107362707768229	0.7882
-43.9628	-37.0196	-18.9364	-0.122837034384474	0.7394
-48.0596	-37.8101	-18.2861	-0.156579966162919	0.9059
-51.8181	-38.3155	-17.7075	-0.307605181941072	0.9948
-55.583	-39.2586	-16.8078	-0.278261338933816	0.9857
-59.4351	-40.0113	-15.485	0.0622820496871588	0.3765
-62.5464	-40.085	-14.1439	-0.279884864324952	0.9051
-65.971	-40.6263	-12.2383	-0.275166056051368	0.9154
-36.442	1.73245	-8.58598	0.156735775532686	0.2762
-39.5847	2.80347	-9.37172	1.25475023738268	0.0093
-43.7984	5.01777	-9.4431	0.380081741466596	0.1023
-47.7893	6.23102	-10.4552	-0.173689247989348	0.8775
-50.6156	8.59081	-10.1911	0.0439076925600987	0.4025
-53.2018	10.0004	-10.5785	0.34436597116853	0.0686
-56.0065	11.4457	-10.9496	0.261863092641195	0.0939
-39.7521	-6.46093	-10.5783	0.08713785553438	0.3257
-44.132	-6.89794	-10.1147	0.162174868059949	0.1524
-48.7085	-6.91874	-9.17963	0.45936178074917	0.0171
-52.3285	-6.88456	-8.13943	0.504281833274991	0.0231
-56.2629	-6.97706	-7.12303	-0.186594526899152	0.9406
-59.7291	-7.73685	-6.17825	-0.17316178369108	0.8651
-62.9721	-8.12839	-5.41712	-0.131973087234506	0.7894
-65.7995	-8.25425	-5.55861	0.381156511508915	0.0329
-33.1203	8.68379	-12.3725	-0.0445279039925862	0.6118
-32.9072	10.8538	-8.62631	0.468907634593794	0.0296
-32.7425	13.0137	-4.92652	-0.0233431639273862	0.5491
-33.1509	15.1306	-1.32657	-0.118352197879818	0.7675
-33.3881	17.2382	2.35686	0.374955564648999	0.0551
-33.79	19.2656	6.83235	0.42964538220907	0.0153
-34.1067	21.306	10.499	0.0283174634244889	0.4556
-34.1706	23.2738	14.0182	4.23440422518798	0
-34.7953	25.3784	18.1152	1.62080521915139	0.0002
-34.9988	27.4698	22.4503	-0.0893779715803755	0.7335
-35.8419	29.3555	26.684	-0.147027768905317	0.8267
-36.091	31.1603	30.8717	-0.150279706684279	0.8549
-36.7583	32.8236	35.6092	-0.109505394269807	0.7243
-36.8243	34.7109	39.6385	-0.128438019718005	0.7472
-36.4997	36.5251	43.6453	-0.141208984611564	0.7968
27.9937	-8.78414	-25.6743	0.177660920993592	0.2666
31.8111	-9.32863	-24.4276	0.208259116927391	0.2522
35.9233	-9.94331	-22.6779	0.0421674869189503	0.4568
40.1565	-10.0919	-20.7458	0.844991359524627	0.0128
44.6735	-9.93357	-19.1545	1.04508866897896	0.0404
49.1705	-9.69273	-16.5385	0.19418270302919	0.296
54.2363	-9.46568	-14.234	0.0456101317857946	0.4207
58.3458	-9.55879	-13.1028	0.0347942487496866	0.4089
62.1632	-10.0495	-11.2812	0.335577670060619	0.0792
24.5574	-26.5832	-14.0732	0.231433048837125	0.2809
29.0502	-25.7615	-14.1815	0.210855786265802	0.314
32.989	-25.0282	-14.9299	0.625031829364954	0.0849
37.4829	-24.2607	-15.6394	0.822646777777623	0.0154
42.0861	-23.5604	-15.5881	0.497039886457927	0.0447
46.6972	-22.1777	-16.2956	7.18866596323826	0
51.958	-21.1001	-15.9634	-0.140919790858821	0.6847
56.2858	-20.0476	-16.5049	-0.207334350528196	0.7452
60.9178	-19.7492	-16.9816	0.109877855379606	0.3517
64.6168	-19.4302	-18.2375	-0.0381464963408857	0.5533
28.6321	-1.2218	-42.7289	0.376817347754296	0.0929
32.2728	-0.0903061	-41.2379	0.0492386761043901	0.4118
36.6689	1.33114	-38.9035	0.0294323252011766	0.4314
41.069	2.18529	-37.557	0.596733660988407	0.0426
45.0658	3.00685	-36.136	0.376195642781088	0.1083
49.7951	3.76959	-34.0172	0.143711086515432	0.2547
54.7303	4.68509	-32.7254	0.242844413224247	0.2543
59.0012	6.01422	-31.4827	0.408000100403832	0.1568
26.3682	-16.8328	-30.8462	-0.0367634269094896	0.569
30.2518	-17.2957	-29.7539	-0.0485921724656806	0.5909
34.0086	-17.7558	-28.7194	0.347783119370187	0.0836
38.1249	-18.2661	-27.6345	0.347957023076076	0.0664
42.8183	-18.5767	-27.3595	0.349608516890412	0.0512
47.0267	-19.1023	-26.4873	0.0133174672369787	0.4623
51.9026	-19.3839	-25.3212	0.00905146025817727	0.4887
56.642	-19.2039	-24.4934	0.0243022602513405	0.4628
61.0149	-19.3242	-23.1358	-0.109316606335316	0.6357
65.2897	-19.495	-22.5786	-0.000216012023669054	0.5038
68.8525	-20.3524	-21.1513	-0.101377642509076	0.604
71.5881	-20.7237	-19.7807	0.468843883131551	0.1153
22.6192	-39.2102	-14.9899	5.78827851829102	0
26.0108	-38.7509	-14.0738	2.65737659298398	0
29.8996	-38.7227	-13.2905	1.35222179619432	0.0003
33.3482	-38.3382	-12.6035	0.350270010130013	0.0254
37.2082	-37.9866	-12.0595	0.0561170753671849	0.3766
42.2714	-37.6622	-11.3621	0.872834540987714	0.0018
47.9434	-38.1704	-10.8556	-0.103187481933017	0.6989
53.1032	-37.7425	-10.0317	0.305848918151938	0.0798
57.5474	-37.0061	-9.00354	0.0671626655947608	0.4215
62.2636	-36.4808	-8.30435	0.14087225408349	0.3142
66.0449	-36.4203	-7.61968	0.224249658555222	0.2078
49.9415	-14.9213	2.34291	0.314578936929915	0.0567
54.1964	-15.5815	3.08381	0.281524168111333	0.106
57.9307	-16.8127	4.16519	0.520678650215839	0.0033
62.1579	-18.381	4.90671	0.0553261890376093	0.3829
65.5179	-19.3113	4.99958	-0.0675305100143543	0.6317
45.3068	-27.9525	3.71631	0.0384497612859349	0.4557
50.5625	-27.891	4.61194	1.03520357760519	0
55.0802	-28.578	5.5695	0.336948181021264	0.0566
59.5784	-29.5966	5.14024	-0.172740063995522	0.7623
63.3261	-30.7576	5.26829	-0.243055107246873	0.9174
67.0554	-31.8614	4.41308	0.0542709211102788	0.3549
7.25796	-40.307	20.986	1.60551125307372	0.0028
10.772	-39.3857	22.3677	-0.0973188536510212	0.5756
14.2282	-38.2369	22.7543	3.27182819315852	0
17.8398	-36.6798	23.4419	1.77865970791974	0
20.6516	-35.5088	23.6361	0.29466141935794	0.0752
24.1303	-34.244	25.5231	3.80284457918361	0
29.4106	-32.7637	27.1024	0.8889028935785	0.0042
36.0367	-30.9694	28.7569	0.247269605901208	0.1484
42.3053	-29.2674	28.8686	-0.0912290649868478	0.6838
47.6573	-27.8063	29.257	0.114406962506246	0.2841
52.2677	-26.693	31.5442	0.40942547949551	0.0368
56.0092	-25.4566	32.7967	0.503377572034116	0.0243
59.2294	-24.0442	34.9069	0.424028584500202	0.0691
62.8531	-22.7307	35.8954	0.0736211436073604	0.3768
66.2113	-21.0307	36.824	0.12552232508478	0.2082
9.28176	-67.267	49.09	-0.318665032398145	0.9361
12.7293	-66.101	50.3818	-0.35970916879628	0.9706
16.9659	-64.3462	51.2339	-0.166250694686638	0.8617
21.5335	-62.1804	52.0958	-0.0614014005966537	0.6349
26.0608	-60.2428	52.1208	0.171739642964867	0.2686
30.1732	-58.0831	52.3175	0.274566013153915	0.0971
34.3688	-55.9184	53.5472	0.394807675340076	0.0288
38.3037	-53.9971	53.6333	0.470243218412224	0.0246
41.8306	-51.7471	53.7521	-0.0189772360209832	0.5469
45.4759	-49.8304	53.626	0.0592228143522064	0.3717
49.9448	-47.8828	53.2712	0.143869843936446	0.1841
54.8658	-46.0948	53.7967	0.209550187277412	0.14
4.8332	-51.2878	30.1531	0.0189057144692393	0.4583
8.6069	-52.3241	30.5149	-0.043721197079575	0.6195
13.0062	-53.1624	30.6678	-0.158408176274194	0.9202
16.6964	-54.2941	31.0593	-0.0240524163696301	0.5756
20.5605	-54.28	31.6811	0.256441583927169	0.1158
24.5683	-53.5879	32.6589	-0.0900391571817993	0.7248
29.6091	-53.2432	34.1557	-0.0649522128926224	0.5994
34.74	-52.5715	35.8936	-0.0491316602513606	0.5972
38.6768	-52.5824	36.7597	-0.212460845854003	0.8812
43.5214	-52.2938	36.6235	0.00655981716433285	0.4876
47.9643	-52.7205	36.0659	-0.247507112918026	0.8219
52.5062	-52.6255	36.5599	-0.323269925810111	0.8918
9.90247	-57.1154	11.9049	65.0592781552576	0
14.0238	-57.3342	11.4786	16.5233176042001	0
18.0312	-57.6775	11.1498	21.0219130138775	0
21.5807	-57.299	10.9279	19.4035786553595	0
25.6411	-56.7726	10.6477	1.24656344837789	0.0006
29.4944	-56.5483	10.3987	2.58911467132145	0
33.7029	-55.6089	10.0458	2.34730709519451	0
38.2177	-54.6568	9.66794	0.39981067181937	0.0614
43.4738	-54.0837	10.2779	0.491214919423802	0.0186
48.0238	-54.0096	9.97386	0.564973256306898	0.0309
52.0647	-53.3212	9.90238	0.120742019388573	0.3598
56.8157	-52.725	9.89095	0.0444736517257196	0.4392
8.89756	-65.2811	10.6367	53.5015609272633	0
12.9	-65.4544	10.3314	35.7109826111691	0
17.2952	-65.6692	9.9731	13.0500973187441	0
21.7175	-65.7749	10.5048	3.91048583665082	0
26.1316	-65.4896	10.282	4.01830494345387	0.0001
30.433	-64.7691	9.9071	31.6469452687774	0
34.0935	-64.409	8.54779	183.893286443512	0
38.1278	-63.9825	8.276	27.860025163506	0
42.5631	-63.0463	8.19875	0.960837419283589	0.0018
47.022	-62.4896	7.9635	2.42728734944037	0
50.9181	-62.0806	7.76321	1.05030348334654	0.005
55.1545	-61.412	7.5889	2.86795020477609	0.0001
14.5498	-55.2158	0.753511	3.7182109260336	0
18.31	-55.0339	0.482061	8.8345562257094	0.0002
22.3988	-54.0492	-0.350183	43.2601781823301	0
26.4588	-53.4448	-0.304719	20.4150117487874	0
29.9595	-52.8187	-1.35727	7.0168862453401	0
34.2434	-52.0764	-1.53399	8.63968307894133	0
38.7935	-51.1115	-1.18919	0.513768954809944	0.049
44.1369	-50.5009	-1.04454	-0.193977345983907	0.9469
49.2703	-49.8681	-2.00371	-0.296372136657321	0.9699
53.6972	-49.2354	-2.1436	-0.256275767048054	0.9102
58.1612	-48.4185	-2.02636	0.203623562352349	0.1592
62.3621	-47.833	-2.8239	-0.354681880739535	0.9922
66.8043	-47.3315	-2.9969	-0.373460623917918	0.9969
-26.6818	-4.00315	-41.1353	-0.201789580477797	0.9113
-29.43	-4.11217	-39.404	-0.170269827758272	0.8877
-32.1882	-4.32811	-37.7558	0.361939118898648	0.0162
-33.2877	-4.45271	-37.2391	-0.00579083443888406	0.5114
-36.5059	-4.8492	-35.6085	-0.056683310708404	0.6328
-39.7181	-4.78628	-32.8382	0.167157467899646	0.1889
-43.0615	-4.72242	-31.5397	0.131990995707317	0.1763
-45.6261	-4.10375	-28.9923	-0.0487109118196065	0.6034
-48.1284	-3.79543	-27.5119	-0.0188694953708241	0.5551
-51.7956	-3.91593	-25.7719	0.115037440564146	0.2396
-55.7274	-4.66214	-24.4639	-0.0249323506952643	0.5629
-58.5339	-5.26786	-23.623	0.218313074846269	0.1063
-24.3453	-11.0662	-38.0525	0.154374167799622	0.2021
-27.3908	-11.9559	-37.1328	0.198031432253017	0.1391
-31.5027	-12.8701	-36.3303	0.00486821971007778	0.4861
-35.6628	-13.774	-35.7071	0.048610003177368	0.4031
-39.3756	-14.1418	-35.451	0.280366845810523	0.0951
-43.7951	-14.479	-34.4595	0.0123563055390872	0.4663
-47.674	-14.7806	-33.3502	0.0578006573971235	0.3175
-51.6925	-15.1045	-32.224	-0.0870822306540036	0.7815
-56.6195	-15.5403	-31.249	0.303139009515992	0.1663
-60.8175	-15.7013	-29.9876	0.975504877905636	0.0578
-64.5	-16.7555	-28.6275	0.965471429235662	0.0501
-17.9456	-31.0114	-11.6211	7.01457411284467	0
-22.8581	-31.4816	-10.8243	0.243614751775458	0.0893
-27.2928	-31.423	-10.7478	1.25865094551297	0
-30.8486	-31.213	-10.5288	0.14448570057095	0.2563
-38.3937	-30.8054	-9.82206	4.06319846835238	0
-42.5058	-30.8585	-9.47547	1326.50047612006	0
-46.7533	-31.0915	-9.40779	357.665023267547	0
-50.5045	-31.1844	-9.2477	0.85820829202775	0.0009
-54.8385	-31.1509	-8.68771	0.331472365498364	0.0468
-58.5143	-31.1627	-8.06141	-0.149294928542261	0.8487
-62.4999	-31.5132	-7.93215	-0.113455682592722	0.7953
-66.2687	-31.3471	-8.21941	-0.0497810434889113	0.6267
-69.2326	-31.5797	-8.3297	0.0334246261046818	0.4353
-29.737	-50.1056	-18.0385	0.155432538396055	0.1902
-33.2557	-49.9506	-17.6112	0.160909017009958	0.1671
-37.3095	-49.516	-16.7791	0.205367255733232	0.1143
-41.534	-49.6185	-16.4112	0.195880004313279	0.164
-45.591	-49.6778	-15.7184	0.224522040690892	0.1309
-49.9708	-50.0834	-15.2778	0.0217625870986848	0.4623
-54.3449	-50.5593	-14.1456	-0.245042343343865	0.9636
-58.0211	-50.8188	-13.7291	-0.234920033008805	0.9557
-62.0872	-51.1538	-13.4006	-0.165060866630511	0.8737
-14.0419	-61.4359	-7.50566	10.1394959979074	0
-18.0453	-61.3868	-7.14049	6.52535402846118	0
-22.0866	-61.8449	-7.64473	1.54292837933857	0
-26.3832	-61.9237	-8.43483	1.11904558289078	0.0002
-29.9315	-61.8857	-8.93223	0.779984973402739	0.0052
-33.7422	-62.3175	-9.21292	0.14250288745493	0.2202
-37.4441	-62.2524	-9.50467	0.164745544635971	0.1994
-41.069	-62.778	-10.0755	0.12661715335246	0.2062
-44.9972	-62.9434	-9.86101	0.33820176010631	0.0241
-49.145	-63.168	-10.3644	0.0147994220511156	0.4611
-53.1551	-63.9736	-10.856	-0.0695491468324477	0.701
-57.2186	-64.3296	-11.2283	-0.109350186508966	0.8005
-6.67199	-70.8705	-3.01748	3.53326112369746	0
-10.8159	-71.345	-3.86105	13.6023382592865	0
-15.1758	-71.4703	-3.97081	18.5686383072427	0
-18.5681	-71.7159	-4.51557	11.7318118971673	0
-22.9839	-71.6608	-4.28642	1.03658598204862	0.0001
-26.4237	-72.0803	-4.5804	0.539370557862703	0.0083
-30.2407	-72.5369	-4.39211	0.799594089853366	0
-33.7401	-72.3536	-5.054	1.49179452493605	0
-37.1394	-72.6949	-5.02304	-0.257648783139825	0.9065
-41.0204	-72.8111	-4.84416	0.00300026896569205	0.4947
-45.114	-73.4045	-5.45812	0.146548343867654	0.179
-49.1574	-73.6974	-5.38128	-0.126757916276465	0.8114
-6.15792	-81.2742	-8.63675	8.00771798291118	0
-9.83701	-81.6423	-9.09721	3.98255798803786	0
-13.6395	-82.4076	-9.77221	0.84332282977782	0.0005
-17.5856	-83.3446	-9.57232	7.78802101826138	0
-21.3673	-84.5562	-10.1978	11.3247886053287	0
-25.036	-84.7259	-10.8673	31.8809770036104	0
-28.0228	-85.2421	-11.511	18.9071258774605	0
-31.4207	-86.1645	-12.2166	4.19437769221319	0
-35.14	-87.5407	-12.0954	1.6235321428311	0
-42.1181	-90.2393	-13.3988	1.43308753127033	0
-36.6615	-15.8307	-1.30981	0.309005655918418	0.052
-40.3552	-14.7739	-0.259048	0.12291279771422	0.2193
-43.241	-14.1405	0.0131074	-0.0940527877024765	0.7335
-46.499	-13.3915	0.748744	-0.110147035823832	0.794
-51.1352	-13.5305	0.92049	-0.126165970135379	0.7861
-56.0576	-13.9288	1.2169	-0.100067730215536	0.7199
-60.6891	-14.1211	1.70181	-0.0762062691547692	0.6888
-64.0162	-14.454	1.38451	-0.0944487628415787	0.7132
-67.6101	-14.7058	1.55936	-0.0473909404851903	0.6232
-69.8479	-14.9016	1.33052	-0.0106770334528371	0.5359
-6.01565	-49.3519	15.3398	0.874582335661817	0.0003
-9.32122	-51.0539	16.2549	0.502451223067774	0.0055
-12.564	-52.9235	17.797	1.3379115891426	0
-15.8796	-54.8415	18.4391	0.168901142804667	0.1874
-18.6778	-57.0806	20.0192	2.87631249253723	0
-21.9144	-59.0663	21.0004	7.8847796209326	0
-24.7991	-60.909	22.9743	2.30194856221564	0
-27.8123	-62.9404	24.0403	13.0892548574867	0
-31.7678	-64.6133	25.7767	64.2399261813106	0
-34.8736	-66.3827	26.7182	18.0898488706775	0
-37.9857	-68.2259	28.408	0.36139362533472	0.027
-41.0489	-69.8492	29.1934	0.00346999807981874	0.4921
-44.5252	-71.3024	30.661	-0.152521236498208	0.8543
-47.1111	-72.7593	31.2458	-0.326197913205392	0.9949
-49.7143	-74.623	32.3543	-0.29138727519507	0.9598
-1.13269	-63.188	28.9819	1.51883714937091	0
-5.01375	-62.8049	29.875	0.939229931079752	0.0003
-8.39313	-63.1934	30.7422	2.0010245269517	0
-12.2522	-63.5139	32.7171	0.595890126764937	0.0169
-15.2038	-63.3189	34.094	0.591926722489105	0.0052
-19.1893	-63.3356	35.3685	0.443987358788611	0.0165
-23.4214	-62.7329	36.917	0.535260716215971	0.0015
-28.0321	-62.034	38.6601	0.383204391601165	0.0221
-32.7677	-61.7256	39.8191	0.0821177957919672	0.2837
-37.0105	-60.7117	40.9796	-0.198405937519762	0.9229
-40.8795	-60.3432	42.301	0.22958832521657	0.1089
-44.8747	-59.5793	43.2078	0.106060707651301	0.3321
-48.423	-59.2293	43.4655	-0.276367414255458	0.9399
-51.9441	-59.0755	43.9893	-0.237102285803854	0.9496
-54.8472	-58.3827	43.9946	0.108810314701292	0.2361
-57.3374	-58.0608	43.9882	0.0473708825657779	0.3886
-60.0664	-57.6727	43.9454	0.63337472072254	0.0003
-0.507833	-68.5935	50.8905	1.371217798345	0
-3.26533	-67.7765	50.6031	0.398979567564985	0.0317
-6.45355	-67.3578	50.1443	0.191831226424466	0.1555
-10.4514	-67.0551	49.6765	-0.122460725753877	0.753
-14.3405	-66.3119	49.4006	0.00846371204269381	0.4713
-18.3178	-65.1036	49.1653	0.138795208493295	0.1831
-22.5106	-63.5008	49.109	-0.0118146008997806	0.5222
-27.6597	-61.8912	49.8449	-0.04360102409686	0.5968
-31.4671	-60.762	49.2989	0.612163293461664	0.0043
-35.2761	-58.7404	48.9512	0.863331041530592	0
-39.0732	-57.2485	48.7223	0.121132191637396	0.2848
-43.6573	-56.0887	48.8018	0.00810039423842213	0.4774
-47.2739	-55.1716	47.829	0.110919286903974	0.3025
-50.7412	-54.1503	46.6332	0.341685801098768	0.0473
-55.1514	-53.0422	45.1341	0.194309908305518	0.1275
-58.543	-51.8651	44.5403	-0.0477242442991485	0.6511
-61.1139	-50.487	43.2622	0.111199223601963	0.2052
-63.2401	-48.5862	42.0644	0.410850145430776	0.0093
-5.07218	10.2464	35.4494	0.0810172738098403	0.2941
-10.2606	12.9149	36.9374	-0.125490135939277	0.8658
-14.3492	16.2282	38.7687	0.459901601706314	0.0255
-19.7063	18.9425	40.4466	-0.221038169398357	0.9074
-24.7152	22.1044	42.5899	0.067329641974152	0.3146
-29.8139	24.7872	43.2753	-0.00571710596542863	0.5172
-34.4307	27.4083	43.4489	-0.314288401676418	0.9905
-39.2909	29.0744	43.4105	-0.285442453814442	0.9878
-2.91325	-40.3379	33.4547	0.12453507876813	0.2961
-5.6633	-40.237	35.7047	0.08015190811599	0.325
-9.55896	-39.9003	39.0398	0.0585711495746204	0.3378
-12.0245	-39.5886	42.3494	-0.0149142944404845	0.5235
-15.0772	-39.8329	44.4272	0.0948246187631616	0.3227
-18.5086	-39.4897	47.4756	0.774267852541369	0.0017
-22.6231	-38.9491	50.6599	0.294716943455474	0.0574
-26.9327	-38.1959	53.528	0.747692233141573	0.0025
-30.8927	-37.419	55.3243	0.460096355031114	0.0577
-34.6363	-37.3455	57.5591	0.346514622944756	0.0099
-38.0566	-36.8179	59.4389	0.0332810640937911	0.4677
-40.5819	-36.1647	61.1642	0.322447262880159	0.1346
-43.6201	-35.4679	61.8881	0.0669217204865189	0.3853
-46.1813	-35.1706	63.0761	0.027363059324903	0.4634
-2.71681	-36.8786	47.9308	-0.126149451567123	0.8283
-5.04899	-37.0045	50.7029	-0.0858295373112815	0.7416
-7.92137	-36.9491	53.999	0.220793076086186	0.1299
-10.2716	-36.5319	57.0404	0.00818760258836626	0.4836
-13.3144	-35.6304	60.519	0.408541176156904	0.0009
-16.9066	-35.0383	63.8506	0.00724272599818931	0.4796
-20.6517	-34.2697	66.8483	0.220680914620235	0.1533
-24.0131	-34.0044	69.8254	0.455264574073243	0.0103
-26.6839	-33.4101	71.6955	0.0409965449375931	0.3971
-29.2603	-32.3959	72.7791	0.297794214258795	0.0435
-31.6867	-32.001	73.3727	0.219020812026154	0.1122
-34.4584	-31.1744	74.1551	0.169487679726879	0.144
-5.52969	8.52217	72.209	-0.158029447001529	0.8963
-9.02081	9.13027	70.7385	-0.183216064969099	0.9111
-12.7785	9.64398	69.5149	-0.0498933697810477	0.5776
-17.1682	10.8228	67.9151	-0.245516608571324	0.9307
-20.915	11.5942	67.6821	-0.253669600570322	0.9493
-25.4536	12.1181	66.5954	-0.378347356976134	0.9949
-28.7199	13.4032	66.1604	-0.250434892685828	0.9168
-32.2933	14.3783	65.2322	0.273868023726784	0.1117
-3.76792	11.5771	60.0443	-0.0398295239587556	0.6511
-7.34935	11.4462	59.6253	0.0318739872915694	0.3907
-12.6178	10.8503	59.8126	0.134213175793789	0.2694
-17.514	10.6445	59.4238	0.13285419419424	0.2451
-21.9499	9.76093	59.5953	0.174893035117787	0.2071
-25.9957	9.71453	59.073	0.152327186306225	0.3598
-30.0545	9.40161	59.2761	0.171058757763461	0.241
-33.666	9.54806	59.2606	0.380550567077034	0.0796
-37.5299	9.65545	59.8488	-0.175501785598538	0.8991
-40.5501	9.07093	59.3251	-0.0364624419519141	0.558
-6.40821	-2.21251	79.8474	0.346642224927089	0.0106
-10.0928	-2.11041	78.8555	-0.0698885319987986	0.678
-13.1696	-2.02132	77.6234	-0.0809286769804507	0.6883
-16.9466	-1.56376	76.6059	0.0124333231634879	0.4732
-20.5551	-1.07555	75.1618	0.103688822621414	0.2451
-24.5654	-0.725825	72.4866	0.329889472137964	0.0574
-27.9289	-0.481413	70.9399	0.358157727465954	0.0275
-31.3394	-0.0668843	68.7608	0.355955478078713	0.0408
-35.0684	0.390305	67.9772	0.33529855757219	0.0327
-3.78443	1.41291	56.1982	-0.0339042532202185	0.5584
-7.13537	1.30958	56.124	0.0531153483205049	0.4081
-11.3049	0.750747	55.7839	0.553837598291901	0.0159
-15.2223	0.7046	55.4509	0.416672784419087	0.0398
-19.3474	0.35758	54.8237	0.302092895887336	0.0864
-24.3979	0.717912	54.0918	0.100387136057889	0.3111
-28.8439	0.969635	53.6926	-0.0575501011106522	0.6568
-33.3908	0.91001	53.4229	0.111695109808244	0.2358
-36.8188	1.19036	53.3845	0.0588917124657313	0.3849
-39.991	0.621694	53.3459	-0.0264042700146726	0.5413
-43.9457	-0.0165126	53.2867	0.252075544921408	0.1394
-47.5673	-1.13946	53.7481	0.174075587307404	0.1887
-51.0184	-1.20807	53.5826	0.187040759072371	0.1994
-7.18629	3.73886	37.7363	0.261619143435864	0.1914
-10.9628	3.72336	37.6142	0.258695084215067	0.1962
-14.7994	3.6841	38.4883	0.165160030646459	0.1905
-19.4641	3.77648	38.6692	0.0111401925802403	0.4834
-23.9001	3.42573	38.6558	0.0598903375249735	0.378
-28.4669	3.61959	38.7706	-0.227595889178945	0.9752
-33.3714	3.69744	39.7383	-0.248608309087134	0.9763
-36.7996	3.03744	39.7037	-0.31545402251428	0.9921
-40.3201	2.53422	39.5063	-0.309656870044495	0.9875
-44.5175	1.49669	39.0615	-0.0972364260771825	0.7045
-48.2327	1.08874	38.5846	0.0936377056464957	0.29
-51.7178	0.809945	38.9263	0.15176306792192	0.1719
-55.6165	0.264065	38.4268	0.278299782198699	0.16
-59.1191	0.286615	38.408	-0.00607629122211573	0.5162
-62.3139	0.317477	39.1396	0.118121822582909	0.2389
-6.49697	-11.9342	77.6639	0.0764002642106605	0.3453
-9.22289	-12.4907	77.5904	-0.0546213953314617	0.6251
-12.5516	-13.0448	77.4793	-0.0824796339870656	0.7044
-16.4259	-13.1729	76.8017	-0.167366382763498	0.8293
-19.5557	-14.0688	76.4714	0.239447077399629	0.1481
-23.6254	-14.7311	76.9917	0.0965956217026211	0.2919
-27.1989	-15.1944	77.2023	0.179955508094587	0.1257
-3.17303	-7.25961	58.7798	0.161502904955836	0.177
-6.46521	-7.45332	58.7364	0.288770858656968	0.0335
-10.3011	-7.15725	58.8066	0.226897842699654	0.2007
-13.9686	-7.28361	59.5383	0.220263596192901	0.1623
-18.9195	-7.28799	58.8855	0.131049210977912	0.1952
-23.1835	-7.15792	58.9695	0.255614808686377	0.0879
-27.0041	-6.19589	58.224	0.119403859679004	0.2327
-31.1376	-5.58075	58.1263	0.267124145212718	0.0613
-34.6005	-5.3008	57.7646	0.28275777032294	0.0502
-38.6272	-5.47691	58.2033	0.419265334650367	0.0167
-42.1199	-5.48658	58.0185	0.0432505110954968	0.4157
-45.707	-6.3541	58.0114	-0.154040521461644	0.8024
-48.6498	-6.95845	57.046	0.0799682897590208	0.2853
-9.89935	-9.86238	43.0028	0.0170801964996974	0.4532
-13.5569	-9.91468	41.8176	0.162590421465502	0.1818
-17.3744	-9.46035	41.9899	-0.000335981877156777	0.5105
-20.8134	-9.36824	42.4094	-0.0535545191620064	0.6348
-24.7214	-9.05153	42.8144	0.269955364280107	0.0899
-29.3377	-8.53469	43.1017	-0.134237779316167	0.7315
-33.3317	-8.27217	43.3848	-0.1330349266554	0.68
-37.713	-7.84622	43.6265	0.057384282868588	0.392
-41.5044	-8.22466	43.3636	0.847555506013838	0.0214
-45.8732	-8.69153	43.0166	1.38462946630673	0.0306
-49.5196	-8.69388	42.7692	0.303865610258423	0.2383
-53.3454	-9.18427	42.3433	0.113189143612858	0.2952
-56.6563	-10.0029	41.7301	0.229192780672712	0.1113
-60.0491	-10.6256	40.9295	-0.0217116247140037	0.5672
-62.8978	-10.248	41.3185	-0.122890742642494	0.719
-6.60347	-19.7467	81.1253	0.281277265340738	0.0979
-10.1706	-19.6249	79.9879	0.239373968795049	0.0914
-13.5755	-19.8613	78.6297	0.233365504864915	0.2245
-17.1654	-19.5606	77.4558	0.0773728327742156	0.4347
-21.3048	-19.925	76.7555	-0.0751785089443054	0.6328
-24.6971	-19.5062	76.4421	0.166237422144621	0.1866
-28.8836	-19.5893	76.1764	0.189609200610463	0.1248
-32.35	-19.72	75.4765	-0.103169513740425	0.7266
-2.56885	-18.1981	65.4258	0.293938393967522	0.05
-5.28924	-19.1924	65.1805	0.0884891826175322	0.326
-9.2439	-19.5651	65.6042	0.201302654663028	0.2104
-13.1613	-19.5002	65.0238	0.297091170643655	0.0635
-17.4744	-19.2399	65.295	-0.0266218430608037	0.56
-22.2347	-19.1187	64.6549	-0.0962104192378178	0.7577
-25.9915	-18.9598	64.0914	-0.101313897318887	0.7801
-29.9786	-20.0353	64.2677	0.117746437526922	0.2481
-34.5179	-21.3278	63.569	0.162242063622251	0.183
-38.2478	-22.1782	63.602	0.0204491157780498	0.4649
-41.4953	-21.8207	62.8708	0.0877649988578293	0.3226
-44.6348	-22.0266	62.2328	0.16420390094983	0.1807
-48.9423	-22.8792	62.2811	0.0870122021557902	0.2984
-52.1489	-23.8744	60.9615	0.0710725164322348	0.3101
-4.34606	-16.4408	48.4971	-0.0281582243221624	0.5587
-7.50611	-16.6171	48.1161	0.0845720248865449	0.3286
-10.8745	-16.4921	48.112	0.203089999738944	0.189
-15.291	-16.3916	48.4063	0.332266439455536	0.0311
-19.2495	-16.0557	48.5836	0.33052127501034	0.0404
-22.9629	-15.6939	47.9076	0.226503484430954	0.0903
-27.063	-15.8278	48.0138	0.193446310625651	0.1394
-30.7381	-16.0014	47.897	0.293954028124545	0.0662
-34.464	-16.3108	47.6665	-0.276832356305604	0.9705
-39.0651	-17.2743	47.1588	0.00771807467382923	0.4884
-43.0438	-17.7062	46.9981	-0.0422363651393273	0.595
-47.2616	-18.0229	46.9038	-0.21854833613533	0.9481
-50.7039	-17.8971	46.5163	-0.347308410064346	0.9881
-54.0974	-18.259	45.6928	-0.0578413008582893	0.6188
-57.4479	-18.707	44.936	0.106941586422462	0.3071
-60.7518	-19.415	44.3364	-0.0976832999760612	0.6953
-44.2688	9.80375	-6.72971	0.117239756570074	0.2841
-43.3963	6.94051	-4.46791	0.190484966413064	0.1605
-42.7868	3.95759	-1.71375	-0.0582725353406806	0.6546
-42.7216	1.17578	1.09059	-0.00461080856422103	0.5197
-41.9639	-1.20008	3.93781	0.066121711027594	0.3356
-41.1182	-3.82197	6.75127	-0.140978078040472	0.742
-40.3579	-5.77301	9.76063	-0.0849498145291759	0.6896
-39.8477	-8.72717	12.6847	0.0223166038066545	0.4278
-39.801	-10.5601	15.8749	-0.0295437135281091	0.5833
-39.3447	-12.9034	19.3012	-0.27955470605382	0.9392
-38.7578	-15.0014	22.8618	-0.1803782519212	0.8189
-37.9907	-17.1197	25.9548	0.164519530722907	0.2076
-37.6503	-18.6808	28.4934	-0.178458415448916	0.9022
-36.8225	-20.8141	31.7783	-0.0236878340517965	0.5658
-35.9416	-22.4643	34.569	0.122130184560042	0.2245
-35.1748	-24.6374	39.3275	0.0851789934252629	0.349
-35.0024	-26.519	42.8662	0.153416981740807	0.2577
-34.1928	-27.9274	46.0065	0.112688084295754	0.2717
-18.4486	1.33375	-28.0606	-0.539161211649606	0.8919
-21.6252	1.69885	-28.3324	-0.4378497903282	0.8735
-24.8152	2.56563	-28.5939	0.0944345623064209	0.3485
-28.0783	2.9033	-28.9312	-0.146046840136603	0.8069
-42.8957	5.43411	-30.7463	-0.178670282326397	0.937
-47.2759	5.47339	-30.5034	-0.24623373770292	0.9571
-52.2619	5.14621	-29.7603	-0.233496728512043	0.9538
-56.7228	4.32564	-29.6445	-0.165603458744804	0.846
-19.0465	-9.97251	-21.3872	0.141696650395828	0.3801
-22.8327	-8.64273	-22.1104	0.327893114639074	0.1924
-25.754	-7.64425	-22.2641	-0.0296410527565001	0.5346
-31.8625	-4.88242	-23.8323	-0.186804093910453	0.6881
-35.0426	-2.85788	-24.9266	0.405367427951162	0.025
-39.0628	0.172589	-25.5669	-0.202438160992803	0.9232
-43.4424	1.44296	-25.5415	0.108260099133518	0.263
-48.0792	2.0995	-26.2556	0.0779255670818624	0.2728
-51.987	2.9514	-25.8296	-0.037771995050692	0.6
-55.9925	3.25955	-26.3598	0.0438080394740279	0.3804
-28.1294	24.6869	-38.8622	0.468933464383044	0.2057
-31.3174	24.2635	-36.462	0.468933464383044	0.1976
-31.1578	14.4882	-13.4837	0.0652606901269166	0.3331
-35.6344	13.6135	-13.8896	0.262862129437467	0.0681
-40.0081	13.4983	-15.0619	0.2121355335193	0.0784
-46.1123	12.6824	-14.3936	-0.0562682735157385	0.6328
-49.9641	12.4559	-14.2491	0.00421021806075594	0.4921
-53.3641	11.7089	-15.5932	-0.0596657011797206	0.676
-3.18067	24.3221	-25.7746	0.40246432977349	0.0921
-6.52962	25.4963	-24.2283	0.0522253072279746	0.3955
-9.80677	26.1729	-22.9697	-0.0512011322053101	0.6119
-14.2936	27.3699	-22.3507	0.0970276015174993	0.3051
-18.5655	28.0146	-21.2331	0.0229158175675894	0.4344
-21.363	28.6054	-20.9887	-0.0416656870739663	0.5757
-24.1614	29.6732	-19.5762	-0.230733177406319	0.8094
-27.0656	30.6586	-19.1913	-0.325332721670747	0.9713
-29.8004	31.8536	-19.0082	-0.218034008037044	0.8238
-33.7441	33.3829	-18.8446	-0.126360230556876	0.8156
-37.9673	33.6927	-17.6869	-0.0530047992550745	0.6261
-41.3556	33.7978	-16.9926	-0.0777059732906136	0.6566
-45.5596	34.4598	-16.1313	-0.0453590909048092	0.6147
-50.4838	35.051	-14.2556	0.00981666460323583	0.4794
-4.10685	37.6875	-23.7823	0.00282449868851598	0.4918
-7.33348	38.0912	-22.4074	0.0542856927770972	0.3747
-11.8172	38.2635	-21.5803	0.215018077639262	0.1002
-15.6545	38.862	-21.374	0.0239489360264924	0.4371
-19.0067	39.0617	-21.2704	0.0525994780838068	0.3502
-21.9409	39.6684	-20.8476	0.177658302407274	0.1596
-25.0933	40.0731	-19.5596	-0.0745985202492184	0.7242
-29.2115	40.7958	-18.8189	0.0111915761122814	0.4656
-33.3577	41.0417	-18.4648	0.269906449856012	0.0794
-36.9139	41.6907	-18.213	0.0939607462650416	0.2861
-40.8605	42.211	-17.7567	-0.126813022930467	0.8313
-45.3318	42.9885	-16.7698	-0.241154046039805	0.9307
-49.4674	42.9472	-15.7492	-0.178523772859238	0.893
-1.77193	40.0007	1.44621	0.0372571064707461	0.4124
-5.44383	40.316	1.23034	0.0661719354921015	0.368
-9.35408	40.333	1.81786	0.0674164419046193	0.3806
-13.2103	39.8607	1.92041	0.0494771630999131	0.3769
-16.6834	39.4958	2.90057	0.17239177107895	0.1345
-20.1947	40.073	3.14226	-0.0797226300190869	0.7277
-23.7817	40.1122	3.93246	-0.0821270508387231	0.718
-27.5502	40.2656	3.82899	-0.0334737763796186	0.5778
-31.3018	40.2908	3.61821	0.0809561757834043	0.3269
-35.0564	40.0863	4.06461	0.243820427368029	0.0752
-39.4516	40.5436	4.01479	0.115002164081084	0.1969
-44.1277	40.5447	4.60074	0.0290709549172272	0.4313
-48.2513	40.3617	4.45926	0.220288618136093	0.0992
-51.759	39.7996	4.98522	0.0448108568214425	0.3693
2.75473	18.7843	67.2126	-0.104526122695908	0.672
-0.124266	19.0562	67.2	0.206042185036595	0.1868
-2.61366	19.6085	67.6434	0.406043987508161	0.0048
-5.69736	20.104	67.7541	-0.0176723244128617	0.5617
-8.92404	20.8327	68.2193	-0.116338262788832	0.7932
-13.1481	21.5542	68.6009	-0.194385449954326	0.9096
-16.6591	21.5886	68.1856	0.0200556935657434	0.4616
-20.1898	21.9926	67.6839	0.897338668197167	0.0007
-23.4708	22.1087	67.319	2.20430298275021	0
-1.51831	53.4006	20.2644	0.142664798272557	0.1966
-4.29017	53.2193	21.2121	0.239406793239245	0.0764
-8.17045	53.7701	22.0179	0.273314279513117	0.0865
-12.2328	53.8007	23.2018	-0.21974644760344	0.9091
-16.4716	53.6278	24.5706	0.0485133261905999	0.3747
-20.6967	53.816	25.0733	-0.188218754309327	0.8731
-24.2109	54.5485	25.9088	0.224465117872866	0.1148
-27.1042	54.1746	26.4284	0.0985676893243495	0.2439
-30.9346	53.471	26.9786	0.03576200733583	0.393
-35.0486	53.2681	27.1975	0.0375470548039112	0.418
-38.601	52.2349	27.0421	0.0950646931292787	0.3025
-2.73745	38.3209	53.6546	0.0218316367997295	0.4429
-5.99086	39.2831	52.7807	0.140134180680305	0.2227
-10.3504	40.0881	52.6782	-0.133226761348112	0.855
-14.3179	41.2428	52.3992	-0.187557928900209	0.9217
-17.7855	41.8348	51.9519	0.156425940430893	0.1681
-20.9822	42.1505	51.1659	0.065064068785849	0.3582
-24.033	43.1292	49.7761	0.062512857762884	0.3666
-6.20573	50.9195	-25.5466	0.272005725971179	0.1046
-9.6597	50.869	-23.6649	0.252632945488345	0.0492
-13.435	50.244	-22.181	0.119545260221044	0.2746
-16.4541	49.6477	-21.1465	0.371689516633124	0.0772
-19.7157	49.2736	-20.3028	0.334284070172849	0.0799
-22.5403	49.6499	-18.8506	0.00767800198997359	0.4815
-26.3737	49.8154	-16.5807	-0.173230084119854	0.8672
-30.5042	50.0129	-14.9117	0.0775980660627471	0.3443
-33.9304	50.0572	-13.4302	0.096152441076464	0.3086
-37.9014	50.114	-12.4228	-0.0656523576833576	0.612
-41.3683	50.45	-11.1262	0.172266764754783	0.2725
-45.422	49.7468	-9.18937	0.169607923711419	0.2183
-3.79676	68.2753	4.37207	-0.0184025958681615	0.5607
-7.02136	67.8354	4.94832	-0.123715375054417	0.7638
-11.1659	66.9608	5.43633	-0.124081339398725	0.9099
-14.6222	66.1715	6.17337	0.174523202342359	0.1484
-18.1437	65.3527	7.30106	0.0475466517456089	0.4037
-22.2774	65.0904	8.98357	-0.169925971615528	0.8029
-26.2428	63.9981	10.6027	-0.0329108171763065	0.5735
-29.1679	63.4273	11.2839	0.0642375657547438	0.3754
-32.4967	62.4613	12.0015	-0.0801252887963563	0.6572
-35.944	61.4928	12.8415	-0.177853612680002	0.9222
-39.5557	59.892	13.9903	-0.0854457249494295	0.699
-42.3036	58.0144	14.2897	-0.104620615907976	0.7734
-15.206	-7.20006	-19.9247	0.297424170009627	0.136
-19.2151	-7.77335	-20.2377	0.164402691905818	0.2735
-22.7426	-7.65509	-19.9894	0.100762276771359	0.3178
-26.5508	-8.01109	-19.7264	0.315303452744501	0.1925
-30.2879	-8.33689	-20.3454	1.96465777780222	0
-37.472	-8.32909	-19.9724	11.5541251980246	0
-41.215	-8.37358	-20.2082	27.4385614570709	0
-44.1768	-8.07417	-19.4531	0.0481588593766045	0.392
-47.516	-7.02992	-18.3239	-0.15088862946523	0.7937
-51.1285	-6.5408	-17.9944	-0.190444988526386	0.9187
-54.602	-6.39964	-17.6027	-0.289063326774156	0.9823
-59.1243	-6.10404	-17.5562	0.0756282108593982	0.3047
-63.5193	-6.88682	-18.1279	0.156616529047239	0.2067
-21.0664	-15.242	-16.6293	-0.111789650734045	0.6395
-24.803	-15.2315	-16.7388	-0.173228451957449	0.8045
-28.7732	-15.5257	-16.5331	-0.145184658245943	0.8153
-32.6642	-15.7012	-16.8818	-0.218228005866808	0.9126
-35.9563	-15.3928	-16.6271	-0.105542188005739	0.7334
-39.5858	-15.5706	-16.5021	6.88801663616958	0
-42.5036	-15.1307	-16.2734	61.280493045977	0
-45.6791	-15.0479	-15.7775	14.3050874294429	0
-49.1143	-15.0364	-15.542	1.83885504115237	0.0378
-52.8976	-14.7859	-15.9906	0.0856668894984194	0.375
-57.2307	-14.0347	-15.2434	0.165618085650916	0.2574
-62.0528	-14.361	-13.7651	-0.0546584716904265	0.6675
-21.999	-25.8934	-15.848	1.26860418346252	0.0001
-25.465	-25.9826	-15.6306	0.276843907032969	0.1931
-29.0332	-25.1981	-14.914	0.587410393289379	0.0172
-33.2414	-24.776	-14.0875	0.343010484218421	0.0226
-37.1228	-24.5947	-13.8918	0.483755083819132	0.0067
-40.3267	-23.869	-13.6924	12.1021642817039	0
-43.6611	-23.2766	-12.3495	30.1919245113058	0
-46.4994	-22.6301	-11.9023	1.96204103078692	0.0003
-50.0609	-22.0148	-11.5479	0.0657315572739954	0.3678
-53.7875	-21.2175	-11.4223	-0.0310603361416842	0.5736
-58.5183	-20.8863	-10.6292	-0.255902083682416	0.9809
-62.5548	-20.0024	-9.93055	-0.198811502949445	0.9079
-30.3062	21.8194	-38.1963	0.315722521443446	0.0704
-32.9873	21.2138	-36.4127	0.29759104676338	0.0883
-36.287	19.9262	-33.7241	0.137683908646231	0.2672
-38.8898	19.2648	-30.9426	-0.100308751944908	0.7397
-41.3673	18.7625	-27.4787	0.0525030467047365	0.3904
-44.2104	18.7659	-24.7051	0.124567319327883	0.2904
-47.6687	17.7957	-22.9265	-0.0877922267800566	0.7053
-50.9583	17.2966	-20.6514	0.108431050595444	0.2375
-53.1091	17.2166	-18.3007	-0.0125211905994284	0.5327
-55.6027	15.8011	-15.754	2.50779084547403e-05	0.4984
-26.2694	7.12282	-42.4146	0.342465430058206	0.1637
-29.373	6.39358	-41.3792	0.327243353238051	0.0715
-32.4376	6.02787	-40.2612	-0.268182617042032	0.963
-36.1083	5.76777	-38.5616	-0.211856809635752	0.8942
-39.5328	5.95095	-37.5224	-0.0823849381525513	0.6865
-43.1695	6.3514	-35.5916	-0.103026669602445	0.733
-47.2807	6.11884	-33.0167	0.118549714554865	0.2533
-50.9329	5.93863	-31.5506	-0.177579120230825	0.8826
-54.9768	5.6285	-30.024	-0.0341762104088033	0.6027
-58.8345	4.51945	-27.7614	1.13769047087127	0.0076
-61.4401	4.13968	-26.6094	1.13924605762864	0.0079
-48.6903	-3.95952	-3.71103	-0.104705644349052	0.7787
-52.2605	-2.87292	-2.47046	0.0678005410846354	0.3413
-55.0949	-1.96261	-2.25257	0.12185977661844	0.2834
-58.9807	-1.77256	-2.29223	0.0576248186520956	0.348
-62.6049	-2.62748	-3.2907	0.0206099146784515	0.4501
-38.2206	-17.1071	9.18403	-0.190899740467045	0.9003
-42.0792	-17.1026	9.08841	-0.0423564921691136	0.6273
-45.8549	-16.498	9.92581	0.298043382778253	0.0752
-49.442	-16.2186	9.96089	0.325014767700029	0.0785
-53.7027	-16.2335	9.50207	-0.0282756126497024	0.5811
-57.5501	-17.0304	8.75864	-0.0654505452828977	0.6676
-62.0005	-17.6434	7.67821	-0.00274524625409778	0.5086
-65.6392	-17.9423	7.79056	-0.251108607115852	0.9115
-68.4663	-18.4376	7.80552	-0.183477640645113	0.8281
-40.9502	-37.3296	11.5228	-0.191951433429235	0.9188
-44.2705	-36.9094	12.0317	0.0305196139748496	0.4433
-48.7192	-37.4693	12.1739	0.273313236774581	0.0783
-53.4667	-37.4869	12.2917	0.131488088231311	0.2189
-57.4946	-37.8541	12.644	0.224395395513856	0.1432
-62.0416	-37.9276	13.2335	0.361631838182394	0.0334
-66.2292	-38.0952	12.964	0.355983847133394	0.0243
-42.8988	-25.8037	22.0659	0.0255398735650325	0.4344
-46.7412	-25.8591	23.2388	0.000881626629601229	0.4973
-51.8428	-26.0244	25.2917	0.220698140386428	0.1115
-56.4061	-26.0608	27.3486	-0.0134290564066899	0.5254
-59.5115	-26.2251	28.8103	0.0467120438644102	0.3997
-62.6554	-26.5964	30.012	0.0326964819099478	0.4299
-65.6428	-27.6053	31.45	-0.0196603237156784	0.5445
-68.3885	-28.9224	32.5659	-0.00534393026395508	0.5252
-6.15826	-44.1896	29.2585	-0.0826747226341892	0.7021
-10.4534	-43.8138	29.218	-0.262642115377483	0.9626
-13.9617	-42.7148	29.4702	-0.0452242077218156	0.6034
-17.5652	-42.3503	29.5759	0.21431900165832	0.0676
-20.939	-42.2189	29.9924	0.173851763887607	0.1812
-23.9341	-42.1158	29.7234	0.302335322274377	0.0478
-27.5691	-42.0692	30.6617	-0.0927846746148081	0.729
-30.9768	-41.8755	31.4657	-0.153277635888135	0.8423
-35.0914	-41.5844	32.3005	-0.0100974074418392	0.5165
-38.8918	-41.2322	33.0715	1.08405683346826	0.0013
-43.3864	-40.9965	34.1809	-0.0688772295792326	0.6256
-47.5128	-40.9491	35.3674	0.200706093395397	0.1393
-52.3296	-41.3046	36.4549	0.190408037753445	0.1832
-56.3202	-41.0598	36.7161	0.073633238555576	0.3425
-59.3808	-41.2337	36.0493	0.162809724686662	0.2501
-62.5888	-40.6796	36.0326	0.158195727174064	0.2503
-65.1308	-40.1953	36.0261	0.417079523067173	0.0831
-36.1996	0.78419	12.6519	-0.285310547532822	0.955
-39.1171	1.59553	13.8507	-0.357652145951173	0.9856
-42.863	2.18109	16.2643	-0.302213826145559	0.9213
-46.4219	2.57788	19.1323	-0.197333678284806	0.8282
-49.9603	3.23615	22.0898	0.000131524603100841	0.5037
-53.7202	4.03646	24.9765	0.234423913042657	0.2479
-56.9662	5.15849	27.6081	-0.0254577820521894	0.5477
-59.4886	5.72923	29.8597	0.128122887688003	0.2136
-61.7252	5.88222	31.8555	0.00111318244253766	0.5018
-3.06194	7.11751	52.4628	0.0751135417678743	0.3112
-6.34445	6.65034	52.1619	0.158901760711637	0.1685
-10.5864	6.15284	51.8481	0.167014048779535	0.1456
-14.6054	6.02484	52.6555	0.278686832494638	0.0599
-18.258	5.80141	53.1282	0.0653640259363255	0.3424
-22.2035	5.17634	52.8853	-0.0119753128600294	0.5204
-26.0104	3.85491	54.6944	-0.0685037817181889	0.6754
-29.3385	3.46938	55.024	0.151745423139714	0.2187
-33.8907	3.7221	55.2166	0.115050980517046	0.2777
-38.3603	4.19977	53.7767	-0.14453719131294	0.8339
-42.8097	4.86915	53.4173	-0.15815927356839	0.857
-46.9855	4.87757	52.3301	-0.0922652532349746	0.7363
-50.1873	3.9433	51.97	-0.00441340335206775	0.5065
-53.5095	3.33559	50.5527	0.11518972320121	0.3263
-56.0856	2.21316	49.785	0.366241797169591	0.1056
-1.87585	0.573545	68.1643	-0.168220905246952	0.8726
-9.53353	0.249733	68.9647	-0.0608935518391452	0.6721
-13.0755	0.402975	69.0758	-0.058781967030156	0.6345
-17.3767	0.0264188	68.3313	-0.0696383538873543	0.6734
-21.689	0.38171	67.7253	0.258696874742058	0.1018
-25.7026	0.284025	67.3765	0.521396940465211	0.042
-28.3213	-0.639737	67.7232	0.471982851932681	0.0299
-31.9688	-0.813495	67.4633	0.679671857531366	0.006
-35.4096	-0.826719	66.1433	0.317956166929693	0.064
-39.4689	-0.801081	63.6624	-0.0498356666687391	0.655
-43.5218	-0.380949	61.7734	0.0600994259662742	0.3656
-47.0323	-0.304508	61.2483	0.0659703629449542	0.3235
-2.03078	18.891	61.5028	-7.46710978950516e-05	0.5055
-5.41414	18.6191	62.0641	0.164742897767426	0.2573
-9.05405	18.8159	62.5696	0.00473636765296614	0.4888
-13.4104	18.1646	61.8842	0.159758678443473	0.1999
-18.1808	18.245	61.5161	0.578844865176793	0.0272
-22.6802	17.9768	61.2183	0.524891419241815	0.0068
-26.7604	17.7411	61.3889	0.230604066411193	0.0835
-29.4219	17.4066	62.0044	0.128140002999203	0.294
-36.0254	16.892	60.4132	0.0965569655728569	0.3675
-39.8896	16.1088	59.4477	0.00669360515046202	0.4885
-44.1127	15.4714	58.9181	0.259560735300786	0.0935
-1.41065	33.5678	21.2517	0.228691203320827	0.2024
-4.33032	33.4879	23.4117	0.131216502238878	0.3435
-8.01027	33.6212	25.8777	-0.217105731847302	0.9096
-11.4043	33.9872	28.6096	-0.183504892572262	0.8984
-15.0385	34.6726	31.5583	-0.125210563549124	0.8213
-18.8865	34.9806	34.2761	0.136604387805268	0.254
-22.0303	34.7444	37.696	0.0357020229679059	0.4323
-25.496	34.8766	39.4154	-0.0405577295522498	0.5847
-28.5984	34.818	41.4579	-0.327524536298726	0.9865
-32.0202	34.5804	43.4955	-0.21025350454626	0.8958
-35.7772	34.2157	43.7418	-0.147319393857056	0.8327
-39.4014	33.4559	43.7203	-0.0148626286887145	0.5366
-1.84469	42.6185	18.0499	0.0853505672437405	0.3068
-4.47854	41.9914	18.2738	0.00842976463381206	0.4671
-8.10335	42.2198	19.5467	0.0651456388760576	0.3665
-12.062	42.3776	20.4645	0.00785855318009854	0.4839
-15.8589	43.4342	21.6635	-0.033123533310269	0.5832
-20.9172	43.8719	23.8513	-0.105913706544165	0.7027
-25.0658	43.8018	24.801	-0.157391075780376	0.8256
-28.3758	44.4748	25.4931	-0.0810747083937986	0.7668
-31.9929	44.4744	26.7614	0.00131544819708695	0.5024
-35.7159	44.5538	26.3535	0.0482664625148341	0.4114
-39.8789	43.7986	25.3598	0.246853770234069	0.0893
-43.6242	43.2576	25.5975	0.121633231949519	0.2439
-36.2593	14.9652	3.59503	0.0466751131472349	0.4147
-39.5515	15.2994	5.35152	-0.20528372890778	0.859
-44.0468	15.1562	7.13808	0.0125194505651665	0.4761
-47.7686	15.3123	9.02516	0.0146591767971191	0.4706
-51.4168	14.5424	11.0015	-0.116858686329747	0.6981
-55.1651	13.86	13.1375	-0.0845763248986723	0.6328
-58.5833	12.9713	15.1193	-0.243774250386712	0.8777
-61.2251	12.8621	17.512	-0.225453109651494	0.8962
-4.58797	42.573	-22.4534	0.15748012680828	0.1525
-8.65128	42.2829	-20.3091	0.0407166925976841	0.404
-12.077	41.5467	-19.1657	-0.0207758994887399	0.5489
-15.0588	41.2568	-18.1301	0.141058242124398	0.2455
-18.9091	41.1194	-16.6832	0.306727763718271	0.0679
-22.9609	41.186	-16.1068	0.267804400758864	0.0657
-25.935	40.94	-14.8354	0.0281963296716881	0.4172
-28.9481	40.9363	-13.7841	0.17386263920222	0.1592
-32.5925	40.7617	-12.8261	-0.0842342712846271	0.7253
-36.5047	40.5868	-11.3209	-0.0750674229705857	0.6572
-40.2174	40.7393	-10.2829	0.453679790527023	0.0278
-43.7653	40.3466	-9.3517	0.536186960975567	0.0053
-47.2836	40.4976	-8.16124	0.250442755121725	0.1148
-50.7619	40.3504	-6.87757	0.305971275138404	0.0951
-2.27999	34.6169	15.7137	-0.1499568288649	0.8313
-5.73379	34.1245	15.4296	-0.163650118821983	0.8682
-10.1055	33.3261	14.9967	0.115072685898512	0.2234
-13.5911	33.1348	15.6639	-0.00486869545409352	0.5097
-17.2554	33.3253	16.0939	-0.213063803830539	0.9091
-20.6122	33.7998	16.6182	0.101869783997651	0.2363
-24.773	34.268	17.0578	0.259006579684162	0.0869
-28.8567	34.9352	16.9369	0.170374928687385	0.1498
-33.8562	34.8256	16.249	0.19240244488377	0.1927
-38.271	34.2678	15.0973	-0.0193251648861419	0.5485
-41.7568	33.9082	15.0097	-0.106562747827099	0.7665
-45.6386	33.7365	14.4576	0.151215507009558	0.1844
-48.8529	33.4831	14.1268	-0.149102671280026	0.8666
-52.3224	32.9995	13.9934	-0.0780240145619816	0.7067
-55.037	32.5229	13.5789	-0.012239497129733	0.5399
15.9134	-2.38254	-22.2101	0.440594160769188	0.2384
19.7844	-2.25752	-21.9939	0.474272092585543	0.1757
23.6616	-1.52388	-22.7934	-0.0365385570494118	0.5579
28.2236	-0.650574	-23.6464	-0.0088758996188335	0.5207
32.1085	-0.274352	-24.3981	0.0594471002824077	0.4275
36.032	0.683876	-24.7949	-0.192734268724049	0.8884
39.7449	1.59608	-24.0872	0.203345563695108	0.1621
43.2086	1.55728	-24.7506	0.59963917949451	0.0025
47.2105	1.09419	-25.8435	0.371208140127068	0.0203
51.5423	2.15031	-26.0573	0.162823431196113	0.1626
55.3853	2.89033	-25.5724	0.0987927012094871	0.3103
58.8772	2.30975	-26.4136	-0.0405165717550543	0.5826
62.211	1.94741	-26.979	-0.0605926413839942	0.6213
-13.508	-1.07813	-23.9294	-0.37968151396367	0.5981
-17.2447	-0.191731	-23.5651	0.121419266000736	0.3924
-20.6301	0.404423	-23.3861	0.042858560229216	0.4046
-24.3075	0.778632	-23.4739	-0.0271856004091172	0.5172
-28.1171	1.05366	-23.6482	-0.447231397538514	0.8138
-31.9801	1.34178	-23.8416	1.90563303799869	0.0059
-36.4521	1.89886	-23.905	650.47025944585	0
-40.2407	2.13308	-23.9123	519.661543004046	0
-43.8729	2.47491	-24.2586	1.48001726823821	0.0003
-47.7464	1.7824	-25.6262	-0.104397613676913	0.7202
-52.6383	1.77568	-26.4467	0.243041882111415	0.0444
-56.4499	1.51704	-26.5088	3.74119439263832	0
-59.7221	1.37181	-26.3557	3.8425983789799	0
22.0434	-16.5035	-18.6508	2.92564282890698	0
25.94	-17.0934	-18.879	3.34180584409367	0
30.4458	-17.0104	-18.7897	0.847894893642155	0.0014
34.4278	-17.3359	-18.6553	0.450347302301632	0.0367
38.4006	-17.7045	-18.5348	0.00451342581001923	0.4863
41.5337	-18.3666	-18.7123	-0.237975479555074	0.8787
45.1785	-18.1987	-18.306	-0.272634937014739	0.9327
48.7332	-18.4802	-17.9262	-0.0633515783193369	0.6554
52.4751	-18.6675	-17.4513	-0.0247843705172114	0.5482
56.64	-18.1561	-17.2013	0.368605468020707	0.0363
60.9286	-18.7204	-17.6764	-0.104645323757969	0.7024
65.1604	-19.8426	-18.1568	-0.0177448456376056	0.5424
-19.7078	-17.7452	-20.8685	0.170078210377446	0.194
-23.4751	-17.6491	-20.0032	0.46273293120751	0.0277
-27.5588	-17.8903	-19.4886	-0.102965361767505	0.7319
-31.4886	-18.337	-17.8795	0.00844728989366827	0.4764
-35.5077	-18.0865	-16.9194	0.0840199630315113	0.3399
-38.9474	-17.9407	-15.4232	0.00532472638449821	0.4929
-42.0311	-17.7706	-14.8179	0.0428503604891144	0.4052
-45.8447	-18.3914	-14.8066	0.0335432239269289	0.4197
-50.4567	-18.7115	-15.2586	-0.0847713499836192	0.7227
-54.2916	-19.3431	-14.1624	-0.187095244636952	0.937
-58.8913	-19.3833	-13.3695	-0.254784542589344	0.9401
-63.7154	-19.8707	-12.5897	0.0383089826786605	0.4142
22.6028	-31.3842	-12.9235	0.0527920142985308	0.3747
25.9427	-31.5405	-11.2302	0.228044630193001	0.064
29.8067	-31.506	-8.47694	-0.0756858930137035	0.7075
33.59	-32.1779	-6.79191	0.307599838691058	0.0452
37.0168	-32.5765	-5.31139	-0.15252666375946	0.8909
39.6709	-32.3491	-3.67588	0.381012328105149	0.0334
42.6513	-33.0031	-2.21818	0.269150417733427	0.0278
46.13	-32.9154	-0.504127	0.145072096411059	0.2248
50.4402	-32.7319	1.09361	-0.0723190121427206	0.645
53.8425	-32.6666	2.53716	-0.138195249797194	0.7494
57.7094	-32.5905	4.26378	-0.116209863391499	0.7483
61.5306	-33.0412	5.46384	-0.0421178594085454	0.5953
64.8317	-34.0543	6.19272	0.00734246490390689	0.4862
68.2566	-34.9396	7.09716	-0.176810645636386	0.8243
70.7556	-34.7737	8.27333	-0.0977557031151794	0.6934
-29.8868	-29.3008	-7.47801	0.292344923480252	0.0552
-34.8896	-30.208	-6.51594	-0.120439120769959	0.7767
-39.3704	-30.6195	-5.5091	0.255312499826154	0.0137
-44.2501	-30.8994	-3.8175	0.0860468931514453	0.3988
-49.6471	-30.1926	-1.3992	0.00469153535999678	0.4898
-55.8961	-29.8616	-0.107237	-0.154456378364562	0.6494
-61.4756	-30.1169	0.886247	-0.293833110902165	0.8058
25.5128	20.4261	-45.9292	0.162119521566039	0.3308
28.8866	20.9567	-44.505	-0.0964694162204214	0.6809
32.9169	21.5885	-44.0177	-0.112369054094541	0.7946
36.4167	21.0254	-41.5562	-0.214573017666773	0.8719
40.4344	20.3561	-38.9018	0.396210771775518	0.0436
44.2841	20.0933	-36.5091	-0.0396236451225649	0.6002
47.945	19.887	-34.0209	0.207181732422576	0.174
-30.7055	22.8653	-42.4845	-0.0349085108371544	0.6011
-32.7224	22.6007	-40.3962	-0.133713131368834	0.8426
-35.8187	22.1118	-38.2246	0.00565645652290647	0.4844
-38.4391	20.4659	-35.7652	0.0328053259003065	0.4663
-41.0562	19.0597	-32.844	-0.0650752245006546	0.5923
-43.5175	17.134	-29.9457	-0.226825747954369	0.7143
-46.2053	15.9949	-27.0952	-0.341259490854946	0.7914
-48.4907	14.1349	-24.1138	0.0274775652685411	0.4807
-51.6827	12.5178	-21.126	-0.437409013519333	0.8704
-53.8635	10.5812	-18.5955	5.46534329387984	0
-56.3697	9.31211	-16.0075	0.62333307177511	0.0077
-58.4781	8.17151	-13.199	5.96403803937441	0
-61.0859	6.38913	-9.57041	0.0966648829823005	0.2794
-62.6347	4.71416	-7.53019	-0.0139640704254926	0.5277
-63.8875	3.4066	-4.42261	-0.142483485819197	0.7843
20.9636	-16.3141	-24.081	1.24781799090283	0.0036
24.7011	-16.1408	-25.2245	2.31799164455306	0
28.9151	-15.7572	-25.9934	-0.346738909738531	0.8108
32.7256	-15.1825	-26.4496	-0.235232813622761	0.7005
36.1594	-14.4508	-26.741	0.378552590587547	0.2705
39.5548	-13.6828	-27.0264	0.511529184073068	0.1341
43.5848	-13.2191	-27.6812	67.2888424599147	0
46.6387	-12.6267	-28.1028	16.6920789070362	0
51.2374	-11.389	-27.8207	0.27163766619512	0.0646
55.4562	-10.2723	-28.0461	0.249623259113627	0.0849
59.3231	-9.90775	-28.6441	0.0485231534362263	0.3645
62.5913	-9.76063	-28.9883	0.0800099914788699	0.3383
38.8102	12.9909	-15.1444	-0.0711034473271447	0.6326
41.9545	13.3877	-15.4666	-0.32486927326358	0.9756
44.525	13.3488	-15.426	0.0401135259222807	0.4375
48.3042	13.609	-15.8322	0.197793795735662	0.1678
54.4615	14.1428	-17.2353	-0.114455855289021	0.7822
58.0265	13.284	-17.4733	-0.13911322698242	0.8009
-35.9763	15.0742	-12.2178	0.292373052699041	0.2701
-40.4574	14.396	-12.1452	0.271679570674033	0.2345
-43.6977	13.6664	-11.4497	0.064259995985017	0.3504
-46.5525	12.6445	-10.398	-0.00530934206873213	0.5168
-49.4482	11.9956	-9.27114	-0.0419748003274357	0.5535
-52.3513	11.3618	-8.6382	-0.0460002003338923	0.5442
-55.9987	10.6216	-8.44806	0.110615645045444	0.3377
-59.2418	9.36829	-8.45682	-0.432624435941025	0.9453
-61.9025	7.30108	-8.4232	-0.133979230421624	0.6293
3.91477	29.2956	-29.4	-0.0373555090095887	0.5555
7.90035	29.5091	-28.2912	-0.0227835430695851	0.5653
11.6315	30.2795	-27.2373	0.035341294784093	0.4308
15.4234	30.4433	-26.413	0.157646627272809	0.1936
19.3023	30.7409	-25.6916	0.022950690026412	0.4485
22.8339	31.1266	-23.818	0.0463004306675108	0.3764
26.533	31.469	-22.6245	0.00564840872254191	0.4856
30.4909	31.8332	-21.8903	0.117673945457096	0.2505
34.5535	31.9271	-20.8886	0.178681059315947	0.2338
38.2896	32.1981	-19.3214	-0.147732285386376	0.8133
41.8585	32.6796	-18.0275	-0.251495566009952	0.953
45.4445	33.1349	-16.8506	-0.268485892800806	0.9551
48.894	33.7972	-15.3717	-0.026639655128034	0.5536
-6.24913	34.4693	-30.6114	0.462005503098343	0.0048
-9.65235	34.6287	-28.7987	0.0859572773019663	0.2507
-12.9217	34.275	-27.4523	0.231994031974606	0.1493
-17.2674	34.4714	-26.3944	0.169798317721812	0.1547
-20.9479	34.7355	-24.8995	-0.159176272425127	0.8482
-24.0527	35.0534	-23.0463	0.13121277217424	0.2575
-27.9089	35.5029	-21.3498	-0.0120787895101273	0.5299
-32.3137	36.056	-20.3713	-0.0574704845019631	0.6628
-36.7922	35.9882	-19.0381	0.150552757347035	0.2188
-40.2781	35.9728	-17.293	0.0170563185464039	0.4556
-44.4563	36.5948	-15.657	-0.0391012745146823	0.5816
-49.254	37.1472	-13.7016	-0.0515053740520175	0.5951
-52.4744	37.7329	-12.7299	-0.0617595499143806	0.6839
-55.5725	38.2091	-10.1073	-0.151497632983397	0.8571
40.7593	18.0133	-4.54484	-0.0709480164167802	0.6699
43.0877	18.4133	-2.16542	0.0367351351626126	0.431
45.9979	19.5495	-0.599414	-0.0647444871715315	0.772
49.4136	20.9887	1.61788	0.0944203113758373	0.3382
52.176	21.3541	3.42554	-0.0216911493348974	0.553
55.2947	21.2125	6.39729	-0.210606877244217	0.9335
58.1192	21.4182	8.36189	-0.243502988706176	0.9648
40.3747	-2.40123	7.22609	0.125353861742628	0.2687
44.0925	-2.08152	7.65001	-0.0446680754221258	0.5925
47.8552	-1.74948	8.97378	0.0305048833125889	0.4324
51.8122	-0.548835	10.1196	-0.163702275808827	0.8269
56.044	0.145293	11.288	-0.06425588286099	0.6076
60.1574	0.168483	12.9395	-0.0982087819119618	0.7471
63.5803	0.311489	13.8296	0.14771897427311	0.1547
5.66131	-48.235	19.7437	-0.249908867391638	0.8992
9.59687	-48.681	20.1513	-0.221148541099967	0.882
13.1991	-49.7294	21.5905	0.446609212802857	0.0234
17.2046	-50.3622	22.0503	0.218165851376467	0.2111
21.213	-51.4777	22.9318	1.3446374552099	0.0008
25.1611	-53.2429	23.3743	4.37913246213242	0
28.7047	-54.7128	22.7711	12.4239560766216	0
31.8756	-55.9476	22.9699	98.3751484591298	0
34.9696	-57.3688	22.3923	47.5336070041346	0
37.9344	-58.224	22.909	0.483829078776382	0.0136
42.2752	-58.8009	23.3774	-0.14275310713842	0.7615
46.4066	-59.6428	22.3457	0.346868010023516	0.0631
50.0599	-60.1336	22.2583	-0.190825879949458	0.8856
53.5497	-61.2373	21.3832	0.0482209067703172	0.3678
56.8722	-61.5861	21.7087	0.0627862652855742	0.3271
50.0755	6.9995	-44.6684	-0.0570185812426353	0.6133
49.1859	8.69384	-40.4086	0.171591654628182	0.2018
48.3941	11.2052	-35.5956	0.0345143935179406	0.4239
46.8677	12.6407	-30.6889	-0.220371478667622	0.9205
45.2599	14.2822	-25.3157	-0.0817050494867837	0.6522
43.9694	14.505	-20.7828	-0.182139456142336	0.8484
43.0371	15.6852	-17.1918	-0.15632530562049	0.8419
42.5419	16.5581	-13.6288	-0.234780478234052	0.9117
42.0737	17.3759	-8.75139	-0.16467127475242	0.8446
40.2089	17.9991	-4.55349	0.201936935185398	0.1606
39.8592	19.3661	-1.21918	0.13726596530824	0.2097
38.3545	20.6034	2.75907	0.0704992707075438	0.3427
36.5505	22.1115	7.09064	-0.132054546346691	0.7362
35.3176	23.8118	12.1227	0.00314892807953648	0.4926
33.9856	25.2704	16.3592	0.321075875818696	0.0347
32.6598	26.7963	20.1468	0.082977042313753	0.3267
31.6938	28.3433	24.0438	-0.0379624910607542	0.6109
30.7218	29.7606	28.6257	-0.0398981868614511	0.6014
15.1605	-2.17916	-24.4839	-0.418978239092059	0.7528
18.4647	-2.15952	-24.3388	-0.108148917147206	0.6439
22.3504	-1.32777	-25.0528	0.221395974198828	0.2334
26.7127	-1.11363	-24.9827	0.258309967891586	0.1381
30.5505	-0.43858	-25.4385	0.200781011914303	0.1873
35.2579	-1.09216	-25.2939	-0.196092523997563	0.8837
39.7214	-2.38294	-25.2723	0.0200822241730998	0.4366
43.5064	-2.86629	-25.9233	0.292641230058558	0.0776
48.3347	-3.90285	-26.0167	-0.114111350239998	0.7706
54.3454	-4.19326	-25.9138	0.16484925463987	0.2409
58.89	-4.5705	-26.4547	0.153487251495165	0.13
62.9041	-4.53987	-26.0721	0.107807431654438	0.2434
-13.0887	-3.2715	-22.7935	-0.515811230333785	0.7915
-17.0423	-3.25615	-22.2055	-0.622282084806146	0.8814
-20.9764	-2.39329	-21.6007	-0.437860945183555	0.8098
-25.2555	-1.49223	-21.0558	-0.330733467639796	0.7498
-29.7113	-0.798638	-20.4453	0.130366542043089	0.3503
-33.4187	-0.319665	-19.8457	2.19932189198964	0
-37.5491	0.0469184	-19.0851	168.924029852717	0
-41.5244	-0.195422	-18.1932	82.4323617414347	0
-45.5454	-0.0215338	-18.0703	-0.0426748122631517	0.6153
-50.4313	-0.587788	-17.621	-0.0556591186048565	0.6289
-55.9791	-1.68622	-17.3179	-0.034674521695759	0.5671
-61.1076	-1.58813	-16.8127	0.0452718576174342	0.4187
25.7379	-11.3239	-22.8226	0.968606432922765	0.038
32.621	-10.9154	-23.0107	-0.160958289947977	0.6172
38.8478	-12.2019	-23.55	0.340241784067742	0.0928
43.8916	-13.0215	-24.1295	0.323330721637413	0.1208
50.1579	-13.7564	-23.722	18.2921155938004	0
56.6021	-14.5704	-22.9806	404.973310982862	0
63.0028	-14.8445	-24.3123	345.81476382203	0
68.5129	-15.4218	-24.3959	11.7729241200757	0
-15.1292	-10.894	-22.12	-0.169841196694296	0.8628
-18.9418	-11.1552	-21.6262	-0.0809367175230248	0.6851
-22.5706	-11.8874	-21.2136	0.157253789803848	0.2258
-26.8808	-11.8802	-19.761	0.179704010982354	0.2613
-31.545	-12.1194	-18.9329	0.413764009637758	0.0667
-35.3782	-12.1457	-17.6261	0.190602595854662	0.1504
-39.469	-13.1223	-17.1796	0.0680993748589283	0.3504
-42.9063	-13.6432	-16.6258	0.172117803756973	0.2836
-46.4193	-14.7553	-15.1901	0.463637082675148	0.0362
-50.1167	-15.2544	-14.402	0.619139072894986	0.0092
-55.0159	-15.8813	-13.6348	0.530496164099294	0.023
-59.6999	-17.2091	-12.5642	0.413695032901991	0.0549
-21.7057	-30.8092	-14.8198	-0.298499710060197	0.9596
-24.8816	-31.7711	-14.5722	0.010521463256927	0.4782
-28.6278	-33.3807	-14.2546	0.178659698655269	0.1974
-32.967	-34.7709	-13.6502	-0.0215311423154119	0.5502
-36.9626	-35.3263	-13.5103	0.0683212848964776	0.3195
-40.4436	-36.3905	-12.4558	-0.06578000920837	0.6257
-44.0617	-37.6253	-11.5384	-0.0985865825309297	0.6965
-48.3041	-38.6146	-11.8056	0.0992777480707252	0.2489
-51.8463	-40.1646	-11.6459	0.334193258744079	0.0869
-55.254	-41.2713	-11.1617	0.283654054755219	0.0627
-59.3371	-43.0214	-10.5069	-0.457341061691755	0.7737
-62.8347	-44.6653	-11.0694	-0.46058322630608	0.7737
37.3994	19.7228	-15.0845	-0.173173364167689	0.7129
41.3175	19.2475	-13.9884	-0.203338381187407	0.7693
44.8248	18.7919	-13.3985	-0.0478410345853777	0.5934
48.5196	18.0023	-12.3155	-0.0721869983724502	0.6711
51.8414	16.7558	-11.4842	-0.0143729310683586	0.547
56.0222	15.1664	-11.5663	0.0104128759674471	0.4733
59.079	12.8836	-10.621	-0.0242316235345036	0.5484
61.1507	10.7841	-10.2453	-0.137785656213452	0.7464
-24.8809	8.27395	-44.7446	0.086027496925587	0.3149
-27.8691	10.1497	-41.2081	0.390302439137869	0.0466
-32.2817	12.1891	-37.2497	0.382088270800293	0.0755
-36.5981	13.4617	-35.3162	-0.0106821699704157	0.517
-39.8422	14.1498	-32.623	-0.010869316905107	0.5144
-43.8711	13.9887	-29.8421	0.0524121053088737	0.4298
-49.0545	13.6823	-27.6222	-0.131873918454028	0.7447
-53.5711	13.1709	-25.1814	-0.126215540976113	0.7862
-27.6524	-6.71052	-45.2428	-0.258591746097191	0.9615
-31.921	-7.01948	-43.6336	-0.155946071309836	0.8175
-35.6471	-7.66385	-41.4673	0.0614899207457291	0.3275
-39.6159	-8.21982	-39.0744	-0.0815578638985638	0.6946
-43.2671	-7.49213	-36.891	-0.0124828477390539	0.5233
-48.4456	-6.73582	-34.4312	0.423180402933513	0.0446
-52.4922	-6.88685	-32.0023	0.71313023191809	0.001
-56.2645	-6.7397	-30.4209	-0.0844131164991112	0.6757
-60.3882	-7.68525	-28.1272	-0.106669248971021	0.7033
-63.6712	-8.22668	-26.3534	-0.162410089421992	0.8318
-67.5947	-9.63174	-23.8722	-0.147799411552971	0.9234
-21.7206	-13.8416	-31.5053	-0.175132515887912	0.848
-26.2084	-13.8169	-31.058	-0.0353984787009464	0.5842
-30.882	-13.5806	-30.0201	0.0718184710097156	0.3648
-35.9158	-13.7898	-29.6861	0.0814154319789155	0.3177
-39.6397	-14.2698	-29.5113	0.0447107828624573	0.3533
-43.6915	-13.9076	-28.9568	0.0333252853281016	0.4086
-47.9364	-13.9294	-28.15	0.376640330675878	0.0253
-51.9294	-14.1252	-27.2136	0.0485458155337422	0.3779
-56.1127	-14.5179	-26.2067	0.0547094272742883	0.3849
-59.7948	-15.0133	-25.6685	0.379750897159239	0.0201
-63.6661	-15.8236	-25.0919	0.205510402966212	0.1018
-67.1305	-16.2219	-25.0326	-0.0199460382097072	0.5441
-25.9044	-33.7891	-22.6867	0.275557888371702	0.0756
-29.4499	-33.1434	-21.6943	0.12594974038192	0.2535
-34.0779	-32.5597	-21.4075	-0.0447152920078281	0.594
-37.8884	-32.5159	-20.9486	-0.209729150179008	0.9536
-42.3773	-32.514	-20.9765	-0.104264867886121	0.7614
-46.5922	-32.0385	-20.4466	-0.0653883132113969	0.6751
-50.414	-31.6353	-20.8707	0.106718982390715	0.2695
-53.1325	-31.8593	-20.9661	0.0447119736400321	0.4318
-56.95	-31.8737	-21.6722	0.199234200514401	0.2261
-61.8183	-31.3225	-20.5905	0.0524366607454418	0.4035
-66.6351	-31.2014	-20.4824	0.1535738819233	0.1681
-34.378	11.9504	-18.1628	-0.0412575478384702	0.6163
-37.8887	12.2455	-18.1699	-0.105612436732139	0.7645
-45.0281	12.1998	-17.5061	-0.0133473982632548	0.5488
-51.1915	12.0294	-19.2534	0.110274731292261	0.2589
-55.5167	10.7751	-20.1033	-0.119267706888044	0.7791
-58.7515	8.51514	-20.6833	-0.0283671383044543	0.5572
-39.373	15.6931	-5.56231	0.0229041704425272	0.4555
-43.3284	15.4955	-3.89244	0.0964061004834336	0.3057
-46.5793	15.7234	-2.99879	-0.170891457999117	0.791
-50.2112	15.3038	-0.757332	-0.0989461801995785	0.7398
-58.3542	14.121	4.1251	0.0483535339584626	0.3694
-61.3494	13.7502	6.23103	0.114423562729228	0.2145
-5.49784	28.4823	-29.5345	-0.278454334464732	0.9877
-9.02864	28.2408	-27.9306	-0.337007841181268	0.9996
-12.8714	28.1449	-26.203	-0.0749662782906079	0.6623
-16.762	28.1255	-24.4394	0.222306529907851	0.0686
-22.3493	28.3841	-23.008	0.0140956705414954	0.4645
-25.905	28.8098	-21.5922	0.081981950632136	0.3253
-30.976	29.5691	-20.3688	0.376345242365848	0.0339
-35.8038	29.5379	-18.1118	0.184560195318679	0.1015
-39.5149	28.9367	-15.4219	0.0320607800345964	0.4305
-44.6996	28.2666	-11.8484	0.103183646210925	0.2692
-48.6708	28.4185	-10.3313	0.572629188233062	0.0099
-52.2591	28.0911	-8.3793	0.371245191232873	0.0208
-55.0465	28.032	-6.89629	0.22835712732362	0.113
-57.7053	27.8728	-4.56029	0.247677823526594	0.0853
-1.58675	44.7231	-10.4847	0.127562540158674	0.2046
-4.36074	43.8912	-9.11907	-0.0242312462420969	0.5593
-8.95244	42.808	-7.71742	0.0318776445505204	0.4361
-13.7314	42.7229	-6.83427	0.150045511130541	0.2373
-19.3277	42.3954	-6.07256	-0.00371791055005155	0.5107
-24.5001	42.0305	-5.05286	0.0867205440887333	0.3344
-30.6377	41.5726	-3.83781	0.359650699074736	0.0509
-36.6691	41.7476	-1.59777	0.37349047949613	0.0944
-41.6244	41.8342	-0.122381	0.44860928098793	0.0489
-45.145	41.9748	1.3233	0.200502015095145	0.121
-48.7125	42.0367	2.90102	0.0871941225419561	0.3321
-51.5651	41.1359	4.10878	-0.0897420634670565	0.6787
11.193	-4.94112	-25.1016	-0.218938500795902	0.8143
15.1981	-4.45927	-25.0354	-0.0393611040206436	0.5859
18.8449	-3.72936	-25.0982	-0.197595154923105	0.8389
21.9886	-2.80669	-25.7519	-0.380292042923	0.9993
26.3569	-1.75528	-25.8407	-0.171465483806684	0.8578
30.2414	-0.818399	-26.6161	-0.127319768509664	0.7958
34.5352	-0.226901	-26.9247	-0.338499962179895	0.9918
38.6388	-0.431409	-28.1202	0.614444393250261	0.0623
42.7854	0.206741	-28.0912	-0.21352109207027	0.7001
47.0229	0.605952	-29.3109	-0.44944577178292	0.8596
51.7674	1.3786	-28.9735	-0.153346303922564	0.6279
56.4369	2.0067	-28.5829	-0.769318678891612	0.9527
60.1037	1.93832	-29.3241	-0.805786321762387	0.9665
-10.9951	-4.7024	-21.878	-0.0250715875390468	0.5602
-14.9105	-4.57088	-22.2935	0.0523275422116427	0.3561
-19.2081	-4.186	-22.8241	-0.069612758085899	0.6687
-22.5101	-3.87635	-22.6263	0.0609565161203378	0.36
-26.408	-3.87938	-23.3542	-0.155427107075542	0.8442
-30.8092	-3.36953	-23.9851	0.164734301999321	0.2786
-34.2395	-3.05201	-23.8988	0.358310254197859	0.1333
-38.6521	-3.15634	-24.7122	0.539798740902977	0.0945
-42.5852	-2.75831	-25.3561	0.246072739070369	0.2065
-46.1336	-2.39745	-25.2943	0.0319155586304496	0.4423
-51.5735	-2.40154	-26.384	-0.113833264496176	0.7254
-56.8286	-1.72744	-27.169	0.3571372809783	0.0574
-60.9269	-1.35713	-26.8055	1.0962973743787	0.0034
21.1753	-9.83041	-21.3501	0.0282479487293839	0.4669
25.9365	-12.1954	-20.5473	-0.131437879510209	0.681
31.5813	-14.4173	-19.7743	-0.0616567443700279	0.5931
37.2833	-17.6607	-19.5627	0.545394478880693	0.044
41.8597	-20.647	-19.2026	36.38432131093	0
46.1408	-23.3999	-18.0571	95.973362954076	0
50.5906	-25.9651	-16.1743	10.5152389005334	0
55.7099	-28.5038	-14.4491	0.0371044285626758	0.4181
-18.7654	-15.8767	-16.1992	-0.0370917654683075	0.5787
-23.3497	-16.206	-17.3223	-0.0912021869791348	0.7332
-27.6779	-16.4908	-17.3572	0.0466422024492104	0.392
-32.0807	-16.6772	-17.3136	-0.0717682770997314	0.6672
-36.5369	-16.5023	-18.3839	-0.228462103320389	0.9184
-40.5535	-17.0327	-18.8151	-0.394324353669546	0.9721
-44.2677	-17.492	-18.8799	-0.289519067609332	0.9006
-48.9735	-17.7081	-19.2563	-0.405826577619487	0.8958
-53.0637	-17.9514	-18.7606	-0.329453161746061	0.9377
-57.9624	-18.1444	-18.3931	-0.588645738550598	0.9168
-63.2587	-17.6349	-18.316	-0.470919009702572	0.8681
-67.487	-17.8221	-19.0296	-0.371180961185593	0.8351
-21.2353	-26.1236	-15.1749	-0.189931267926431	0.7029
-25.0101	-27.4317	-15.2472	0.222771525556262	0.1564
-29.0982	-27.858	-14.6513	0.124354733150905	0.3048
-32.9763	-28.3995	-14.1655	-0.229679156116835	0.8909
-37.4673	-29.9715	-13.4432	-0.683055513451921	0.8557
-41.432	-31.2003	-13.4746	-0.705339536068782	0.8598
-44.9462	-32.8437	-13.4693	-0.494259664364504	0.9913
-49.0897	-33.9586	-13.318	-0.573262775870777	0.9768
-53.378	-35.5772	-12.355	-0.493497100900981	0.9058
-57.1402	-36.648	-12.2028	-0.294702241092716	0.8025
-61.51	-38.2091	-11.7636	0.00383899260772513	0.4999
-65.0382	-39.3136	-11.5358	0.247227057625368	0.1129
-28.4245	14.6615	-41.6967	-0.138298906109413	0.7563
-31.8721	14.2501	-38.7673	-0.00119434039751731	0.503
-34.6694	14.2089	-35.7417	-0.012168850950974	0.5247
-37.3227	13.6755	-32.0816	-0.338630799611948	0.8201
-41.3586	13.0542	-29.3517	-0.353043977459854	0.8609
-44.5418	12.1546	-26.8288	-0.503118290121896	0.7735
-47.4152	11.3313	-23.7429	-0.259158663631864	0.9086
-51.3951	11.1801	-21.7804	-0.391948490713293	0.9856
-54.5646	10.2922	-19.7935	-0.442915970145863	0.9106
-57.1859	9.10485	-16.9908	-0.449965876241452	0.9506
-59.974	7.67077	-14.7936	-0.0318803758237546	0.5432
30.721	17.0057	-44.822	-0.154176656936234	0.8429
33.8263	16.601	-43.1022	-0.0962790708330493	0.7064
38.3435	16.8409	-39.3278	0.124264400194245	0.2813
41.1449	16.0999	-37.2593	-0.222356762269463	0.9231
44.5962	15.8539	-33.5189	-0.300764128645466	0.972
47.3728	14.8684	-31.9719	-0.334220137496284	0.9466
50.7063	14.2125	-28.6322	-0.209751322336514	0.9172
53.8613	13.517	-26.0341	0.0576379461923702	0.3776
56.144	12.3463	-24.204	0.274185322283214	0.1617
58.9875	11.4161	-20.8885	0.0414410933012064	0.4352
-34.7837	-1.33925	-50.6955	-0.193500575673019	0.8841
-37.8967	-0.367599	-47.9624	-0.284896034259738	0.9446
-41.7244	0.0874323	-45.104	-0.333933269727457	0.9967
-44.6219	1.13294	-42.6667	-0.206043085493626	0.8275
-47.6045	2.23859	-40.3444	-0.0474304934807595	0.5873
-50.8368	3.43615	-37.887	-0.210936892056001	0.8608
-54.4811	5.04948	-34.7034	-0.242585440591946	0.8855
-57.5929	7.10433	-30.2033	-0.0664178221322443	0.6778
38.7063	7.88164	-47.3873	-0.168503353015722	0.7956
42.5659	6.86685	-46.274	0.0170992280601796	0.457
45.8734	6.33731	-45.3767	-0.193863760293799	0.9069
49.8505	6.99042	-43.751	-0.0495735908756766	0.65
-20.5019	-7.5527	-35.1827	-0.258578220842969	0.945
-24.0534	-7.75578	-34.5621	-0.14501060592874	0.749
-27.4974	-7.64828	-33.3727	0.286469339507477	0.1824
-31.1056	-8.09758	-32.3718	0.549156807274317	0.2122
-35.1169	-8.33893	-31.7193	0.0741049686026125	0.3502
-38.8988	-9.28086	-31.3553	-0.108199720037947	0.6892
-42.6359	-10.1227	-30.9401	-0.159338504721295	0.7338
-46.1823	-9.78537	-29.9399	-0.0837938734226055	0.6833
-50.9187	-8.8073	-28.5874	-0.143855397630914	0.7738
-56.4391	-8.91918	-27.9099	0.131566293192157	0.2361
-61.7987	-9.30134	-27.2637	0.17270988708528	0.1234
-23.0215	-23.94	-23.9061	0.0638969843729889	0.3826
-26.7892	-23.7143	-23.6561	0.00418860814264854	0.4898
-30.6206	-23.6451	-23.1612	0.155779830769676	0.2119
-34.8355	-24.349	-22.2342	-0.127540694052286	0.7972
-38.817	-25.2279	-22.3938	0.168930566271789	0.1919
-42.6195	-26.0958	-21.5749	-0.074636743613439	0.6407
-46.4915	-26.4135	-21.5254	-0.0770592982432757	0.6806
-50.6797	-27.078	-21.0098	-0.0776465697544787	0.678
-56.5054	-27.649	-18.858	0.0640373178485212	0.3709
-61.06	-28.1755	-18.1264	0.390458265075274	0.0387
-66.1031	-28.7246	-17.182	5.27066153101003	0.0003
-69.8099	-29.2353	-16.8947	6.0655164840773	0.0027
-4.60113	22.7404	-27.8591	0.313286860951435	0.0374
-8.77323	22.9802	-26.1686	0.0545359200488835	0.3722
-12.21	22.6536	-24.9935	-0.161258049165872	0.8762
-15.4451	22.9164	-24.3676	0.0304657186472383	0.4167
-19.91	23.3179	-22.8439	0.0271886695324579	0.448
-22.8446	23.8845	-21.5483	-0.187806375014086	0.9238
-26.6413	24.2951	-20.3804	-0.145988045213982	0.8362
-30.0375	24.898	-18.2955	-0.118654749522964	0.7591
-34.3187	24.8681	-16.4255	0.14392928480753	0.2497
-38.0722	24.8608	-14.4394	0.205470742979144	0.1761
-41.8146	25.0728	-12.5646	0.0177951031143309	0.454
-45.9459	25.2547	-9.53782	0.0589923377172845	0.3848
-49.2501	25.3324	-7.9146	-0.227470348989064	0.9086
-52.4155	25.7818	-6.43496	-0.175596132038314	0.8356
-55.6762	25.7566	-4.07926	-0.0977129922144978	0.7111
-13.0438	-2.50695	-21.7985	0.33048960320045	0.2836
-17.2366	-2.18233	-22.3057	0.264467374899142	0.4039
-20.5149	-1.67572	-22.3323	0.132266769260202	0.4542
-24.5716	-1.19478	-23.1361	2.34179268708228	0.3822
-28.6338	-0.928424	-23.0884	3.06451412546108	0.0279
-32.6766	-0.00467527	-22.7655	0.708796769655681	0.2734
-36.9774	0.874444	-23.1133	-0.0134847408007321	0.5353
-41.0995	1.72466	-22.6507	0.21850196231997	0.4529
-45.4643	2.17795	-23.7718	0.144472899890933	0.212
-50.2752	2.36526	-24.5086	0.160348467009581	0.1677
-54.2579	2.68009	-24.452	0.55063491532533	0.0007
-57.8897	3.28523	-25.5339	0.0666846440513376	0.3811
-61.7726	2.94528	-25.9224	-0.0549809166468628	0.6147
-19.4653	-14.6039	-19.5283	-0.166935101799398	0.7998
-23.5064	-14.7155	-19.4856	-0.0783383947674777	0.6779
-27.5411	-14.3299	-19.3575	0.213241109539176	0.1582
-31.6696	-14.5309	-19.3846	-0.151829423429527	0.5878
-36.1058	-14.3042	-19.6212	-0.0889659749258719	0.5615
-40.4288	-14.8269	-20.2949	0.77482320159754	0.0832
-44.2286	-14.5422	-20.1746	0.761403612796146	0.003
-48.9042	-13.9033	-18.6929	0.301448070652522	0.1231
-53.5184	-13.6428	-17.4064	0.351759380238487	0.0363
-57.819	-13.5707	-16.9101	0.427524333996527	0.011
-62.0443	-15.0317	-18.4539	0.161831256336775	0.2128
-65.6507	-15.8077	-20.1465	0.459041961839405	0.0589
-29.909	-26.3061	-11.9311	-0.0282658876243581	0.5543
-35.4581	-26.4498	-10.9131	0.261197089137511	0.2584
-41.5247	-26.7409	-9.23167	25.5234217754465	0
-48.088	-26.8933	-8.0028	0.749717896983736	0.0007
-54.5426	-26.8003	-6.31779	-0.0479572706153361	0.6569
-60.5265	-25.9031	-3.97416	0.0425745558337574	0.3762
-65.4544	-25.809	-2.63789	0.0265598905921889	0.4307
-69.5081	-25.5646	-1.0765	0.1859478532143	0.1514
-15.4888	-37.1234	-4.62239	0.0782986070002105	0.3233
-19.8567	-37.8328	-5.16217	-0.111016087014838	0.7118
-23.9651	-37.6446	-4.69802	-0.290515562302988	0.7558
-28.2317	-37.7724	-4.07166	0.135172756040995	0.493
-32.3722	-37.8239	-3.78727	-0.14370519358393	0.7153
-36.4821	-38.9465	-3.97792	0.241053839715797	0.1498
-40.7425	-39.222	-3.82007	67.3856808902673	0
-45.3999	-39.7848	-3.5163	8.61359694503263	0
-49.9798	-39.6248	-2.74774	0.23739493257374	0.0524
-54.1983	-40.3656	-2.40929	-0.109240953520523	0.7752
-58.9354	-40.263	-2.02165	0.173174040080307	0.177
-62.6267	-39.9948	-2.04657	0.154872766625718	0.2474
-65.9854	-40.462	-2.45765	0.101157118360063	0.2619
-69.0903	-40.4163	-2.96161	0.516857100419217	0.0121
-71.8989	-40.8523	-3.54908	0.572370890062496	0.0092
-33.5192	21.2414	-32.0985	-0.382873801904527	0.8138
-36.9181	20.266	-29.3397	-0.190458799872367	0.7214
-40.6139	19.4776	-26.7992	-0.18309649580513	0.7418
-43.5876	18.4895	-24.4377	-0.445988331557122	0.9955
-47.1519	17.5444	-22.0055	-0.143680852888034	0.8031
-50.2058	16.5961	-19.9878	0.102825699931027	0.327
-53.1729	15.4266	-18.202	-0.0835874193969233	0.6951
-56.2742	13.8168	-16.3293	-0.127847370930269	0.7251
-58.6816	12.1896	-14.403	0.0328966889797504	0.4298
-26.8755	13.0015	-47.5236	-0.0135767518048686	0.5073
-31.0595	11.8159	-45.4183	-0.261233787913954	0.7571
-34.5451	10.7689	-44.0326	-0.285958657439132	0.7218
-38.6484	9.61429	-44.4232	-0.47325936662372	0.9611
-42.9369	8.67514	-44.032	-0.146672462951566	0.8532
-47.3019	7.11485	-43.7169	0.0238557449483421	0.4607
-51.5192	6.09027	-43.0035	-0.0121698226783109	0.5228
-20.1288	-7.52824	-34.9346	-0.628114311016079	0.8296
-23.7889	-7.02096	-35.5532	-0.59691368243691	0.8308
-27.7083	-6.91724	-36.1627	-0.348195898378548	0.7874
-32.4777	-7.07968	-36.6048	0.257205950143716	0.3809
-36.6922	-7.48128	-38.0825	-0.0956082995979842	0.6183
-40.923	-6.96204	-38.1864	-0.340040162807751	0.8398
-45.727	-5.68433	-38.1488	-0.265510587696502	0.6943
-49.9419	-5.39135	-38.3295	-0.187398415014825	0.8213
-53.9414	-6.213	-38.862	-0.0893903637325039	0.7203
-57.6975	-5.96322	-39.1229	-0.155468254298384	0.8614
-23.6786	-25.3903	-23.623	0.467253364271061	0.0651
-27.2783	-24.8774	-22.1172	-0.106100819699283	0.6203
-30.8756	-24.7703	-20.9332	-0.0428267942853958	0.5992
-35.3246	-24.9483	-20.4861	0.0302065305985262	0.4393
-39.5268	-25.3008	-19.8111	-0.289358785775834	0.9595
-44.0966	-25.4352	-18.9914	0.0729300137366871	0.3788
-49.2147	-24.779	-18.1311	-0.0233846355378357	0.5699
-54.2187	-24.7429	-17.476	0.0241673858376201	0.4495
-58.7216	-24.9092	-16.7299	-0.0808448521356868	0.6736
-63.2942	-24.9268	-15.1725	0.203839924116881	0.1317
-67.1861	-25.0531	-14.253	-0.186681704266278	0.917
-70.3824	-25.3581	-13.3686	-0.230741344144961	0.9481
-5.93758	-47.2508	26.204	0.604543994852469	0.0133
-10.0768	-46.8964	25.5384	0.34281834186915	0.0373
-13.6513	-47.2899	24.9937	1.08745609273576	0.0003
-17.287	-47.155	24.3016	2.18658021213171	0
-20.6738	-46.8325	23.4255	2.91876796825574	0
-24.9029	-46.9804	23.0029	65.1093353717808	0
-29.2717	-46.3165	22.769	18.511260756272	0
-33.4189	-46.0994	22.3552	360.759862839956	0
-37.453	-45.3304	21.9864	179.442261701663	0
-41.1551	-45.1752	21.2848	0.750640606226005	0.0009
-45.6555	-44.3893	20.6898	0.740860796539746	0.0071
-50.4689	-43.1901	20.0286	0.322408850396195	0.0252
-54.705	-42.6244	19.1299	0.274710695657932	0.0516
-59.2995	-41.7756	18.0386	0.232327204301225	0.0725
-63.925	-42.0436	16.8141	2.08284353489206	0
-67.6289	-41.368	15.977	0.654798147224876	0.0032
-69.9151	-40.2108	15.2163	0.156300058084686	0.2175
[truncated: 68 more rows]
