# Supplementary material for: Multisensory flicker modulates widespread brain networks and reduces interictal epileptiform discharges
Source: Nat Commun. 2024 Apr 11;15:3156. doi: 10.1038/s41467-024-47263-y (PMC11009358; doi:10.1038/s41467-024-47263-y)
Supplement: Supplementary file 4 — Source Data [file 41467_2024_47263_MOESM4_ESM.zip › Source Data New Corrected/Figure_3B_40Hz-A.csv]

mni_x	mni_y	mni_z	mod_amp	mod_sig
-8.07639	12.5209	-25.5169	-0.363801596270039	0.9904
-11.691	14.5704	-24.0081	-0.387259119088405	0.9962
-15.3695	16.3972	-22.9305	0.13099774999308	0.2899
-18.7942	18.2406	-21.6594	-0.0508062162083958	0.6061
-22.1585	20.0879	-20.3363	0.0812365360771405	0.309
-26.2502	22.0788	-19.0814	0.0224196194388044	0.4705
-30.0229	23.9463	-17.6418	0.260879779979373	0.2169
-33.8912	25.5561	-16.2013	0.141595617666983	0.3507
-37.8298	27.4475	-15.251	-0.107955385470889	0.7292
-41.7643	28.3812	-13.5746	-0.0837223868826873	0.7244
-46.1347	30.4882	-11.8733	0.00160357605614303	0.4907
-50.0537	32.1334	-10.4265	0.0650028370683964	0.3716
-53.3898	33.5975	-8.92378	0.0187305271548426	0.4572
-56.4135	34.8175	-7.34017	-0.228068810713709	0.8093
-27.1024	18.6003	-43.5743	-0.00624277027659426	0.5197
-28.7865	19.0251	-39.7123	-0.088846361636346	0.7288
-30.855	18.9727	-35.6504	-0.101086465101756	0.7189
-33.8583	18.9287	-32.7283	-0.0286163738102135	0.5677
-37.5659	18.4313	-30.1865	0.22598655619575	0.1157
-41.9714	18.5924	-28.1539	0.297155461454955	0.0591
-45.705	18.3934	-25.3761	0.878887160014444	0.0011
-50.0448	18.2993	-23.5475	-0.0304586713037309	0.5597
-53.2879	17.6556	-20.7074	-0.177339247193581	0.8064
27.9173	16.4508	-46.6232	0.200647108777428	0.2173
32.335	17.2015	-45.5036	0.139964954443878	0.2819
37.265	17.8852	-45.5765	-0.119747424463709	0.7169
41.6813	18.6371	-44.3224	-0.0970984889824192	0.671
44.5927	18.2911	-42.6558	-4.79014138455858e-05	0.5064
-30.1934	19.122	-45.1431	0.355320524933682	0.0983
-32.7532	19.4681	-42.8367	0.38719572410714	0.0254
-36.4039	18.9094	-40.4669	0.189494840595173	0.1613
-40.5684	18.0698	-38.4763	-0.0947525833570969	0.761
-43.9325	16.9061	-36.3974	-0.175069813135595	0.8523
-47.7681	16.069	-34.5434	0.0315713666485058	0.4227
-51.8032	15.9992	-31.9107	0.142811406161863	0.1868
-13.8756	-1.64096	-23.8671	-0.128757783942329	0.7912
-17.2796	-0.296258	-23.1901	-0.198139781943851	0.9254
-28.8475	0.507853	-22.6435	0.0272846491411547	0.4374
-33.24	1.00942	-22.3793	-0.0780121270042675	0.6145
-37.9705	1.01639	-22.112	0.0801916777244265	0.3265
-42.7363	1.6874	-22.5279	0.371967456146969	0.0927
-47.7944	1.63107	-22.4673	0.287455873432586	0.0881
-52.8918	2.12372	-22.2237	0.0275895447858097	0.4483
-57.7306	2.19552	-21.7323	-0.299896331952742	0.9105
-61.832	2.44199	-20.9503	-0.151050133618308	0.6593
-33.1633	-2.88058	-51.1515	0.16874690387291	0.251
-36.9285	-3.16396	-49.159	-0.0366535855352067	0.5813
-40.631	-3.51149	-48.3083	0.115073557165169	0.2497
-45.3203	-3.3985	-47.1703	0.389631521924416	0.0484
-48.8622	-3.43516	-45.2506	-0.186467472265515	0.8928
-52.3842	-3.47514	-42.7586	-0.166259319023619	0.878
-16.9949	-10.3635	-31.1955	0.397996426958429	0.0239
-19.4754	-11.1017	-29.2601	0.578001797642944	0.005
-37.6392	-14.4801	-21.1971	0.305053145265834	0.11
-41.9239	-15.6772	-19.8108	-0.0386370616390774	0.5922
-46.3145	-16.76	-18.1338	-0.152332357531203	0.7873
-50.0694	-17.2757	-16.024	0.0813336075838997	0.3363
-54.3009	-18.2726	-14.1609	0.187102340324949	0.1413
-58.3659	-18.7607	-12.2212	-0.161003032811904	0.8199
-62.4065	-19.8828	-10.3131	-0.0244402804358653	0.553
-65.9635	-20.5866	-8.28847	-0.13289535655993	0.805
-68.2377	-21.4421	-6.39771	0.0579961686766428	0.3684
21.4588	-14.9788	-27.0771	0.0602869908762695	0.3986
25.2901	-14.4623	-26.9093	0.182109899436482	0.1367
28.8671	-14.5171	-25.879	0.361167384138675	0.0247
33.6657	-14.3919	-25.5885	0.230063948161115	0.1251
37.7545	-14.2137	-24.3839	0.0794560045351063	0.3413
42.0355	-14.2315	-23.883	-0.178287825183174	0.8346
46.2777	-14.4384	-23.6227	-0.0568721006415552	0.6347
50.6937	-14.8076	-22.5335	-0.0825594706265278	0.5847
55.4933	-14.5766	-21.1799	0.017504600743341	0.4566
60.3549	-14.9257	-21.0068	-0.044212937360503	0.6247
64.5793	-15.3399	-19.8125	0.206746362488279	0.1172
69.1913	-15.2555	-18.991	0.162390998136993	0.1544
-15.9426	-28.0788	-16.9195	-0.0784134968074571	0.723
-20.4316	-28.3592	-15.8544	-0.133378645049598	0.8653
-32.6932	-29.2335	-13.0382	0.199762769347105	0.139
-37.2951	-30.1659	-12.7425	0.046210565474208	0.3832
-41.5712	-30.8181	-12.4557	-0.141281262252031	0.807
-45.9759	-31.2281	-12.0727	-0.0773326571028747	0.6957
-50.5077	-31.5443	-11.5769	0.126042223212669	0.1856
-55.0751	-32.3063	-10.2291	0.23972481467397	0.092
-59.7762	-32.6587	-9.97676	0.35184737725484	0.0551
-64.1769	-33.0266	-9.54679	0.411180186735016	0.0256
-68.295	-33.9342	-8.264	0.580501954409857	0.0238
-71.0906	-34.3393	-7.64256	0.822290228099579	0.001
-1.45246	-49.121	16.6195	0.675443346693862	0.0024
-6.43298	-50.0482	16.3274	-0.0940193095482199	0.6291
-11.2422	-51.0237	15.5002	-0.0397557625827444	0.5468
-15.3774	-52.0404	15.4552	-0.122407263359843	0.7958
-19.5367	-52.7049	15.5399	0.0191593502978253	0.4563
-23.7299	-53.1223	14.9665	0.11084016210332	0.3256
-32.3249	-52.5515	14.3105	-0.0792504559478315	0.6019
-37.1257	-52.7767	13.8281	-0.0340995342935222	0.569
-42.538	-52.0742	12.9582	0.132395634537132	0.2275
-47.5132	-52.3933	12.9958	-0.137565952312295	0.7732
-52.3719	-52.8512	12.8525	-0.25939240647107	0.9242
-56.9377	-53.2955	12.4679	-0.0696668123508496	0.6612
-60.9926	-52.9625	11.356	-0.256554863394746	0.9683
-64.5511	-53.1152	10.8828	-0.325101145107545	0.9948
25.1131	-29.0554	-13.4456	-0.0596015517530133	0.6128
30.6602	-28.7125	-12.1271	0.0902241632854484	0.3218
49.7083	-25.4763	-9.1724	0.136555506462449	0.2415
62.9289	-23.2389	-8.12326	-0.403345277957383	0.9981
68.8905	-23.108	-7.47366	-0.226807108703569	0.929
28.4069	-22.813	-29.8761	0.155317785919641	0.2833
31.4983	-23.5032	-28.9665	0.235012488305797	0.3241
35.3634	-24.8046	-28.288	0.19287818626117	0.1959
40.0753	-25.8894	-27.218	-0.104904648440628	0.6951
43.8053	-26.556	-27.0046	-0.122240309746216	0.7512
48.5204	-27.6246	-26.1895	-0.251365470305474	0.8865
53.7741	-28.5007	-25.3211	-0.267698119228017	0.9493
58.7825	-29.168	-24.3358	0.0698898032025281	0.3888
63.9627	-29.7239	-23.3841	-0.0162235788119521	0.51
67.3038	-29.8943	-22.9831	-0.203231822413693	0.7013
25.4418	-40.7217	-19.1498	-0.161014328350519	0.6971
28.4772	-41.4741	-17.5091	-0.140493055399982	0.6632
32.6208	-42.3743	-17.2499	0.216419284619686	0.1161
36.5487	-43.092	-17.344	-0.141149600885331	0.8642
40.8656	-43.6015	-16.3444	-0.0791748790637031	0.7079
45.6344	-44.3703	-16.2622	-0.0389091487440205	0.5559
50.8085	-45.1768	-15.7457	0.005835760203037	0.492
56.369	-45.7545	-14.9382	0.127568838286592	0.2748
60.8805	-45.7681	-13.6236	0.182999872446967	0.2263
64.784	-45.8404	-13.0518	-0.00178660655761909	0.5039
67.5533	-45.4781	-11.7163	0.0535625437157734	0.3964
23.6111	-50.3804	-14.4667	-0.183640386447824	0.7121
27.026	-52.1107	-14.277	-0.159876045019076	0.6957
30.7928	-53.409	-14.5962	0.389619127999763	0.0798
34.9977	-54.8293	-15.3558	-0.166124948453347	0.8277
39.5748	-56.7345	-16.0062	0.118414375225445	0.3318
44.37	-58.6355	-16.6518	0.110740373730326	0.2572
49.141	-60.0326	-17.3791	-0.0100948469025035	0.5254
53.2664	-61.8975	-17.9561	0.0868876898908175	0.3165
56.4358	-62.6746	-18.8053	0.0824449183800162	0.3308
58.8795	-63.6739	-18.8099	-0.119371894475836	0.7406
10.2852	-31.3334	47.9679	0.23031027156348	0.128
16.3601	-31.9442	47.6231	-0.14539289226595	0.7621
22.8046	-32.3988	48.5554	-0.28530517983424	0.9735
30.207	-30.9639	48.3502	0.0328640686415469	0.4425
36.5529	-30.0131	48.3875	-0.0213532227610171	0.5473
44.5227	-29.9807	46.6396	-0.0275153829661792	0.5484
50.8399	-29.9648	46.3466	0.06836942354902	0.3449
56.4265	-29.5737	45.9339	0.107190996064328	0.2462
19.0152	-47.4891	69.6325	0.143567515059516	0.2156
22.799	-47.2636	69.2828	0.0888080389537245	0.3255
26.9884	-47.1166	68.2377	-0.0235071580068857	0.5564
32.0044	-45.4591	67.4772	0.159285798994504	0.1836
36.1193	-44.8917	66.1715	-0.156017371957281	0.8274
40.2552	-44.5722	64.9288	0.029082842476565	0.43
44.3892	-44.8171	62.9721	0.0573409753610623	0.3888
47.401	-44.1872	62.0806	-0.140276700886938	0.7867
37.665	-29.0879	17.942	4.37206533509127	0
42.004	-28.6158	17.1238	0.982438834067085	0.0001
47.1182	-27.6931	16.9262	0.139171789488465	0.2211
51.7718	-27.4374	16.9823	-0.0325262730275392	0.5805
56.8112	-27.1662	16.9178	0.0574575834482736	0.3718
60.8063	-26.7944	16.6839	0.366391573078446	0.0035
64.5701	-25.8412	16.5283	0.720777921589063	0.0004
68.3022	-25.0668	16.3456	5.17323655811819	0
70.3044	-24.897	16.4373	3.63561273948527	0
5.14544	-49.3922	25.7915	-0.141495050427407	0.8665
9.67607	-49.5373	25.7639	-0.229407932100211	0.9837
13.6202	-50.1606	26.6442	0.053521128372064	0.381
17.298	-50.3825	27.8203	-0.0775844475600523	0.686
21.2537	-51.2901	28.2988	-0.265750605466026	0.9497
25.2279	-51.6686	29.5397	0.211255911250776	0.0911
29.2969	-51.9025	30.7015	0.0378490757475798	0.4255
33.5318	-52.0639	31.7546	-0.299543101453539	0.9789
38.1579	-52.712	32.1318	-0.138361483897414	0.7905
42.8494	-52.507	33.4611	-0.000232546546448664	0.5038
47.415	-52.3033	34.9106	-0.147066263017024	0.752
51.8612	-51.4392	36.2057	-0.178604920832918	0.8557
56.1234	-50.4767	37.5962	-0.120947143594693	0.8181
60.0443	-50.2881	39.061	-0.41979446624245	0.8115
62.9687	-49.365	40.2134	-0.478736616434632	0.8277
39.9809	-4.17956	-45.9972	0.0677993027851447	0.3897
40.1971	-5.30318	-42.5276	-0.128447577279677	0.648
39.655	-7.01471	-38.5746	0.268303508894986	0.1633
39.2619	-7.95028	-34.4218	0.893379580114453	0.002
39.6804	-9.37827	-29.9896	0.122015941912229	0.2403
39.5878	-10.7716	-25.5027	0.218806797349645	0.0972
40.071	-11.7146	-21.3828	-0.0313695091269742	0.5506
39.9924	-13.4001	-17.3499	-0.150047971328197	0.6978
40.433	-14.3761	-13.3442	0.0440696419125888	0.4164
39.9227	-15.942	-9.29708	0.0596703970960275	0.382
39.886	-17.2348	-4.59021	4.65994164290431	0
39.2713	-18.4213	-1.58634	11.2708825139507	0
39.0103	-19.9633	2.46984	3.33978320096026	0
38.6782	-22.2891	5.82551	0.582076376656397	0.0314
39.6192	-24.7515	9.36443	9.74915931911647	0
39.944	-26.699	12.7657	11.474820641023	0
40.5242	-28.2497	15.6476	19.6578443730284	0
40.9859	-30.3038	18.3436	9.92066577418745	0
16.3528	-73.4687	-18.0495	-0.27260715044429	0.9466
20.1851	-73.9941	-17.7065	-0.0810738003288294	0.6255
23.9531	-74.5793	-17.416	0.0850418505581292	0.3395
28.292	-74.6593	-17.4434	-0.147346330477303	0.749
32.3161	-75.3393	-17.832	-0.119259473184428	0.7471
36.4744	-76.0038	-18.1423	-0.201621301747857	0.8418
40.7861	-76.3483	-18.3813	0.153501632623364	0.2529
45.4506	-77.1386	-18.4164	-0.26189811985401	0.9288
49.1652	-77.2563	-18.963	-0.217486158892917	0.9234
52.1717	-77.4573	-18.4748	-0.146434535827666	0.7969
18.9912	-69.4576	64.3013	-0.0910152548476856	0.7019
22.697	-69.3288	63.9876	-0.210688336252646	0.9088
26.2912	-68.9324	63.964	-0.00407876757125181	0.5146
30.0095	-68.0363	62.1748	0.182529168346605	0.2423
33.0385	-67.0307	60.2959	0.175995389951805	0.2375
7.12568	-45.8091	50.2786	0.275146687395956	0.0325
11.3716	-45.8569	50.3598	0.286712089644583	0.0272
15.2217	-45.8021	50.2479	-0.0985606682176522	0.7439
20.3226	-46.5593	50.6034	0.139636340095822	0.2292
29.4156	-46.4976	49.45	-0.0110898643510564	0.5086
34.8712	-45.5884	49.6844	-0.24239204443866	0.9415
38.9132	-44.5516	49.0563	-0.164883052995618	0.7553
43.3543	-45.0015	48.4655	0.0613580368229008	0.3582
47.4975	-44.6715	48.7159	0.271331298006176	0.1091
51.5548	-44.1536	48.1758	0.233261951331283	0.1001
56.0136	-43.7844	47.5666	0.11356921907833	0.256
59.3722	-43.3231	47.8198	-0.284541082918459	0.9802
7.57407	-60.0791	50.775	-0.0753890771780438	0.6761
11.7247	-60.3029	50.2523	0.147653932523206	0.2449
15.6362	-61.1489	49.6696	0.465788947544368	0.0306
19.5492	-61.3441	49.8216	0.375181064636705	0.0154
24.083	-61.2716	49.2551	0.0527481941747781	0.3674
28.068	-61.7213	48.7474	-0.019823573828655	0.5711
32.0984	-61.5507	48.3307	0.0693410067718232	0.3453
36.7931	-61.271	47.9759	-0.144041760916405	0.8365
41.2705	-61.1647	48.3593	0.0423306188503785	0.4472
46.6948	-61.2984	47.998	-0.199961933804485	0.9054
50.6967	-60.614	47.789	-0.24171706548472	0.9366
54.0822	-60.048	47.2152	0.208698708296156	0.0769
7.12755	-76.6997	35.7264	0.0868591318712659	0.2962
11.5051	-76.9724	36.033	-0.124581341939645	0.7969
36.5217	-74.746	35.5578	-0.112056023451429	0.7021
41.5464	-74.1593	36.0044	-0.045726388700388	0.6182
46.3567	-73.5881	35.8176	-0.00696942129038314	0.517
50.353	-72.5973	36.1869	-0.0754850296726346	0.657
3.85245	-61.0415	2.86266	0.0828524166893188	0.3305
5.42946	-68.5342	2.90736	0.00423164064787973	0.4965
6.63174	-72.0487	2.89701	0.023201550895813	0.4583
8.20668	-79.0576	2.33412	0.195378980373641	0.226
10.0675	-86.5583	1.85633	0.374449993255402	0.1494
10.7175	-94.6844	1.71962	0.426201544249202	0.0887
10.7251	-98.1518	1.57165	0.561328224987162	0.0055
-16.0277	-0.743079	-24.9994	-0.104363338868163	0.5916
-19.297	-0.285158	-25.275	-0.0296320471404077	0.5324
-22.2459	0.422906	-25.5731	0.297562711835416	0.2159
-25.7101	1.31234	-25.852	-0.116421782408116	0.6783
-28.7784	2.32268	-26.3309	-0.0704213865856163	0.6418
-32.5334	3.49869	-26.9258	-0.371358916405733	0.9882
-36.6753	4.75195	-28.2645	-0.367338512863174	0.9751
-40.4521	6.12368	-28.4539	0.597078179150804	0.0466
-45.5346	7.02247	-28.8587	0.239132714948757	0.1346
-49.805	7.7671	-29.3929	0.0510948948465992	0.3767
-53.7948	8.48442	-29.9577	0.109976946606407	0.2329
16.7006	-0.673971	-28.2556	-0.205180266864589	0.8323
20.1489	0.182826	-27.6789	-0.262013717371491	0.8451
23.2225	0.773184	-27.1343	-0.072381011869365	0.6289
26.3734	1.77759	-27.4186	-0.204768946396819	0.8466
29.9778	2.11674	-27.7839	-0.262796301850896	0.9266
33.2702	3.04167	-27.4979	-0.242638762238799	0.9394
36.6538	3.50877	-27.8393	0.00592827470561397	0.4887
40.9053	4.56355	-27.4397	0.0348085707415549	0.4251
44.7094	5.24821	-27.6272	0.0568084893252028	0.3412
48.8484	6.25323	-28.0018	0.0282354032084973	0.4225
52.4579	6.62324	-27.8913	-0.221492589081723	0.9424
56.4801	7.20384	-28.7159	-0.142196233273255	0.7651
-18.6394	-13.5216	-23.6019	-0.5118203754075	0.9026
-21.6586	-13.3283	-23.2652	-0.692805979768449	0.8607
-25.077	-12.6491	-22.2753	-0.423848712722491	0.9285
-28.5905	-11.9465	-22.1079	-0.0865513700037713	0.696
-31.873	-11.6116	-21.452	-0.0601510855324366	0.6461
-35.5269	-10.9918	-21.6137	-0.139298201654564	0.8319
-39.4453	-10.8264	-21.6417	-0.0356970183062295	0.5921
-44.7626	-9.33506	-20.5463	-0.191244214335751	0.9066
-49.4668	-8.25878	-19.7785	-0.205262591007612	0.8715
-52.9092	-6.92672	-18.3603	-0.435058226578764	0.9948
-57.0709	-6.31742	-17.5089	-0.212090923244417	0.7061
-61.6296	-5.57695	-17.3818	0.236594918492522	0.3456
22.1979	-15.5867	-21.2359	-0.173095529377668	0.8205
25.5766	-15.0868	-21.4048	-0.11599460767334	0.7405
29.3258	-14.7641	-21.777	0.254952174911315	0.1018
32.5778	-14.4649	-22.2006	-0.0353783210948651	0.5771
36.2752	-13.8362	-22.7488	-0.136338011183113	0.8078
39.6119	-13.7026	-22.9165	0.0690936768049313	0.3551
43.4158	-13.7749	-23.9402	-0.113868698233072	0.7601
46.7485	-13.3452	-24.8254	-0.0887439215763792	0.6943
51.1281	-12.5322	-24.3031	-0.184706123852094	0.7869
54.9762	-12.1896	-24.3829	0.0774578431426898	0.351
59.2056	-11.9992	-24.6359	0.148183858259832	0.287
63.0654	-11.6831	-25.3617	-0.168598284265044	0.6556
-19.3451	-3.46716	-34.9001	-0.107661198653922	0.6821
-23.0402	-3.34452	-34.4883	-0.0319084863074285	0.5746
-26.5795	-2.76565	-34.9883	0.149003308990606	0.2229
-29.7242	-2.54457	-34.9864	0.188631948784668	0.1629
-33.5216	-2.14774	-35.9159	0.0868317142265764	0.2597
-37.9013	-1.66742	-36.526	0.120319053882436	0.282
-42.7762	-1.3639	-37.0247	0.159758913971207	0.2563
-46.891	-1.10248	-35.938	-0.0966636598126309	0.6862
-51.661	-0.657741	-35.4278	-0.194036243629051	0.8719
-55.9794	-0.761467	-35.5601	-0.0672038260907796	0.6754
21.769	-0.783628	-39.9621	-0.045557081185568	0.6089
24.8984	0.314723	-40.6548	-0.143195834487832	0.8039
28.2497	0.905077	-40.4983	-0.0335212545055813	0.5955
31.3784	1.17055	-41.0195	-0.0381142906381702	0.599
34.8562	1.47564	-41.2821	0.171725699184325	0.1888
38.8545	1.6916	-41.2513	-0.118495844417319	0.7984
42.3939	1.85478	-40.5941	-0.106157717049687	0.7315
47.1192	2.28868	-40.9385	0.285290109726101	0.1035
51.0679	3.04067	-41.2758	-0.179532590671305	0.8035
54.9847	2.6733	-41.4476	-0.16190404986052	0.7662
-22.4749	-11.7435	-33.6985	0.11842731151045	0.2381
-25.2477	-11.2879	-34.1875	0.211979680316948	0.1908
-28.4804	-11.1939	-35.6715	0.0193675454562137	0.4677
-31.4292	-11.1174	-36.6953	0.029238194133149	0.4402
-35.248	-10.9721	-37.8081	0.106088332358771	0.2825
-38.9723	-10.7291	-38.8058	0.00885113973298579	0.4743
-43.6006	-10.4563	-40.3118	-0.00240898533533918	0.5019
-48.7283	-9.03612	-40.297	0.0641982552285383	0.3551
-52.7574	-7.72625	-39.7013	0.0512283147868668	0.3735
-56.56	-7.1331	-38.8947	0.154906144392642	0.2248
24.6723	-17.0711	-31.2987	0.432612619136382	0.0144
28.1135	-18.0683	-30.8755	0.214066786785196	0.1453
31.6815	-18.7337	-31.1114	-0.00239753492796069	0.4949
35.4787	-19.8622	-30.9891	-0.2383240100103	0.963
38.6087	-20.6177	-31.336	-0.0553966474252832	0.6334
42.5213	-21.0926	-31.4652	0.000704746884269802	0.5047
46.9219	-21.3958	-31.2366	0.110195093180745	0.2983
51.2244	-21.6322	-31.0161	-0.252344461014914	0.9665
56.1093	-21.7652	-30.5331	-0.140390049640623	0.8336
59.9478	-21.4748	-30.2572	0.154082112722423	0.2438
63.4298	-20.7983	-28.6759	0.262260428308384	0.0584
66.574	-20.4923	-28.0863	0.216236916240325	0.0729
-24.2468	10.9718	-47.5865	-0.0256886590367625	0.5584
-26.7779	12.0485	-45.7548	0.142450043948496	0.295
-30.4363	13.1021	-44.1244	0.0105251804149147	0.4831
-33.4002	14.3932	-42.2932	0.145824596320138	0.1852
-36.854	16.1182	-40.6364	0.469148950551072	0.0068
-40.9243	16.8847	-38.9347	0.123957449143417	0.206
-43.9291	17.2059	-36.0404	0.132966731534526	0.1869
-46.4085	17.2956	-33.2653	0.128600743247229	0.2171
-49.5763	17.2834	-30.9855	0.0795871342623258	0.3187
-52.5397	17.2417	-28.89	0.0843645486831421	0.3405
22.9063	14.5702	-44.2674	-0.0697305770622497	0.6623
26.0849	15.3914	-41.7777	-0.190410400932542	0.919
29.5339	16.4713	-39.7814	-0.00617345528664515	0.5172
32.7409	17.2112	-38.6822	0.13639407860467	0.2063
36.4854	17.4121	-37.3953	0.413590669678929	0.0404
39.3546	17.0725	-35.0656	0.0941154988234212	0.2685
43.2634	16.5545	-33.2585	0.04581537635611	0.3956
46.7538	16.5882	-31.4954	0.115908530134091	0.2471
50.2595	16.5125	-29.6336	0.344290605040764	0.037
53.2488	16.1355	-27.9158	0.156113675603826	0.1853
-36.0244	12.0083	-16.3999	0.112737862027178	0.2586
-36.8112	14.3276	-14.5719	0.0702818377804486	0.33
-37.369	17.0394	-12.1262	0.22612949691104	0.1231
-37.9363	18.9927	-10.1631	0.0366015467587462	0.4175
-38.5369	21.0629	-7.21768	-0.0547809933593771	0.637
-39.273	26.0877	-1.57588	-0.154355379352715	0.8051
-39.9682	28.3442	2.03461	-0.0113653414995836	0.5164
-40.1074	31.5781	4.86332	0.293860867192675	0.0696
-40.5944	34.9532	8.48388	-0.107741939647634	0.7535
-41.1137	38.3359	12.5602	0.0756941104541686	0.3327
-41.3558	41.5984	15.8258	0.0862552671147032	0.309
37.5973	8.57392	-15.2465	0.118675651141914	0.2123
38.4314	11.8135	-13.3362	-0.0329855567704208	0.5562
38.9615	15.0905	-10.6177	-0.375572029486721	0.8937
39.6554	17.5785	-8.52089	-0.331198861256855	0.9174
39.8071	19.2789	-6.02239	-0.160428217809946	0.8312
40.1396	21.9289	-2.58209	0.0538946482018881	0.3454
40.2507	24.682	1.21113	0.156716101912436	0.1299
41.1345	28.0254	4.28973	0.0840043906970402	0.3265
41.5921	32.6089	8.80261	0.15622150983471	0.1624
41.5153	35.7467	11.8515	0.0134832451875091	0.4739
41.119	37.9933	15.2522	0.0157369852450453	0.4728
40.704	40.6658	18.5189	0.163517411930148	0.2141
40.6338	42.9868	21.9933	-0.20405899382739	0.9234
39.6075	45.7662	24.5851	-0.259101905227403	0.8373
39.0557	48.6125	27.7266	-0.136905955990387	0.6461
-2.56298	36.1012	-32.5563	0.00930557316986458	0.4712
-6.78473	35.9905	-31.3419	0.189212278529845	0.1976
-10.0605	35.7634	-29.6088	0.648249954988295	0.0475
-13.4886	35.5668	-27.8765	-0.130459425065787	0.6749
-17.2195	34.937	-25.9438	0.0942691537126008	0.3337
-20.5647	34.9654	-24.3036	0.127605756844656	0.2208
-24.1332	35.3252	-22.8927	-0.0663281856807264	0.6532
-28.3593	36.0161	-21.6175	-0.114187632379824	0.7878
-32.2239	36.8056	-20.6095	-0.15758516165796	0.8916
-36.5349	37.1144	-19.2747	-0.147585392759833	0.8319
-39.9228	37.2903	-18.8427	0.135725617241946	0.1759
-44.7542	37.8298	-17.6787	0.199065349608988	0.1719
2.67973	33.8132	-32.4177	-0.0547704779328481	0.609
6.69996	33.6157	-30.7637	-0.0189936491131488	0.544
10.2107	33.6259	-29.5149	0.0332259322415434	0.4302
13.8439	33.3729	-27.8894	-0.178913894447278	0.9028
17.4422	33.673	-26.9952	-0.167459203732878	0.872
21.0999	33.6701	-26.2626	-0.208493917101497	0.8875
24.7087	34.1412	-25.0995	0.0162368468341145	0.4587
28.1558	34.5647	-23.1296	-0.164454404996984	0.8605
31.9133	35.8328	-22.3741	-0.215750080144788	0.935
36.1412	36.5313	-21.093	-0.224988608582946	0.9304
40.0809	36.842	-20.3274	0.0142234355602588	0.4578
44.4773	37.2764	-19.3013	0.125056137965346	0.2459
48.2891	37.2486	-17.9206	0.226612544977463	0.1548
51.2304	37.8936	-16.1506	0.587194984203355	0.0031
54.2987	38.0137	-13.5187	0.42129148663833	0.0087
-3.44983	31.1206	19.7555	-0.126473035787137	0.8569
-6.82504	31.7816	19.3249	-0.170093469894473	0.8979
-11.3526	31.5977	18.5716	-0.113567211056201	0.7238
-15.1959	31.7606	18.916	-0.242545032583294	0.9296
-19.5589	32.5069	18.6517	-0.141092771831077	0.7895
-23.7254	32.4627	18.1464	-0.282342274555177	0.9573
-28.6433	32.4327	17.6321	-0.244226195394733	0.9677
-33.3929	32.8573	17.2705	-0.151546159607395	0.8286
-37.2432	32.614	16.7527	0.177004315991417	0.1533
-42.0432	32.4253	16.1238	-0.101044148887999	0.7642
-46.8852	32.6233	15.4846	0.000561368423681596	0.4972
-50.3433	32.2872	15.1171	0.0462068287274429	0.4029
7.93245	37.9878	6.06146	0.0230044760415469	0.4553
12.1903	38.662	6.01263	-0.114716119795184	0.7431
16.8804	38.3878	6.51453	0.0128445118088323	0.4624
21.5596	38.8023	6.29316	-0.184254081739968	0.8476
25.8176	38.8419	6.17504	-0.183266412041074	0.9119
31.1621	39.5246	5.95353	0.18634395326553	0.1145
35.7284	39.3595	5.93266	0.162520040794421	0.1176
40.2191	39.504	5.99376	0.00407719959650321	0.4852
43.774	39.2613	6.37197	-0.165551703929558	0.8265
47.583	38.6566	5.63053	-0.159787008733378	0.8525
51.2172	38.2256	5.15357	-0.141939883452497	0.8166
54.673	36.8392	4.97039	-0.152565580694323	0.8275
-7.08885	-55.2933	26.3376	-0.28902698397052	0.9665
-11.35	-54.9942	27.7527	-0.265671748760514	0.9157
-15.096	-54.6142	29.4453	0.045421064787154	0.4007
-18.1066	-53.7953	30.9894	0.246108957231745	0.1457
-21.4331	-53.6366	32.4981	-0.0252988418245949	0.546
-25.3768	-53.5137	33.3643	-0.179785108351743	0.8766
-28.7116	-52.9042	34.7762	0.0404180174467905	0.3958
-32.9666	-52.4375	36.6475	0.0963213125653655	0.3052
-36.644	-51.9621	38.8541	0.0890982861473204	0.3301
-40.5629	-51.2368	41.3013	-0.254930945389919	0.9504
-43.5822	-50.3667	42.8933	0.125547099030728	0.2304
-47.3631	-50.0789	45.0468	-0.0465539136100503	0.6095
-50.8187	-49.6949	46.9858	-0.120443025947545	0.7426
-54.6452	-48.5836	49.0157	-0.0610215108449206	0.6553
-57.6711	-47.6795	50.7316	-0.220709169514676	0.8849
8.73983	-50.8178	25.8255	0.1780104126421	0.141
13.0012	-51.3173	26.1413	0.166099902351118	0.1558
16.2527	-52.312	26.6569	0.0674254922705748	0.3398
19.9221	-52.7433	26.7457	-0.0405462904720916	0.5842
22.9885	-53.229	26.3355	0.212301670306821	0.1506
26.9383	-53.111	26.636	-0.110374422953842	0.8235
31.3638	-53.6227	27.1388	-0.169677751285898	0.9279
36.39	-53.5162	27.7932	-0.0565406652697711	0.6212
41.4847	-53.5953	28.8731	-0.0688150047278007	0.6704
45.3718	-53.4269	29.9484	-0.0648494390526598	0.6594
49.362	-54.0726	30.358	-0.29171337855281	0.963
52.7565	-54.4509	30.8647	-0.0526393303528171	0.6393
56.4405	-55.2245	31.2391	-0.114285533925632	0.7772
60.1312	-55.2554	31.501	-0.183746520760424	0.9195
63.2504	-55.2082	31.9747	-0.202179854724665	0.9383
-0.116021	-3.80793	-12.5293	0.0262196742541443	0.4237
-1.62942	-2.53556	-9.5989	0.0419768704807653	0.3969
-2.72692	-0.733411	-5.95941	-0.0152072590999711	0.525
-4.98452	1.24696	-2.833	0.113049990799518	0.2373
-6.38561	2.70564	0.246892	0.241903395564471	0.1109
-8.23837	4.40962	3.88858	0.177868321773136	0.2079
-10.6114	5.52356	6.63842	0.178743019211114	0.1979
-12.4679	7.16159	9.85708	0.251606006526204	0.0468
-14.9168	8.89773	12.3558	0.118685820052139	0.2633
-16.9755	10.0929	14.8034	-0.102507449583424	0.7282
-19.4751	11.8283	17.6851	-0.0781891390325388	0.6868
-22.2461	13.2175	20.1609	0.267259976261661	0.0721
-24.4615	15.1949	22.7427	-0.049811843577387	0.6396
-27.144	17.3918	25.4847	-0.27506196855607	0.9808
-29.9377	19.2534	29.0887	0.0821785074081103	0.2975
-32.1923	21.4879	31.9798	-0.116902572382947	0.802
-34.6265	24.0071	34.8846	0.1533145826638	0.1866
-37.0782	26.1117	38.6334	0.338455286615201	0.0435
-18.8857	-4.35567	-18.8058	-0.0121644578708495	0.5105
-22.8553	-3.89457	-20.854	-0.0965024725670278	0.6081
-26.2908	-3.86972	-22.1557	0.109319125625967	0.3515
-29.3757	-3.44096	-23.3576	-0.0555139292315194	0.6437
-32.4606	-3.17135	-24.5364	-0.348607361717297	0.9639
-36.8472	-2.90247	-26.4331	-0.225610012535247	0.8911
-40.0402	-2.45405	-27.3966	-0.100686682436543	0.6909
-43.3254	-2.47369	-28.3543	-0.207307895699421	0.8565
-48.0626	-2.13955	-29.7843	-0.0647482890455824	0.6367
-51.423	-1.79486	-30.3635	-0.214913741904699	0.8891
-54.8516	-1.36502	-30.8243	0.206499266011597	0.1211
-58.7814	-0.968256	-31.1751	0.0655891920168097	0.3348
17.5031	-8.02893	-22.1446	1.15039148327841	0.0942
20.9624	-8.41327	-22.9291	1.78914930572363	0.0259
24.3863	-8.30329	-23.6192	0.0609674492816419	0.45
27.858	-8.71427	-24.1911	0.318828187238932	0.2561
31.4817	-8.73333	-24.5063	0.571972145604334	0.222
36.2175	-8.80196	-24.2011	-0.0240525960425729	0.5157
39.564	-8.81908	-24.2509	0.412796832181866	0.0189
42.8879	-9.05067	-24.4543	-0.0581788141485163	0.6433
46.1738	-9.12213	-24.973	-0.175386387076446	0.8846
49.6076	-9.53981	-25.3238	-0.0300538935526418	0.579
-20.8505	-13.4331	-18.6572	1.49602377488099	0.0031
-24.5854	-13.2984	-18.9371	0.758172575315664	0.0354
-28.2768	-13.4926	-19.8632	1.19979832240979	0.0238
-32.4182	-13.3239	-20.0394	1.00434714324877	0.0273
-36.1716	-13.5042	-20.267	1.94389852985344	0.0077
-43.624	-12.7251	-20.6436	1.53734272863815	0
-47.5752	-12.7241	-21.4257	0.00596943821097029	0.4904
-51.5855	-12.3158	-21.3675	0.177861615284313	0.1506
-55.5913	-12.3588	-21.2612	0.201785683844301	0.0907
-59.5995	-11.9615	-21.7824	-0.208925140389455	0.8753
-63.89	-11.7973	-21.51	-0.302167193080704	0.9774
24.5256	-19.7831	-20.6409	0.0148290561140927	0.4627
28.3185	-20.6153	-20.4992	0.138710727576716	0.2166
31.798	-20.9821	-19.9205	-0.0624441872935613	0.6113
35.7644	-21.5834	-19.1318	-0.120296403742688	0.7452
39.0586	-21.7378	-18.2065	-0.119545556054499	0.743
43.4259	-22.3894	-16.7226	0.398746282467792	0.1352
46.4235	-22.8279	-16.4342	0.646343603475891	0.0001
49.9931	-23.7506	-16.3092	0.385065100455525	0.0562
53.1009	-24.1452	-15.8391	0.228653324024706	0.1602
56.8509	-24.9761	-15.1861	0.314667129187572	0.0508
60.1516	-25.2462	-14.5696	0.208351755055917	0.1677
64.3231	-25.1796	-13.9875	0.0930389116098798	0.2859
68.7638	-25.8496	-12.8453	0.042687792947915	0.3936
-30.4621	-26.0461	-11.3768	0.0339115124423539	0.43
-34.3031	-26.7496	-10.5228	0.00946834740653113	0.4875
-38.3309	-27.5758	-10.5346	0.147241069398198	0.241
-41.8082	-28.4387	-10.6302	-0.0915357565440792	0.691
-45.1592	-29.2462	-10.6714	-0.179884416885014	0.8902
-48.7797	-30.0224	-10.7095	-0.175935447368543	0.8666
-52.5697	-30.1679	-11.3599	0.020773999688404	0.4569
-56.3457	-30.8156	-11.1924	0.10954518046733	0.314
-60.5085	-31.4589	-10.7362	0.239482740906758	0.1488
-63.9911	-32.0261	-10.3659	-0.370033367668892	0.9588
-67.2177	-32.5837	-10.0991	-0.17039266885205	0.803
24.2654	-32.9967	-7.74743	-0.238791751965389	0.9569
28.0169	-33.5738	-7.66379	-0.162143865492976	0.8675
32.3746	-34.0396	-7.45968	0.480867312949714	0.0229
36.73	-34.6083	-7.28233	0.201704184945926	0.1437
39.9739	-34.8408	-7.68519	0.21021578845769	0.161
42.7932	-35.108	-7.72864	-0.181857395576459	0.5287
45.9094	-35.0386	-7.93358	-0.305296017020202	0.5394
49.3741	-35.329	-8.76858	-0.467073890415789	0.6627
53.468	-35.6287	-8.86682	-0.225963451479392	0.6935
57.1804	-35.852	-8.75984	0.0186928501803172	0.4836
60.9039	-36.0921	-8.43133	-0.0301014904278872	0.5631
64.6013	-36.3616	-9.15172	-0.0813865202306282	0.6839
68.5344	-36.5813	-9.53853	0.0834833858070492	0.3095
-21.3955	-37.6043	-5.89177	0.121247952289812	0.2387
-25.0896	-37.5103	-5.44946	0.0627110981454531	0.371
-29.7873	-37.7858	-5.41501	-0.112836713143687	0.7526
-34.1904	-37.7098	-4.91079	0.0910810148115908	0.4539
-38.3284	-37.8154	-4.50447	0.197463454072757	0.3145
-41.6327	-38.2748	-4.3555	0.204425855873542	0.1035
-44.8103	-38.2599	-4.28534	-0.0624975676934018	0.6048
-48.2685	-38.1785	-4.20301	-9.6223164367415e-05	0.4976
-52.0255	-37.9504	-4.07791	0.0816255056187005	0.3241
-55.9081	-37.6041	-3.87645	0.0679069580912797	0.341
-60.327	-37.7545	-3.62221	0.0200102735126293	0.4356
-64.2741	-37.4333	-3.38472	-0.0938750743283124	0.7595
-68.513	-37.0731	-3.17089	-0.0634060490421805	0.6674
-36.7642	13.7513	-48.3108	0.115423052084606	0.2031
-39.3541	13.6116	-46.5103	0.173054925357218	0.1773
-43.1095	12.8287	-44.2231	-0.173361076452397	0.8637
-47.2244	12.3612	-42.2488	0.0048570390193694	0.5047
-50.8313	11.9961	-40.312	-0.297090774852524	0.9448
-53.5855	10.9589	-38.0848	-0.177163912004403	0.8323
-24.5999	4.9939	-33.9211	-0.109991949680832	0.7487
-27.6636	5.29817	-33.2672	-0.126041639689153	0.7525
-31.0351	6.0891	-32.7376	-0.170946737968743	0.7742
-34.5945	6.36212	-32.2749	0.0652582254940406	0.3776
-38.7296	6.69247	-31.1171	0.00226300969358251	0.4895
-42.2643	7.04633	-30.5868	0.0563304034836565	0.3723
-45.3874	7.22113	-29.9605	0.853813663002995	0.0019
-48.938	7.40321	-29.2366	0.507572398245573	0.0094
-52.0197	8.01306	-28.3702	0.202055327924178	0.1285
-55.6317	8.12073	-27.4737	0.0759610592224786	0.3403
-24.239	-10.7989	-31.5499	0.0106340040825419	0.4925
-27.6469	-10.1527	-32.4207	0.127653903968766	0.2215
-31.2134	-9.70859	-32.6213	0.13923588435167	0.2488
-34.8385	-9.7706	-32.9861	0.12505759998689	0.2058
-38.3936	-9.3878	-33.1617	0.0839722698425323	0.2983
-42.3881	-9.53554	-33.5301	-0.0940996776031738	0.7022
-46.9843	-9.6523	-33.9449	0.0473733156597937	0.3887
-51.1724	-9.4467	-33.893	0.16881708769206	0.166
-55.3541	-9.12687	-34.4476	-0.0896703697792888	0.6901
-59.0278	-9.46807	-33.7878	-0.0905193668526387	0.6983
-62.7299	-9.97148	-32.6709	0.191368374437862	0.1175
-25.04	-18.2786	-28.5283	-0.0349763105297588	0.6145
-28.3094	-18.7117	-28.7718	-0.050641278373199	0.6405
-32.238	-18.9687	-28.4389	-0.0663350950886921	0.6524
-36.7118	-19.7264	-28.1877	-0.0451249133306876	0.6029
-40.0231	-19.9785	-27.5036	0.300097917237735	0.0216
-44.0424	-20.6138	-27.6307	0.20752764334092	0.0925
-48.8525	-21.1424	-27.0596	-0.0259125504310774	0.5514
-52.8883	-22.1527	-26.5125	0.0978110297644341	0.2711
-56.4513	-22.4327	-26.373	0.142415279514831	0.1423
-60.4449	-23.2903	-25.1714	0.247968307856616	0.2428
-64.9546	-23.982	-23.7226	-0.120654950717114	0.7873
-28.5083	-34.2871	-22.0616	-0.0830407086778747	0.7202
-33.285	-35.22	-21.1883	-0.079838553223192	0.6662
-37.1434	-35.3871	-20.1218	-0.113043940845524	0.8191
-40.1625	-36.0444	-19.903	-0.132217969617777	0.8178
-43.9628	-37.0196	-18.9364	0.189275310841541	0.1597
-48.0596	-37.8101	-18.2861	0.126560481926457	0.2082
-51.8181	-38.3155	-17.7075	-0.20689319036562	0.931
-55.583	-39.2586	-16.8078	-0.0474147582204933	0.6452
-59.4351	-40.0113	-15.485	0.126656476177894	0.2221
-62.5464	-40.085	-14.1439	-0.010801615785671	0.5141
-65.971	-40.6263	-12.2383	-0.154477383364655	0.7961
-36.442	1.73245	-8.58598	0.145311562436797	0.2145
-39.5847	2.80347	-9.37172	0.245890440254981	0.0974
-43.7984	5.01777	-9.4431	0.0766008369402804	0.273
-47.7893	6.23102	-10.4552	-0.115586289015892	0.7624
-50.6156	8.59081	-10.1911	-0.0916281295199444	0.7473
-53.2018	10.0004	-10.5785	0.287016495921314	0.0961
-56.0065	11.4457	-10.9496	0.187475441650769	0.1912
-39.7521	-6.46093	-10.5783	-0.0605953002626363	0.6099
-44.132	-6.89794	-10.1147	-0.0410416781037001	0.5926
-48.7085	-6.91874	-9.17963	0.253060167212855	0.1379
-52.3285	-6.88456	-8.13943	-0.00205427020376603	0.5071
-56.2629	-6.97706	-7.12303	-0.0876219162800208	0.7549
-59.7291	-7.73685	-6.17825	0.0923821760530492	0.2662
-62.9721	-8.12839	-5.41712	0.223992298761059	0.1402
-65.7995	-8.25425	-5.55861	0.643784097370505	0.0026
-33.1203	8.68379	-12.3725	0.225122643960066	0.1156
-32.9072	10.8538	-8.62631	-0.118258767357216	0.7347
-32.7425	13.0137	-4.92652	-0.185077503826416	0.8466
-33.1509	15.1306	-1.32657	-0.00456534231714556	0.5108
-33.3881	17.2382	2.35686	0.23361718034157	0.1035
-33.79	19.2656	6.83235	0.239784576643974	0.0693
-34.1067	21.306	10.499	-0.00822332896796241	0.5145
-34.1706	23.2738	14.0182	0.1581061221976	0.1924
-34.7953	25.3784	18.1152	0.488871083959183	0.0133
-34.9988	27.4698	22.4503	0.144881697323761	0.1914
-35.8419	29.3555	26.684	-0.10389360017185	0.743
-36.091	31.1603	30.8717	0.00794545626417786	0.4757
-36.7583	32.8236	35.6092	-0.17138046913066	0.8494
-36.8243	34.7109	39.6385	-0.124169937687067	0.7688
-36.4997	36.5251	43.6453	-0.157113110210529	0.883
27.9937	-8.78414	-25.6743	1.15872205894661	0.0023
31.8111	-9.32863	-24.4276	0.857007001572771	0.0121
35.9233	-9.94331	-22.6779	0.432757510396471	0.1258
40.1565	-10.0919	-20.7458	0.490136746674692	0.1025
44.6735	-9.93357	-19.1545	0.933596673465975	0.0596
49.1705	-9.69273	-16.5385	0.634187414706105	0.0647
54.2363	-9.46568	-14.234	0.270395532679642	0.1899
58.3458	-9.55879	-13.1028	0.0378327587055287	0.412
62.1632	-10.0495	-11.2812	0.194613911138675	0.2165
24.5574	-26.5832	-14.0732	0.695715907551698	0.0987
29.0502	-25.7615	-14.1815	1.0798132429647	0.0223
32.989	-25.0282	-14.9299	2.16004366978406	0.0018
37.4829	-24.2607	-15.6394	1.41583652305249	0.0024
42.0861	-23.5604	-15.5881	1.21259809171669	0.0775
46.6972	-22.1777	-16.2956	0.630223479272887	0.0631
51.958	-21.1001	-15.9634	0.177738037290514	0.3014
56.2858	-20.0476	-16.5049	0.115361903047272	0.3685
60.9178	-19.7492	-16.9816	0.183677930876499	0.271
64.6168	-19.4302	-18.2375	0.119438018826386	0.3421
28.6321	-1.2218	-42.7289	0.379287322210723	0.1427
32.2728	-0.0903061	-41.2379	0.129662414938153	0.3123
36.6689	1.33114	-38.9035	0.0562361666021047	0.369
41.069	2.18529	-37.557	0.571340242704546	0.0399
45.0658	3.00685	-36.136	0.349797981378136	0.117
49.7951	3.76959	-34.0172	0.115405071314529	0.3175
54.7303	4.68509	-32.7254	0.589044519109645	0.0503
59.0012	6.01422	-31.4827	0.637036014865911	0.0497
26.3682	-16.8328	-30.8462	0.512687965578988	0.1143
30.2518	-17.2957	-29.7539	0.437354687628388	0.1545
34.0086	-17.7558	-28.7194	1.3955094855917	0.0001
38.1249	-18.2661	-27.6345	0.709029049075102	0.0074
42.8183	-18.5767	-27.3595	0.252297205106052	0.1424
47.0267	-19.1023	-26.4873	0.305700544870258	0.0744
51.9026	-19.3839	-25.3212	0.493285571402833	0.0309
56.642	-19.2039	-24.4934	0.450956349193992	0.0985
61.0149	-19.3242	-23.1358	0.571157442253144	0.0782
65.2897	-19.495	-22.5786	0.496062186497439	0.1587
68.8525	-20.3524	-21.1513	0.284795358152562	0.2818
71.5881	-20.7237	-19.7807	0.588392785423911	0.1112
22.6192	-39.2102	-14.9899	0.123103290712721	0.2485
26.0108	-38.7509	-14.0738	0.030376108158537	0.4423
29.8996	-38.7227	-13.2905	-0.246567252933495	0.9329
33.3482	-38.3382	-12.6035	-0.226380916247018	0.9255
37.2082	-37.9866	-12.0595	0.0813193810686963	0.3651
42.2714	-37.6622	-11.3621	0.126740730648946	0.1354
47.9434	-38.1704	-10.8556	0.230580932164356	0.2198
53.1032	-37.7425	-10.0317	0.172441425109884	0.2397
57.5474	-37.0061	-9.00354	-0.152620660029005	0.6701
62.2636	-36.4808	-8.30435	-0.125021363102408	0.6817
66.0449	-36.4203	-7.61968	-0.134875319361053	0.7532
49.9415	-14.9213	2.34291	0.226753182141257	0.1586
54.1964	-15.5815	3.08381	0.173391032644498	0.203
57.9307	-16.8127	4.16519	0.602161242156634	0.0099
62.1579	-18.381	4.90671	0.0170993171918581	0.4612
65.5179	-19.3113	4.99958	-0.127995848582408	0.762
45.3068	-27.9525	3.71631	1.55606548982322	0
50.5625	-27.891	4.61194	0.90117382035514	0.0013
55.0802	-28.578	5.5695	0.603321790034202	0.0071
59.5784	-29.5966	5.14024	0.0500416550420939	0.4202
63.3261	-30.7576	5.26829	-0.114883411404763	0.7131
67.0554	-31.8614	4.41308	0.396003266326695	0.038
7.25796	-40.307	20.986	0.385024868706754	0.1181
10.772	-39.3857	22.3677	0.225452988826787	0.2987
14.2282	-38.2369	22.7543	0.0102808734815647	0.4731
17.8398	-36.6798	23.4419	0.0421395026536988	0.42
20.6516	-35.5088	23.6361	0.207489976919422	0.1113
24.1303	-34.244	25.5231	0.285006888742671	0.095
29.4106	-32.7637	27.1024	-0.0900609399734101	0.7175
36.0367	-30.9694	28.7569	0.306788982649061	0.1107
42.3053	-29.2674	28.8686	-0.0337474671739247	0.5704
47.6573	-27.8063	29.257	0.0578827514064861	0.383
52.2677	-26.693	31.5442	0.156626832553664	0.2147
56.0092	-25.4566	32.7967	0.143057206792723	0.1895
59.2294	-24.0442	34.9069	0.412623789261486	0.0625
62.8531	-22.7307	35.8954	0.530022514157945	0.0318
66.2113	-21.0307	36.824	-0.049434121712282	0.6143
9.28176	-67.267	49.09	-0.199956502066176	0.7747
12.7293	-66.101	50.3818	-0.269400297605453	0.9174
16.9659	-64.3462	51.2339	-0.264422929016941	0.9491
21.5335	-62.1804	52.0958	-0.294425990207444	0.9765
26.0608	-60.2428	52.1208	-0.219392438343299	0.8062
30.1732	-58.0831	52.3175	0.143743914386294	0.2038
34.3688	-55.9184	53.5472	0.127584865422619	0.2119
38.3037	-53.9971	53.6333	0.0509947660353713	0.4058
41.8306	-51.7471	53.7521	0.188350022449794	0.1739
45.4759	-49.8304	53.626	0.114724658814829	0.2755
49.9448	-47.8828	53.2712	-0.00514284733507475	0.5083
54.8658	-46.0948	53.7967	-0.0873621020992599	0.6796
4.8332	-51.2878	30.1531	-0.101435575602196	0.7141
8.6069	-52.3241	30.5149	-0.290473752097513	0.99
13.0062	-53.1624	30.6678	0.103395433395243	0.2295
16.6964	-54.2941	31.0593	0.132285106564701	0.2078
20.5605	-54.28	31.6811	0.235389845077434	0.1136
24.5683	-53.5879	32.6589	0.0631353623408806	0.3589
29.6091	-53.2432	34.1557	-0.0142932844837529	0.5272
34.74	-52.5715	35.8936	0.0811082330567767	0.3667
38.6768	-52.5824	36.7597	-0.0158385791937751	0.5344
43.5214	-52.2938	36.6235	0.0544062001601149	0.3455
47.9643	-52.7205	36.0659	-0.216479399331029	0.8253
52.5062	-52.6255	36.5599	-0.24159111161361	0.8497
9.90247	-57.1154	11.9049	-0.0295689452449807	0.5803
14.0238	-57.3342	11.4786	0.131526204439959	0.3096
18.0312	-57.6775	11.1498	0.185587089617817	0.2007
21.5807	-57.299	10.9279	0.369083405565179	0.0525
25.6411	-56.7726	10.6477	0.0597844181983416	0.3739
29.4944	-56.5483	10.3987	-0.189106289610455	0.8328
33.7029	-55.6089	10.0458	-0.0864079743681698	0.6728
38.2177	-54.6568	9.66794	-0.0199335647450223	0.5484
43.4738	-54.0837	10.2779	0.263820546271779	0.1026
48.0238	-54.0096	9.97386	-0.0522077680909049	0.6186
52.0647	-53.3212	9.90238	-0.11171887393726	0.7546
56.8157	-52.725	9.89095	0.0477542234734569	0.4454
8.89756	-65.2811	10.6367	-0.210650480504543	0.9015
12.9	-65.4544	10.3314	-0.0287314858999289	0.5614
17.2952	-65.6692	9.9731	-0.108850595939853	0.7034
21.7175	-65.7749	10.5048	0.224588735783009	0.191
26.1316	-65.4896	10.282	-0.0661061102965776	0.624
30.433	-64.7691	9.9071	0.04870124839749	0.3905
34.0935	-64.409	8.54779	-0.200802620595273	0.8863
38.1278	-63.9825	8.276	0.110807006832116	0.2457
42.5631	-63.0463	8.19875	-0.0823494869809501	0.6503
47.022	-62.4896	7.9635	0.00499839447494299	0.4826
50.9181	-62.0806	7.76321	0.0347835447034297	0.4224
55.1545	-61.412	7.5889	-0.00957329779767813	0.5282
14.5498	-55.2158	0.753511	0.0656021787733527	0.3896
18.31	-55.0339	0.482061	0.0375199227488792	0.4047
22.3988	-54.0492	-0.350183	-0.0860294360465496	0.6737
26.4588	-53.4448	-0.304719	-0.142827529304784	0.8717
29.9595	-52.8187	-1.35727	0.216963170362751	0.0973
34.2434	-52.0764	-1.53399	-0.291936268771537	0.9438
38.7935	-51.1115	-1.18919	-0.108363126458555	0.7549
44.1369	-50.5009	-1.04454	-0.0733794900618286	0.6859
49.2703	-49.8681	-2.00371	-0.16136698988063	0.8262
53.6972	-49.2354	-2.1436	-0.102433324745181	0.7108
58.1612	-48.4185	-2.02636	0.0123831370220986	0.4709
62.3621	-47.833	-2.8239	-0.181890070265696	0.8921
66.8043	-47.3315	-2.9969	-0.159958483507838	0.8662
-26.6818	-4.00315	-41.1353	-0.0169721847888911	0.5412
-29.43	-4.11217	-39.404	-0.0140897298201147	0.5507
-32.1882	-4.32811	-37.7558	0.140270177574147	0.1397
-33.2877	-4.45271	-37.2391	-0.295841862296831	0.974
-36.5059	-4.8492	-35.6085	-0.0998191081012585	0.7245
-39.7181	-4.78628	-32.8382	0.164027271069792	0.1412
-43.0615	-4.72242	-31.5397	-0.15451214324712	0.8529
-45.6261	-4.10375	-28.9923	-0.0241925957703941	0.5674
-48.1284	-3.79543	-27.5119	0.420385963428711	0.0313
-51.7956	-3.91593	-25.7719	0.209395841668022	0.2386
-55.7274	-4.66214	-24.4639	-0.0379738170066252	0.5948
-58.5339	-5.26786	-23.623	-0.0661823985671897	0.6776
-24.3453	-11.0662	-38.0525	0.0646718732884011	0.3529
-27.3908	-11.9559	-37.1328	0.109358206224186	0.2922
-31.5027	-12.8701	-36.3303	-0.0437937091315048	0.6146
-35.6628	-13.774	-35.7071	-0.092703550899419	0.7037
-39.3756	-14.1418	-35.451	0.20627232963216	0.1703
-43.7951	-14.479	-34.4595	0.122433400986983	0.2679
-47.674	-14.7806	-33.3502	-0.198144848999526	0.9343
-51.6925	-15.1045	-32.224	0.0528999668968722	0.3619
-56.6195	-15.5403	-31.249	-0.20572117017293	0.8885
-60.8175	-15.7013	-29.9876	0.199115177853969	0.188
-64.5	-16.7555	-28.6275	0.306826346082284	0.0502
-17.9456	-31.0114	-11.6211	-0.0127329150834788	0.5369
-22.8581	-31.4816	-10.8243	0.0049493899484625	0.4902
-27.2928	-31.423	-10.7478	0.0468840299465751	0.3974
-30.8486	-31.213	-10.5288	-0.0186529091365012	0.5489
-38.3937	-30.8054	-9.82206	-0.0782727568431459	0.713
-42.5058	-30.8585	-9.47547	0.0320481057008908	0.4121
-46.7533	-31.0915	-9.40779	0.733003398775613	0.0032
-50.5045	-31.1844	-9.2477	-0.0622049004049209	0.6936
-54.8385	-31.1509	-8.68771	0.11207237432628	0.2661
-58.5143	-31.1627	-8.06141	-0.146560333155372	0.8502
-62.4999	-31.5132	-7.93215	-0.195944539303801	0.9633
-66.2687	-31.3471	-8.21941	0.0790578460089557	0.3254
-69.2326	-31.5797	-8.3297	0.27242514066284	0.0401
-29.737	-50.1056	-18.0385	-0.164384900368988	0.8828
-33.2557	-49.9506	-17.6112	-0.0892238425490205	0.7206
-37.3095	-49.516	-16.7791	0.239864738601972	0.1219
-41.534	-49.6185	-16.4112	-0.0394148501345504	0.6028
-45.591	-49.6778	-15.7184	-0.0401328161731355	0.6145
-49.9708	-50.0834	-15.2778	0.104308676013743	0.2815
-54.3449	-50.5593	-14.1456	-0.113966769028322	0.8088
-58.0211	-50.8188	-13.7291	0.118192157183334	0.2631
-62.0872	-51.1538	-13.4006	0.0913307165514983	0.3287
-14.0419	-61.4359	-7.50566	-0.111029250313765	0.7703
-18.0453	-61.3868	-7.14049	-0.0730309767525068	0.7188
-22.0866	-61.8449	-7.64473	-0.123764299633779	0.8278
-26.3832	-61.9237	-8.43483	0.144159687962734	0.1881
-29.9315	-61.8857	-8.93223	0.131614669482167	0.1899
-33.7422	-62.3175	-9.21292	-0.0530938936366084	0.6171
-37.4441	-62.2524	-9.50467	-0.194455421194401	0.8531
-41.069	-62.778	-10.0755	-0.207902255057512	0.8784
-44.9972	-62.9434	-9.86101	0.0399914242413897	0.3987
-49.145	-63.168	-10.3644	-0.0994336412078372	0.7439
-53.1551	-63.9736	-10.856	0.0207948690548214	0.4448
-57.2186	-64.3296	-11.2283	0.0597067968068603	0.3229
-6.67199	-70.8705	-3.01748	0.118371042792721	0.2165
-10.8159	-71.345	-3.86105	0.0590874220872564	0.3794
-15.1758	-71.4703	-3.97081	0.180475074084115	0.1608
-18.5681	-71.7159	-4.51557	0.17470709344051	0.1943
-22.9839	-71.6608	-4.28642	-0.141919328637064	0.7899
-26.4237	-72.0803	-4.5804	0.0257809266277877	0.4244
-30.2407	-72.5369	-4.39211	-0.104333146160055	0.8283
-33.7401	-72.3536	-5.054	-0.126800436207018	0.8178
-37.1394	-72.6949	-5.02304	-0.28761099854246	0.93
-41.0204	-72.8111	-4.84416	-0.107689696016029	0.7265
-45.114	-73.4045	-5.45812	0.170313770871142	0.1774
-49.1574	-73.6974	-5.38128	0.0734530275782186	0.3222
-6.15792	-81.2742	-8.63675	-0.0948015863234608	0.7442
-9.83701	-81.6423	-9.09721	0.0619984675813681	0.3873
-13.6395	-82.4076	-9.77221	0.137668209406886	0.2711
-17.5856	-83.3446	-9.57232	0.0134917333551423	0.462
-21.3673	-84.5562	-10.1978	0.10604906579614	0.2703
-25.036	-84.7259	-10.8673	-0.0749256855993419	0.6793
-28.0228	-85.2421	-11.511	-0.120853026267294	0.7648
-31.4207	-86.1645	-12.2166	-0.0467547702718598	0.6194
-35.14	-87.5407	-12.0954	0.0116808350713973	0.4684
-42.1181	-90.2393	-13.3988	0.0557580774341753	0.3411
-36.6615	-15.8307	-1.30981	0.19914505967425	0.1246
-40.3552	-14.7739	-0.259048	0.181356560440091	0.1464
-43.241	-14.1405	0.0131074	0.223511573825544	0.0799
-46.499	-13.3915	0.748744	1.80952569512388	0
-51.1352	-13.5305	0.92049	4.8158456444293	0
-56.0576	-13.9288	1.2169	0.0614863644333983	0.3863
-60.6891	-14.1211	1.70181	0.0608041482043562	0.3199
-64.0162	-14.454	1.38451	0.172872877716526	0.1922
-67.6101	-14.7058	1.55936	0.0778533086405764	0.3454
-69.8479	-14.9016	1.33052	0.267070635333977	0.0678
-6.01565	-49.3519	15.3398	0.134648020437076	0.2122
-9.32122	-51.0539	16.2549	-0.0280006266296657	0.5855
-12.564	-52.9235	17.797	0.283274614124985	0.0802
-15.8796	-54.8415	18.4391	-0.059716114756754	0.6514
-18.6778	-57.0806	20.0192	-0.0832284250768206	0.7064
-21.9144	-59.0663	21.0004	0.0895047258608237	0.3062
-24.7991	-60.909	22.9743	0.154019251708147	0.2115
-27.8123	-62.9404	24.0403	0.248176601845461	0.059
-31.7678	-64.6133	25.7767	0.0446214251053534	0.3922
-34.8736	-66.3827	26.7182	-0.140071222010332	0.8349
-37.9857	-68.2259	28.408	0.0380119248127679	0.3788
-41.0489	-69.8492	29.1934	-0.17081786216578	0.8545
-44.5252	-71.3024	30.661	-0.207636446079654	0.9052
-47.1111	-72.7593	31.2458	-0.13848686044954	0.8114
-49.7143	-74.623	32.3543	-0.099027079846349	0.7197
-1.13269	-63.188	28.9819	0.0257981984100106	0.4246
-5.01375	-62.8049	29.875	0.155648537974445	0.1026
-8.39313	-63.1934	30.7422	0.354201837493762	0.0092
-12.2522	-63.5139	32.7171	0.0368344089098567	0.4361
-15.2038	-63.3189	34.094	0.121483893933077	0.2464
-19.1893	-63.3356	35.3685	0.19570736894123	0.1226
-23.4214	-62.7329	36.917	0.34324867503645	0.0239
-28.0321	-62.034	38.6601	0.430900306749949	0.0065
-32.7677	-61.7256	39.8191	0.22946943711637	0.0763
-37.0105	-60.7117	40.9796	-0.149458635935378	0.8194
-40.8795	-60.3432	42.301	-0.0247541779044329	0.5584
-44.8747	-59.5793	43.2078	0.00709935713008969	0.4822
-48.423	-59.2293	43.4655	-0.0757085643091924	0.6583
-51.9441	-59.0755	43.9893	-0.266970709358259	0.965
-54.8472	-58.3827	43.9946	-0.304098674613462	0.9937
-57.3374	-58.0608	43.9882	-0.0823529076394118	0.7082
-60.0664	-57.6727	43.9454	-0.247005998005692	0.979
-0.507833	-68.5935	50.8905	0.29096198848604	0.0635
-3.26533	-67.7765	50.6031	0.349192907313658	0.0407
-6.45355	-67.3578	50.1443	0.0737820028911222	0.3288
-10.4514	-67.0551	49.6765	-0.0214107982534828	0.5605
-14.3405	-66.3119	49.4006	-0.0886643078058037	0.7009
-18.3178	-65.1036	49.1653	-0.0471049521243692	0.6204
-22.5106	-63.5008	49.109	-0.049646643865087	0.6199
-27.6597	-61.8912	49.8449	-0.0953442414672697	0.6896
-31.4671	-60.762	49.2989	0.0586630636629839	0.3937
-35.2761	-58.7404	48.9512	0.0652750997403397	0.3447
-39.0732	-57.2485	48.7223	-0.10425818411571	0.7185
-43.6573	-56.0887	48.8018	-0.155490481644309	0.7939
-47.2739	-55.1716	47.829	-0.0673646773176886	0.6264
-50.7412	-54.1503	46.6332	0.10490478825829	0.2731
-55.1514	-53.0422	45.1341	-0.0344369483060338	0.5779
-58.543	-51.8651	44.5403	-0.219892876975622	0.9721
-61.1139	-50.487	43.2622	-0.260065112895939	0.9749
-63.2401	-48.5862	42.0644	-0.200655704827066	0.9172
-5.07218	10.2464	35.4494	0.155097184832085	0.1923
-10.2606	12.9149	36.9374	-0.089854379925325	0.7027
-14.3492	16.2282	38.7687	-0.104822649772837	0.7319
-19.7063	18.9425	40.4466	-0.204808754962884	0.9067
-24.7152	22.1044	42.5899	-0.0733392095181642	0.6676
-29.8139	24.7872	43.2753	-0.0968444878065381	0.739
-34.4307	27.4083	43.4489	-0.296626328566306	0.9871
-39.2909	29.0744	43.4105	-0.376192432258747	0.9944
-2.91325	-40.3379	33.4547	0.227256816260131	0.1175
-5.6633	-40.237	35.7047	0.124280100023359	0.2458
-9.55896	-39.9003	39.0398	0.0639045046825766	0.325
-12.0245	-39.5886	42.3494	0.14732662264637	0.2202
-15.0772	-39.8329	44.4272	0.168428711971683	0.1989
-18.5086	-39.4897	47.4756	0.370853381002588	0.025
-22.6231	-38.9491	50.6599	-0.0182488305427768	0.5451
-26.9327	-38.1959	53.528	0.165368357831757	0.1858
-30.8927	-37.419	55.3243	-0.0287585469541244	0.5623
-34.6363	-37.3455	57.5591	0.0247080101301691	0.4164
-38.0566	-36.8179	59.4389	0.0454578735770568	0.3965
-40.5819	-36.1647	61.1642	-0.0080432999673733	0.5185
-43.6201	-35.4679	61.8881	-0.1144447822134	0.6652
-46.1813	-35.1706	63.0761	0.0562555285593953	0.4297
-2.71681	-36.8786	47.9308	-0.00834273595639545	0.5192
-5.04899	-37.0045	50.7029	-0.028110238983296	0.5645
-7.92137	-36.9491	53.999	0.134311824398906	0.2365
-10.2716	-36.5319	57.0404	0.0232858419222315	0.4512
-13.3144	-35.6304	60.519	0.0738396781784836	0.3156
-16.9066	-35.0383	63.8506	0.0450713961063531	0.4225
-20.6517	-34.2697	66.8483	0.146963705349441	0.2259
-24.0131	-34.0044	69.8254	0.374422218101676	0.006
-26.6839	-33.4101	71.6955	0.0430284176919455	0.4021
-29.2603	-32.3959	72.7791	0.24055350945665	0.1392
-31.6867	-32.001	73.3727	0.119803577097694	0.1974
-34.4584	-31.1744	74.1551	0.233859917281751	0.1018
-5.52969	8.52217	72.209	-0.0495919095189967	0.646
-9.02081	9.13027	70.7385	-0.146518784021586	0.8412
-12.7785	9.64398	69.5149	-0.131682884867431	0.7192
-17.1682	10.8228	67.9151	-0.253337800596737	0.9124
-20.915	11.5942	67.6821	-0.0686556930282918	0.6565
-25.4536	12.1181	66.5954	-0.325450559559871	0.9924
-28.7199	13.4032	66.1604	-0.248242691573133	0.9236
-32.2933	14.3783	65.2322	-0.0207576476624519	0.5584
-3.76792	11.5771	60.0443	0.624420720324968	0.001
-7.34935	11.4462	59.6253	0.47613047890705	0.0023
-12.6178	10.8503	59.8126	0.255309209689401	0.09
-17.514	10.6445	59.4238	0.0952023070971826	0.3244
-21.9499	9.76093	59.5953	0.229977982569316	0.1101
-25.9957	9.71453	59.073	-0.0142681910851629	0.5007
-30.0545	9.40161	59.2761	-0.160305671090298	0.7564
-33.666	9.54806	59.2606	0.330999833969444	0.0641
-37.5299	9.65545	59.8488	-0.106505943424045	0.744
-40.5501	9.07093	59.3251	-0.0754606798502253	0.6623
-6.40821	-2.21251	79.8474	-0.184337962337566	0.9128
-10.0928	-2.11041	78.8555	0.0433352326414587	0.3958
-13.1696	-2.02132	77.6234	0.0392087728534198	0.4171
-16.9466	-1.56376	76.6059	-0.194530122961955	0.8859
-20.5551	-1.07555	75.1618	-0.102164893093295	0.7485
-24.5654	-0.725825	72.4866	0.219707759454908	0.1646
-27.9289	-0.481413	70.9399	0.381194980811961	0.064
-31.3394	-0.0668843	68.7608	0.17750683675152	0.2407
-35.0684	0.390305	67.9772	0.120745423628793	0.2316
-3.78443	1.41291	56.1982	0.230529690623996	0.275
-7.13537	1.30958	56.124	0.172437519784388	0.2263
-11.3049	0.750747	55.7839	0.122665367904474	0.2818
-15.2223	0.7046	55.4509	0.274733352522668	0.0468
-19.3474	0.35758	54.8237	-0.0116383087538582	0.528
-24.3979	0.717912	54.0918	0.0387601597986287	0.4026
-28.8439	0.969635	53.6926	-0.0310988422084805	0.5794
-33.3908	0.91001	53.4229	0.609366091312882	0.0183
-36.8188	1.19036	53.3845	0.40486230017819	0.0302
-39.991	0.621694	53.3459	0.341543279861557	0.1107
-43.9457	-0.0165126	53.2867	0.437633135854396	0.0132
-47.5673	-1.13946	53.7481	0.329589962626517	0.0746
-51.0184	-1.20807	53.5826	0.619384413075699	0.0066
-7.18629	3.73886	37.7363	-0.0410787598453469	0.6
-10.9628	3.72336	37.6142	0.101285422078316	0.2586
-14.7994	3.6841	38.4883	0.240812432649282	0.1033
-19.4641	3.77648	38.6692	-0.118670914440548	0.7987
-23.9001	3.42573	38.6558	0.0184629244717709	0.4607
-28.4669	3.61959	38.7706	0.0450193799229017	0.4238
-33.3714	3.69744	39.7383	0.370572002955002	0.1208
-36.7996	3.03744	39.7037	0.498214454091552	0.0397
-40.3201	2.53422	39.5063	0.516012190601995	0.0375
-44.5175	1.49669	39.0615	-0.0734707538447357	0.6436
-48.2327	1.08874	38.5846	1.52996410181467	0.0001
-51.7178	0.809945	38.9263	0.166395806107071	0.1685
-55.6165	0.264065	38.4268	0.943117680163607	0.0007
-59.1191	0.286615	38.408	2.35458026044284	0
-62.3139	0.317477	39.1396	2.36044700314741	0
-6.49697	-11.9342	77.6639	0.0335462219494702	0.4159
-9.22289	-12.4907	77.5904	-0.0322854870805008	0.5699
-12.5516	-13.0448	77.4793	-0.10890653221748	0.7517
-16.4259	-13.1729	76.8017	-0.135036199376547	0.8016
-19.5557	-14.0688	76.4714	0.0422743241928016	0.4012
-23.6254	-14.7311	76.9917	-0.0501063073931494	0.6038
-27.1989	-15.1944	77.2023	-0.090664579927121	0.7461
-3.17303	-7.25961	58.7798	0.0894398902462428	0.3002
-6.46521	-7.45332	58.7364	-0.0659748515935483	0.7001
-10.3011	-7.15725	58.8066	-0.047983653077551	0.5888
-13.9686	-7.28361	59.5383	0.0384247137069103	0.422
-18.9195	-7.28799	58.8855	0.117955078296594	0.2298
-23.1835	-7.15792	58.9695	0.0701236483959529	0.3367
-27.0041	-6.19589	58.224	0.0898313083766387	0.3159
-31.1376	-5.58075	58.1263	0.121694382597676	0.2341
-34.6005	-5.3008	57.7646	0.0833391716160792	0.3098
-38.6272	-5.47691	58.2033	0.491871572688878	0.0251
-42.1199	-5.48658	58.0185	0.158679874604088	0.2488
-45.707	-6.3541	58.0114	-0.142318234597824	0.7975
-48.6498	-6.95845	57.046	-0.0713871668547267	0.6942
-9.89935	-9.86238	43.0028	0.0223684834061642	0.4481
-13.5569	-9.91468	41.8176	0.0711073871709638	0.3415
-17.3744	-9.46035	41.9899	-0.199416725935428	0.8691
-20.8134	-9.36824	42.4094	-0.149751165703898	0.8562
-24.7214	-9.05153	42.8144	0.161866875766991	0.1325
-29.3377	-8.53469	43.1017	-0.0030976698635623	0.5105
-33.3317	-8.27217	43.3848	-0.0889220173674106	0.6267
-37.713	-7.84622	43.6265	-0.171988044881951	0.7976
-41.5044	-8.22466	43.3636	0.535962881937491	0.0338
-45.8732	-8.69153	43.0166	0.67797829510085	0.0512
-49.5196	-8.69388	42.7692	-0.0249409025215956	0.5138
-53.3454	-9.18427	42.3433	-0.125961980780973	0.7893
-56.6563	-10.0029	41.7301	0.16277386497769	0.312
-60.0491	-10.6256	40.9295	0.160826290666798	0.2699
-62.8978	-10.248	41.3185	0.0701170000808642	0.4099
-6.60347	-19.7467	81.1253	0.208280486183229	0.1296
-10.1706	-19.6249	79.9879	0.0241429124768842	0.4478
-13.5755	-19.8613	78.6297	0.32798842462542	0.0606
-17.1654	-19.5606	77.4558	0.00845651455091478	0.4764
-21.3048	-19.925	76.7555	-0.166280605595734	0.7838
-24.6971	-19.5062	76.4421	-0.0291246042921499	0.5551
-28.8836	-19.5893	76.1764	0.0771128736635338	0.3068
-32.35	-19.72	75.4765	-0.115973606303182	0.7597
-2.56885	-18.1981	65.4258	-0.0104736542976418	0.5266
-5.28924	-19.1924	65.1805	-0.269241210127236	0.9712
-9.2439	-19.5651	65.6042	-0.0835517896962179	0.6239
-13.1613	-19.5002	65.0238	0.319355308043005	0.0637
-17.4744	-19.2399	65.295	-0.358604749205842	0.9892
-22.2347	-19.1187	64.6549	-0.277013145192727	0.9711
-25.9915	-18.9598	64.0914	-0.0993352339798794	0.7264
-29.9786	-20.0353	64.2677	-0.102655890833349	0.7238
-34.5179	-21.3278	63.569	-0.0717899301742351	0.6496
-38.2478	-22.1782	63.602	0.0876418059383905	0.2867
-41.4953	-21.8207	62.8708	0.0770582356843026	0.3394
-44.6348	-22.0266	62.2328	-0.181558190329507	0.8624
-48.9423	-22.8792	62.2811	-0.00145849963772227	0.5015
-52.1489	-23.8744	60.9615	0.288130050928317	0.0472
-4.34606	-16.4408	48.4971	-0.134521713519237	0.7818
-7.50611	-16.6171	48.1161	0.118130732779952	0.2887
-10.8745	-16.4921	48.112	0.105282064548224	0.3256
-15.291	-16.3916	48.4063	0.03823577128898	0.4181
-19.2495	-16.0557	48.5836	0.427445080461703	0.0068
-22.9629	-15.6939	47.9076	0.299922659837793	0.0223
-27.063	-15.8278	48.0138	0.159286090632899	0.205
-30.7381	-16.0014	47.897	0.140719206211787	0.1867
-34.464	-16.3108	47.6665	0.0454383152928655	0.3822
-39.0651	-17.2743	47.1588	0.200249076221481	0.1253
-43.0438	-17.7062	46.9981	-0.202001901111011	0.8837
-47.2616	-18.0229	46.9038	-0.188888650421522	0.8327
-50.7039	-17.8971	46.5163	-0.344748183599513	0.9904
-54.0974	-18.259	45.6928	-0.107489080468412	0.7112
-57.4479	-18.707	44.936	0.0952445007229337	0.3053
-60.7518	-19.415	44.3364	0.0405187024539198	0.4203
-44.2688	9.80375	-6.72971	-0.0892270892793965	0.6858
-43.3963	6.94051	-4.46791	0.287706377725381	0.0745
-42.7868	3.95759	-1.71375	0.210106505639255	0.1474
-42.7216	1.17578	1.09059	0.430922291878178	0.0179
-41.9639	-1.20008	3.93781	0.0135720804919117	0.4565
-41.1182	-3.82197	6.75127	0.152912168960884	0.2623
-40.3579	-5.77301	9.76063	0.139856725473837	0.2431
-39.8477	-8.72717	12.6847	0.168341448064015	0.1716
-39.801	-10.5601	15.8749	-0.0519250562304353	0.6399
-39.3447	-12.9034	19.3012	-0.121992362323923	0.7146
-38.7578	-15.0014	22.8618	-0.21632905804046	0.8585
-37.9907	-17.1197	25.9548	0.0190613942877811	0.4576
-37.6503	-18.6808	28.4934	1.74597715603781	0
-36.8225	-20.8141	31.7783	2.76962097064871	0
-35.9416	-22.4643	34.569	0.524437226722776	0.0035
-35.1748	-24.6374	39.3275	0.0583571962170746	0.3975
-35.0024	-26.519	42.8662	0.176569678581565	0.2088
-34.1928	-27.9274	46.0065	0.227034981283998	0.1875
-18.4486	1.33375	-28.0606	1.16850576736768	0.1254
-21.6252	1.69885	-28.3324	0.722838288713913	0.1891
-24.8152	2.56563	-28.5939	0.320436926719055	0.1109
-28.0783	2.9033	-28.9312	-0.00592351541783565	0.5156
-42.8957	5.43411	-30.7463	0.125334923324628	0.2573
-47.2759	5.47339	-30.5034	-0.058601078939466	0.6453
-52.2619	5.14621	-29.7603	-0.112410974690371	0.7434
-56.7228	4.32564	-29.6445	-0.156971249507388	0.8327
-19.0465	-9.97251	-21.3872	0.782140264591614	0.1353
-22.8327	-8.64273	-22.1104	0.523310029327763	0.1297
-25.754	-7.64425	-22.2641	0.297454572115333	0.2674
-31.8625	-4.88242	-23.8323	0.225306806375341	0.3303
-35.0426	-2.85788	-24.9266	0.14410482285646	0.2292
-39.0628	0.172589	-25.5669	-0.138825003521013	0.8244
-43.4424	1.44296	-25.5415	0.204882911219648	0.0805
-48.0792	2.0995	-26.2556	0.301321739860535	0.039
-51.987	2.9514	-25.8296	0.0173490094645297	0.4419
-55.9925	3.25955	-26.3598	-0.198777252446249	0.9257
-28.1294	24.6869	-38.8622	2.63618754801033	0.1977
-31.3174	24.2635	-36.462	2.63618754801033	0.1932
-31.1578	14.4882	-13.4837	0.195976177890973	0.1505
-35.6344	13.6135	-13.8896	0.304719844432324	0.0603
-40.0081	13.4983	-15.0619	0.230960824073611	0.0974
-46.1123	12.6824	-14.3936	-0.0323388341553418	0.5868
-49.9641	12.4559	-14.2491	0.11792077200401	0.224
-53.3641	11.7089	-15.5932	-0.0255792485229795	0.5674
-3.18067	24.3221	-25.7746	0.405099061723256	0.1446
-6.52962	25.4963	-24.2283	0.121744066981597	0.2951
-9.80677	26.1729	-22.9697	-0.0649877246008277	0.6236
-14.2936	27.3699	-22.3507	-0.0819725988072698	0.6753
-18.5655	28.0146	-21.2331	-0.0597749579459114	0.6882
-21.363	28.6054	-20.9887	0.0637362439989253	0.3701
-24.1614	29.6732	-19.5762	0.246540386672064	0.2154
-27.0656	30.6586	-19.1913	-0.240161593575759	0.9093
-29.8004	31.8536	-19.0082	-0.141321286129522	0.7895
-33.7441	33.3829	-18.8446	-0.191206977936183	0.9649
-37.9673	33.6927	-17.6869	0.0157300127778723	0.4633
-41.3556	33.7978	-16.9926	-0.0120339787773458	0.5173
-45.5596	34.4598	-16.1313	-0.00593026529104923	0.5111
-50.4838	35.051	-14.2556	0.147642514312344	0.3887
-4.10685	37.6875	-23.7823	-0.0965717866863248	0.7207
-7.33348	38.0912	-22.4074	-0.108038628524577	0.7346
-11.8172	38.2635	-21.5803	-0.230483296675009	0.9237
-15.6545	38.862	-21.374	-0.135980171341875	0.7871
-19.0067	39.0617	-21.2704	-0.0504603482547833	0.6285
-21.9409	39.6684	-20.8476	-0.0788581921763518	0.6869
-25.0933	40.0731	-19.5596	-0.177466639391273	0.8712
-29.2115	40.7958	-18.8189	-0.0531068919595953	0.6658
-33.3577	41.0417	-18.4648	0.219739251230988	0.1145
-36.9139	41.6907	-18.213	0.0925135693585091	0.3252
-40.8605	42.211	-17.7567	0.12097936376103	0.2793
-45.3318	42.9885	-16.7698	-0.062968384641909	0.6614
-49.4674	42.9472	-15.7492	-0.106596474887325	0.7885
-1.77193	40.0007	1.44621	0.246397219768629	0.0662
-5.44383	40.316	1.23034	0.276516503292047	0.0714
-9.35408	40.333	1.81786	0.0821194436568966	0.3259
-13.2103	39.8607	1.92041	0.124872834864263	0.2383
-16.6834	39.4958	2.90057	0.28913313438881	0.0441
-20.1947	40.073	3.14226	-0.10279297516457	0.8137
-23.7817	40.1122	3.93246	-0.167473217352588	0.9056
-27.5502	40.2656	3.82899	-0.0203345108120696	0.5466
-31.3018	40.2908	3.61821	-0.0223003349381528	0.5579
-35.0564	40.0863	4.06461	0.394571444794024	0.0261
-39.4516	40.5436	4.01479	0.135578887231773	0.2
-44.1277	40.5447	4.60074	0.129745071796809	0.228
-48.2513	40.3617	4.45926	0.147822370273917	0.1501
-51.759	39.7996	4.98522	0.0187392042276895	0.453
2.75473	18.7843	67.2126	-0.0954379894433611	0.7189
-0.124266	19.0562	67.2	0.0115051366968943	0.4826
-2.61366	19.6085	67.6434	0.195819297802016	0.0409
-5.69736	20.104	67.7541	0.0411011775869308	0.3748
-8.92404	20.8327	68.2193	0.0285177987236138	0.4292
-13.1481	21.5542	68.6009	0.040091105240746	0.413
-16.6591	21.5886	68.1856	0.216273579564508	0.1933
-20.1898	21.9926	67.6839	0.113202764852911	0.2951
-23.4708	22.1087	67.319	0.154449104792868	0.3804
-1.51831	53.4006	20.2644	0.0466445686023456	0.394
-4.29017	53.2193	21.2121	0.0634753466665725	0.357
-8.17045	53.7701	22.0179	0.138503882554787	0.2213
-12.2328	53.8007	23.2018	-0.151310870525043	0.8606
-16.4716	53.6278	24.5706	0.137510141802586	0.2145
-20.6967	53.816	25.0733	0.0523851011478635	0.3853
-24.2109	54.5485	25.9088	0.313322235727576	0.0347
-27.1042	54.1746	26.4284	-0.122239528532034	0.8066
-30.9346	53.471	26.9786	-0.081061342115921	0.7058
-35.0486	53.2681	27.1975	-0.189957345090282	0.8812
-38.601	52.2349	27.0421	-0.068356939199438	0.7039
-2.73745	38.3209	53.6546	-0.268465313778474	0.9796
-5.99086	39.2831	52.7807	-0.117074416586314	0.8026
-10.3504	40.0881	52.6782	-0.316577907412712	0.9898
-14.3179	41.2428	52.3992	-0.1163830189334	0.8113
-17.7855	41.8348	51.9519	0.011390156926008	0.4763
-20.9822	42.1505	51.1659	-0.226820756790541	0.9285
-24.033	43.1292	49.7761	-0.140492930564486	0.7855
-6.20573	50.9195	-25.5466	0.112621561653898	0.2961
-9.6597	50.869	-23.6649	0.109159703363718	0.267
-13.435	50.244	-22.181	-0.0403120663664573	0.5842
-16.4541	49.6477	-21.1465	0.0598591158369346	0.3448
-19.7157	49.2736	-20.3028	0.267230952982931	0.1142
-22.5403	49.6499	-18.8506	-0.115189006780684	0.7619
-26.3737	49.8154	-16.5807	0.0160783134539082	0.4637
-30.5042	50.0129	-14.9117	0.22229685782579	0.1466
-33.9304	50.0572	-13.4302	0.015115104259553	0.467
-37.9014	50.114	-12.4228	-0.200281659130057	0.8838
-41.3683	50.45	-11.1262	0.0144604103641903	0.4708
-45.422	49.7468	-9.18937	0.203009447285896	0.169
-3.79676	68.2753	4.37207	-0.0352260266011075	0.5885
-7.02136	67.8354	4.94832	0.00546895533552672	0.4834
-11.1659	66.9608	5.43633	0.0613823676033005	0.3379
-14.6222	66.1715	6.17337	-0.151006381513044	0.797
-18.1437	65.3527	7.30106	0.00377767548128993	0.4886
-22.2774	65.0904	8.98357	-0.0441440057517212	0.5968
-26.2428	63.9981	10.6027	-0.13708408811366	0.7628
-29.1679	63.4273	11.2839	0.183572727866774	0.1833
-32.4967	62.4613	12.0015	0.263388145827132	0.1117
-35.944	61.4928	12.8415	0.051312899966405	0.3629
-39.5557	59.892	13.9903	0.146640750289735	0.1556
-42.3036	58.0144	14.2897	-0.0814992832061922	0.6979
-15.206	-7.20006	-19.9247	0.0194888557537904	0.4654
-19.2151	-7.77335	-20.2377	-0.0585441149120672	0.6179
-22.7426	-7.65509	-19.9894	-0.0107506513002356	0.5196
-26.5508	-8.01109	-19.7264	0.031394104602116	0.4297
-30.2879	-8.33689	-20.3454	0.148061714854904	0.2477
-37.472	-8.32909	-19.9724	0.156922729236135	0.2117
-41.215	-8.37358	-20.2082	0.137417250074687	0.1879
-44.1768	-8.07417	-19.4531	0.104560621561444	0.2773
-47.516	-7.02992	-18.3239	-0.0374270528281218	0.5842
-51.1285	-6.5408	-17.9944	-0.237816500381741	0.9452
-54.602	-6.39964	-17.6027	-0.222419235572935	0.9835
-59.1243	-6.10404	-17.5562	-0.211306146387686	0.9221
-63.5193	-6.88682	-18.1279	-0.0073385861738221	0.5182
-21.0664	-15.242	-16.6293	-0.368291458736919	0.9074
-24.803	-15.2315	-16.7388	-0.31243338812538	0.9542
-28.7732	-15.5257	-16.5331	-0.241939228965455	0.936
-32.6642	-15.7012	-16.8818	-0.185289702668506	0.9183
-35.9563	-15.3928	-16.6271	-0.152602621079492	0.8082
-39.5858	-15.5706	-16.5021	-0.270573420796131	0.9072
-42.5036	-15.1307	-16.2734	0.0311102687488007	0.4177
-45.6791	-15.0479	-15.7775	0.328910726096002	0.0736
-49.1143	-15.0364	-15.542	0.2214097234461	0.0994
-52.8976	-14.7859	-15.9906	0.22856904344162	0.128
-57.2307	-14.0347	-15.2434	-0.0200418231811985	0.5504
-62.0528	-14.361	-13.7651	0.0192688058933073	0.4534
-21.999	-25.8934	-15.848	0.0118202663139442	0.4952
-25.465	-25.9826	-15.6306	0.038001212611841	0.4517
-29.0332	-25.1981	-14.914	0.124489305019867	0.3239
-33.2414	-24.776	-14.0875	-0.00121251748855689	0.5052
-37.1228	-24.5947	-13.8918	0.0731369717155745	0.3332
-40.3267	-23.869	-13.6924	0.393545579857808	0.0425
-43.6611	-23.2766	-12.3495	-0.0755026952375566	0.6675
-46.4994	-22.6301	-11.9023	-0.064684998733657	0.6411
-50.0609	-22.0148	-11.5479	-0.203027839179268	0.847
-53.7875	-21.2175	-11.4223	-0.0437175669335912	0.6156
-58.5183	-20.8863	-10.6292	-0.249660825623239	0.9855
-62.5548	-20.0024	-9.93055	-0.12862060213096	0.8023
-30.3062	21.8194	-38.1963	0.214129615634045	0.1715
-32.9873	21.2138	-36.4127	0.0749732529181772	0.3523
-36.287	19.9262	-33.7241	-0.213513317521203	0.8656
-38.8898	19.2648	-30.9426	-0.310011565976889	0.9923
-41.3673	18.7625	-27.4787	-0.151605324944569	0.8031
-44.2104	18.7659	-24.7051	-0.195275423267769	0.8992
-47.6687	17.7957	-22.9265	-0.180481471905712	0.8481
-50.9583	17.2966	-20.6514	0.0786895572709951	0.325
-53.1091	17.2166	-18.3007	-0.0249953922869222	0.5552
-55.6027	15.8011	-15.754	0.187499856001949	0.2046
-26.2694	7.12282	-42.4146	0.196299650730934	0.1799
-29.373	6.39358	-41.3792	0.154980546931561	0.1458
-32.4376	6.02787	-40.2612	-0.271567020276025	0.9644
-36.1083	5.76777	-38.5616	-0.192007318287826	0.8882
-39.5328	5.95095	-37.5224	-0.0353913292018483	0.5969
-43.1695	6.3514	-35.5916	0.0445425632206853	0.3789
-47.2807	6.11884	-33.0167	0.00508040549701105	0.489
-50.9329	5.93863	-31.5506	-0.349152211426706	0.997
-54.9768	5.6285	-30.024	-0.109892395346029	0.7712
-58.8345	4.51945	-27.7614	-0.179137138314256	0.7753
-61.4401	4.13968	-26.6094	-0.251413784494363	0.8258
-48.6903	-3.95952	-3.71103	-0.0865538316762214	0.7475
-52.2605	-2.87292	-2.47046	0.224092021524177	0.1795
-55.0949	-1.96261	-2.25257	0.552469968740076	0.0123
-58.9807	-1.77256	-2.29223	0.0501936771623557	0.3871
-62.6049	-2.62748	-3.2907	0.0112762630970005	0.4695
-38.2206	-17.1071	9.18403	16.7440777239776	0
-42.0792	-17.1026	9.08841	4.63294364232296	0
-45.8549	-16.498	9.92581	4.59578435939838	0
-49.442	-16.2186	9.96089	5.99861770256069	0
-53.7027	-16.2335	9.50207	3.1297588166284	0
-57.5501	-17.0304	8.75864	0.90280098925846	0
-62.0005	-17.6434	7.67821	-0.0234629394945828	0.5574
-65.6392	-17.9423	7.79056	-0.119589454534901	0.7287
-68.4663	-18.4376	7.80552	0.365550693938206	0.1521
-40.9502	-37.3296	11.5228	0.103771335262849	0.2716
-44.2705	-36.9094	12.0317	17.0939260765213	0
-48.7192	-37.4693	12.1739	7.19525342153877	0
-53.4667	-37.4869	12.2917	2.00552967907477	0
-57.4946	-37.8541	12.644	0.102612688402069	0.322
-62.0416	-37.9276	13.2335	0.382188716729977	0.0319
-66.2292	-38.0952	12.964	0.261881477378443	0.0414
-42.8988	-25.8037	22.0659	0.577218898296202	0.0023
-46.7412	-25.8591	23.2388	0.15209859527933	0.2176
-51.8428	-26.0244	25.2917	-0.0253117119913185	0.5747
-56.4061	-26.0608	27.3486	0.0697516330282557	0.3245
-59.5115	-26.2251	28.8103	0.128189876375239	0.217
-62.6554	-26.5964	30.012	0.262607754398503	0.1512
-65.6428	-27.6053	31.45	0.165780146019332	0.1652
-68.3885	-28.9224	32.5659	0.0538448499535071	0.3593
-6.15826	-44.1896	29.2585	0.0750848642148016	0.3164
-10.4534	-43.8138	29.218	-0.104606269723811	0.7551
-13.9617	-42.7148	29.4702	0.0901022299862635	0.3237
-17.5652	-42.3503	29.5759	-0.123699450842533	0.7977
-20.939	-42.2189	29.9924	0.244657324144951	0.1215
-23.9341	-42.1158	29.7234	0.363175654587657	0.0141
-27.5691	-42.0692	30.6617	0.126741466514088	0.2367
-30.9768	-41.8755	31.4657	0.295989168602997	0.0927
-35.0914	-41.5844	32.3005	0.273138992048613	0.0695
-38.8918	-41.2322	33.0715	0.569386871180581	0.001
-43.3864	-40.9965	34.1809	0.508012744339262	0.0175
-47.5128	-40.9491	35.3674	0.113597028829419	0.2632
-52.3296	-41.3046	36.4549	0.157602503464843	0.2034
-56.3202	-41.0598	36.7161	0.0975754364148549	0.2925
-59.3808	-41.2337	36.0493	0.153936582085189	0.2139
-62.5888	-40.6796	36.0326	0.193109222086074	0.1793
-65.1308	-40.1953	36.0261	0.128923490798954	0.3142
-36.1996	0.78419	12.6519	-0.288991217200478	0.977
-39.1171	1.59553	13.8507	-0.348065300344464	0.9913
-42.863	2.18109	16.2643	-0.113127460706428	0.7033
-46.4219	2.57788	19.1323	0.047893718776171	0.4149
-49.9603	3.23615	22.0898	-0.0527357410356428	0.583
-53.7202	4.03646	24.9765	0.182466390313473	0.2484
-56.9662	5.15849	27.6081	0.0198362449548479	0.4549
-59.4886	5.72923	29.8597	-0.032870956263003	0.5933
-61.7252	5.88222	31.8555	-0.130061461604831	0.848
-3.06194	7.11751	52.4628	0.223053054442978	0.1215
-6.34445	6.65034	52.1619	0.403334812503715	0.0457
-10.5864	6.15284	51.8481	0.278360650547787	0.0593
-14.6054	6.02484	52.6555	0.108852539047048	0.2361
-18.258	5.80141	53.1282	-0.0957454769027739	0.7656
-22.2035	5.17634	52.8853	-0.117892730933717	0.7525
-26.0104	3.85491	54.6944	0.00468282363118622	0.492
-29.3385	3.46938	55.024	0.0822176474778338	0.3459
-33.8907	3.7221	55.2166	0.277018800852576	0.0831
-38.3603	4.19977	53.7767	0.0876710865945203	0.3021
-42.8097	4.86915	53.4173	-0.0709588430641138	0.6689
-46.9855	4.87757	52.3301	-0.15723214621798	0.9095
-50.1873	3.9433	51.97	0.158933008509206	0.2291
-53.5095	3.33559	50.5527	0.27008716684184	0.087
-56.0856	2.21316	49.785	0.570409144939152	0.0097
-1.87585	0.573545	68.1643	0.00650824371452785	0.4801
-9.53353	0.249733	68.9647	0.220001539896132	0.0974
-13.0755	0.402975	69.0758	0.410887580683238	0.0259
-17.3767	0.0264188	68.3313	0.106332598448594	0.2927
-21.689	0.38171	67.7253	-0.162869650620051	0.8372
-25.7026	0.284025	67.3765	0.163113929531936	0.2568
-28.3213	-0.639737	67.7232	0.400186621294886	0.0258
-31.9688	-0.813495	67.4633	0.388961209526851	0.0125
-35.4096	-0.826719	66.1433	0.139799956384386	0.1782
-39.4689	-0.801081	63.6624	-0.12907937646548	0.8144
-43.5218	-0.380949	61.7734	0.521392228533	0.0077
-47.0323	-0.304508	61.2483	0.0844452491063894	0.2931
-2.03078	18.891	61.5028	0.101265699536168	0.2509
-5.41414	18.6191	62.0641	0.12817008303579	0.23
-9.05405	18.8159	62.5696	-0.0886934914586021	0.6717
-13.4104	18.1646	61.8842	-0.0916806625865643	0.6787
-18.1808	18.245	61.5161	0.22387884109573	0.1294
-22.6802	17.9768	61.2183	0.286161494200418	0.0555
-26.7604	17.7411	61.3889	0.13081924658275	0.2
-29.4219	17.4066	62.0044	0.157391263127934	0.2194
-36.0254	16.892	60.4132	0.0510187961958244	0.3687
-39.8896	16.1088	59.4477	-0.10609278262247	0.7747
-44.1127	15.4714	58.9181	-0.188401664647669	0.8941
-1.41065	33.5678	21.2517	-0.0691791129121667	0.6881
-4.33032	33.4879	23.4117	-0.0843710057476061	0.73
-8.01027	33.6212	25.8777	-0.213429870624568	0.934
-11.4043	33.9872	28.6096	0.186949372177299	0.1355
-15.0385	34.6726	31.5583	-0.064200358026686	0.6642
-18.8865	34.9806	34.2761	0.113790271870123	0.3041
-22.0303	34.7444	37.696	0.0428980322359453	0.414
-25.496	34.8766	39.4154	-0.16187631113053	0.8171
-28.5984	34.818	41.4579	-0.253707113301671	0.9653
-32.0202	34.5804	43.4955	-0.23550352798895	0.8986
-35.7772	34.2157	43.7418	-0.251380038088433	0.9336
-39.4014	33.4559	43.7203	-0.16110562684451	0.8381
-1.84469	42.6185	18.0499	-0.0244950745861364	0.563
-4.47854	41.9914	18.2738	-0.125678117454517	0.8043
-8.10335	42.2198	19.5467	0.0399762130598877	0.415
-12.062	42.3776	20.4645	0.0284060937484594	0.4458
-15.8589	43.4342	21.6635	-0.166735396002888	0.849
-20.9172	43.8719	23.8513	0.19147379378618	0.1187
-25.0658	43.8018	24.801	0.0322385070309983	0.4105
-28.3758	44.4748	25.4931	-0.323667357638731	0.9992
-31.9929	44.4744	26.7614	0.181565008871846	0.1712
-35.7159	44.5538	26.3535	0.255592372109592	0.1041
-39.8789	43.7986	25.3598	0.254149904401281	0.1456
-43.6242	43.2576	25.5975	0.136712741070008	0.1929
-36.2593	14.9652	3.59503	0.17487761862554	0.2311
-39.5515	15.2994	5.35152	-0.016531276983867	0.5349
-44.0468	15.1562	7.13808	0.110279116543411	0.2775
-47.7686	15.3123	9.02516	0.0450594014226886	0.3912
-51.4168	14.5424	11.0015	-0.00978320612004624	0.5104
-55.1651	13.86	13.1375	-0.0999491337412911	0.6682
-58.5833	12.9713	15.1193	-0.15663431358015	0.7582
-61.2251	12.8621	17.512	-0.129811950066104	0.7374
-4.58797	42.573	-22.4534	0.00122749743928474	0.4935
-8.65128	42.2829	-20.3091	-0.0491000378830879	0.6104
-12.077	41.5467	-19.1657	-0.24068771778019	0.9696
-15.0588	41.2568	-18.1301	0.0516222851345547	0.3854
-18.9091	41.1194	-16.6832	-0.104338683398168	0.7353
-22.9609	41.186	-16.1068	-0.0313378164093233	0.5824
-25.935	40.94	-14.8354	-0.00121946113148075	0.5025
-28.9481	40.9363	-13.7841	0.162510309191761	0.0958
-32.5925	40.7617	-12.8261	0.0703786335062593	0.328
-36.5047	40.5868	-11.3209	-0.0178395778588981	0.5537
-40.2174	40.7393	-10.2829	0.253354905748314	0.0901
-43.7653	40.3466	-9.3517	0.137938469875996	0.1822
-47.2836	40.4976	-8.16124	-0.193419214571303	0.8897
-50.7619	40.3504	-6.87757	-0.145955416216689	0.7914
-2.27999	34.6169	15.7137	-0.00755815358669887	0.5202
-5.73379	34.1245	15.4296	-0.0493181698801496	0.6257
-10.1055	33.3261	14.9967	0.22558030164838	0.1043
-13.5911	33.1348	15.6639	-0.0512748074663424	0.622
-17.2554	33.3253	16.0939	-0.215635724536189	0.9139
-20.6122	33.7998	16.6182	-0.0158544082884853	0.5387
-24.773	34.268	17.0578	0.325746459780579	0.0431
-28.8567	34.9352	16.9369	0.103416478544271	0.2733
-33.8562	34.8256	16.249	0.195516214172469	0.1129
-38.271	34.2678	15.0973	-0.247210051682321	0.9564
-41.7568	33.9082	15.0097	-0.194842716732544	0.9305
-45.6386	33.7365	14.4576	0.156270139447141	0.1746
-48.8529	33.4831	14.1268	-0.179620486201892	0.9209
-52.3224	32.9995	13.9934	-0.0906328674587574	0.7271
-55.037	32.5229	13.5789	0.364219950646965	0.0134
15.9134	-2.38254	-22.2101	-0.322932471876449	0.7338
19.7844	-2.25752	-21.9939	-0.148962137640058	0.726
23.6616	-1.52388	-22.7934	-0.0619064471949513	0.5982
28.2236	-0.650574	-23.6464	0.147842409423283	0.2495
32.1085	-0.274352	-24.3981	0.272884542081983	0.1693
36.032	0.683876	-24.7949	0.0746004683024886	0.3145
39.7449	1.59608	-24.0872	0.203333531946435	0.1109
43.2086	1.55728	-24.7506	0.216808351361026	0.1097
47.2105	1.09419	-25.8435	0.158571107693876	0.2654
51.5423	2.15031	-26.0573	-0.0196780608918106	0.5535
55.3853	2.89033	-25.5724	-0.0233278422970848	0.5413
58.8772	2.30975	-26.4136	-0.0730784882043563	0.6578
62.211	1.94741	-26.979	-0.0536913648686212	0.5933
-13.508	-1.07813	-23.9294	-0.402625955877992	0.6309
-17.2447	-0.191731	-23.5651	-0.150289759573977	0.591
-20.6301	0.404423	-23.3861	-0.306893737087598	0.9716
-24.3075	0.778632	-23.4739	-0.210435126597718	0.8896
-28.1171	1.05366	-23.6482	-0.344018314654532	0.7779
-31.9801	1.34178	-23.8416	-0.407490633376196	0.7817
-36.4521	1.89886	-23.905	-0.242284528157173	0.8248
-40.2407	2.13308	-23.9123	-0.0291641831746584	0.5292
-43.8729	2.47491	-24.2586	0.130124558744823	0.2423
-47.7464	1.7824	-25.6262	-0.0247718334757635	0.548
-52.6383	1.77568	-26.4467	0.361469855757532	0.0143
-56.4499	1.51704	-26.5088	-0.00564105256256009	0.5142
-59.7221	1.37181	-26.3557	-0.0138422736488919	0.5189
22.0434	-16.5035	-18.6508	0.543244833029015	0.016
25.94	-17.0934	-18.879	0.264370644356768	0.103
30.4458	-17.0104	-18.7897	6.7804652275732	0
34.4278	-17.3359	-18.6553	2.57602100338065	0
38.4006	-17.7045	-18.5348	-0.275128482457743	0.9375
41.5337	-18.3666	-18.7123	0.259516906119603	0.1021
45.1785	-18.1987	-18.306	0.46659248355263	0.0179
48.7332	-18.4802	-17.9262	-0.164905081255016	0.8347
52.4751	-18.6675	-17.4513	-0.135931760526809	0.7672
56.64	-18.1561	-17.2013	0.473931707056361	0.0516
60.9286	-18.7204	-17.6764	-0.0256879705232784	0.555
65.1604	-19.8426	-18.1568	-0.162176542405867	0.8129
-19.7078	-17.7452	-20.8685	0.0579095566127485	0.3563
-23.4751	-17.6491	-20.0032	0.135373260256054	0.2154
-27.5588	-17.8903	-19.4886	-0.228429039232789	0.9351
-31.4886	-18.337	-17.8795	-0.138593152415806	0.8728
-35.5077	-18.0865	-16.9194	-0.0135055977311181	0.54
-38.9474	-17.9407	-15.4232	-0.0394490779308641	0.5834
-42.0311	-17.7706	-14.8179	0.0276229329161406	0.4435
-45.8447	-18.3914	-14.8066	0.137289806934937	0.2075
-50.4567	-18.7115	-15.2586	-0.0195599382579619	0.539
-54.2916	-19.3431	-14.1624	-0.135272112870139	0.8295
-58.8913	-19.3833	-13.3695	-0.30974648069374	0.9846
-63.7154	-19.8707	-12.5897	-0.111655475925027	0.7756
22.6028	-31.3842	-12.9235	0.0268006415193622	0.4357
25.9427	-31.5405	-11.2302	0.180038033458554	0.1312
29.8067	-31.506	-8.47694	0.0313387164308085	0.4182
33.59	-32.1779	-6.79191	0.206871223823972	0.1147
37.0168	-32.5765	-5.31139	0.168476999481322	0.193
39.6709	-32.3491	-3.67588	0.145403576346385	0.2034
42.6513	-33.0031	-2.21818	0.162540665012713	0.1337
46.13	-32.9154	-0.504127	-0.104382611212945	0.7377
50.4402	-32.7319	1.09361	-0.0451143558013789	0.5853
53.8425	-32.6666	2.53716	0.0413925706105771	0.3962
57.7094	-32.5905	4.26378	0.143272661582728	0.2155
61.5306	-33.0412	5.46384	0.0286671838851267	0.4234
64.8317	-34.0543	6.19272	0.0845909482696467	0.2965
68.2566	-34.9396	7.09716	-0.090923660875101	0.6904
70.7556	-34.7737	8.27333	-0.000543340668675785	0.5119
-29.8868	-29.3008	-7.47801	0.107283854123625	0.2751
-34.8896	-30.208	-6.51594	-0.113029353634095	0.7413
-39.3704	-30.6195	-5.5091	0.173696921594606	0.1548
-44.2501	-30.8994	-3.8175	-0.51481976231429	0.9842
-49.6471	-30.1926	-1.3992	-0.362784505730132	0.8914
-55.8961	-29.8616	-0.107237	-0.284838523040621	0.7614
-61.4756	-30.1169	0.886247	-0.154464243603296	0.6626
25.5128	20.4261	-45.9292	-0.0367602979599675	0.5268
28.8866	20.9567	-44.505	0.0523641596507409	0.4076
32.9169	21.5885	-44.0177	-0.0596521701172759	0.6516
36.4167	21.0254	-41.5562	-0.265911014299634	0.9302
40.4344	20.3561	-38.9018	0.39708668638797	0.0317
44.2841	20.0933	-36.5091	0.205666834636446	0.1362
47.945	19.887	-34.0209	0.210596516101314	0.1327
-30.7055	22.8653	-42.4845	-0.11847130544446	0.785
-32.7224	22.6007	-40.3962	-0.138366221602957	0.8482
-35.8187	22.1118	-38.2246	-0.0648785686673863	0.6461
-38.4391	20.4659	-35.7652	-0.120106328485357	0.6133
-41.0562	19.0597	-32.844	-0.223592073638597	0.827
-43.5175	17.134	-29.9457	-0.192171942701952	0.6888
-46.2053	15.9949	-27.0952	0.153347382692111	0.381
-48.4907	14.1349	-24.1138	0.338094047930602	0.2918
-51.6827	12.5178	-21.126	-0.257363591762051	0.7287
-53.8635	10.5812	-18.5955	0.146254026171382	0.3889
-56.3697	9.31211	-16.0075	0.0646971958987383	0.4083
-58.4781	8.17151	-13.199	-0.0141646490610213	0.5306
-61.0859	6.38913	-9.57041	-0.0169439274427547	0.5494
-62.6347	4.71416	-7.53019	0.0099190682957957	0.4743
-63.8875	3.4066	-4.42261	0.00710558708320708	0.4771
20.9636	-16.3141	-24.081	-0.145669490002502	0.6318
24.7011	-16.1408	-25.2245	0.259071494873737	0.2534
28.9151	-15.7572	-25.9934	-0.28823067873174	0.7721
32.7256	-15.1825	-26.4496	-0.177573154293549	0.6546
36.1594	-14.4508	-26.741	0.63730414578958	0.1326
39.5548	-13.6828	-27.0264	0.924548820512695	0.0978
43.5848	-13.2191	-27.6812	0.265808480723407	0.2333
46.6387	-12.6267	-28.1028	3.2883722383841	0
51.2374	-11.389	-27.8207	0.225947227579943	0.0722
55.4562	-10.2723	-28.0461	-0.0348131952108157	0.6013
59.3231	-9.90775	-28.6441	0.223748280360056	0.1171
62.5913	-9.76063	-28.9883	1.25316125182391	0.0002
38.8102	12.9909	-15.1444	1.2085361218833	0.0001
41.9545	13.3877	-15.4666	-0.0118175999324249	0.524
44.525	13.3488	-15.426	6.36554943232961	0
48.3042	13.609	-15.8322	1.14477099419348	0
54.4615	14.1428	-17.2353	0.206968232541688	0.1127
58.0265	13.284	-17.4733	-0.198593907177064	0.8855
-35.9763	15.0742	-12.2178	-0.28247710854655	0.8723
-40.4574	14.396	-12.1452	-0.0754303444681773	0.6489
-43.6977	13.6664	-11.4497	0.280171095545534	0.0398
-46.5525	12.6445	-10.398	-0.103955879687463	0.7445
-49.4482	11.9956	-9.27114	0.285639951283716	0.2785
-52.3513	11.3618	-8.6382	0.0101747355634028	0.4903
-55.9987	10.6216	-8.44806	0.116088497556426	0.374
-59.2418	9.36829	-8.45682	-0.424928254109903	0.9507
-61.9025	7.30108	-8.4232	-0.0383398968716633	0.5436
3.91477	29.2956	-29.4	0.349793038791794	0.1298
7.90035	29.5091	-28.2912	-0.0384164501613609	0.6181
11.6315	30.2795	-27.2373	-0.154569179994248	0.883
15.4234	30.4433	-26.413	-0.105004418257555	0.7441
19.3023	30.7409	-25.6916	-0.106999176549185	0.7426
22.8339	31.1266	-23.818	-0.0639094678349355	0.6394
26.533	31.469	-22.6245	-0.167519707645359	0.839
30.4909	31.8332	-21.8903	0.202309875390513	0.194
34.5535	31.9271	-20.8886	0.19212656586665	0.1859
38.2896	32.1981	-19.3214	-0.129625554977446	0.7341
41.8585	32.6796	-18.0275	-0.128366900005957	0.7992
45.4445	33.1349	-16.8506	0.0360471193932335	0.4207
48.894	33.7972	-15.3717	-0.058294945089582	0.6357
-6.24913	34.4693	-30.6114	0.030245796047695	0.4186
-9.65235	34.6287	-28.7987	-0.015113976125288	0.5479
-12.9217	34.275	-27.4523	0.085149165212199	0.3004
-17.2674	34.4714	-26.3944	-0.0332453479678072	0.5833
-20.9479	34.7355	-24.8995	-0.0570037909682625	0.6323
-24.0527	35.0534	-23.0463	0.24928907603791	0.1031
-27.9089	35.5029	-21.3498	-0.0622626129575437	0.6415
-32.3137	36.056	-20.3713	-0.0117178910794766	0.5414
-36.7922	35.9882	-19.0381	0.0350000237885593	0.4133
-40.2781	35.9728	-17.293	0.00208227392420235	0.4904
-44.4563	36.5948	-15.657	0.0116555135910252	0.4737
-49.254	37.1472	-13.7016	0.0442844758751904	0.3841
-52.4744	37.7329	-12.7299	-0.114800628180685	0.8045
-55.5725	38.2091	-10.1073	-0.1766588795774	0.8899
40.7593	18.0133	-4.54484	-0.108746598849816	0.7355
43.0877	18.4133	-2.16542	-0.072971077371186	0.6433
45.9979	19.5495	-0.599414	-0.0343230153083894	0.6044
49.4136	20.9887	1.61788	0.333941502006538	0.0454
52.176	21.3541	3.42554	0.211636588293607	0.094
55.2947	21.2125	6.39729	-0.0625210677711879	0.6366
58.1192	21.4182	8.36189	0.246800311704944	0.0869
40.3747	-2.40123	7.22609	0.0432616024143653	0.354
44.0925	-2.08152	7.65001	-0.110966625316881	0.7863
47.8552	-1.74948	8.97378	-0.021684706243347	0.5499
51.8122	-0.548835	10.1196	-0.126772670577419	0.7602
56.044	0.145293	11.288	-0.120868100682718	0.7658
60.1574	0.168483	12.9395	0.0195956067415519	0.4533
63.5803	0.311489	13.8296	0.0650653981388352	0.35
5.66131	-48.235	19.7437	-0.242536492083002	0.8912
9.59687	-48.681	20.1513	-0.221778429018755	0.9124
13.1991	-49.7294	21.5905	0.202159462624282	0.1783
17.2046	-50.3622	22.0503	0.0559434701035901	0.4138
21.213	-51.4777	22.9318	0.207380148142501	0.1438
25.1611	-53.2429	23.3743	0.00194444148023498	0.4916
28.7047	-54.7128	22.7711	-0.137944100975127	0.8044
31.8756	-55.9476	22.9699	-0.0513032016079502	0.6369
34.9696	-57.3688	22.3923	-0.0961674187832662	0.6664
37.9344	-58.224	22.909	0.143218549179917	0.2604
42.2752	-58.8009	23.3774	0.0471149609866031	0.4116
46.4066	-59.6428	22.3457	0.422362783082979	0.0035
50.0599	-60.1336	22.2583	-0.0453030764581568	0.5976
53.5497	-61.2373	21.3832	-0.0889686503260273	0.7673
56.8722	-61.5861	21.7087	-0.198206166137126	0.9496
50.0755	6.9995	-44.6684	0.0709652032034478	0.3595
49.1859	8.69384	-40.4086	0.210696746561052	0.2333
48.3941	11.2052	-35.5956	0.0868138472718498	0.3079
46.8677	12.6407	-30.6889	-0.259103800568334	0.9419
45.2599	14.2822	-25.3157	0.08298781059107	0.3411
43.9694	14.505	-20.7828	0.319105136940744	0.0638
43.0371	15.6852	-17.1918	-0.118832594111207	0.7692
42.5419	16.5581	-13.6288	-0.307718131025911	0.9604
42.0737	17.3759	-8.75139	-0.209606276572252	0.9088
40.2089	17.9991	-4.55349	-0.0408162451874868	0.5814
39.8592	19.3661	-1.21918	-0.00303104805422161	0.5079
38.3545	20.6034	2.75907	0.0901974384925628	0.3034
36.5505	22.1115	7.09064	0.0506939171430232	0.4173
35.3176	23.8118	12.1227	-0.0525081574089757	0.612
33.9856	25.2704	16.3592	0.0797199396905819	0.3356
32.6598	26.7963	20.1468	0.180629350711111	0.1656
31.6938	28.3433	24.0438	0.182872759526236	0.132
30.7218	29.7606	28.6257	0.0328405891265076	0.4118
15.1605	-2.17916	-24.4839	-0.299145257438397	0.6639
18.4647	-2.15952	-24.3388	0.388751610549798	0.2447
22.3504	-1.32777	-25.0528	0.296573157318268	0.2583
26.7127	-1.11363	-24.9827	0.724296472446589	0.0756
30.5505	-0.43858	-25.4385	0.451094260776661	0.0635
35.2579	-1.09216	-25.2939	0.153465445286188	0.3342
39.7214	-2.38294	-25.2723	0.490618799817485	0.4806
43.5064	-2.86629	-25.9233	0.655062052135397	0.1855
48.3347	-3.90285	-26.0167	0.0535463628337618	0.396
54.3454	-4.19326	-25.9138	-0.0419703290636962	0.6195
58.89	-4.5705	-26.4547	0.13770913965823	0.1924
62.9041	-4.53987	-26.0721	0.275770507736449	0.1041
-13.0887	-3.2715	-22.7935	-0.537824749065453	0.7942
-17.0423	-3.25615	-22.2055	-0.62358647666699	0.8565
-20.9764	-2.39329	-21.6007	-0.469966591793516	0.826
-25.2555	-1.49223	-21.0558	-0.234411368460274	0.6769
-29.7113	-0.798638	-20.4453	-0.213782336938178	0.7314
-33.4187	-0.319665	-19.8457	0.357163311719791	0.1605
-37.5491	0.0469184	-19.0851	-0.081414328013759	0.6607
-41.5244	-0.195422	-18.1932	0.134355793642224	0.1866
-45.5454	-0.0215338	-18.0703	-0.168269144497793	0.8837
-50.4313	-0.587788	-17.621	-0.239204920130784	0.927
-55.9791	-1.68622	-17.3179	0.0123255548505332	0.478
-61.1076	-1.58813	-16.8127	0.134641543984516	0.2696
25.7379	-11.3239	-22.8226	-0.331705609053251	0.7981
32.621	-10.9154	-23.0107	-0.456902024472107	0.7973
38.8478	-12.2019	-23.55	-0.297173176984376	0.9106
43.8916	-13.0215	-24.1295	0.0239984085963663	0.4434
50.1579	-13.7564	-23.722	0.235614227277653	0.1039
56.6021	-14.5704	-22.9806	0.56095753045254	0.1821
63.0028	-14.8445	-24.3123	-0.218320352878459	0.9291
68.5129	-15.4218	-24.3959	-0.106811105200513	0.7682
-15.1292	-10.894	-22.12	-0.172810100029972	0.8845
-18.9418	-11.1552	-21.6262	-0.169478375693242	0.8707
-22.5706	-11.8874	-21.2136	0.0191060311374764	0.4645
-26.8808	-11.8802	-19.761	0.36841134006073	0.027
-31.545	-12.1194	-18.9329	0.176625772077457	0.1444
-35.3782	-12.1457	-17.6261	-0.0856734104053557	0.6789
-39.469	-13.1223	-17.1796	0.183157962372855	0.2485
-42.9063	-13.6432	-16.6258	0.355128845949825	0.2111
-46.4193	-14.7553	-15.1901	-0.0622665928974345	0.6209
-50.1167	-15.2544	-14.402	0.147865120778955	0.2588
-55.0159	-15.8813	-13.6348	0.370266585878698	0.0106
-59.6999	-17.2091	-12.5642	0.178577149565114	0.1582
-21.7057	-30.8092	-14.8198	-0.271243637928074	0.9624
-24.8816	-31.7711	-14.5722	-0.193693317981486	0.8945
-28.6278	-33.3807	-14.2546	-0.124723877304587	0.7881
-32.967	-34.7709	-13.6502	0.0333940148679011	0.4182
-36.9626	-35.3263	-13.5103	-0.110757950500707	0.7288
-40.4436	-36.3905	-12.4558	0.0721360987069497	0.3709
-44.0617	-37.6253	-11.5384	-0.184079364295701	0.8676
-48.3041	-38.6146	-11.8056	-0.0129881731017248	0.536
-51.8463	-40.1646	-11.6459	0.0402442007213235	0.4122
-55.254	-41.2713	-11.1617	0.0563656667561945	0.3583
-59.3371	-43.0214	-10.5069	-0.40391762791948	0.7473
-62.8347	-44.6653	-11.0694	-0.406523731679847	0.7426
37.3994	19.7228	-15.0845	2.11794377040958	0.3936
41.3175	19.2475	-13.9884	1.07475474974602	0.2918
44.8248	18.7919	-13.3985	0.0315358343452727	0.4362
48.5196	18.0023	-12.3155	-0.0414470299918545	0.6045
51.8414	16.7558	-11.4842	-0.118831711434304	0.7893
56.0222	15.1664	-11.5663	-0.0188574238339451	0.5493
59.079	12.8836	-10.621	0.0887850019134839	0.3545
61.1507	10.7841	-10.2453	-0.04720114648399	0.5677
-24.8809	8.27395	-44.7446	0.242501980889106	0.0998
-27.8691	10.1497	-41.2081	0.364205761409797	0.0492
-32.2817	12.1891	-37.2497	1.11291151270719	0.0076
-36.5981	13.4617	-35.3162	0.0521157696435024	0.4445
-39.8422	14.1498	-32.623	-0.362651110347206	0.9694
-43.8711	13.9887	-29.8421	-0.0835910322562683	0.6524
-49.0545	13.6823	-27.6222	-0.225269576667221	0.8204
-53.5711	13.1709	-25.1814	-0.137296169134385	0.7939
-27.6524	-6.71052	-45.2428	-0.255867958630032	0.9473
-31.921	-7.01948	-43.6336	-0.224024630779364	0.9193
-35.6471	-7.66385	-41.4673	0.301202367582627	0.0644
-39.6159	-8.21982	-39.0744	0.0870792051987168	0.2689
-43.2671	-7.49213	-36.891	-0.116567326931242	0.7854
-48.4456	-6.73582	-34.4312	0.434580682947234	0.0311
-52.4922	-6.88685	-32.0023	0.441997643666032	0.0325
-56.2645	-6.7397	-30.4209	0.0813752237537821	0.3319
-60.3882	-7.68525	-28.1272	0.0590075365051872	0.3779
-63.6712	-8.22668	-26.3534	0.0072634324966887	0.4786
-67.5947	-9.63174	-23.8722	0.0461697483963222	0.3681
-21.7206	-13.8416	-31.5053	0.192141787572179	0.1607
-26.2084	-13.8169	-31.058	0.11273299384961	0.2698
-30.882	-13.5806	-30.0201	0.059644437146041	0.4019
-35.9158	-13.7898	-29.6861	0.183108518720587	0.2112
-39.6397	-14.2698	-29.5113	0.0898503452569996	0.2843
-43.6915	-13.9076	-28.9568	-0.120429001438362	0.8343
-47.9364	-13.9294	-28.15	0.425220568820307	0.0305
-51.9294	-14.1252	-27.2136	0.0930569827009087	0.2616
-56.1127	-14.5179	-26.2067	-0.108171003484364	0.7672
-59.7948	-15.0133	-25.6685	-0.0349186439333945	0.5881
-63.6661	-15.8236	-25.0919	-0.00722500663626635	0.5247
-67.1305	-16.2219	-25.0326	-0.0436499172765923	0.6239
-25.9044	-33.7891	-22.6867	0.0689898188540889	0.3777
-29.4499	-33.1434	-21.6943	-0.232071708821697	0.9557
-34.0779	-32.5597	-21.4075	0.0100506304926833	0.4775
-37.8884	-32.5159	-20.9486	-0.082715901956068	0.7138
-42.3773	-32.514	-20.9765	-0.0690069427763118	0.6963
-46.5922	-32.0385	-20.4466	0.0132880840960838	0.4562
-50.414	-31.6353	-20.8707	-0.0253321324842315	0.5852
-53.1325	-31.8593	-20.9661	-0.112182711740999	0.6914
-56.95	-31.8737	-21.6722	0.0483400830853307	0.426
-61.8183	-31.3225	-20.5905	0.241130842301232	0.159
-66.6351	-31.2014	-20.4824	0.321488190769725	0.0477
-34.378	11.9504	-18.1628	-0.0558905496778033	0.6365
-37.8887	12.2455	-18.1699	0.118407191469696	0.2306
-45.0281	12.1998	-17.5061	-0.131882070755193	0.8221
-51.1915	12.0294	-19.2534	0.173558012290045	0.1754
-55.5167	10.7751	-20.1033	0.0759127283157439	0.35
-58.7515	8.51514	-20.6833	0.18915978543434	0.1275
-39.373	15.6931	-5.56231	0.168926448108541	0.1759
-43.3284	15.4955	-3.89244	0.101218566735793	0.2815
-46.5793	15.7234	-2.99879	-0.0256615853149221	0.5411
-50.2112	15.3038	-0.757332	0.0586925537258722	0.3671
-58.3542	14.121	4.1251	0.0166084222326424	0.4546
-61.3494	13.7502	6.23103	-0.140755600165661	0.8179
-5.49784	28.4823	-29.5345	-0.0803920373542892	0.725
-9.02864	28.2408	-27.9306	-0.196950706187399	0.9447
-12.8714	28.1449	-26.203	0.186539273314859	0.1366
-16.762	28.1255	-24.4394	0.26392451468909	0.0625
-22.3493	28.3841	-23.008	0.270134871605991	0.0391
-25.905	28.8098	-21.5922	0.156258017842264	0.1868
-30.976	29.5691	-20.3688	0.27704374083341	0.0512
-35.8038	29.5379	-18.1118	0.12759935028909	0.2231
-39.5149	28.9367	-15.4219	-0.0237618779933183	0.5475
-44.6996	28.2666	-11.8484	-0.0248511643689179	0.5583
-48.6708	28.4185	-10.3313	-0.0934803385778473	0.6679
-52.2591	28.0911	-8.3793	0.129108188791712	0.2763
-55.0465	28.032	-6.89629	0.42120336976401	0.0167
-57.7053	27.8728	-4.56029	0.417658238206633	0.0115
-1.58675	44.7231	-10.4847	0.101899329762362	0.2646
-4.36074	43.8912	-9.11907	-0.00549532621677762	0.5092
-8.95244	42.808	-7.71742	-0.0462242100840198	0.5873
-13.7314	42.7229	-6.83427	0.144663663284898	0.2465
-19.3277	42.3954	-6.07256	0.0196468800326626	0.4634
-24.5001	42.0305	-5.05286	0.0182637275953592	0.4747
-30.6377	41.5726	-3.83781	0.0862362857620818	0.3708
-36.6691	41.7476	-1.59777	0.274402775117813	0.29
-41.6244	41.8342	-0.122381	0.539133035293063	0.0116
-45.145	41.9748	1.3233	-0.178507257670663	0.8609
-48.7125	42.0367	2.90102	0.268755389772416	0.0994
-51.5651	41.1359	4.10878	0.199195632720079	0.1502
11.193	-4.94112	-25.1016	-0.225000617307397	0.8344
15.1981	-4.45927	-25.0354	-0.216894082992636	0.9033
18.8449	-3.72936	-25.0982	-0.386503624663897	0.9975
21.9886	-2.80669	-25.7519	-0.176453632646151	0.8689
26.3569	-1.75528	-25.8407	-0.0122197081532124	0.5356
30.2414	-0.818399	-26.6161	-0.185048619969816	0.9034
34.5352	-0.226901	-26.9247	-0.171332864878843	0.8449
38.6388	-0.431409	-28.1202	-0.335303894148093	0.9127
42.7854	0.206741	-28.0912	-0.51325669098929	0.9151
47.0229	0.605952	-29.3109	-0.445685574200683	0.8497
51.7674	1.3786	-28.9735	-0.532316010247168	0.9158
56.4369	2.0067	-28.5829	-0.857088615414199	0.9899
60.1037	1.93832	-29.3241	-0.836726892634479	0.98
-10.9951	-4.7024	-21.878	-0.114948725477765	0.6966
-14.9105	-4.57088	-22.2935	-0.206975524979808	0.9355
-19.2081	-4.186	-22.8241	-0.281109151690822	0.9805
-22.5101	-3.87635	-22.6263	-0.0614061542529697	0.6568
-26.408	-3.87938	-23.3542	-0.214041745996592	0.9158
-30.8092	-3.36953	-23.9851	-0.378400535718611	0.9311
-34.2395	-3.05201	-23.8988	-0.391716807112151	0.9591
-38.6521	-3.15634	-24.7122	-0.323209560725161	0.9487
-42.5852	-2.75831	-25.3561	-0.148751468772527	0.787
-46.1336	-2.39745	-25.2943	0.341208683438997	0.0846
-51.5735	-2.40154	-26.384	0.395308324797177	0.027
-56.8286	-1.72744	-27.169	-0.100666504675986	0.7577
-60.9269	-1.35713	-26.8055	-0.094748524511616	0.6619
21.1753	-9.83041	-21.3501	-0.250143612939257	0.8458
25.9365	-12.1954	-20.5473	-0.354116582683809	0.9272
31.5813	-14.4173	-19.7743	0.0100739397057126	0.4911
37.2833	-17.6607	-19.5627	0.143069481409552	0.2198
41.8597	-20.647	-19.2026	0.515627667316719	0.0032
46.1408	-23.3999	-18.0571	-0.0439374504759166	0.5845
50.5906	-25.9651	-16.1743	0.196066977508567	0.1498
55.7099	-28.5038	-14.4491	0.283542726637426	0.0789
-18.7654	-15.8767	-16.1992	-0.143057952522146	0.7679
-23.3497	-16.206	-17.3223	-0.0355638574392552	0.5769
-27.6779	-16.4908	-17.3572	-0.0324748927317479	0.5779
-32.0807	-16.6772	-17.3136	-0.077192153386874	0.6868
-36.5369	-16.5023	-18.3839	0.165306697145467	0.2171
-40.5535	-17.0327	-18.8151	-0.267712488996853	0.8434
-44.2677	-17.492	-18.8799	-0.380191903852687	0.9767
-48.9735	-17.7081	-19.2563	-0.313531637505369	0.8069
-53.0637	-17.9514	-18.7606	0.0266356485943837	0.4788
-57.9624	-18.1444	-18.3931	-0.469162356418063	0.7736
-63.2587	-17.6349	-18.316	-0.426316293990559	0.8331
-67.487	-17.8221	-19.0296	-0.353344110210799	0.8098
-21.2353	-26.1236	-15.1749	-0.500751398617431	0.945
-25.0101	-27.4317	-15.2472	0.0453842413222212	0.4256
-29.0982	-27.858	-14.6513	-0.0104977221760743	0.521
-32.9763	-28.3995	-14.1655	-0.256915469721457	0.9284
-37.4673	-29.9715	-13.4432	-0.702729613854372	0.8864
-41.432	-31.2003	-13.4746	-0.749404785036305	0.8893
-44.9462	-32.8437	-13.4693	-0.484612700057507	0.9905
-49.0897	-33.9586	-13.318	-0.523935236133827	0.9407
-53.378	-35.5772	-12.355	-0.512234694218123	0.9246
-57.1402	-36.648	-12.2028	-0.658425539124776	0.9992
-61.51	-38.2091	-11.7636	-0.445269149783876	0.9827
-65.0382	-39.3136	-11.5358	-0.149055629046532	0.8042
-28.4245	14.6615	-41.6967	-0.212598146192958	0.8899
-31.8721	14.2501	-38.7673	-0.198639692497521	0.9263
-34.6694	14.2089	-35.7417	-0.245032703300031	0.9341
-37.3227	13.6755	-32.0816	-0.257477384130356	0.6809
-41.3586	13.0542	-29.3517	-0.467124574075542	0.9816
-44.5418	12.1546	-26.8288	-0.617581468990705	0.8795
-47.4152	11.3313	-23.7429	-0.281820606244103	0.9156
-51.3951	11.1801	-21.7804	-0.431406579042545	0.9906
-54.5646	10.2922	-19.7935	-0.490371323620011	0.9565
-57.1859	9.10485	-16.9908	-0.268040050850852	0.8299
-59.974	7.67077	-14.7936	-0.0120402548448105	0.5149
30.721	17.0057	-44.822	-0.134760477121066	0.8439
33.8263	16.601	-43.1022	0.0395189266921039	0.404
38.3435	16.8409	-39.3278	0.123185700905258	0.1983
41.1449	16.0999	-37.2593	-0.0108852287943683	0.5325
44.5962	15.8539	-33.5189	-0.0272185175755071	0.5439
47.3728	14.8684	-31.9719	-0.00170941457889062	0.505
50.7063	14.2125	-28.6322	-0.190138636851717	0.8804
53.8613	13.517	-26.0341	-0.0982893273764699	0.7541
56.144	12.3463	-24.204	0.322604574103419	0.082
58.9875	11.4161	-20.8885	0.238997901445832	0.1436
-34.7837	-1.33925	-50.6955	0.00575522841926412	0.4886
-37.8967	-0.367599	-47.9624	-0.342285642827525	0.9904
-41.7244	0.0874323	-45.104	-0.319663873960783	0.9963
-44.6219	1.13294	-42.6667	-0.0724814943130822	0.6883
-47.6045	2.23859	-40.3444	0.170257438408954	0.1955
-50.8368	3.43615	-37.887	0.0107949977269923	0.4835
-54.4811	5.04948	-34.7034	0.255017743522378	0.1628
-57.5929	7.10433	-30.2033	0.052729655224963	0.377
38.7063	7.88164	-47.3873	0.27898749403713	0.1534
42.5659	6.86685	-46.274	0.286462074390808	0.0885
45.8734	6.33731	-45.3767	0.0390160085836899	0.4226
49.8505	6.99042	-43.751	0.149102655073667	0.2198
-20.5019	-7.5527	-35.1827	0.28399434129879	0.0841
-24.0534	-7.75578	-34.5621	0.21136168065594	0.208
-27.4974	-7.64828	-33.3727	0.261221806667277	0.0741
-31.1056	-8.09758	-32.3718	0.0622469794321088	0.3809
-35.1169	-8.33893	-31.7193	0.124350181707037	0.2203
-38.8988	-9.28086	-31.3553	-0.0728626583202351	0.6297
-42.6359	-10.1227	-30.9401	0.103102702717298	0.4154
-46.1823	-9.78537	-29.9399	-0.035560753268118	0.5719
-50.9187	-8.8073	-28.5874	-0.107854455666117	0.7087
-56.4391	-8.91918	-27.9099	0.0689683589455239	0.346
-61.7987	-9.30134	-27.2637	0.27404562582381	0.0304
-23.0215	-23.94	-23.9061	-0.250970323885243	0.9164
-26.7892	-23.7143	-23.6561	0.353347849444989	0.0344
-30.6206	-23.6451	-23.1612	0.713437385652846	0.0037
-34.8355	-24.349	-22.2342	0.402499058793673	0.0082
-38.817	-25.2279	-22.3938	0.33029630319671	0.1011
-42.6195	-26.0958	-21.5749	-0.186198628773979	0.8507
-46.4915	-26.4135	-21.5254	0.0375398579587543	0.4225
-50.6797	-27.078	-21.0098	0.0554416137275022	0.3726
-56.5054	-27.649	-18.858	0.0788304268487658	0.3206
-61.06	-28.1755	-18.1264	0.307009370753484	0.0395
-66.1031	-28.7246	-17.182	0.114259450006734	0.2076
-69.8099	-29.2353	-16.8947	0.914330058022953	0.0001
-4.60113	22.7404	-27.8591	2.71129148568855	0
-8.77323	22.9802	-26.1686	0.969792407150351	0
-12.21	22.6536	-24.9935	-0.177910888784587	0.8695
-15.4451	22.9164	-24.3676	0.00169925385238079	0.4962
-19.91	23.3179	-22.8439	0.233491631839987	0.0679
-22.8446	23.8845	-21.5483	0.158138610317803	0.1846
-26.6413	24.2951	-20.3804	-0.0785700525310594	0.6818
-30.0375	24.898	-18.2955	0.0991102020649168	0.2719
-34.3187	24.8681	-16.4255	0.103772727897315	0.2875
-38.0722	24.8608	-14.4394	-0.00416962639523899	0.5104
-41.8146	25.0728	-12.5646	0.188498282174641	0.1652
-45.9459	25.2547	-9.53782	0.241672180371868	0.1454
-49.2501	25.3324	-7.9146	0.0427168583212019	0.3926
-52.4155	25.7818	-6.43496	-0.0291403180357733	0.5446
-55.6762	25.7566	-4.07926	-0.00752553106874909	0.5147
-13.0438	-2.50695	-21.7985	-0.052624905016335	0.5729
-17.2366	-2.18233	-22.3057	-0.536825954744285	0.9038
-20.5149	-1.67572	-22.3323	-0.438320299152286	0.6782
-24.5716	-1.19478	-23.1361	-0.0474153424658859	0.5489
-28.6338	-0.928424	-23.0884	0.355408802116836	0.0607
-32.6766	-0.00467527	-22.7655	-0.200906861537482	0.5026
-36.9774	0.874444	-23.1133	-0.284439550426022	0.9581
-41.0995	1.72466	-22.6507	-0.230476393038081	0.7504
-45.4643	2.17795	-23.7718	0.130111841868571	0.1894
-50.2752	2.36526	-24.5086	0.266189000234393	0.176
-54.2579	2.68009	-24.452	0.269988751985853	0.1407
-57.8897	3.28523	-25.5339	-0.062799764868064	0.6146
-61.7726	2.94528	-25.9224	0.0106381134547644	0.472
-19.4653	-14.6039	-19.5283	-0.17268900263867	0.8098
-23.5064	-14.7155	-19.4856	-0.149695486403409	0.808
-27.5411	-14.3299	-19.3575	0.134484316755225	0.2111
-31.6696	-14.5309	-19.3846	-0.538027224612152	0.9516
-36.1058	-14.3042	-19.6212	-0.5264169696746	0.918
-40.4288	-14.8269	-20.2949	-0.368867127423834	0.932
-44.2286	-14.5422	-20.1746	-0.167130960981613	0.8376
-48.9042	-13.9033	-18.6929	0.194014161099552	0.1726
-53.5184	-13.6428	-17.4064	0.243080074381568	0.1679
-57.819	-13.5707	-16.9101	-0.0383924832055037	0.611
-62.0443	-15.0317	-18.4539	0.0886563627190231	0.2873
-65.6507	-15.8077	-20.1465	0.195636062373321	0.1887
-29.909	-26.3061	-11.9311	-0.637176530992744	0.7958
-35.4581	-26.4498	-10.9131	-0.579205550946288	0.6768
-41.5247	-26.7409	-9.23167	0.573843276291219	0.0048
-48.088	-26.8933	-8.0028	0.126334420099397	0.2433
-54.5426	-26.8003	-6.31779	0.0414498969880321	0.3668
-60.5265	-25.9031	-3.97416	0.0995599161376073	0.2309
-65.4544	-25.809	-2.63789	1.61708521339768	0
-69.5081	-25.5646	-1.0765	2.67221357336075	0
-15.4888	-37.1234	-4.62239	0.018873920805802	0.4573
-19.8567	-37.8328	-5.16217	-0.18151897777463	0.8351
-23.9651	-37.6446	-4.69802	-0.425220611414103	0.8835
-28.2317	-37.7724	-4.07166	-0.334062774898157	0.9513
-32.3722	-37.8239	-3.78727	-0.293305407853153	0.9283
-36.4821	-38.9465	-3.97792	-0.257691763918687	0.9156
-40.7425	-39.222	-3.82007	-0.0311782417479877	0.5593
-45.3999	-39.7848	-3.5163	1.10229352041662	0
-49.9798	-39.6248	-2.74774	0.477141215539756	0.0053
-54.1983	-40.3656	-2.40929	0.0064630807036572	0.4783
-58.9354	-40.263	-2.02165	0.0576006310900157	0.3204
-62.6267	-39.9948	-2.04657	-0.215788487280176	0.8604
-65.9854	-40.462	-2.45765	-0.161698514379259	0.8301
-69.0903	-40.4163	-2.96161	1.10493537017362	0.0003
-71.8989	-40.8523	-3.54908	1.25325625322974	0
-33.5192	21.2414	-32.0985	-0.266465562926931	0.6795
-36.9181	20.266	-29.3397	-0.247213316715066	0.6804
-40.6139	19.4776	-26.7992	0.0903736523462311	0.401
-43.5876	18.4895	-24.4377	0.1041796069701	0.3653
-47.1519	17.5444	-22.0055	0.0147891326282361	0.4793
-50.2058	16.5961	-19.9878	0.0592813974855906	0.4053
-53.1729	15.4266	-18.202	-0.0755200398551427	0.586
-56.2742	13.8168	-16.3293	-0.0102649673820323	0.5146
-58.6816	12.1896	-14.403	0.00997458804927054	0.4787
-26.8755	13.0015	-47.5236	0.336123742849801	0.4426
-31.0595	11.8159	-45.4183	0.368781584652777	0.4745
-34.5451	10.7689	-44.0326	0.450631450309827	0.4256
-38.6484	9.61429	-44.4232	-0.303845834863502	0.7952
-42.9369	8.67514	-44.032	-0.212779979556347	0.9071
-47.3019	7.11485	-43.7169	-0.0901124551576699	0.6802
-51.5192	6.09027	-43.0035	-0.0332727588965834	0.5554
-20.1288	-7.52824	-34.9346	-0.711206569868403	0.8329
-23.7889	-7.02096	-35.5532	-0.665129238368692	0.8252
-27.7083	-6.91724	-36.1627	-0.273461192782468	0.7432
-32.4777	-7.07968	-36.6048	-0.105674644176885	0.6674
-36.6922	-7.48128	-38.0825	0.0751590058197529	0.4002
-40.923	-6.96204	-38.1864	-0.00449263316278292	0.5048
-45.727	-5.68433	-38.1488	-0.07500356692099	0.5961
-49.9419	-5.39135	-38.3295	0.03319366204887	0.434
-53.9414	-6.213	-38.862	0.125553144379249	0.2242
-57.6975	-5.96322	-39.1229	0.0711406957332208	0.3274
-23.6786	-25.3903	-23.623	-0.08236844681189	0.6257
-27.2783	-24.8774	-22.1172	-0.182368182932581	0.6413
-30.8756	-24.7703	-20.9332	-0.117898827539565	0.7521
-35.3246	-24.9483	-20.4861	0.115803119688069	0.2447
-39.5268	-25.3008	-19.8111	0.367783020174861	0.0541
-44.0966	-25.4352	-18.9914	0.30656439687251	0.0606
-49.2147	-24.779	-18.1311	-0.275061788007218	0.9748
-54.2187	-24.7429	-17.476	-0.128981475301825	0.8013
-58.7216	-24.9092	-16.7299	0.00263367825173222	0.5034
-63.2942	-24.9268	-15.1725	0.0174182089989154	0.4665
-67.1861	-25.0531	-14.253	-0.28661575400988	0.9689
-70.3824	-25.3581	-13.3686	0.00444229715961786	0.4893
-5.93758	-47.2508	26.204	-0.0920025286368877	0.7303
-10.0768	-46.8964	25.5384	-0.0504860191908869	0.6254
-13.6513	-47.2899	24.9937	-0.391932995042217	0.9604
-17.287	-47.155	24.3016	-0.201045549745692	0.828
-20.6738	-46.8325	23.4255	0.455364394449304	0.0147
-24.9029	-46.9804	23.0029	1.10210821839334	0.0001
-29.2717	-46.3165	22.769	0.147090537986442	0.2023
-33.4189	-46.0994	22.3552	1.35891652003139	0
-37.453	-45.3304	21.9864	0.96519795391026	0.0006
-41.1551	-45.1752	21.2848	3.62745249512222	0
-45.6555	-44.3893	20.6898	1.8280196779861	0
-50.4689	-43.1901	20.0286	0.203968672618877	0.118
-54.705	-42.6244	19.1299	3.32933902172501	0
-59.2995	-41.7756	18.0386	6.77752366739326	0
-63.925	-42.0436	16.8141	0.357265504677907	0.0185
-67.6289	-41.368	15.977	1.64758490271507	0
-69.9151	-40.2108	15.2163	3.93876509031562	0
[truncated: 68 more rows]
