# Supplementary material for: Multisensory flicker modulates widespread brain networks and reduces interictal epileptiform discharges
Source: Nat Commun. 2024 Apr 11;15:3156. doi: 10.1038/s41467-024-47263-y (PMC11009358; doi:10.1038/s41467-024-47263-y)
Supplement: Supplementary file 4 — Source Data [file 41467_2024_47263_MOESM4_ESM.zip › Source Data New Corrected/Figure_S3A_1.csv]

region	mni_x	mni_y	mni_z	mod_amp	mod_sig
MTL	-30.855	18.9727	-35.6504	0.141454420752498	0.3456
MTL	-33.8583	18.9287	-32.7283	0.125028174142105	0.3853
MTL	-37.5659	18.4313	-30.1865	0.337725005493066	0.1563
MTL	27.9173	16.4508	-46.6232	0.221622943235339	0.3152
MTL	32.335	17.2015	-45.5036	0.312511056699973	0.2316
MTL	37.265	17.8852	-45.5765	-0.216560851094305	0.7324
MTL	41.6813	18.6371	-44.3224	-0.0852552171790131	0.579
MTL	-36.4039	18.9094	-40.4669	-0.0152322037032655	0.5183
MTL	-40.5684	18.0698	-38.4763	-0.115030085623524	0.6798
MTL	-43.9325	16.9061	-36.3974	0.0594781956678139	0.4193
MTL	-47.7681	16.069	-34.5434	0.142238149884922	0.3666
MTL	-36.9285	-3.16396	-49.159	-0.003248896956075	0.5054
MTL	-40.631	-3.51149	-48.3083	0.379778219805434	0.1754
MTL	-45.3203	-3.3985	-47.1703	0.219509694357873	0.1753
MTL	-48.8622	-3.43516	-45.2506	-0.00319991894270499	0.4955
MTL	-52.3842	-3.47514	-42.7586	-0.0847550259680969	0.5768
MTL	-19.4754	-11.1017	-29.2601	-0.219462059807725	0.7173
MTL	-37.6392	-14.4801	-21.1971	-0.252930435104374	0.7616
MTL	-41.9239	-15.6772	-19.8108	-0.139534212668645	0.6947
MTL	21.4588	-14.9788	-27.0771	-0.0832054552897937	0.6323
MTL	25.2901	-14.4623	-26.9093	-0.180972811253146	0.703
MTL	28.8671	-14.5171	-25.879	-0.0778698263494365	0.5867
MTL	33.6657	-14.3919	-25.5885	0.749088409227533	0.1063
MTL	-15.9426	-28.0788	-16.9195	2.23331027091532	0
MTL	-20.4316	-28.3592	-15.8544	1.50010731580683	0.0022
MTL	-32.6932	-29.2335	-13.0382	0.316660547518922	0.2358
MTL	-37.2951	-30.1659	-12.7425	0.0117736478646719	0.4807
MTL	-41.5712	-30.8181	-12.4557	0.124512514400467	0.3711
MTL	25.1131	-29.0554	-13.4456	-0.39191276801663	0.7733
MTL	30.6602	-28.7125	-12.1271	-0.370060689437004	0.7577
MTL	28.4069	-22.813	-29.8761	-0.385686687208854	0.9967
MTL	31.4983	-23.5032	-28.9665	-0.000105562334850373	0.4921
MTL	40.433	-14.3761	-13.3442	1.11605826141765	0
MTL	-16.0277	-0.743079	-24.9994	-0.0684222398018628	0.6696
MTL	-19.297	-0.285158	-25.275	0.0148637988808946	0.4749
MTL	-22.2459	0.422906	-25.5731	-0.294864315822363	0.8946
MTL	-25.7101	1.31234	-25.852	-0.248029905509635	0.8823
MTL	-28.7784	2.32268	-26.3309	-0.351530688761348	0.8709
MTL	16.7006	-0.673971	-28.2556	-0.178284016435998	0.7886
MTL	20.1489	0.182826	-27.6789	-0.0839928961186316	0.6515
MTL	23.2225	0.773184	-27.1343	0.15004968624873	0.2634
MTL	26.3734	1.77759	-27.4186	-0.088501296216362	0.6506
MTL	-18.6394	-13.5216	-23.6019	-0.459718067611038	0.8866
MTL	-21.6586	-13.3283	-23.2652	-0.421673486845089	0.9022
MTL	-25.077	-12.6491	-22.2753	-0.232880643436436	0.7788
MTL	-28.5905	-11.9465	-22.1079	0.290994280526244	0.4316
MTL	-31.873	-11.6116	-21.452	-0.147476966754236	0.7385
MTL	22.1979	-15.5867	-21.2359	0.190687398084675	0.2029
MTL	25.5766	-15.0868	-21.4048	0.550376172156464	0.0134
MTL	29.3258	-14.7641	-21.777	-0.174077888954233	0.7213
MTL	32.5778	-14.4649	-22.2006	0.114966785283924	0.3593
MTL	36.2752	-13.8362	-22.7488	0.0372750152343209	0.4611
MTL	-19.3451	-3.46716	-34.9001	0.399720382165783	0.3145
MTL	-23.0402	-3.34452	-34.4883	0.535369184586372	0.0852
MTL	-26.5795	-2.76565	-34.9883	0.782983499761883	0.1082
MTL	-29.7242	-2.54457	-34.9864	0.558428346459719	0.1845
MTL	-33.5216	-2.14774	-35.9159	0.17159541855966	0.2349
MTL	21.769	-0.783628	-39.9621	0.0821869484987328	0.332
MTL	24.8984	0.314723	-40.6548	0.21712573461117	0.1662
MTL	28.2497	0.905077	-40.4983	0.177282765178937	0.2223
MTL	-22.4749	-11.7435	-33.6985	0.198599239257553	0.2363
MTL	-25.2477	-11.2879	-34.1875	0.323499647112693	0.1273
MTL	-28.4804	-11.1939	-35.6715	0.107495670872396	0.3231
MTL	24.6723	-17.0711	-31.2987	0.074237212487253	0.3115
MTL	28.1135	-18.0683	-30.8755	0.0767202395738975	0.3464
MTL	31.6815	-18.7337	-31.1114	0.157241873361645	0.2414
MTL	-24.2468	10.9718	-47.5865	0.0175578884092902	0.4722
MTL	-26.7779	12.0485	-45.7548	-0.182008640363186	0.7978
MTL	-30.4363	13.1021	-44.1244	0.184093104859383	0.1435
MTL	-33.4002	14.3932	-42.2932	0.077008723277959	0.3346
MTL	-36.854	16.1182	-40.6364	-0.212687813248473	0.8428
MTL	22.9063	14.5702	-44.2674	-0.0224289237804416	0.5359
MTL	26.0849	15.3914	-41.7777	0.0778439728366263	0.4471
MTL	29.5339	16.4713	-39.7814	-0.384971056910033	0.9339
MTL	32.7409	17.2112	-38.6822	-0.229485501077586	0.8015
MTL	-18.8857	-4.35567	-18.8058	0.100152181081636	0.2423
MTL	-22.8553	-3.89457	-20.854	0.0762668310636707	0.397
MTL	-26.2908	-3.86972	-22.1557	-0.0051981839409716	0.5096
MTL	-29.3757	-3.44096	-23.3576	0.0244526663097411	0.4502
MTL	-32.4606	-3.17135	-24.5364	-0.132901805886442	0.8179
MTL	-36.8472	-2.90247	-26.4331	-0.297885872601487	0.9365
MTL	17.5031	-8.02893	-22.1446	0.699326206038882	0.06
MTL	20.9624	-8.41327	-22.9291	0.000386455033664523	0.4987
MTL	24.3863	-8.30329	-23.6192	-0.178993910005893	0.6291
MTL	27.858	-8.71427	-24.1911	0.149742863748393	0.3918
MTL	31.4817	-8.73333	-24.5063	-0.241728032135735	0.6799
MTL	36.2175	-8.80196	-24.2011	-0.0316060210124849	0.5288
MTL	-20.8505	-13.4331	-18.6572	0.544514745169149	0.1383
MTL	-24.5854	-13.2984	-18.9371	0.633000040357633	0.0606
MTL	-28.2768	-13.4926	-19.8632	0.40357098629124	0.1517
MTL	-32.4182	-13.3239	-20.0394	0.123383241979363	0.3673
MTL	-36.1716	-13.5042	-20.267	0.675033649308967	0.0766
MTL	24.5256	-19.7831	-20.6409	0.673795890511173	0.0801
MTL	28.3185	-20.6153	-20.4992	0.357988346262854	0.2105
MTL	31.798	-20.9821	-19.9205	-0.107643128882226	0.5737
MTL	35.7644	-21.5834	-19.1318	-0.0451832011745834	0.5487
MTL	39.0586	-21.7378	-18.2065	-0.136734597696365	0.6574
MTL	-30.4621	-26.0461	-11.3768	0.13052382591535	0.2369
MTL	-34.3031	-26.7496	-10.5228	0.14601456749281	0.2223
MTL	-38.3309	-27.5758	-10.5346	0.0936728150502568	0.2875
MTL	-41.8082	-28.4387	-10.6302	0.221642040869766	0.1815
MTL	24.2654	-32.9967	-7.74743	-0.240035779904056	0.9376
MTL	28.0169	-33.5738	-7.66379	-0.260009036777136	0.8887
MTL	32.3746	-34.0396	-7.45968	-0.148768587711796	0.812
MTL	36.73	-34.6083	-7.28233	-0.180733142429498	0.8895
MTL	39.9739	-34.8408	-7.68519	0.0413584500193285	0.4233
MTL	42.7932	-35.108	-7.72864	-0.113761760354937	0.7749
MTL	-21.3955	-37.6043	-5.89177	-0.375965200172453	0.9579
MTL	-25.0896	-37.5103	-5.44946	-0.159849996642178	0.814
MTL	-29.7873	-37.7858	-5.41501	-0.36529036089474	0.9259
MTL	-34.1904	-37.7098	-4.91079	-0.0700891863676654	0.6022
MTL	-36.7642	13.7513	-48.3108	-0.301111915308253	0.9376
MTL	-39.3541	13.6116	-46.5103	0.088640809660909	0.3333
MTL	-24.5999	4.9939	-33.9211	0.174378344292968	0.1797
MTL	-27.6636	5.29817	-33.2672	-0.00313755944432714	0.4962
MTL	-31.0351	6.0891	-32.7376	-0.218496847482891	0.8832
MTL	-34.5945	6.36212	-32.2749	-0.161941411778546	0.8016
MTL	-24.239	-10.7989	-31.5499	-0.180665439676632	0.8499
MTL	-27.6469	-10.1527	-32.4207	-0.141155974637903	0.7837
MTL	-31.2134	-9.70859	-32.6213	0.0641933885654504	0.3737
MTL	-25.04	-18.2786	-28.5283	0.272032560696211	0.2289
MTL	-28.3094	-18.7117	-28.7718	-0.193472181745292	0.7031
MTL	-32.238	-18.9687	-28.4389	-0.174261655663164	0.7203
MTL	27.9937	-8.78414	-25.6743	0.109671528961048	0.3524
MTL	31.8111	-9.32863	-24.4276	0.206383678989667	0.2488
MTL	35.9233	-9.94331	-22.6779	0.194644426315843	0.2277
MTL	40.1565	-10.0919	-20.7458	0.334393835148302	0.1529
MTL	44.6735	-9.93357	-19.1545	-0.334820665801583	0.8834
MTL	24.5574	-26.5832	-14.0732	0.143283509219088	0.3251
MTL	29.0502	-25.7615	-14.1815	0.073750950929568	0.4075
MTL	32.989	-25.0282	-14.9299	0.0407766701279229	0.4397
MTL	37.4829	-24.2607	-15.6394	0.447867157149439	0.2596
MTL	42.0861	-23.5604	-15.5881	0.187983365326378	0.3103
MTL	26.3682	-16.8328	-30.8462	0.344571311446672	0.1818
MTL	30.2518	-17.2957	-29.7539	-0.0943673920377708	0.6212
MTL	34.0086	-17.7558	-28.7194	-0.0315953729568832	0.5497
MTL	38.1249	-18.2661	-27.6345	0.326378783935013	0.24
MTL	-26.6818	-4.00315	-41.1353	-0.0779914365953144	0.6553
MTL	-29.43	-4.11217	-39.404	-0.0446450087160633	0.5895
MTL	-32.1882	-4.32811	-37.7558	0.271005982708163	0.1132
MTL	-33.2877	-4.45271	-37.2391	0.292710043861424	0.1006
MTL	-24.3453	-11.0662	-38.0525	-0.262884686597327	0.8978
MTL	-27.3908	-11.9559	-37.1328	0.391935407398522	0.0578
MTL	-31.5027	-12.8701	-36.3303	0.00639685508617371	0.4885
MTL	-35.6628	-13.774	-35.7071	-0.0711524541576681	0.6572
MTL	-17.9456	-31.0114	-11.6211	-0.285217476601203	0.925
MTL	-22.8581	-31.4816	-10.8243	0.327371058248768	0.1733
MTL	-27.2928	-31.423	-10.7478	0.22628256057954	0.2913
MTL	-30.8486	-31.213	-10.5288	-0.0768871912131177	0.6309
MTL	-18.4486	1.33375	-28.0606	-0.505660851969433	0.9797
MTL	-21.6252	1.69885	-28.3324	-0.184531142479684	0.7974
MTL	-19.0465	-9.97251	-21.3872	-0.306081866593792	0.9491
MTL	-22.8327	-8.64273	-22.1104	-0.231362998778838	0.8992
MTL	-31.8625	-4.88242	-23.8323	-0.103827291902916	0.6712
MTL	-35.0426	-2.85788	-24.9266	0.272498719593516	0.0642
MTL	-39.0628	0.172589	-25.5669	-0.171034718996419	0.871
MTL	-15.206	-7.20006	-19.9247	-0.309045342978552	0.8842
MTL	-19.2151	-7.77335	-20.2377	-0.11940843539063	0.6275
MTL	-22.7426	-7.65509	-19.9894	-0.430169781274081	0.9151
MTL	-26.5508	-8.01109	-19.7264	0.101931308894367	0.2966
MTL	-30.2879	-8.33689	-20.3454	0.537284162892402	0.0064
MTL	-21.0664	-15.242	-16.6293	-0.127576241259115	0.8069
MTL	-24.803	-15.2315	-16.7388	-0.113993595961614	0.7995
MTL	-28.7732	-15.5257	-16.5331	-0.412203241108645	0.9907
MTL	-32.6642	-15.7012	-16.8818	0.120429441297567	0.3003
MTL	-35.9563	-15.3928	-16.6271	0.204882333559666	0.1399
MTL	-39.5858	-15.5706	-16.5021	0.868065391251612	0
MTL	-21.999	-25.8934	-15.848	-0.827260905808334	0.9647
MTL	-25.465	-25.9826	-15.6306	-0.837214922181748	0.9527
MTL	-29.0332	-25.1981	-14.914	-0.825605861033835	0.9717
MTL	-33.2414	-24.776	-14.0875	0.294562728489285	0.1211
MTL	-37.1228	-24.5947	-13.8918	0.239306977216692	0.1391
MTL	-40.3267	-23.869	-13.6924	0.617335816692274	0.0114
MTL	-30.3062	21.8194	-38.1963	0.447223293629347	0.0676
MTL	-32.9873	21.2138	-36.4127	0.352834992331672	0.1041
MTL	-36.287	19.9262	-33.7241	0.0721163949916812	0.3746
MTL	-38.8898	19.2648	-30.9426	0.366042087482328	0.1001
MTL	-26.2694	7.12282	-42.4146	0.0624629259786891	0.3752
MTL	15.9134	-2.38254	-22.2101	-0.00918162474561468	0.5091
MTL	19.7844	-2.25752	-21.9939	0.0136886708420043	0.4846
MTL	23.6616	-1.52388	-22.7934	-0.107844292937239	0.6655
MTL	28.2236	-0.650574	-23.6464	-0.309624528291789	0.9547
MTL	32.1085	-0.274352	-24.3981	-0.278417880914851	0.9014
MTL	36.032	0.683876	-24.7949	-0.142689568966878	0.5467
MTL	-13.508	-1.07813	-23.9294	-0.271342070836808	0.7632
MTL	-17.2447	-0.191731	-23.5651	-0.0450897499885601	0.5634
MTL	-20.6301	0.404423	-23.3861	-0.239287828426497	0.8435
MTL	22.0434	-16.5035	-18.6508	0.0424225325298171	0.4477
MTL	25.94	-17.0934	-18.879	0.0853936414567293	0.3869
MTL	30.4458	-17.0104	-18.7897	0.0114284216163822	0.4725
MTL	34.4278	-17.3359	-18.6553	0.216427656860745	0.1581
MTL	38.4006	-17.7045	-18.5348	-0.0981338331524891	0.7159
MTL	-19.7078	-17.7452	-20.8685	-0.0860689260784385	0.6738
MTL	-23.4751	-17.6491	-20.0032	-0.0942348703132511	0.6894
MTL	-27.5588	-17.8903	-19.4886	-0.386857303479423	0.9617
MTL	-31.4886	-18.337	-17.8795	-0.185239076347852	0.8042
MTL	-35.5077	-18.0865	-16.9194	-0.195155402787958	0.8433
MTL	-38.9474	-17.9407	-15.4232	-0.38391451650684	0.9872
MTL	22.6028	-31.3842	-12.9235	-0.0974503339704258	0.6745
MTL	25.9427	-31.5405	-11.2302	-0.258509763024019	0.9621
MTL	29.8067	-31.506	-8.47694	-0.126193803116287	0.7454
MTL	33.59	-32.1779	-6.79191	-0.220904584993905	0.8663
MTL	37.0168	-32.5765	-5.31139	-0.184278654528023	0.8657
MTL	-29.8868	-29.3008	-7.47801	-0.045057994778406	0.5626
MTL	-34.8896	-30.208	-6.51594	0.0733438713518089	0.408
MTL	25.5128	20.4261	-45.9292	-0.0755918432831109	0.6091
MTL	28.8866	20.9567	-44.505	-0.152834529312115	0.8061
MTL	32.9169	21.5885	-44.0177	0.248035914415476	0.2291
MTL	36.4167	21.0254	-41.5562	0.0536970910434857	0.4328
MTL	40.4344	20.3561	-38.9018	-0.0737884321285681	0.6007
MTL	-30.7055	22.8653	-42.4845	-0.20130074067192	0.808
MTL	-32.7224	22.6007	-40.3962	-0.0185655045541082	0.5381
MTL	20.9636	-16.3141	-24.081	-0.454630253491483	0.9348
MTL	24.7011	-16.1408	-25.2245	-0.371238007761519	0.9461
MTL	28.9151	-15.7572	-25.9934	-0.591010315839737	0.9582
MTL	32.7256	-15.1825	-26.4496	-0.555308584926949	0.9809
MTL	15.1605	-2.17916	-24.4839	-0.13165954577245	0.6457
MTL	18.4647	-2.15952	-24.3388	-0.259773295049374	0.7137
MTL	22.3504	-1.32777	-25.0528	-0.296576610144114	0.7817
MTL	26.7127	-1.11363	-24.9827	-0.11247850880159	0.6274
MTL	30.5505	-0.43858	-25.4385	-0.152397162066241	0.6604
MTL	35.2579	-1.09216	-25.2939	-0.242027462791097	0.9473
MTL	-13.0887	-3.2715	-22.7935	-0.477062491934371	0.8274
MTL	-17.0423	-3.25615	-22.2055	-0.498381421554411	0.825
MTL	-20.9764	-2.39329	-21.6007	-0.55873233402561	0.8747
MTL	-25.2555	-1.49223	-21.0558	-0.477087394466024	0.8468
MTL	25.7379	-11.3239	-22.8226	-0.323541669517962	0.794
MTL	32.621	-10.9154	-23.0107	-0.310253941165847	0.8293
MTL	-15.1292	-10.894	-22.12	-0.133062657918373	0.8172
MTL	-18.9418	-11.1552	-21.6262	-0.130682288054722	0.7666
MTL	-22.5706	-11.8874	-21.2136	-0.319358024824088	0.9836
MTL	-26.8808	-11.8802	-19.761	0.0341948828035339	0.4353
MTL	-31.545	-12.1194	-18.9329	0.183346423364731	0.1754
MTL	-35.3782	-12.1457	-17.6261	0.0622559737807895	0.3979
MTL	-21.7057	-30.8092	-14.8198	-0.0758658133227238	0.6745
MTL	-24.8816	-31.7711	-14.5722	-0.301951724790151	0.8553
MTL	-28.6278	-33.3807	-14.2546	-0.338296875308847	0.9705
MTL	-32.967	-34.7709	-13.6502	0.358175272469322	0.0948
MTL	-24.8809	8.27395	-44.7446	-0.243153368081881	0.8586
MTL	-27.8691	10.1497	-41.2081	-0.0293824816354057	0.5508
MTL	-32.2817	12.1891	-37.2497	-0.31111067603897	0.9392
MTL	-36.5981	13.4617	-35.3162	-0.276977516333198	0.9382
MTL	-39.8422	14.1498	-32.623	-0.410161357850309	0.8507
MTL	-43.8711	13.9887	-29.8421	-0.484365428643511	0.8943
MTL	-21.7206	-13.8416	-31.5053	-0.0705351133931681	0.6014
MTL	-26.2084	-13.8169	-31.058	-0.0719983235855729	0.6069
MTL	-30.882	-13.5806	-30.0201	-0.0655391181879372	0.6103
MTL	-35.9158	-13.7898	-29.6861	0.403805332544335	0.0182
MTL	-25.9044	-33.7891	-22.6867	-0.131307790561422	0.7628
MTL	-29.4499	-33.1434	-21.6943	-0.299795739310407	0.9795
MTL	-34.0779	-32.5597	-21.4075	0.122204382948256	0.2173
MTL	11.193	-4.94112	-25.1016	-0.579725214166892	0.9991
MTL	15.1981	-4.45927	-25.0354	-0.531971309998597	0.9965
MTL	18.8449	-3.72936	-25.0982	-0.699730778561979	0.9994
MTL	21.9886	-2.80669	-25.7519	-0.618524104987471	0.9819
MTL	26.3569	-1.75528	-25.8407	-0.571160554973641	0.9981
MTL	30.2414	-0.818399	-26.6161	-0.652844574138333	0.9974
MTL	34.5352	-0.226901	-26.9247	-0.699480087612278	0.9976
MTL	-10.9951	-4.7024	-21.878	-0.621450416660199	0.9382
MTL	-14.9105	-4.57088	-22.2935	-0.492430136167404	0.9751
MTL	-19.2081	-4.186	-22.8241	-0.757944689979668	0.9999
MTL	-22.5101	-3.87635	-22.6263	-0.654995270884822	0.9772
MTL	-26.408	-3.87938	-23.3542	-0.664162027461125	0.9786
MTL	-30.8092	-3.36953	-23.9851	-0.509929537217443	0.9898
MTL	-34.2395	-3.05201	-23.8988	-0.273647697751845	0.8635
MTL	21.1753	-9.83041	-21.3501	-0.872297066597537	0.9892
MTL	25.9365	-12.1954	-20.5473	-0.856443431985703	0.9887
MTL	31.5813	-14.4173	-19.7743	-0.477398586451689	0.9948
MTL	-18.7654	-15.8767	-16.1992	-0.453417413141433	0.9592
MTL	-23.3497	-16.206	-17.3223	-0.263682451507198	0.8923
MTL	-27.6779	-16.4908	-17.3572	-0.209633051280615	0.7974
MTL	-32.0807	-16.6772	-17.3136	-0.500615849420754	0.992
MTL	-36.5369	-16.5023	-18.3839	-0.397276352810402	0.9753
MTL	-21.2353	-26.1236	-15.1749	-0.534655189037702	0.9697
MTL	-25.0101	-27.4317	-15.2472	-0.469172070425843	0.9833
MTL	-29.0982	-27.858	-14.6513	-0.464725824445098	0.9813
MTL	-32.9763	-28.3995	-14.1655	-0.39844425836315	0.9438
MTL	-37.4673	-29.9715	-13.4432	-0.550044552570877	0.9702
MTL	-28.4245	14.6615	-41.6967	-0.687266989180793	0.9986
MTL	-31.8721	14.2501	-38.7673	-0.440559697626968	0.9906
MTL	-34.6694	14.2089	-35.7417	-0.387538825423861	0.9502
MTL	30.721	17.0057	-44.822	-0.279581219041066	0.8944
MTL	33.8263	16.601	-43.1022	0.0339585346097575	0.4442
MTL	38.3435	16.8409	-39.3278	0.0043184491940802	0.4931
MTL	41.1449	16.0999	-37.2593	-0.155326023209829	0.7643
MTL	-20.5019	-7.5527	-35.1827	-0.121376885797116	0.6693
MTL	-24.0534	-7.75578	-34.5621	-0.309855049204789	0.8864
MTL	-27.4974	-7.64828	-33.3727	-0.415813624615027	0.986
MTL	-31.1056	-8.09758	-32.3718	-0.118294224263481	0.6435
MTL	-35.1169	-8.33893	-31.7193	-0.207734030162657	0.7597
MTL	-23.0215	-23.94	-23.9061	-0.386776234187452	0.9886
MTL	-26.7892	-23.7143	-23.6561	-0.149628993026518	0.8625
MTL	-30.6206	-23.6451	-23.1612	-0.344651572279521	0.9911
MTL	-34.8355	-24.349	-22.2342	-0.00832193811755444	0.5251
MTL	-13.0438	-2.50695	-21.7985	-0.270631842517467	0.8889
MTL	-17.2366	-2.18233	-22.3057	-0.0678051838027913	0.6362
MTL	-20.5149	-1.67572	-22.3323	-0.423712424070886	0.7556
MTL	-24.5716	-1.19478	-23.1361	-0.577832852347028	0.7951
MTL	-28.6338	-0.928424	-23.0884	-0.241540698719475	0.6796
MTL	-32.6766	-0.00467527	-22.7655	0.215309127307433	0.2293
MTL	-19.4653	-14.6039	-19.5283	-0.0800866399093916	0.6509
MTL	-23.5064	-14.7155	-19.4856	-0.0277808963746256	0.5646
MTL	-27.5411	-14.3299	-19.3575	-0.365851033810588	0.8843
MTL	-31.6696	-14.5309	-19.3846	-0.387929238667605	0.9574
MTL	-36.1058	-14.3042	-19.6212	-0.359859756859408	0.9593
MTL	-29.909	-26.3061	-11.9311	-0.423209210249312	0.9058
MTL	-35.4581	-26.4498	-10.9131	-0.328503215602333	0.8711
MTL	-15.4888	-37.1234	-4.62239	-0.442888526533483	0.9205
MTL	-19.8567	-37.8328	-5.16217	-0.24892205869126	0.7295
MTL	-23.9651	-37.6446	-4.69802	-0.552001944364508	0.8613
MTL	-28.2317	-37.7724	-4.07166	-0.507321684569103	0.8475
MTL	-32.3722	-37.8239	-3.78727	-0.440270829780262	0.8731
MTL	-36.4821	-38.9465	-3.97792	-0.177150227382842	0.6597
MTL	-40.7425	-39.222	-3.82007	15.7436997059089	0
MTL	-33.5192	21.2414	-32.0985	0.0324789016917488	0.4356
MTL	-36.9181	20.266	-29.3397	-0.0465892478228737	0.5755
MTL	-26.8755	13.0015	-47.5236	-0.341071143275882	0.7267
MTL	-31.0595	11.8159	-45.4183	-0.215443666755182	0.749
MTL	-34.5451	10.7689	-44.0326	-0.117223990591773	0.651
MTL	-38.6484	9.61429	-44.4232	-0.0681509328526709	0.5568
MTL	-20.1288	-7.52824	-34.9346	-0.351433606529506	0.861
MTL	-23.7889	-7.02096	-35.5532	-0.418252175001941	0.9289
MTL	-27.7083	-6.91724	-36.1627	-0.276968364161055	0.8869
MTL	-23.6786	-25.3903	-23.623	-0.453071200224338	0.9174
MTL	-27.2783	-24.8774	-22.1172	-0.310395708861572	0.8294
MTL	-30.8756	-24.7703	-20.9332	-0.0366916628828658	0.5471
PFC	-8.07639	12.5209	-25.5169	-0.144840536334211	0.7363
PFC	-11.691	14.5704	-24.0081	0.0701667006701929	0.4091
PFC	-15.3695	16.3972	-22.9305	-0.0939590834856656	0.6571
PFC	-18.7942	18.2406	-21.6594	0.142499039387619	0.2861
PFC	-22.1585	20.0879	-20.3363	0.186965214583301	0.3035
PFC	-26.2502	22.0788	-19.0814	0.572380266847124	0.0928
PFC	-30.0229	23.9463	-17.6418	0.0900207133448951	0.3596
PFC	-33.8912	25.5561	-16.2013	-0.189368938435265	0.7555
PFC	-37.8298	27.4475	-15.251	0.063245436320551	0.4721
PFC	-41.7643	28.3812	-13.5746	-0.0524395569090446	0.5586
PFC	-46.1347	30.4882	-11.8733	-0.0415622490802524	0.5291
PFC	-50.0537	32.1334	-10.4265	-0.230849569677759	0.7467
PFC	-53.3898	33.5975	-8.92378	-0.253139779991505	0.7418
PFC	-56.4135	34.8175	-7.34017	-0.0379587090835118	0.524
PFC	-37.369	17.0394	-12.1262	0.507225904017249	0.0461
PFC	-37.9363	18.9927	-10.1631	0.591146895668285	0.0352
PFC	-38.5369	21.0629	-7.21768	0.207710475563461	0.21
PFC	-39.273	26.0877	-1.57588	0.0532588381986825	0.3757
PFC	-39.9682	28.3442	2.03461	0.135127728026358	0.272
PFC	-40.1074	31.5781	4.86332	0.0241226090579414	0.4352
PFC	-40.5944	34.9532	8.48388	-0.1738288811074	0.8382
PFC	-41.1137	38.3359	12.5602	-0.0554182894825417	0.5629
PFC	-41.3558	41.5984	15.8258	0.120215109608479	0.3724
PFC	40.2507	24.682	1.21113	0.123848083231109	0.2535
PFC	41.1345	28.0254	4.28973	0.114622767557572	0.2831
PFC	41.5921	32.6089	8.80261	-0.0808948876000908	0.5849
PFC	41.5153	35.7467	11.8515	-0.104271263492145	0.6471
PFC	41.119	37.9933	15.2522	0.324052676773745	0.2124
PFC	40.704	40.6658	18.5189	0.889800966021028	0.1222
PFC	40.6338	42.9868	21.9933	0.557458368332806	0.1394
PFC	39.6075	45.7662	24.5851	0.114274097931141	0.3538
PFC	39.0557	48.6125	27.7266	-0.340012313195084	0.9417
PFC	-2.56298	36.1012	-32.5563	-0.0210499055766401	0.5169
PFC	-6.78473	35.9905	-31.3419	0.173597741666106	0.3014
PFC	-10.0605	35.7634	-29.6088	0.120563724325861	0.3111
PFC	-13.4886	35.5668	-27.8765	0.110325343311705	0.3173
PFC	-17.2195	34.937	-25.9438	0.0188637947986461	0.471
PFC	-20.5647	34.9654	-24.3036	-0.0788461513314272	0.5762
PFC	-24.1332	35.3252	-22.8927	1.03879379897547	0.1271
PFC	-28.3593	36.0161	-21.6175	0.839037684214534	0.3048
PFC	-32.2239	36.8056	-20.6095	1.24407685786501	0.2483
PFC	-36.5349	37.1144	-19.2747	1.29609553650009	0.0962
PFC	-39.9228	37.2903	-18.8427	0.673974612415556	0.0091
PFC	-44.7542	37.8298	-17.6787	0.108310329677321	0.3375
PFC	2.67973	33.8132	-32.4177	0.109813648726875	0.3673
PFC	6.69996	33.6157	-30.7637	0.310227841806869	0.175
PFC	10.2107	33.6259	-29.5149	0.149518711635578	0.3841
PFC	13.8439	33.3729	-27.8894	-0.0132693076932331	0.5163
PFC	17.4422	33.673	-26.9952	0.333141590180322	0.2822
PFC	21.0999	33.6701	-26.2626	0.559912723900039	0.197
PFC	24.7087	34.1412	-25.0995	0.0252932404747648	0.4662
PFC	28.1558	34.5647	-23.1296	0.369177694308276	0.3416
PFC	31.9133	35.8328	-22.3741	0.0719412845703724	0.4198
PFC	36.1412	36.5313	-21.093	0.0795439328284584	0.3867
PFC	40.0809	36.842	-20.3274	-0.132577604865756	0.6495
PFC	44.4773	37.2764	-19.3013	-0.17731957009494	0.7671
PFC	48.2891	37.2486	-17.9206	0.422348360396318	0.0876
PFC	51.2304	37.8936	-16.1506	0.401018562633113	0.0646
PFC	54.2987	38.0137	-13.5187	0.0727999396065162	0.4041
PFC	-3.44983	31.1206	19.7555	0.775797927015223	0.1826
PFC	-6.82504	31.7816	19.3249	0.599190644570349	0.1884
PFC	-11.3526	31.5977	18.5716	0.134985814713364	0.3836
PFC	-15.1959	31.7606	18.916	0.174780684608363	0.244
PFC	-33.3929	32.8573	17.2705	0.523326256257781	0.3218
PFC	-37.2432	32.614	16.7527	-0.0295221315523869	0.5232
PFC	-42.0432	32.4253	16.1238	0.655661284185926	0.1492
PFC	-46.8852	32.6233	15.4846	-0.230950052078043	0.6722
PFC	-50.3433	32.2872	15.1171	0.128434755146145	0.381
PFC	7.93245	37.9878	6.06146	1.03000742450852	0.0098
PFC	12.1903	38.662	6.01263	0.813766700954617	0.0322
PFC	16.8804	38.3878	6.51453	-0.0705214673489751	0.6206
PFC	25.8176	38.8419	6.17504	0.0373754589405944	0.4285
PFC	31.1621	39.5246	5.95353	0.0611809283188844	0.3852
PFC	35.7284	39.3595	5.93266	-0.045515994125004	0.626
PFC	40.2191	39.504	5.99376	-0.0771868101332864	0.7114
PFC	43.774	39.2613	6.37197	0.0646145350758858	0.3836
PFC	47.583	38.6566	5.63053	0.423246777497423	0.0243
PFC	51.2172	38.2256	5.15357	0.0290320444222583	0.4396
PFC	54.673	36.8392	4.97039	0.219432080908015	0.1176
PFC	-29.9377	19.2534	29.0887	0.165906927339594	0.2207
PFC	-32.1923	21.4879	31.9798	0.305834004182745	0.2841
PFC	-34.6265	24.0071	34.8846	0.142735099141791	0.3673
PFC	-37.0782	26.1117	38.6334	0.144119757921558	0.3477
PFC	-33.79	19.2656	6.83235	-0.183619151094738	0.7163
PFC	-34.1067	21.306	10.499	1.98803162920127	0
PFC	-34.1706	23.2738	14.0182	39.4792021810418	0
PFC	-34.7953	25.3784	18.1152	23.5779310086117	0
PFC	-34.9988	27.4698	22.4503	0.295138829798713	0.0888
PFC	-35.8419	29.3555	26.684	-0.0155688261487438	0.5388
PFC	-36.091	31.1603	30.8717	0.232342201139581	0.0788
PFC	-36.7583	32.8236	35.6092	-0.134190435510366	0.6927
PFC	-36.8243	34.7109	39.6385	0.0633166266570524	0.4503
PFC	-36.4997	36.5251	43.6453	0.0843732112546103	0.455
PFC	-5.07218	10.2464	35.4494	0.427685220119475	0.0131
PFC	-10.2606	12.9149	36.9374	0.580328631437453	0.0247
PFC	-14.3492	16.2282	38.7687	0.259333269813074	0.1089
PFC	-24.7152	22.1044	42.5899	0.189230595100552	0.1648
PFC	-29.8139	24.7872	43.2753	0.00106504852740907	0.4915
PFC	-34.4307	27.4083	43.4489	-0.182094568873847	0.8361
PFC	-39.2909	29.0744	43.4105	-0.223917615632036	0.8998
PFC	-5.52969	8.52217	72.209	-0.0335747613380823	0.5358
PFC	-9.02081	9.13027	70.7385	-0.144440492403628	0.6639
PFC	-12.7785	9.64398	69.5149	-0.0051077917691863	0.4948
PFC	-17.1682	10.8228	67.9151	-0.103830823222097	0.6124
PFC	-20.915	11.5942	67.6821	-0.324941960388527	0.8733
PFC	-25.4536	12.1181	66.5954	-0.0186411425444263	0.5285
PFC	-28.7199	13.4032	66.1604	-0.136388383632823	0.6582
PFC	-32.2933	14.3783	65.2322	-0.186311384990556	0.801
PFC	-3.76792	11.5771	60.0443	-0.157094497755006	0.6019
PFC	-7.34935	11.4462	59.6253	-0.11613922891522	0.5689
PFC	-12.6178	10.8503	59.8126	-0.0834245016253667	0.5781
PFC	-17.514	10.6445	59.4238	-0.367738441424805	0.9207
PFC	-21.9499	9.76093	59.5953	-0.28692283408472	0.8298
PFC	-25.9957	9.71453	59.073	-0.471917456520241	0.9572
PFC	-30.0545	9.40161	59.2761	-0.507004296025719	0.9727
PFC	-33.666	9.54806	59.2606	-0.266726366534966	0.9054
PFC	-37.5299	9.65545	59.8488	-0.475217387116099	0.9603
PFC	-40.5501	9.07093	59.3251	-0.432404593118937	0.9031
PFC	-6.40821	-2.21251	79.8474	-0.491594198752052	0.8811
PFC	-10.0928	-2.11041	78.8555	-0.559546533292843	0.9914
PFC	-13.1696	-2.02132	77.6234	-0.156264533377374	0.6757
PFC	-16.9466	-1.56376	76.6059	-0.355728843242185	0.9286
PFC	-20.5551	-1.07555	75.1618	0.00798804793032004	0.4846
PFC	-24.5654	-0.725825	72.4866	-0.0415198924981326	0.5312
PFC	-27.9289	-0.481413	70.9399	-0.00701444549978036	0.4993
PFC	-31.3394	-0.0668843	68.7608	-0.230134876918518	0.7041
PFC	-35.0684	0.390305	67.9772	-0.274160382132157	0.7392
PFC	-3.78443	1.41291	56.1982	-0.209734059804129	0.6373
PFC	-7.13537	1.30958	56.124	-0.0765074603697871	0.6139
PFC	-11.3049	0.750747	55.7839	-0.209207392669101	0.7347
PFC	-15.2223	0.7046	55.4509	-0.155783579779434	0.7728
PFC	-19.3474	0.35758	54.8237	-0.0343083457792474	0.5687
PFC	-28.8439	0.969635	53.6926	-0.0885887578145086	0.581
PFC	-33.3908	0.91001	53.4229	-0.0679978645114983	0.552
PFC	-36.8188	1.19036	53.3845	-0.0181412021926805	0.5098
PFC	-39.991	0.621694	53.3459	0.429973214986209	0.0986
PFC	-7.18629	3.73886	37.7363	-0.255393401684679	0.9566
PFC	-10.9628	3.72336	37.6142	-0.100866166334031	0.7614
PFC	-14.7994	3.6841	38.4883	-0.204821673964859	0.8436
PFC	-23.9001	3.42573	38.6558	-0.15169632341613	0.6805
PFC	-28.4669	3.61959	38.7706	0.0464124066222511	0.4598
PFC	-33.3714	3.69744	39.7383	0.0111690695496254	0.4838
PFC	-36.7996	3.03744	39.7037	-0.231342823368434	0.8261
PFC	-40.3201	2.53422	39.5063	-0.216717985636093	0.8176
PFC	-6.49697	-11.9342	77.6639	-0.422204905870693	0.9783
PFC	-9.22289	-12.4907	77.5904	-0.0972589037063879	0.6781
PFC	-12.5516	-13.0448	77.4793	-0.372866444427327	0.905
PFC	-16.4259	-13.1729	76.8017	-0.477438560261959	0.9723
PFC	-3.17303	-7.25961	58.7798	-0.0978907085153249	0.7078
PFC	-6.46521	-7.45332	58.7364	-0.316629353917944	0.8689
PFC	-10.3011	-7.15725	58.8066	-0.0535541353267643	0.6394
PFC	-13.9686	-7.28361	59.5383	-0.192628551639859	0.9244
PFC	-18.9195	-7.28799	58.8855	0.0900180596664875	0.342
PFC	-23.1835	-7.15792	58.9695	-0.25274175396589	0.8884
PFC	-27.0041	-6.19589	58.224	-0.126347124749941	0.7191
PFC	-31.1376	-5.58075	58.1263	-0.116718243432477	0.6883
PFC	-34.6005	-5.3008	57.7646	0.543067779868899	0.0283
PFC	-38.6272	-5.47691	58.2033	0.175836941062799	0.2315
PFC	-42.1199	-5.48658	58.0185	-0.193866442833647	0.8521
PFC	-9.89935	-9.86238	43.0028	-0.248937315851692	0.87
PFC	-13.5569	-9.91468	41.8176	-0.213698333176395	0.8565
PFC	-17.3744	-9.46035	41.9899	0.0825915667021933	0.3085
PFC	-20.8134	-9.36824	42.4094	0.184456290508521	0.2244
PFC	-24.7214	-9.05153	42.8144	0.124896640817066	0.2133
PFC	-29.3377	-8.53469	43.1017	-0.125203171674854	0.6246
PFC	-10.1706	-19.6249	79.9879	-0.423626775191961	0.9034
PFC	-13.5755	-19.8613	78.6297	-0.469198678810016	0.8948
PFC	-2.56885	-18.1981	65.4258	-0.385043905945764	0.9784
PFC	-5.28924	-19.1924	65.1805	-0.260205124411637	0.9276
PFC	-9.2439	-19.5651	65.6042	-0.228201383722769	0.8573
PFC	-13.1613	-19.5002	65.0238	-0.211668109122246	0.7945
PFC	-4.34606	-16.4408	48.4971	0.0443913926026362	0.4306
PFC	-7.50611	-16.6171	48.1161	-0.193688678411641	0.8274
PFC	-10.8745	-16.4921	48.112	-0.34210407977833	0.923
PFC	-15.291	-16.3916	48.4063	-0.103487566090859	0.6055
PFC	-3.18067	24.3221	-25.7746	0.188050450746221	0.1688
PFC	-6.52962	25.4963	-24.2283	0.330010749081778	0.0209
PFC	-9.80677	26.1729	-22.9697	-0.0137310049397353	0.5321
PFC	-14.2936	27.3699	-22.3507	0.221957768976772	0.0953
PFC	-18.5655	28.0146	-21.2331	-0.0582904896646963	0.6239
PFC	-21.363	28.6054	-20.9887	-0.0627830522084784	0.6586
PFC	-24.1614	29.6732	-19.5762	-0.12496867986064	0.778
PFC	-27.0656	30.6586	-19.1913	-0.157376113035128	0.8513
PFC	-29.8004	31.8536	-19.0082	-0.25801250237874	0.9435
PFC	-33.7441	33.3829	-18.8446	-0.207136118664278	0.8773
PFC	-37.9673	33.6927	-17.6869	-0.161433716717046	0.8359
PFC	-41.3556	33.7978	-16.9926	-0.442158768295881	0.9978
PFC	-45.5596	34.4598	-16.1313	-0.241869831659567	0.9341
PFC	-50.4838	35.051	-14.2556	0.0768605193416798	0.3626
PFC	-4.10685	37.6875	-23.7823	0.00834406862071857	0.4688
PFC	-7.33348	38.0912	-22.4074	-0.101826775481404	0.6815
PFC	-11.8172	38.2635	-21.5803	0.0702138726653012	0.3771
PFC	-15.6545	38.862	-21.374	-0.0314843065773943	0.5861
PFC	-19.0067	39.0617	-21.2704	-0.0317775628734673	0.59
PFC	-21.9409	39.6684	-20.8476	0.122519269649239	0.2668
PFC	-25.0933	40.0731	-19.5596	0.0284077896689803	0.4404
PFC	-29.2115	40.7958	-18.8189	0.151280160210569	0.1874
PFC	-33.3577	41.0417	-18.4648	-0.0334023608281574	0.6
PFC	-36.9139	41.6907	-18.213	0.231035718510703	0.1042
PFC	-40.8605	42.211	-17.7567	0.0926491316990352	0.2627
PFC	-45.3318	42.9885	-16.7698	0.0362376709816199	0.4247
PFC	-49.4674	42.9472	-15.7492	-0.0189406903084534	0.5478
PFC	-1.77193	40.0007	1.44621	-0.0195456872580408	0.5295
PFC	-5.44383	40.316	1.23034	-0.136362696444605	0.7458
PFC	-9.35408	40.333	1.81786	-0.356301227736025	0.9816
PFC	-13.2103	39.8607	1.92041	-0.191842449105363	0.841
PFC	-35.0564	40.0863	4.06461	-0.018605991484051	0.5367
PFC	-39.4516	40.5436	4.01479	0.187958412917439	0.1395
PFC	-44.1277	40.5447	4.60074	0.139279116199539	0.1842
PFC	-48.2513	40.3617	4.45926	0.143775718939871	0.1398
PFC	-51.759	39.7996	4.98522	0.110470941786761	0.3148
PFC	2.75473	18.7843	67.2126	-0.118789229912752	0.7622
PFC	-0.124266	19.0562	67.2	0.0079705845499094	0.479
PFC	-2.61366	19.6085	67.6434	0.170754636208174	0.1135
PFC	-5.69736	20.104	67.7541	-0.057087964712208	0.6543
PFC	-8.92404	20.8327	68.2193	0.0085246871674507	0.4777
PFC	-13.1481	21.5542	68.6009	-0.192916234485282	0.8515
PFC	-16.6591	21.5886	68.1856	-0.16590373316222	0.8415
PFC	-20.1898	21.9926	67.6839	-0.236411919073996	0.9344
PFC	-23.4708	22.1087	67.319	-0.240733997266515	0.9672
PFC	-1.51831	53.4006	20.2644	-0.165453545337359	0.8299
PFC	-4.29017	53.2193	21.2121	-0.0376221562217087	0.5765
PFC	-8.17045	53.7701	22.0179	-0.153549074643367	0.7991
PFC	-12.2328	53.8007	23.2018	-0.169612403114893	0.8547
PFC	-16.4716	53.6278	24.5706	-0.176785984992908	0.8317
PFC	-20.6967	53.816	25.0733	0.0309435862988181	0.427
PFC	-24.2109	54.5485	25.9088	-0.0124799229817119	0.53
PFC	-27.1042	54.1746	26.4284	-0.217692504511235	0.8707
PFC	-30.9346	53.471	26.9786	-0.113012529875212	0.6646
PFC	-35.0486	53.2681	27.1975	-0.176580049163549	0.7413
PFC	-38.601	52.2349	27.0421	0.134741401445058	0.2534
PFC	-2.73745	38.3209	53.6546	0.310862945301595	0.1586
PFC	-5.99086	39.2831	52.7807	0.134484058372117	0.3011
PFC	-10.3504	40.0881	52.6782	-0.183017123865478	0.8441
PFC	-14.3179	41.2428	52.3992	0.214759021950948	0.1887
PFC	-17.7855	41.8348	51.9519	0.203532405232061	0.1956
PFC	-20.9822	42.1505	51.1659	0.435794154200839	0.055
PFC	-24.033	43.1292	49.7761	0.0968733465473837	0.3023
PFC	-6.20573	50.9195	-25.5466	-0.0212385721385778	0.548
PFC	-9.6597	50.869	-23.6649	-0.00731516470676963	0.5132
PFC	-13.435	50.244	-22.181	-0.205235703674622	0.9412
PFC	-16.4541	49.6477	-21.1465	-0.27817004984111	0.9536
PFC	-19.7157	49.2736	-20.3028	-0.0926376842442376	0.6875
PFC	-22.5403	49.6499	-18.8506	0.113263367330492	0.2847
PFC	-26.3737	49.8154	-16.5807	0.0340621861835328	0.433
PFC	-30.5042	50.0129	-14.9117	0.0155229947421149	0.4662
PFC	-33.9304	50.0572	-13.4302	0.0348487549102898	0.4132
PFC	-37.9014	50.114	-12.4228	-0.0696439351677491	0.6825
PFC	-41.3683	50.45	-11.1262	0.189418777181422	0.1906
PFC	-45.422	49.7468	-9.18937	0.309272249221811	0.0484
PFC	-3.79676	68.2753	4.37207	-0.0329860485887921	0.5716
PFC	-7.02136	67.8354	4.94832	0.0526576709346307	0.374
PFC	-11.1659	66.9608	5.43633	-0.0782668134916934	0.6807
PFC	-14.6222	66.1715	6.17337	-0.185353067585931	0.8651
PFC	-18.1437	65.3527	7.30106	0.007074700997173	0.4863
PFC	-22.2774	65.0904	8.98357	0.0220799896238841	0.4422
PFC	-26.2428	63.9981	10.6027	0.154260291697458	0.2459
PFC	-29.1679	63.4273	11.2839	0.0810696814998388	0.3266
PFC	-32.4967	62.4613	12.0015	0.285583089802565	0.0803
PFC	-35.944	61.4928	12.8415	0.349359998737509	0.1409
PFC	-39.5557	59.892	13.9903	0.174049224778321	0.2299
PFC	-42.3036	58.0144	14.2897	-0.025582496619369	0.5541
PFC	-3.06194	7.11751	52.4628	0.0357506276373145	0.4187
PFC	-6.34445	6.65034	52.1619	0.0640776379972132	0.3413
PFC	-10.5864	6.15284	51.8481	-0.0888506847917444	0.7347
PFC	-14.6054	6.02484	52.6555	0.347776708823835	0.0903
PFC	-18.258	5.80141	53.1282	0.272916749933114	0.1068
PFC	-22.2035	5.17634	52.8853	-0.0785376103010251	0.7106
PFC	-26.0104	3.85491	54.6944	-0.0289267516932802	0.5343
PFC	-29.3385	3.46938	55.024	0.253173152289274	0.1196
PFC	-33.8907	3.7221	55.2166	0.81312400951199	0.0095
PFC	-38.3603	4.19977	53.7767	0.0777385244558255	0.3526
PFC	-42.8097	4.86915	53.4173	0.0673585262856558	0.3249
PFC	-1.87585	0.573545	68.1643	-0.0682217983754152	0.6193
PFC	-9.53353	0.249733	68.9647	-0.203241382230388	0.812
PFC	-13.0755	0.402975	69.0758	-0.139162176186134	0.6582
PFC	-17.3767	0.0264188	68.3313	0.528453108531936	0.0098
PFC	-21.689	0.38171	67.7253	1.32661030675964	0.0003
PFC	-25.7026	0.284025	67.3765	0.151707609179982	0.2201
PFC	-28.3213	-0.639737	67.7232	0.286638646032997	0.1211
PFC	-31.9688	-0.813495	67.4633	0.345254418424973	0.0365
PFC	-35.4096	-0.826719	66.1433	0.21313392943397	0.1504
PFC	-39.4689	-0.801081	63.6624	0.293011518705192	0.1332
PFC	-43.5218	-0.380949	61.7734	0.183452914769534	0.1832
PFC	-47.0323	-0.304508	61.2483	0.126323029872137	0.252
PFC	-2.03078	18.891	61.5028	-0.195351485817864	0.8725
PFC	-5.41414	18.6191	62.0641	0.334387619686539	0.188
PFC	-9.05405	18.8159	62.5696	0.0692615028861086	0.3929
PFC	-13.4104	18.1646	61.8842	0.00726179556846041	0.4899
PFC	-18.1808	18.245	61.5161	0.760592055653859	0.0058
PFC	-22.6802	17.9768	61.2183	0.427280790038857	0.0459
PFC	-26.7604	17.7411	61.3889	0.0735783968618706	0.325
PFC	-29.4219	17.4066	62.0044	0.571861581328818	0.0103
PFC	-36.0254	16.892	60.4132	1.39547630643928	0.0023
PFC	-39.8896	16.1088	59.4477	1.0189228345045	0.0123
PFC	-44.1127	15.4714	58.9181	1.03698555105683	0.012
PFC	-1.41065	33.5678	21.2517	-0.317891727098135	0.9033
PFC	-4.33032	33.4879	23.4117	-0.152308662483196	0.7353
PFC	-8.01027	33.6212	25.8777	0.0456876527833048	0.3707
PFC	-11.4043	33.9872	28.6096	0.448143621670511	0.0803
PFC	-15.0385	34.6726	31.5583	0.345621705206275	0.086
PFC	-18.8865	34.9806	34.2761	0.0991740945750841	0.3948
PFC	-22.0303	34.7444	37.696	-0.130698085556664	0.5851
PFC	-25.496	34.8766	39.4154	0.111511556252256	0.3514
PFC	-28.5984	34.818	41.4579	0.618475083338723	0.0836
PFC	-32.0202	34.5804	43.4955	0.240756494659112	0.1291
PFC	-35.7772	34.2157	43.7418	0.538199085864582	0.0199
PFC	-39.4014	33.4559	43.7203	1.15442390670741	0.0001
PFC	-1.84469	42.6185	18.0499	0.0973932225012184	0.3182
PFC	-4.47854	41.9914	18.2738	-0.0125728031983957	0.5339
PFC	-8.10335	42.2198	19.5467	0.0496127160501785	0.3971
PFC	-12.062	42.3776	20.4645	-0.102091982286948	0.7488
PFC	-15.8589	43.4342	21.6635	0.758696476880075	0.0095
PFC	-20.9172	43.8719	23.8513	-0.0937912224681496	0.7542
PFC	-25.0658	43.8018	24.801	-0.143348045817218	0.802
PFC	-28.3758	44.4748	25.4931	-0.110437425196101	0.7646
PFC	-31.9929	44.4744	26.7614	0.208682508379923	0.2165
PFC	-35.7159	44.5538	26.3535	0.251502469591224	0.2076
PFC	-39.8789	43.7986	25.3598	0.154220923594846	0.2615
PFC	-43.6242	43.2576	25.5975	0.297204137806613	0.1506
PFC	-39.5515	15.2994	5.35152	0.332218315923986	0.0652
PFC	-44.0468	15.1562	7.13808	-0.00919800059285025	0.5163
PFC	-47.7686	15.3123	9.02516	0.103839339045842	0.2854
PFC	-51.4168	14.5424	11.0015	0.0406728156756442	0.413
PFC	-55.1651	13.86	13.1375	0.252935126781904	0.1991
PFC	-58.5833	12.9713	15.1193	0.238417746184006	0.1411
PFC	-61.2251	12.8621	17.512	0.0759050788153619	0.3399
PFC	-4.58797	42.573	-22.4534	0.75141969188675	0.0038
PFC	-8.65128	42.2829	-20.3091	0.47699079909912	0.0129
PFC	-12.077	41.5467	-19.1657	-0.0462299020144581	0.6019
PFC	-15.0588	41.2568	-18.1301	-0.267497175037556	0.9475
PFC	-18.9091	41.1194	-16.6832	-0.166580770156607	0.8379
PFC	-22.9609	41.186	-16.1068	-0.0920328983442728	0.7323
PFC	-25.935	40.94	-14.8354	0.0467744149816924	0.4097
PFC	-28.9481	40.9363	-13.7841	-0.21896040048342	0.884
PFC	-32.5925	40.7617	-12.8261	0.525513006886845	0.0738
PFC	-36.5047	40.5868	-11.3209	0.463346279181176	0.1382
PFC	-40.2174	40.7393	-10.2829	0.362738258072214	0.1087
PFC	-43.7653	40.3466	-9.3517	0.126645633582563	0.293
PFC	-47.2836	40.4976	-8.16124	0.183659429711861	0.2362
PFC	-50.7619	40.3504	-6.87757	0.210715979331539	0.1878
PFC	-2.27999	34.6169	15.7137	-0.192082504318879	0.8623
PFC	-5.73379	34.1245	15.4296	-0.233687927342619	0.9035
PFC	-10.1055	33.3261	14.9967	-0.114275293023476	0.7872
PFC	-28.8567	34.9352	16.9369	0.0312057116786089	0.4555
PFC	-33.8562	34.8256	16.249	0.233152182831016	0.2342
PFC	-38.271	34.2678	15.0973	0.0376313451750858	0.4328
PFC	-41.7568	33.9082	15.0097	0.268641588548099	0.0729
PFC	-45.6386	33.7365	14.4576	0.702136188871073	0.0207
PFC	-48.8529	33.4831	14.1268	0.271877757038889	0.1514
PFC	-52.3224	32.9995	13.9934	0.599203825697829	0.0195
PFC	-55.037	32.5229	13.5789	-0.224289864321868	0.9536
PFC	3.91477	29.2956	-29.4	-0.192484807475518	0.8147
PFC	7.90035	29.5091	-28.2912	-0.157659002787166	0.7334
PFC	11.6315	30.2795	-27.2373	0.025139078699389	0.4679
PFC	15.4234	30.4433	-26.413	-0.190425987149973	0.8044
PFC	19.3023	30.7409	-25.6916	0.183881761550295	0.343
PFC	22.8339	31.1266	-23.818	-0.16629764405903	0.7932
PFC	26.533	31.469	-22.6245	-0.220955975918641	0.9008
PFC	30.4909	31.8332	-21.8903	-0.0729480847740892	0.6262
PFC	34.5535	31.9271	-20.8886	0.10162749627815	0.3429
PFC	38.2896	32.1981	-19.3214	-0.0859540049239137	0.6915
PFC	41.8585	32.6796	-18.0275	-0.152194892939937	0.673
PFC	45.4445	33.1349	-16.8506	-0.154747266242263	0.6884
PFC	48.894	33.7972	-15.3717	-0.0950807672595039	0.6136
PFC	-6.24913	34.4693	-30.6114	0.252200832545669	0.1417
PFC	-9.65235	34.6287	-28.7987	0.240232225712443	0.1664
PFC	-12.9217	34.275	-27.4523	0.0130027601994862	0.4783
PFC	-17.2674	34.4714	-26.3944	0.00363045201660084	0.482
PFC	-20.9479	34.7355	-24.8995	-0.232936082491318	0.8919
PFC	-24.0527	35.0534	-23.0463	-0.300338921365718	0.9715
PFC	-27.9089	35.5029	-21.3498	-0.386671198598965	0.9886
PFC	-32.3137	36.056	-20.3713	-0.0384484859594521	0.5906
PFC	-36.7922	35.9882	-19.0381	-0.160471477999573	0.7903
PFC	-40.2781	35.9728	-17.293	-0.0570088498136826	0.6172
PFC	-44.4563	36.5948	-15.657	-0.0298580634092673	0.5728
PFC	-49.254	37.1472	-13.7016	0.141060675976983	0.2227
PFC	-52.4744	37.7329	-12.7299	-0.0987440456991878	0.6772
PFC	-55.5725	38.2091	-10.1073	-0.167842708977076	0.7989
PFC	45.9979	19.5495	-0.599414	-0.0218909129455891	0.558
PFC	49.4136	20.9887	1.61788	-0.179869700012675	0.8628
PFC	52.176	21.3541	3.42554	-0.263854711629347	0.9879
PFC	55.2947	21.2125	6.39729	-0.0880168017281635	0.6418
PFC	58.1192	21.4182	8.36189	0.257481084896898	0.1497
PFC	35.3176	23.8118	12.1227	0.223499163117689	0.2309
PFC	33.9856	25.2704	16.3592	0.435850881110407	0.0232
PFC	30.7218	29.7606	28.6257	0.224670338203967	0.1139
PFC	-46.5793	15.7234	-2.99879	-0.0527494009412317	0.6281
PFC	-50.2112	15.3038	-0.757332	0.00376164978219906	0.4949
PFC	-58.3542	14.121	4.1251	-0.0493031927344042	0.5841
PFC	-61.3494	13.7502	6.23103	-0.16477657471782	0.7277
PFC	-5.49784	28.4823	-29.5345	-0.278149168779619	0.8977
PFC	-9.02864	28.2408	-27.9306	-0.193533697573364	0.8327
PFC	-12.8714	28.1449	-26.203	0.259961529533944	0.0935
PFC	-16.762	28.1255	-24.4394	0.0522962466537358	0.4334
PFC	-22.3493	28.3841	-23.008	-0.0627219464002928	0.6114
PFC	-25.905	28.8098	-21.5922	-0.100687279189646	0.7185
PFC	-30.976	29.5691	-20.3688	-0.083708783264589	0.6684
PFC	-35.8038	29.5379	-18.1118	-0.128691298989955	0.7874
PFC	-39.5149	28.9367	-15.4219	0.404103355403581	0.1661
PFC	-44.6996	28.2666	-11.8484	0.214308825931526	0.2155
PFC	-48.6708	28.4185	-10.3313	0.234579320488139	0.2113
PFC	-52.2591	28.0911	-8.3793	0.0579310950347565	0.3889
PFC	-55.0465	28.032	-6.89629	0.127006283972457	0.2364
PFC	-57.7053	27.8728	-4.56029	-0.188104297164169	0.8974
PFC	-1.58675	44.7231	-10.4847	0.301073429127747	0.1066
PFC	-4.36074	43.8912	-9.11907	0.0583221531866449	0.4128
PFC	-8.95244	42.808	-7.71742	0.30295844846176	0.0827
PFC	-13.7314	42.7229	-6.83427	-0.211598836713823	0.8704
PFC	-19.3277	42.3954	-6.07256	-0.137913881179326	0.7872
PFC	-24.5001	42.0305	-5.05286	0.215298690535057	0.1489
PFC	-30.6377	41.5726	-3.83781	0.0123257748630095	0.4721
PFC	-36.6691	41.7476	-1.59777	-0.0367360130399134	0.5735
PFC	-41.6244	41.8342	-0.122381	-0.05139431670918	0.5971
PFC	-45.145	41.9748	1.3233	-0.207444876179602	0.8603
PFC	-48.7125	42.0367	2.90102	-0.0807620165382279	0.6421
PFC	-51.5651	41.1359	4.10878	-0.105178267577238	0.6928
PFC	-4.60113	22.7404	-27.8591	-0.335613923357716	0.9215
PFC	-8.77323	22.9802	-26.1686	-0.544861674796311	0.9617
PFC	-12.21	22.6536	-24.9935	-0.566013825295878	0.9894
PFC	-15.4451	22.9164	-24.3676	-0.478804885217213	0.9612
PFC	-19.91	23.3179	-22.8439	-0.599195678754207	0.9774
PFC	-22.8446	23.8845	-21.5483	-0.485108404816773	0.9538
PFC	-26.6413	24.2951	-20.3804	-0.262735604279771	0.8549
PFC	-30.0375	24.898	-18.2955	-0.175385416516017	0.7854
PFC	-34.3187	24.8681	-16.4255	-0.00415643851927971	0.501
PFC	-38.0722	24.8608	-14.4394	-0.216212001461929	0.8958
PFC	-41.8146	25.0728	-12.5646	-0.547862194016119	0.9991
PFC	-45.9459	25.2547	-9.53782	-0.284478285815126	0.9537
PFC	-49.2501	25.3324	-7.9146	-0.320299604824144	0.9113
PFC	-52.4155	25.7818	-6.43496	-0.567676288858924	0.9957
PFC	-55.6762	25.7566	-4.07926	-0.615193483667326	0.9979
PFC	-3.80456	50.4	1.71592	-0.234110868189566	0.8869
PFC	-7.74124	50.3379	1.70695	-0.0362937917153926	0.5741
PFC	-12.2802	49.7532	2.14869	0.00382054979525059	0.4891
PFC	-18.0848	49.0679	3.05139	0.18962089260642	0.2168
PFC	-23.39	47.6015	3.68599	0.0171527345667286	0.4506
PFC	-28.7674	46.7714	3.42043	0.0129481697778828	0.4763
PFC	-33.6488	46.2977	4.52526	-0.166104521176781	0.7872
PFC	-38.4541	44.5271	5.63181	-0.125012253939045	0.624
PFC	-43.4123	43.1496	6.70731	-0.029134443386404	0.5526
PFC	-47.4581	41.8393	7.86576	-0.143013817776726	0.8417
PFC	-50.9445	40.9299	8.24406	-0.122495163206834	0.7643
PFC	-53.78	38.8706	8.78971	-0.161339432880742	0.8573
PFC	-5.71265	23.5369	-22.8022	-0.0999153354756057	0.6425
PFC	-9.5926	23.9554	-21.6729	-0.121041841282045	0.7274
PFC	-14.0081	23.8242	-21.0957	-0.0904437102951277	0.6911
PFC	-18.3701	24.4046	-20.2627	0.0219513727179468	0.4577
PFC	-22.8104	24.7047	-18.9066	-0.158818668109854	0.8035
PFC	-27.0936	25.3596	-18.1089	0.0349425667913563	0.4249
PFC	-32.0565	24.6144	-16.937	-0.0147524823930697	0.5245
PFC	-36.6557	25.1973	-15.411	0.147642618035038	0.3817
PFC	-41.3632	25.123	-14.2233	0.895021889682777	0.1627
PFC	-45.3168	25.3504	-11.9719	0.140073187930664	0.3765
PFC	-48.7899	25.2932	-10.6196	0.0379051547882157	0.4281
PFC	-51.5674	25.3653	-9.51966	0.267703350623018	0.1648
PFC	-54.2438	26.0276	-7.75282	0.246105168672091	0.1398
PFC	-34.3223	24.2398	9.9292	0.405396023737861	0.0788
PFC	-32.8581	28.1992	14.8554	0.0786298567981729	0.3712
PFC	-32.0616	31.6484	19.8859	0.0404629228323472	0.4275
PFC	-30.2131	34.3527	23.4006	-0.226694210367631	0.9368
PFC	-27.7841	36.9142	27.9744	-0.221882115597101	0.8416
PFC	-27.5038	38.7921	31.599	-0.145779406866946	0.8223
PFC	-26.9129	41.0084	35.1987	-0.216106696251647	0.8632
PFC	-24.7458	42.9152	39.156	0.279814410193543	0.0867
PFC	-22.5658	44.381	42.5199	-0.233538097619496	0.9065
PFC	-21.1212	45.8514	45.1341	-0.124262926543798	0.7262
