# Supplementary material for: Multisensory flicker modulates widespread brain networks and reduces interictal epileptiform discharges
Source: Nat Commun. 2024 Apr 11;15:3156. doi: 10.1038/s41467-024-47263-y (PMC11009358; doi:10.1038/s41467-024-47263-y)
Supplement: Supplementary file 4 — Source Data [file 41467_2024_47263_MOESM4_ESM.zip › Source Data New Corrected/readme.xlsx]

## Sheet: Sheet1
File name:	File order:	Corresponding figure component:	Comments:
Figure_1D.csv	1	1D	mni_x, mni_y, mni_z: mni coordinates x, y and z. mod_amp: modulation amplitude. mod_sig: modulation significance.
Figure_1F.csv	2	1F	mni_x, mni_y, mni_z: mni coordinates x, y and z. mod_amp: modulation amplitude. mod_sig: modulation significance.
Figure_2C.csv	3	2C, 2D	mni_x, mni_y, mni_z: mni coordinates x, y and z. mod_amp: modulation amplitude. mod_sig: modulation significance.
Figure_3A_1.csv	4	3A top	V: responds to visual stimulation. AV: responds to audio-visual stimulation. A: responds to auditory stimulation.
Figure_3A_2.csv	5	3A middle	5.5Hz: responds to 5.5Hz stimulation. 40Hz: responds to 40Hz stimulation. 80Hz: responds to 80Hz stimulation.
Figure_3A_3.csv	6	3A bottom	Audio: top stimulation frequency with auditory modality. Visual: top stimulation frequency with visual modality.
Figure_3B_5.5Hz-V.csv	7	3B top-left	mni_x, mni_y, mni_z: mni coordinates x, y and z. mod_amp: modulation amplitude. mod_sig: modulation significance.
Figure_3B_5.5Hz-AV.csv	8	3B top-middle	mni_x, mni_y, mni_z: mni coordinates x, y and z. mod_amp: modulation amplitude. mod_sig: modulation significance.
Figure_3B_5.5Hz-A.csv	9	3B top-right	mni_x, mni_y, mni_z: mni coordinates x, y and z. mod_amp: modulation amplitude. mod_sig: modulation significance.
Figure_3B_40Hz-V.csv	10	3B middle-left	mni_x, mni_y, mni_z: mni coordinates x, y and z. mod_amp: modulation amplitude. mod_sig: modulation significance.
Figure_3B_40Hz-AV.csv	11	3B middle-middle	mni_x, mni_y, mni_z: mni coordinates x, y and z. mod_amp: modulation amplitude. mod_sig: modulation significance.
Figure_3B_40Hz-A.csv	12	3B middle-right	mni_x, mni_y, mni_z: mni coordinates x, y and z. mod_amp: modulation amplitude. mod_sig: modulation significance.
Figure_3B_80Hz-V.csv	13	3B bottom-left	mni_x, mni_y, mni_z: mni coordinates x, y and z. mod_amp: modulation amplitude. mod_sig: modulation significance.
Figure_3B_80Hz-AV.csv	14	3B bottom-middle	mni_x, mni_y, mni_z: mni coordinates x, y and z. mod_amp: modulation amplitude. mod_sig: modulation significance.
Figure_3B_80Hz-A.csv	15	3B bottom-right	mni_x, mni_y, mni_z: mni coordinates x, y and z. mod_amp: modulation amplitude. mod_sig: modulation significance.
Figure_3C.csv	16	3C	func_network: functional network. mod_sig: modulation significance. mod_amp: modulation amplitude.
Figure_4C.csv	17	4C	V: visual. AV: audio-visual. A: auditory. SPEP: single pulse evoked potential.
Figure_4D_2.csv	18	4D middle	norm_SPEP_amp: normalized single pulse response amplitude. norm_flicker_amp: normalized flicker response amplitude
Figure_4D_3.csv	19	4D right	SPEP_sig: single pulse response significance value. flicker_sig: flicker response significance value.
Figure_4E.csv	20	4E	cond: stimulation condition. real-vs-stim: whether from real or simulated dataset. flicker_mod_amp: flicker modulation amplitude.
Figure_5D.csv	21	5D	endog_oscillation: frequency of endogenous oscillation. log10_amplitude: log10 of the endogenous oscillation amplitude.
Figure_5E.csv	22	5E	endog_oscillation_freq: frequency of endogenous oscillation. top_stim_freq: top stimulation frequency.
IED_count_table_all-sessions.csv	23	6B, S9B, S9C, S9D	Each row represents a trial. subjectID: subject ID. task_name: task name (flickerneuro = Flicker 5.5/40/80Hz; flickerfreq = Flicker 5.5-80Hz range). ses_nber: session number. soz_anat: broader classification of determined seizure focus for that subject (see table S2). ch: recording channel label. ch_region: recording channel region label (PFC_regions = prefrontal cortex region; MTL_regions = medi…
Figure_6B_S9.csv	24	6B, S9B, S9C, S9D	Each row represents a result, with some preceding rows indicating the figures corresponding to those results. analysis: the name of the analysis. ied_change: percent change in IED relative to baseline. confidence_interval_min, confidence_interval_max: the boundaries of the confidence interval around ied_change. p-value: p-value of the result. df: degrees of freedom.
Figure_S1A.csv	25	S1A	subject_id: subject ID. contact: recording channel Laplacian label. condition: stimulation condition (occluded_40Hz = 40Hz occluded stimulation). amp: modulation amplitude in the corresponding non-occluded condition. significance_occluded: modulation significance in the occluded condition. amp_occluded: modulation amplitude in the occluded condition.
Figure_S2A_1.csv	26	S2A left	mni_x, mni_y, mni_z: mni coordinates x, y and z. mod_amp: modulation amplitude. mod_sig: modulation significance.
Figure_S2A_2.csv	27	S2A right	mni_x, mni_y, mni_z: mni coordinates x, y and z. mod_amp: modulation amplitude. mod_sig: modulation significance.
Figure_S2B_1.csv	28	S2B left	mni_x, mni_y, mni_z: mni coordinates x, y and z. mod_amp: modulation amplitude. mod_sig: modulation significance.
Figure_S2B_2.csv	29	S2B right	mni_x, mni_y, mni_z: mni coordinates x, y and z. mod_amp: modulation amplitude. mod_sig: modulation significance.
Figure_S3A_1.csv	30	S3A left	mni_x, mni_y, mni_z: mni coordinates x, y and z. mod_amp: modulation amplitude. mod_sig: modulation significance.
Figure_S3A_2.csv	31	S3A right	mni_x, mni_y, mni_z: mni coordinates x, y and z. mod_amp: modulation amplitude. mod_sig: modulation significance.
Figure_S3B_1.csv	32	S3B top	func_network: functional network. mod_sig: modulation significance. mod_amp: modulation amplitude.
Figure_S3B_2.csv	33	S3B bottom	func_network: functional network. mod_sig: modulation significance. mod_amp: modulation amplitude.
Figure_S4C.csv	34	S4C	percent_ch_mod_40Hz_stim: data for the 40Hz stimulation conditions. percent_ch_mod_40Hz_rand: data for the random stimulation conditions.
Figure_S6B_V.csv	35	S6B left	mni_x, mni_y, mni_z: mni coordinates x, y and z. significance: single pulse evoked potential significance. max_amplitude: single pulse evoked potential amplitude.
Figure_S6B_AV.csv	36	S6B middle	mni_x, mni_y, mni_z: mni coordinates x, y and z. significance: single pulse evoked potential significance. max_amplitude: single pulse evoked potential amplitude.
Figure_S6B_A.csv	37	S6B right	mni_x, mni_y, mni_z: mni coordinates x, y and z. significance: single pulse evoked potential significance. max_amplitude: single pulse evoked potential amplitude.
Figure_S6C_V.csv	38	S6C left	mni_x, mni_y, mni_z: mni coordinates x, y and z. response: whether a significance response was observed.
Figure_S6C_AV.csv	39	S6C middle	mni_x, mni_y, mni_z: mni coordinates x, y and z. response: whether a significance response was observed.
Figure_S6C_A.csv	40	S6C right	mni_x, mni_y, mni_z: mni coordinates x, y and z. response: whether a significance response was observed.
Figure_S7A_2.csv	41	S7A bottom	mni_x, mni_y, mni_z: mni coordinates x, y and z. preferred_freq: top stimulation frequency (no sig mod = contact considered as not showing a significant response, based on criteria specified in figure S7).
Figure_S7B_2.csv	42	S7B bottom	mni_x, mni_y, mni_z: mni coordinates x, y and z. preferred_freq: top stimulation frequency (no sig mod = contact considered as not showing a significant response, based on criteria specified in figure S7).
Figure_S9A.csv	43	S9A	percent_ied_rate_change_rel_baseline: percent IED rate change across brain for each session.
