# Supplementary material for: Multisensory flicker modulates widespread brain networks and reduces interictal epileptiform discharges
Source: Nat Commun. 2024 Apr 11;15:3156. doi: 10.1038/s41467-024-47263-y (PMC11009358; doi:10.1038/s41467-024-47263-y)
Supplement: Supplementary file 4 — Source Data [file 41467_2024_47263_MOESM4_ESM.zip › Source Data New Corrected/Figure_5E.csv]

endog_oscillation_freq	top_stim_freq
21.5625	72
34.9358659283482	78
28.0088013941972	75
18.3558711356946	78
8.89993059081853	32
25.6139178190851	40
42.9322157349008	35
9.49858168861532	5.5
15.2320540837373	35
15.9151750513663	75
15.3275459937131	75
17.9545437139067	48
18.3014690739362	57
19.1975689377566	51
18.2598504695959	35
18.0377854431364	14
20.9349567510801	78
17.3127963293685	35
31.5720507725145	35
30.8528804670896	35
9.63189085381667	5.5
20.0773827289514	20
20.3581655813162	20
18.2758767711715	75
16.1969481012961	80
5.57144842225834	78
14.343128011359	80
20.7311959388501	40
16.3316996909275	40
16.7013022449975	80
16.3136798230149	78
8.08766152127984	8
19.5044045126773	78
19.4070052679392	78
19.4591084897781	80
23.8959981675732	78
35.5069048523654	78
32.5171699894868	80
19.9410940743443	80
18.5094393692792	78
8.86017587246922	75
16.6644882800838	80
33.3536526889694	78
8.96443411873035	8
8.85761765056131	8
9.88568585271015	80
8.35543018580962	5.5
8.36939740629504	5.5
8.29198981177841	5.5
17.2944484834418	35
19.0679329260922	78
9.50962440726335	57
18.353254474984	54
17.6617570425212	14
18.5115066585526	14
31.5320761795356	78
32.1249999999974	72
8.28934108679081	40
9.16561534471736	38
11.7790087297762	38
26.5334212041591	63
8.96779025926735	80
23.1927161800774	80
9.95911711453037	78
10.0484881079207	78
18.5556425800965	51
19.6314462750651	40
8.11624389771791	40
34.1264641871159	45
9.95264526288081	51
11.4375	54
5.6791524199654	78
5.67607652326444	48
7.6748706505101	66
17.7903450139452	45
37.0327504613382	63
33.6320011006048	69
34.3883858961402	54
32.6746916139581	57
43.1241967336666	63
29.3750921414423	80
29.3296699894981	54
34.0788529536722	35
19.8097477750331	57
33.3947155323219	51
10.340489815406	35
9.71907021512453	35
14.8125	51
10.2999584883556	78
7.37467441199599	35
7.32129372205427	35
10.1875	40
7.07104330900184	35
7.45482661006145	35
12.379235099821	35
7.03372020769701	35
7.18189186175064	40
10.25	35
14.7817472841013	40
9.17354477468111	38
14.8894437829258	35
10.3125	35
14.2965682183334	40
7.70970231775413	35
10.25	8
7.24356459513205	8
8.63674292187527	11
15.0551539001131	26
8.373822052624	11
14.8725570145102	40
10.3576210221957	26
14.2789099136541	29
14.4694916219327	40
7.33968054188793	8
7.16148662860416	32
14.5240695023382	32
7.17527475834104	35
7.08497393777605	35
7.51311246947142	35
7.35450311510523	40
15.598919712102	32
14.9853251763632	32
7.10591628186079	42
6.94858476253375	8
11.8106545899021	35
12.0395320927219	48
13.3851494244073	51
7.40167496241149	26
7.1705910673172	26
9.05829384028745	23
7.25040461681962	63
7.14359026620934	63
6.92892154536191	51
13.6598118751687	45
6.90066253349015	69
6.93431135184277	45
17.3868797967364	45
28.8272205306871	72
7.45515679628024	5.5
13.5143086197038	63
13.9043670996469	63
13.6341840292609	63
14.2466073944834	63
9.6875	63
14.991909930999	38
6.99908547525964	54
23.6181869759243	48
9.3110617272261	11
32.5779437764041	29
17.1423942004617	17
6.60593267747934	29
10.5437923616643	29
9.4375	45
10.0542218235139	54
14.5408243004476	54
26.6096483648503	42
26.6096475598591	42
19.8015856592501	45
8.70934662654834	45
10.2122842587611	14
10.2184512943904	38
15.1909524261867	42
11.227815781812	42
22.1438962025922	45
15.5377002637421	48
13.6340009277543	48
10.6647485339241	42
12.7474567510801	48
10.7491930722505	42
23.3700554628263	42
23.9035619411087	45
21.0582355290081	51
12.9434011757591	80
13.0084710872287	69
20.1542485906303	42
9.56362865408817	20
9.82217064503177	38
10.9357603896865	35
11.2401756121405	35
9.75368196804567	42
11.4731148282247	38
10.2790712007652	29
38.7971483650382	38
33.1040097211734	38
15.1121916139557	69
14.9529437763903	45
5.12139922043359	48
7.4528949907611	66
6.43749999999998	54
5.50083207230887	45
5.47744069415487	14
8.62499999999997	66
