# Supplementary material for: Multisensory flicker modulates widespread brain networks and reduces interictal epileptiform discharges
Source: Nat Commun. 2024 Apr 11;15:3156. doi: 10.1038/s41467-024-47263-y (PMC11009358; doi:10.1038/s41467-024-47263-y)
Supplement: Supplementary file 4 — Source Data [file 41467_2024_47263_MOESM4_ESM.zip › Source Data New Corrected/Figure_5D.csv]

endog_oscillation	log10_amplitude
21.3517690951023	0.557210931822723
27.7564609465429	0.590851218882406
17.375	0.480562578918338
32.1482994912854	0.402416893619364
17.375	0.481274363099226
21.5625	0.44227756894853
20.4802862626058	0.572243454494425
34.9358659283482	0.286046302323383
20.9316988460279	0.422492265882222
33.3416613397139	0.242158605583417
19.6417162019447	0.266259624291178
30.1121916138972	0.17949653106916
25.9030506573365	0.431626344487866
23.6654490041879	0.591825424662598
19.7513626545116	0.86845997890742
29.8756001368936	0.57939996186803
42.1875921414423	0.339936948147766
28.0088013941972	0.533168041355975
25.7192045886341	0.401769224982652
18.3558711356946	0.634674360418015
8.89993059081853	0.640461181090427
8.9136442738118	0.722239111794497
14.4951508043036	0.698413085093412
25.6139178190851	0.301805082456583
13.5448440090254	1.10614135071517
25.8509650396155	0.662980865908978
42.9322157349008	0.321027320785458
9.49858168861532	1.088058578835
17.0669640203869	0.699294246981464
15.2320540837373	0.480323124808233
15.9151750513663	0.849056236339471
15.3275459937131	0.614151557625871
17.9545437139067	0.627949193991464
9.19711286621909	0.773181603201251
18.3014690739362	0.402579788791449
9.62908600302718	1.12644440202356
19.1975689377566	0.639312967073938
9.13947006792363	0.923222641319081
18.2598504695959	0.584416211088679
9.56823464107148	1.5406064242452
18.0377854431364	0.607691146727244
8.2317171242796	0.779621075510435
9.86948927050723	1.22667391228614
15.8379473246758	0.908033627748903
20.9349567510801	0.302572056123416
9.39955163072863	1.38686515751999
17.3127963293685	0.938362909970194
9.38931415264816	1.33460371843974
16.6120004676149	0.999760757978918
31.5720507725145	0.391173967534041
9.62509907141471	1.55823515500166
16.9264956079035	1.24831927011277
30.8528804670896	0.420533173458662
9.63189085381667	1.58879355275092
17.1442801213085	1.35759169491935
31.0351594709667	0.5500849084682
9.08957242629872	0.550046124476446
11.6875	0.191585889321885
8.75908661348268	0.767729324201126
20.0773827289514	0.475653213463635
9.38738806105432	0.831537576154008
20.3581655813162	0.62456638619675
35.3579221519441	0.286594100400899
9.17379746726499	0.840069488031587
21.5355046198931	0.659123742300607
11.5	0.357168246196177
23.8536526899208	0.506908847712322
20.625	-0.0978815712829058
29.6875	0.295054888481527
18.2758767711715	0.439226181543742
16.1969481012961	0.346195907582551
6.50888307696985	0.37114139846635
5.57144842225834	0.363651091822153
14.343128011359	0.467595505684045
15.3962570575733	0.38885293360597
14.4501522432461	0.523939901040628
12.9241591683925	0.414113383897111
20.7311959388501	0.165745294543194
16.3316996909275	0.370545225782599
8.27657049579608	1.14229282027947
16.7013022449975	0.423759929711043
8.15256647371358	1.09214098587544
16.3136798230149	0.427525110285746
8.08766152127984	0.834207568357854
16.9227707903643	0.365365709236769
8.81869549176143	0.710785769284415
16.8186235098353	0.363095129343442
8.80988234813762	0.709093040309132
18.4743718659977	0.404293237771217
11.8159524261881	0.272472607160889
18.7576962154676	0.407159782278874
8.98337373203684	0.460594351864857
22.4000064368259	0.543870529142132
38.5248253564879	0.298656132994647
4.89813065670804	0.432069953280113
21.1772852398332	0.389377799834059
20.3658185758727	0.542687414845378
8.51420457737485	1.04682779744884
10.9835874863321	0.558011126082716
19.5044045126773	0.631509894616749
8.8155133414963	1.03114783555177
19.4070052679392	0.72384069640801
19.4591084897781	0.368525564078464
8.6179407503277	0.452683838533156
19.9375	0.232342857218072
18.5503194902064	0.336687230857138
8.77586284687635	0.967350517369138
17.0611801102229	0.746810393888029
27.9811959388501	0.325621534298042
8.89287858453476	0.784003968585056
19.2775482225738	0.674206120551288
34.2979886627405	0.34640011604995
8.83153222452322	0.725737934156486
20.0060311549727	0.660689142458666
35.0103448383305	0.284473112333582
25.3711010392144	0.627977424988809
25.7031804356822	0.512024868405707
20.5808846598393	0.621350007285052
32.7286526899299	0.333854307629207
23.8959981675732	0.659417271891088
20.9717170389882	0.611716014286565
35.5069048523654	0.324653748468002
21.480705412022	0.800587562963158
38.294605116091	0.35883186602091
8.67103334702196	0.704329712331919
19.9602834939799	0.794027414297613
32.5171699894868	0.272531675954079
8.67755634806044	1.00335403576557
19.9410940743443	0.620558580256212
8.86644397649141	0.574837967735147
18.5094393692792	0.386712778070756
8.86017587246922	0.888355725138523
16.6644882800838	0.476441725786491
8.86510470830442	1.51608805715485
18.2463575055183	1.04395050658105
33.3536526889694	0.291896036950995
9.24721172806931	0.426274364918659
21.1177238751678	0.51291270451811
8.96696180373953	1.04289021376884
18.1044838991695	0.706433520548764
32.5171699894979	0.297633441226003
8.99661681203012	1.13470589876909
21.3260053471705	0.507541344675398
9.26330383037674	0.739045938816149
19.8739086134301	0.761115933291702
8.96443411873035	1.70072126170261
12.7224935703237	0.21979030420216
17.964234689177	1.27438408020342
23.3124999877707	0.483286906547713
30.412700263742	0.265363084472413
8.85761765056131	1.31472398834475
10.8607581609102	0.664584652772233
19.3087988528498	0.914065536769133
32.1901353903615	0.189435209397844
9.88568585271015	0.498654243460027
16.9572413285221	0.555642893478121
8.35543018580962	1.18726064813991
17.4453373592015	0.474463450958806
8.36939740629504	1.59434974143459
17.0562049521288	0.981087442413997
8.29198981177841	1.5583257350328
9.77033019969103	1.01144174639002
17.3501883152706	1.03744312046671
8.68579552056876	0.660387065282474
17.2944484834418	0.393338424233347
8.74137774635462	0.551800015976233
19.0679329260922	0.31973444915901
9.50962440726335	0.334996452056978
8.95263596748902	0.766787375361501
18.353254474984	0.350335034449221
9.48369772263356	2.05147926098207
17.6617570425212	1.41358903281698
28.8262496404787	0.418235990459897
9.41105692910773	1.84243659494838
18.5115066585526	0.957739955061363
31.5320761795356	0.581429662960284
32.1249999999974	0.398996019763903
8.78597085280571	0.103647804252634
31.5727844557567	0.63842810371879
23.7236253082418	0.723248409451069
25.330830652158	0.586445618433448
24.9730583236795	0.6643922455901
27.250828227006	0.491758043823723
26.3949121140634	0.550311929227488
23.4050255204225	0.629361424810745
20.0904064025241	0.718149671448265
33.4281440401462	0.423115483595787
43.1987062036999	0.476434427466445
43.096320709325	0.776555502376226
44.47630244452	0.874417552033304
42.6564572692985	1.19837897500556
4.01346217201979	0.52137099475153
6.90930045198609	0.443713377498844
6.45200484973185	0.589841793345707
8.11433006561549	0.432819021639883
9.10510697536887	0.767558116662535
20.1802901051312	0.383745106412136
8.99800869544612	1.11960306345931
18.3022326842806	0.71872925714631
15.7135805815165	0.312304090454237
19.8155627278146	0.668190585029497
22.22861478954	0.593599077042242
25.2437880492533	0.572403944713932
30.7474567510801	0.297329061763619
17.0625	0.309123882171962
21.2091820081607	0.530707557259893
26.0470326944568	0.462014087870407
30.5625	0.0183568673448705
50.0582936808776	0.317419142489536
19.5990306604042	0.287753228780014
8.28934108679081	0.06912167318765
9.15433362658786	0.829395808661892
9.16561534471736	0.721476274661024
11.7790087297762	0.415142571841967
8.71797986903442	1.31221591147468
12.2667627880584	0.628207140614805
18.4340961101352	0.527703192449348
26.5334212041591	0.0843279885482644
10.8490152817796	0.548825050536645
18.8639178270521	0.469096389588281
32.5368832279162	0.337597611703797
16.7985584748553	0.61437337698242
32.3776353903622	0.435116654243273
16.4001440747181	0.407580045344719
30.3981656646041	0.285713368950039
17.2686325903736	0.441225918445684
7.08274312010321	0.368422839161456
9.00187043574201	0.595636868093112
21.2773784127877	0.424381417475173
8.84099066298337	0.744925465343001
19.5685398561019	0.468649923065213
8.3361696252926	1.06099693155525
10.5853728489162	0.477272936745239
16.6970000070723	0.409277026873821
8.41132985252219	1.29938735647572
16.4282465887098	0.449384733204535
17.386128969368	0.160173787234209
8.75558598814795	0.431892800013124
17.5720020020553	0.397607434901997
26.6250000000975	0.220119806199155
31.5926032396137	0.312463978134126
35.307566800946	0.459137843815927
39.7317694073487	0.378288853243666
48.125	0.334144785556907
26.625	0.181780554927941
33.5887128869758	0.365806117344991
35.0674678860373	0.493680420906566
39.6722914782327	0.409303850585472
47.9375	0.383904899316908
5.59904620050412	0.496745012739122
8.75882403561486	0.985589281757571
18.432157708165	0.504303411649025
9.15117632880093	0.577930295017111
15.692061718138	0.690800238664952
24.7012100294392	0.289998937335356
8.5083325639923	0.678614379451998
18.3545987254762	0.508400196068862
9.02472649526248	0.583625945606641
11.875	0.190800754683229
8.96779025926735	0.544336879473284
10.3856831846981	0.465471657069166
22.7449135021601	0.434487310818162
9.1285221117715	0.459625348508437
19.9873478661544	0.509218017740308
8.70804062127765	0.765101884398998
8.6749111628286	1.08180308508531
18.045257215684	0.247225007425852
15.3339645807639	0.508202955048963
17.7630602156923	0.386175980431318
10.2223967765567	0.617981281801047
21.1563428190091	0.217241279188709
12.5	0.482768490438739
6.8525396025445	0.473477658388615
8.85908383609355	0.623480826355448
11.625	0.0488774872511852
22.5840185116125	0.614882574668533
23.6077437209147	0.705888114764029
21.2030081105794	1.28166112187025
21.2285925313314	1.28185207674555
9.21858031153787	0.394888539637232
22.7403701762821	0.880962190585263
22.0502959472815	0.738768920739111
19.9014489159472	0.565034462604464
22.4012995727901	0.617167473273165
22.3892219988292	0.660365371093987
19.9214093541253	0.606208960332288
33.8596483650279	0.112677757791678
25.5677866584522	0.528140366482239
25.4931810723386	0.542963598692033
9.99453024476214	0.376590608151331
10.2761853653492	1.3930326201449
21.6861140667567	1.04848767027496
10.3810946593166	1.25197942015846
21.624174840415	0.95087054415302
9.89871991787112	0.996453761956572
21.8160319076619	0.518431094368961
37.0981649564187	0.116050834976313
23.1927161800774	0.614511111279929
9.95911711453037	0.518708684065796
10.0484881079207	0.529979091080234
9.76522495159868	0.969529535017465
9.67219683165742	1.13087075833557
24.7655325565146	0.7974850712434
9.73396026335421	1.39125662809843
20.5625	0.70683821496084
31.7667495532227	0.623867424961914
9.5913576495596	1.81558841259005
20.169169550069	0.79463618392669
34.7911526897749	0.43075934348335
9.79930000555832	1.17363858531414
23.1306729252375	0.731781182463104
9.40884025860235	1.10447916308482
19.9335051734634	0.91663602777736
35.2925032277424	0.524623235096366
9.79650943717337	1.88058348692012
14.9375	0.619699887375216
24.6418756983909	0.828670813508635
39.0206224137629	0.40440899332827
9.79703365511107	1.75718311774356
14.9374999999013	0.407983764834473
24.4353827520334	0.679269566864677
38.8613745781322	0.343485087745821
8.26829987096148	0.406577754538892
8.99797509353749	1.02783991273637
8.83111822202737	0.680841237714381
8.734075960301	0.768525845928687
17.501300212031	0.369370574644319
8.84823738623386	1.39174613737583
18.3742815453329	0.239091835553107
9.03908216545456	1.19545231659111
21.2034313400959	0.32480815638934
9.71106422324492	0.493127785260011
18.3510467429407	0.507759694253042
29.6224567510801	0.307959606274399
9.3510491244967	1.50918787259651
18.644518699553	0.969603432309359
9.49750676721946	1.01816313113701
19.5224989049947	0.362340221513324
9.29156076604647	0.992486264338562
18.5556425800965	0.487121788148604
16.1463116631142	0.565306093926843
29.6796105001135	0.158732497417834
18.4942867827137	0.748722660706903
8.89966986298234	1.22489138386356
15.0882089135261	0.692172181907314
28.5494309620873	0.452928705497487
8.93354292712184	1.60954569152607
19.0590673529676	0.511923477815584
8.94977938593279	0.36441219823607
46.2628083860419	0.498201640054511
59.7491829641741	0.410762600528328
74.5408382100664	0.433609706791535
47.625	0.341442893005173
57.7252002637421	0.446672555651616
73.8019579422892	0.569580906503385
43.6875	0.266845896086072
57.5034524261881	0.438295919484005
9.2343226499675	1.53373720949621
17.905670546149	1.24822834285906
25.7555045568609	0.687032978889369
30.6284524261856	0.030194592203548
9.05640456306946	1.68134603947651
18.2563057841658	1.69280219317675
18.2628083860419	1.69280219317675
29.5187319939742	0.755351107897253
9.21741670211816	1.47358625447724
17.9265455007116	1.51677341104158
25.8550010013616	1.02150483935214
32.8579221519281	0.244117729058821
9.06514351215865	0.994207912104225
19.2875283766573	0.462696620652335
9.00694926623839	1.30277657398815
20.3419391893927	0.470048114951905
9.07366217420066	1.47157167105616
20.8414871372734	0.570347108087931
21.1354090060955	0.483494649908867
13.1777257224182	0.455061916175764
12.9227986533236	0.482696795937719
12.8290863819765	0.712321462026135
17.8773082784583	0.430888528108944
7.23428726136757	0.326584808233617
19.0787120602541	0.551409147081051
7.07342502104754	0.662096114401506
13.5188909204818	0.687677165532909
18.3730836411049	0.49478924028027
24.6208810146951	0.337204957911007
6.78497063070626	0.259732044377315
16.2870100486141	0.597478328381997
27.9648715879325	0.384968538868846
6.97236560508351	1.03275277431241
12.6969294538092	0.863778098449535
21.1140584759496	0.689935479735675
33.3575134841746	0.220401284815703
18.4175172177481	0.455754221916697
17.4365760591322	0.265512823017846
19.458185331887	0.461544336940923
18.2507821673338	0.43499474954667
6.93492663442547	0.61543037398989
14.4758762583694	0.555571545141717
27.8253459184394	0.223379168021078
6.90183106696763	0.67083470662971
12.4340935695322	0.828575971387415
19.3654800562509	0.442145571227103
30.2532424317627	0.0247295501770368
6.93681087445322	0.868533792957861
12.6991483728695	0.98513090231867
18.2278720138329	0.449441549669732
24.4986240880584	0.245595904067836
11.9196650219768	0.499607732281498
21.2298372292674	0.415212650405335
9.1894551247416	0.246521240078774
13.6983629446473	0.739211397528148
20.3369073514555	0.348327025235346
7.90264419376931	0.472246076538034
14.4456804824964	0.802823408307797
25.662739191316	0.267989287928795
7.80143257978096	1.3720285760009
13.3073385984904	1.3698121918279
24.2729639070441	0.73704441639657
7.82336039197619	1.07119034054165
13.0283797295907	1.27808028392851
20.4535973357881	0.817458038538454
30.0982739742077	0.345426351603947
7.69962435460639	1.82429636940963
12.6135438013254	1.05803399341411
21.5943060603454	0.899112316340541
34.4019596142988	0.183132766703587
7.68233069221785	1.81334676420236
12.6105643286125	1.1122652644992
21.4512679129169	1.00322114199472
32.8378335020013	0.389758520958222
7.63695057267139	0.660587797970576
13.9796946636745	0.382387985755123
10.62451203123	0.234156324104093
9.30691858704527	0.215967447993126
3.03916565767136	0.48194497982401
7.25318460744918	0.323011635761661
5.72041572978038	0.118736107114237
17.0355471808382	0.672718787603206
7.62866701527681	0.639427826070184
15.553650880467	0.625432691882164
7.71587151241992	1.44315741643386
10.392974055374	0.832010694533882
13.8954267716198	1.12195390746079
23.1547846873783	0.491786101313712
7.75016949199464	1.2987711460865
10.4039414019685	0.830103067269153
13.8001048327844	1.34107111207354
20.5516528117508	0.665383307020963
31.6401449810717	0.0902711845024099
17.1084289243107	0.5188228500776
16.7742895224829	0.421319850389375
7.49893880653501	0.654728603264355
13.9389561732499	0.81645074172566
23.0217803936064	0.384872971046593
16.5054918629896	0.701658712110148
28.2660396908492	0.184007546632208
7.6632889786659	0.849578654961717
13.5551658316117	0.708034084668356
20.8122618773987	0.41654177515243
27.493153940308	0.243413265165371
16.6541566162695	0.482452095243712
13.970293922952	0.666642083614744
25.7919549255916	0.358812744666469
15.0589929755296	0.430310031973412
14.499264047101	0.42632406452998
14.499264047101	0.499048569606128
22.0826324793188	0.473084400313649
38.9860242486494	0.597201729082211
26.7035895168216	0.659534390008687
40.8567426578136	1.01569870686361
35.3597993868198	0.766274485781754
7.43811396663652	0.23701573824845
14.7468033018573	0.315198917027708
25.9360320939452	0.407071372068425
6.98791893772311	0.522198474157112
16.9741139204512	0.444515090971339
7.09151636558308	0.752082440519455
12.8978135862285	1.22860424955663
23.0550732659875	0.50744162626891
7.29727134436283	0.262470795789371
11.4977241609489	0.928935395450392
14.6020511776069	0.714627070547367
22.9634654648303	0.382730891082439
15.1958988761389	0.747547151034033
28.6035482758241	0.315664555937289
14.0117564245635	0.275109374125698
15.5413995616221	0.207773618071017
13.9724067639574	0.545659881633433
14.1711370781211	0.368202531703571
7.47531859002456	0.700353225719212
15.985065155974	0.761010228001212
7.79169849181655	0.485139342242769
7.78758693506699	0.995720650037207
16.1866560540125	0.29150863407895
7.15469542777964	0.826015074632286
13.3891302358434	0.523521547849188
22.6091577613048	0.244168159121999
6.99289050129099	1.26639285748447
13.1089221700439	0.929192320132558
21.6461505908816	0.504843554106995
7.00672852121377	0.568053198019492
13.5488032318903	0.437456921790291
22.9889945040661	0.343974043537339
18.1392828623009	0.656401343967477
32.6077788642134	0.251914754241081
17.9641381917448	0.602862778403178
32.2939712817917	0.212534258246275
21.5351450424986	0.621994969095665
7.02384201452532	0.675483070311886
13.4473094364704	1.08375048726597
13.7268953308977	1.10632976890735
21.1874350406779	0.853094838209097
34.8374031640469	0.23596800871164
6.9839694615147	0.913279381945789
13.7015348907237	1.21910818126767
19.9908587480117	1.0834241785492
26.26619551515	0.698949106560577
34.8830194651375	0.234168460584087
7.17329528915825	0.477283777165262
16.5049713339977	0.386575447594653
14.436768046845	0.36507751508767
16.2958547187337	0.530592183334923
6.89235245254509	0.150409434617716
17.236263334613	0.572969163263938
33.4294356024686	0.245514014235482
6.77172516416982	0.190980994353184
16.1866560524821	0.51396188042928
15.2069196286412	0.524176686276191
11.7398182771985	0.363666927844548
19.7641788689565	0.164041074132044
15.0173135168566	0.737795328240457
7.72062065438941	1.18693445767019
12.3315029347302	1.16757325840349
19.0614720657878	0.364750773973199
7.81903725228377	1.50231849484008
11.0624545853239	1.40369224940578
14.3175829074223	1.4824225003391
20.8347747109866	0.679411385416279
30.0982739742077	0.0403533542464294
7.86915140799669	1.33002244857794
13.0488801371365	1.41122303358231
21.1071383578596	0.570733273841555
29.9604744073381	0.383841426727213
15.4069185264882	0.798556870128903
31.189996553845	0.342429116551374
19.6314462750651	0.450320146553903
8.11624389771791	0.39423196792693
7.93911081355177	0.689053416979209
16.761336519602	0.713556712693011
31.4886287679049	0.441769978122657
7.96909286544374	0.934965659014122
17.3680598786885	0.737934677588979
34.1264641871159	0.418757930164567
22.75	0.377343147425245
34.8642567532732	0.554715876456815
33.8524828398412	0.468882089970279
5.54699444594712	0.606985324308275
5.33513737603093	0.371333263454574
5.44610576481545	0.531382632823047
6.87777034338015	0.953650791418899
6.44260639038605	0.919816729984537
10.732496932125	0.543066039951812
11.5959282544296	0.427860906111441
24.3281099458378	0.186841308137116
13.4123068148662	0.403484903353299
17.4747655198016	0.567067037536476
23.8861243363324	0.178230674403727
40.2559800030703	0.346136202847059
44.1134089961703	0.403211435111494
10	0.37886776161651
6.63508696675049	0.784685287561702
8.40541273001891	0.880068107269258
11.4646125399905	0.425383684874132
18.0624999966834	0.327887539841714
13.6664428418152	0.774557694278573
17.9836849075835	0.863662823597154
22.4895536343864	0.626724715817751
31.3808553154077	0.293027865196808
49.9363471455982	0.366907173129362
9.0871040582441	0.28065680346509
13.7012144095277	0.664952803930445
17.8769684087243	0.76699821799041
22.3901261538334	0.649933819348159
26.5999810826422	0.365672507076737
18.1324995642135	0.645913088363594
22.2853502539376	0.69202441833278
26.6787903860114	0.518687707469155
32.0827095378682	0.536188236940499
36.7605723965051	0.723824221541594
36.8796399129291	0.395554840199534
41.2027539284192	0.337403617710284
13.6088357368689	0.492546180797039
17.7850323848092	0.515579470452482
22.3518430199898	0.520356223104275
31.2838502087926	0.374254607117776
40.942620522621	0.0439035434092562
7.08212536980148	0.451647889006108
59.9309339799959	0.927794278330536
60.076732028095	0.929914807921383
7.50043559775445	1.04195938681145
10.2661558744099	0.507054139755203
17.3382089135243	0.415749761462261
8.06386874471493	1.03076806002532
16.8354315399309	0.703573076308919
13.5700453764466	0.630514374672118
17.9004583743375	0.339507829752762
22.6245383941272	0.416490563520976
9.02846535754108	0.329675697695864
13.6056316492694	0.518423819620143
18.1477958060484	0.573756351425409
22.6518744649867	0.544421112457544
18.3356300676096	0.705839551321683
22.6165892427836	0.833089136155219
26.9944295013178	0.539969985006162
36.6227992248951	0.611545160448454
45.0932202317683	0.465939039820446
10.5843613650233	0.154305607995343
18.0595423211645	0.18064805679999
11.3369611807626	0.397908922671229
17.3613524387562	0.312544806222115
22.4200099621585	0.585256241903357
35.0621830327995	0.231378476088007
9.95264526288081	0.274456359293253
11.4375	0.311609228253889
10.9623625351819	0.701101652638659
20.1806872890661	0.223011756183301
13.75	0.304779589655668
15.5576011629394	0.38794280667584
15.9151041164949	0.373035120271628
5.77242606678353	1.00453075241547
14.321948101296	0.163315328263347
5.75065266508132	1.01649304154316
14.8491184945921	0.268966776860789
5.75379115656866	1.00727819809361
13.8966067965213	0.204674778794268
14.4375	0.326278737867479
9.77950317517453	0.278574865246759
19.2499999994075	0.422584223247352
5.60884847333539	0.536691746237596
8.125	0.203787989505649
8.1875	0.275162281841721
12	0.289956431459177
8.20867446062684	0.64544793126902
15.9933766449696	0.362889614557651
8.34435006485745	0.834527565738259
14.2219492629453	0.605985908468571
24.6944048492747	0.193213117729499
9.18290868283875	0.913518570932942
17.4251083748625	0.430410989626798
9.31684287870274	0.877700728744858
18.2185328052759	0.390624709962131
11.875	0.316657820828401
8.09000152547221	1.03612621408416
15.4612155447941	0.530872005491135
7.71880527762828	0.574960418410528
15.3381147981341	0.405396448564054
5.6791524199654	0.412608104769655
5.67607652326444	0.115520351539298
7.6748706505101	0.472180946887096
7.15843066646219	0.992326613411139
7.52620600188716	1.08270635094154
17.7482843141714	0.532526479392179
8.14010724935578	1.27165382700074
14.617747858737	0.722534531754989
24.9999999999891	0.414484678695336
7.96957365356394	1.65311646235375
17.4911876069386	0.790294411567635
8.07444519598113	1.82950562231492
17.7903450139452	0.974838462493865
21.0153516349618	0.382329119274911
37.0327504613382	0.432467017684805
8.53633118793597	0.821391565434116
11.4827092095653	0.47169390531108
18.4375	0.485287613083799
33.6320011006048	0.630384744457423
8.64736278085162	0.767039042605854
12.0395272735474	0.574724690967245
20	0.592324822134474
34.3883858961402	0.55155326684992
8.97786966443821	0.435087414198091
14.1070487630431	0.401910513177145
22.8048579689888	0.272245249179994
32.6746916139581	0.312440352387725
9.12857968436082	0.952129369698917
14.7053063966309	0.599614360773031
24.5051786392535	0.415099702630848
9.37700194793249	1.18634169051029
19.3124405987902	0.970278721908194
46.5218560450773	0.564484585116193
14.5	-0.0330507367049697
25.1875	0.471864126621804
37.8146918708934	0.467262052876853
26.8987747422509	0.643845757839704
5.91141054755713	1.0991089591742
9.50184783724446	0.861327404859536
17.519166667138	0.553617709058029
30.3442045886341	0.470256577173371
5.84104977708812	1.05441736825151
9.53424167026756	0.776610234357015
20.3135067928293	0.607274882540693
36.5212502106892	0.41572635239247
21.3597774320619	0.596650175333988
7.01788585616136	0.610737694637944
17.5149039724739	0.531484248587122
26.9366829641687	0.414708698704578
18.540346841033	0.624267368701498
31.6969481012961	0.344510301700324
6.80997301241874	0.477117612697055
19.6090262183592	0.927646416043926
28.8056872890645	0.457949069536559
35.9666613397141	0.264898073064681
3.94776666214877	0.471779106083827
3.94116641941432	-0.215100310758449
3.7375562280717	-0.336532634723388
6.57084724456044	0.19347309589496
20.42707226981	0.513784152762771
3.80944929324402	-0.649994775969171
6.59328247846874	0.208208926772918
20.9525733984306	0.706405431545738
3.89388572980488	0.381932138875684
7.39768862728947	0.363362026062896
3.93894468755368	0.439449016800717
7.43808461583548	0.563227504697485
4.05790916623981	0.225350851757028
7.47118385302498	0.325594064604986
3.68310483930098	0.449627007463895
10.3124999999948	0.0292734580502213
24.6403129180599	0.385691449843781
14.375	0.667806353298936
28.1299896414734	0.505017308218293
43.1241967336666	0.297579482984909
14.375	0.550736799081677
29.3750921414423	0.529831094340406
10.9788983151374	0.371153611520978
18.269667531252	0.405337046407085
29.3296699894981	0.391220224771081
11.0665206779862	0.277592150637761
19.7192045886341	0.707172146394139
34.0788529536722	0.178163650464954
19.8097477750331	0.573627506127268
15.6240077409014	0.497323687354086
25.8964394515121	0.390290842094275
9.96793210694493	0.438143354417126
19.625	0.718767888858001
33.3947155323219	0.317176876286556
50.087856933572	0.915067983810856
45.0832354492879	0.638848789948764
56.3161953984072	0.594354213009239
9.32296772267377	0.391498715935199
12.375	0.182115305870311
19.0120779621576	0.531028516059747
11.625	0.365940082995007
8.90410127779352	0.69071230653358
13.9375	0.364747235913889
47.0452576875714	0.392300551745305
60.5069048523762	0.316962217507334
41.3800864978399	0.201105240253722
52.7902530975026	0.569869938672418
64.5736743143901	0.406830075512727
59.1055049101556	0.72343208057589
57.2057605045817	0.658419470941331
58.125	0.526574467891731
11.5877824921675	0.440184343461453
12.5625	0.0786684821545882
9.20887862309328	0.824924519746369
13.9375	0.32413132952191
9.17319261962654	0.777782039010247
13.9375	0.293987888690038
11.75	0.164154974003273
10.6165416204601	0.569217078025743
45.4309920290026	0.437374888358052
60.2348891509855	0.68568281304791
57.9022516646067	0.88657073455116
8.83945142760496	0.704860665619193
12.946533674065	0.402071900430659
18.875	0.313243091296519
10.4916994191735	0.461567479694835
9.75680307712477	0.405598635043353
13.8921966906985	0.336566956561325
9.73674200867669	0.806937832299845
14.375	0.338857978856121
9.96591848380197	0.82582507423997
15.3159524261859	0.344420412993743
20.6875	-0.0142776038786273
13.1998182546619	0.365010388127685
8.66755476449561	0.692690415771743
15.8649694098066	0.33118888076365
9.3996384641552	0.345259211293091
17.5616829641741	0.378359943780668
8.67840639371957	0.619986055346635
14.3131962516427	0.372994112762002
10.2891331495757	0.756401873935436
15.9469481012961	-0.104980646842195
10.5838885630875	0.948889359372612
20.7554893881863	0.495441997652209
10.5816112382496	0.71397991900388
21.3970994218019	0.423620132721549
13.625	0.224243324472546
13.6272912735841	0.615355104210899
12.2757089135261	0.357236689485511
12.125	0.101049409474298
9.7611378473412	0.692869121563179
23.5364368583725	0.647673741379013
9.30563445857153	0.398635825054093
9.54703730672308	0.303487257583532
11.9375	0.188900531177678
16.875	0.469090396824535
32.6405614891018	0.379997740606952
9.04847235986331	1.19602066521268
14.2889748674152	0.601944611735051
20.0094481012961	0.407119802725113
9.02034113336732	0.356495989117628
16.181650176262	0.562808117345304
26.9632089135261	0.405396767522806
8.97414040097654	0.492325411331389
15.9786728004056	0.621127025942247
27.9186959388501	0.365280742420421
12.2328362411093	0.524975963533489
10.7668400069224	0.197544448681819
12.125	0.276451582270388
9.72543252736068	1.25877804742802
14.7499999999994	0.382354844606896
10.0054729056092	1.16131281074948
14.75	0.245209311175566
10.243290984285	0.876165948299119
14.75	0.306305336540772
10.3765043444936	0.639631355451438
19.8300116796993	0.444761164800767
10.5836171423451	0.872786758708422
20.1093353799984	0.244511057187967
10.5389584593362	1.12861941385616
19.6233083283366	0.361797326204135
13.0317045886341	0.200163135050744
10.0211229893479	0.811388959601271
9.71454882748471	0.949576186521605
9.83591799358593	0.684259456675636
14.8741829641741	0.483412099095226
9.63149395283529	0.920700676063201
18.7287663251398	0.403607261294912
13.8830632322778	0.78537262652637
26.5026353903622	0.378872150466156
9.07330793524536	0.606847607019136
14.596245070152	0.417432798622974
22.7499999999708	0.329513845422361
10.5242252100017	0.470708013471831
11.6349469635087	0.630945076939847
14.1617220340755	0.537873770403488
9.05551190034762	0.580290421387333
10.7622413202886	0.68220221972698
19.5920097252698	0.309131543265358
10.6102417030211	0.979465085720279
20.4759124638604	0.479871138281876
11.8927831809166	0.8496708100414
19.2940949622727	0.639198011663062
26.1249999999993	0.379770073134457
11.1782488727205	1.02165948990404
21.5209953957735	0.491680316093943
11.4483432731478	0.360892021695471
10.8477984615872	0.410599371544395
13.6231245694283	0.335396081780904
14.3969465586716	0.446461282762325
18.0586629695495	0.520053538386419
17.3279437764041	0.430467298158356
31.0052868821224	0.298070084375324
18.4746853520499	0.511044457273595
31.9178789030242	0.351603179525612
13.4485070502626	0.825902686127428
24.5032179766353	0.430342071007715
17.0986027926282	0.551671444290535
12.8684810435541	1.20353160631221
19.0851085220853	0.479866976005201
30.6721483650355	0.0499953432362823
41.0652087217171	0.550485807147138
42.4222994511203	0.596365627314854
11.1875	0.181164564543007
12.3159524261881	0.36683630043585
44.1923069252631	0.555277853926306
8.85704008293511	0.652401199016956
15.9366829641724	0.431141317435424
13.2371916139581	0.317855829099673
13.125	0.476334296411284
9.57046594358662	0.82523147512127
9.79361978365572	0.713249031085606
27.6337210465755	0.455522293726331
50.3549336413757	0.504212724869553
54.3034349340172	0.640177737858835
9.1892470460845	0.415411404868972
9.88838523786312	0.188205075463456
11.3541264917851	0.599630206683366
13.1950477941202	0.606038379656476
12.7842080878562	0.577898105430307
12.9246916139484	0.524350796710751
8.64214260127097	0.661240548651831
17.6116365646414	0.586832599438138
30.6347081055329	0.107592608318332
8.80908191347642	0.98676415721714
16.9690520374405	0.749048423626727
29.619196831761	0.175311216579187
9.85055348978861	1.02119878333008
19.3642330923487	0.553849592768267
10.5318462146982	0.81500635581155
10.9922494566845	0.448963170270484
11.8915070154781	0.928076580276137
10.340489815406	0.658023007000519
9.71907021512453	0.383888328019445
10.6972004021276	0.828012320620323
8.70136429962582	0.574216454230981
14.5745964742992	0.316302024173103
24.2431872890659	0.277795887501165
9.85613836413062	1.39281897655904
14.875	0.520383023750912
28.2166558967033	0.194045068777227
10.6951600456681	0.88162886914849
22.0468798565737	0.293901658729671
9.63461366833747	0.931518186130973
14.8125	0.110381595146092
10.2999584883556	0.384045469620506
9.73454300225009	0.285068297256468
17.125	0.323888577150228
16.6437433884978	0.48630188829678
12.8631215440494	0.479970204533696
10.0900863796504	0.363625782282672
15.7828529727148	0.310521150814119
15.4578144170294	0.403669698365298
14.9029117366735	0.943416636229186
30.877856225779	0.416905557903806
14.9595902342278	1.10158697020092
31.2197409151264	0.570340897761402
12.4473393052144	0.64557243756044
25.3733659283482	-0.0200611967436102
12.4597774390265	0.441528619272841
13.3099567510801	0.263453482891222
11.3901732687985	0.340518333353608
10.8386863264205	0.414166242531684
13.3390801498271	0.506538119610114
6.89507590374111	0.541265879792358
6.65240752288235	0.49585416441566
6.87994889784935	0.957325428044361
7.10060724979163	0.829146052307175
7.37467441199599	0.886719788187436
7.32129372205427	0.84232371284778
7.13453082683179	0.705821437115724
14.8334618221596	0.235386859856853
10.3125	0.198446595405139
15.3924450710582	0.40135550430362
7.18111862058611	1.15130694209734
14.5639638089303	0.446619680613504
6.90623313207459	0.661054268847249
6.97044307980127	1.42899934654213
14.6840972661596	0.507114831744459
7.29420958715425	0.252620344410661
55.7055758003236	0.529793751710122
7.3550314783669	0.216238486838957
44.1120994725226	0.238211435874291
56.1848160835429	0.491858667856669
68.115499201338	0.210081921815797
57.6525253528156	0.577437944767718
54.0327235266432	0.557717065550393
7.09739996416189	0.376393381255866
10.1875	0.254881999525847
7.07104330900184	0.416957919857425
7.45482661006145	0.923783780367535
7.02934193378443	1.36254835125022
13.3208580365198	0.549259891987194
7.06112160001469	1.34396261577837
13.1386038978865	0.475948474921978
7.13821562788661	0.539677917311841
7.04475298653332	1.20511794673432
12.379235099821	0.371913144819365
7.03372020769701	0.992322409429587
7.18189186175064	0.786239151598801
7.22453322469357	0.576036759968519
48.7760098571944	0.268717248712066
61.948344351614	0.464339830042077
58.0369409481381	0.777383372486909
10.25	0.208521939193702
7.10252054559006	0.846832790843132
14.7817472841013	0.358260032212862
9.17354477468111	0.503658336035765
8.88794347283319	0.270049287379408
8.97928612185412	0.134269107060363
10.2757089135261	0.405897716375033
7.36848433848888	0.69988807843292
6.95619590612277	1.05558280860704
16.0557308078803	0.397483557863492
6.97860192426202	1.22538196753341
14.8894437829258	0.439110324697748
10.3125	0.505931222316875
10.0847461750924	0.176963667112188
7.18550476316065	0.505015713396815
6.99601903016943	0.220036955768846
7.72284150128479	0.634744671808345
14.9079784916409	0.256503673128258
7.11814966618848	0.617523245024594
14.2965682183334	0.212974505400607
7.70970231775413	0.730775449740185
7.06475443376843	1.0800250996531
16.856685328787	0.50511993132582
7.15522067500451	0.885158619330504
7.4290989631675	1.09558817820296
15.7499999999962	0.429385830546443
6.45490541933743	1.25432201429038
10.249999999275	0.58636627245939
17.0167212396543	0.13695441663294
6.32821283210036	0.892153913758533
12.858363015942	0.511389590188239
6.22341420601385	1.33320192044885
7.32158881288485	1.38036068949797
14.4181749830915	0.542515638194961
6.54826302817422	0.707568735148335
14.43233111507	0.378113247337166
6.70703813417249	1.08526653724376
13.3761321590628	0.534583990132421
6.93835435162107	1.17639000339844
13.3853277898653	0.663030869243598
10.25	0.390040793239318
7.28056157375733	1.05938498600546
14.7661170226521	0.339716864123711
16.532250398466	0.4878820022224
7.08931353460816	1.27665490602366
10.3157899089149	0.671923182182036
16.9529421534947	0.313236682288638
17.4514778609011	0.519034335070032
7.04221904795573	0.933448129709069
14.8836436902494	0.7056117325003
22.9513112724092	0.222722979053656
7.13406798710303	0.893551305753946
13.636387397351	0.313474503551019
10.3125	0.0924992480221308
7.2148631190232	1.54297574963477
13.7129117327101	0.459546806670666
10.25	0.518662850813832
7.28665547320211	0.652459858583947
15.4558948131405	0.472344445374174
7.24356459513205	0.743743953773328
14.0256587330295	0.566764495862158
7.31562764218668	1.66542907136435
9.47255133742587	0.722591144098022
14.015144085411	0.770850981437179
7.43224660509622	1.4589057922886
9.20404642118467	0.960672127279169
13.6241016774319	0.725948655376554
7.65723243436628	1.12278284884735
15.4877873565518	0.674196259652621
7.02293317089344	0.669405600714858
15.5329030698277	0.447687881622035
6.38154152096345	0.881059208808388
8.63674292187527	1.34764986650902
15.6329786459117	0.475822962524846
6.42139447278433	0.759335503021694
8.57295799018333	1.09884989122348
15.7114296532162	0.282772692618444
8.49457527812867	1.33420869665905
15.0551539001131	0.366319121312007
4.00000089444881	-1.08646248710387
8.373822052624	0.954018935240972
11.7353346776633	0.516178801080141
7.71168079622207	0.718511382083154
15.4442602657742	0.54249837815152
7.93211386425836	0.680328471070529
14.8725570145102	0.565733249422778
15.487555942759	0.743515837864693
8.15161538676893	0.651532494789303
17.25	0.393612260460793
10.3576210221957	0.519459166031474
4.89101157206376	0.578171294572394
7.33697946485378	1.58978291268544
14.2789099136541	0.50301378192447
7.11118352630732	1.09410844037448
15.0698675416946	0.435886860480433
7.20078165889237	0.923582965556543
15.4722665655304	0.383874448070389
7.53826738520839	0.86011234542019
15.675415001014	0.467824928255938
7.34445317039038	0.958679506001339
16.1787315291971	0.54234886906192
6.70043788257069	1.28107746356447
14.4694916219327	0.441952357464795
6.68145318786192	1.28371289466639
13.1372558813037	0.280603843203345
6.82301134475138	0.933983053746116
6.74309769666952	1.40173477059706
14.0550861989119	0.105712914774262
7.17923840276194	0.857301184595055
14.3433704669301	0.121711027346255
7.03746711552107	1.1222848448162
7.33968054188793	1.08352870562289
6.93106309114653	1.03675937386977
13.3295423112113	0.534442768601542
10.1875	0.322256844803586
10.25	0.334159340247184
22.4873711709763	0.465606148589277
9.625	0.32574237186469
23.0182644614636	0.456010680825576
6.70274148903818	0.596757053099529
12.2371804493699	0.506504648692436
19.0313735539629	0.477843278543553
27	0.206576136978341
7.12117773457954	0.280963960789085
6.65428093971483	1.09524193000257
12.2246631641123	0.971579228114448
22.5735505625087	0.509234228655081
10.25	0.178558228673447
48.4136556109579	0.484896940322354
7.10818053968338	0.174039889044254
38.111741477116	0.359282486207995
54.0666523836667	0.519368760767369
6.95951610763363	0.481222916200091
7.26980670159759	0.640717310466511
4.46399731617029	0.287772195829832
7.38512848541885	0.854901661301509
7.07943288754638	0.543465643039508
7.21310822770621	0.551651386829387
7.3339816448216	0.906000147713674
14.5298948436881	0.24068614003424
7.3595194781792	1.03130844458461
14.8169839432526	0.328015151647445
7.33953433846288	1.3022910432633
12.4223355631062	0.626050050925936
18.1909524261881	0.353261826142946
7.2449471489862	1.27409044148091
12.4726477389777	0.492168191067237
17.6507089135257	0.0698165729901001
7.21292406620963	1.14051564969415
13.9016401516348	0.255002630909252
7.16148662860416	0.819796002775006
7.44971979878759	1.44028575127721
8.84746286224687	0.802347454286648
14.5240695023382	0.363874775467953
7.38226294474166	0.849200512542068
7.88547502590699	0.682982029610324
15.9721232759203	0.396778282539442
10.3125	0.309359451498939
7.21204790884887	1.10375314995328
14.8324651491118	0.370795313306903
7.34468826547741	1.47356896745734
13.70323452439	0.374206157250163
7.12384138644919	0.57187070755663
15.666852585005	-0.000349993735020355
7.31903236049424	1.16665417011807
7.17527475834104	1.25624600726536
7.08497393777605	1.29136040350046
7.57864324637391	0.543569887767413
7.53013506780582	0.353649974583681
7.19975177301124	0.333248105191798
7.08987814602517	0.45848475487509
53.0074503508595	0.541912707532515
7.51311246947142	1.41480006007018
7.35450311510523	1.21322976542654
10.375	0.275008729706682
10.1782911946186	0.388866683981588
7.88855363320253	0.784243163747364
14.7371916139581	0.380176367738429
7.07168636746897	0.980837488650855
15.598919712102	0.473399601129794
7.03872468087	1.08587192390788
14.9853251763632	0.430079023610051
7.41358814235808	0.00215027154872069
7.25127275090814	0.687163857103604
7.24943265881267	0.605761879270169
7.24094493770627	1.29543061559263
7.26367984870261	1.4483258136286
14.8480842676538	0.470128882394854
7.49387799522499	0.624706652170888
18.0084585171103	0.402102350332318
7.45222178092465	0.833148041528167
17.4096546398866	0.571524368166145
7.30889552525671	1.2041357017351
14.7851349100019	0.699447004710932
22.9349567506934	0.210519313356538
7.32116790457391	1.13277370702673
12.5409460307605	0.330107709417614
13.0460033632533	0.326036484867477
10.375	0.1718957487877
7.11857122621225	1.19290264365956
10.2613619472177	0.973584712702104
16.4026428386358	0.374717881865938
6.7953725530532	0.445415044490233
18.5962703951879	0.529037409305906
4.88632312759977	0.547561702930704
7.06488380976193	1.66758047434005
10.7108810662385	0.64418827080756
16.5275525554803	0.293307862891852
7.03197692844789	1.28123001510054
7.23779902621517	0.351640339637862
10.3125	-0.0383176081708186
10.1875	0.244227149238073
6.99551721737898	0.888625955345552
12.6930311151057	0.461010308370721
7.1081106025315	0.870742246636481
12.932573573063	0.386306368588929
23.3650682112405	0.171998290934888
7.1880385564203	1.30489035682895
10.4361613181781	1.34161863945149
12.5949116279066	1.06981287283526
16.6347018655843	0.48512118225155
20.2288730589117	0.358807827506098
10.2911732856626	1.19448683495417
19.9999101377563	0.316421816934291
7.10591628186079	1.59395101676617
6.94858476253375	1.55845777092716
10.3125	0.0543044348835178
6.99679873812477	0.818506101850141
14.5869311810523	0.272964067694715
7.13893921788477	0.46142929365277
7.19305152360661	0.853267121056363
15.3061624112935	0.553128713133178
7.12490726969705	1.31877430996758
14.9701574664903	0.705885038747221
7.08713097054195	0.761076092558182
14.3839090107236	0.75823082140406
7.01442312897654	1.63866819597126
15.1908105450416	0.405437782162271
6.87111245168006	0.74683076823637
13.736573963399	0.467469422644655
6.70772940328075	0.853612296843427
6.70563947566437	1.29794728565445
12.6094401288437	0.467532496837343
6.7392428218339	1.47623243596697
12.6766711015488	0.874297727510889
6.64268121528231	1.35395531042743
11.8106545899021	0.413557945610433
4.59728767944673	0.510377623014771
6.89800994546004	1.3339763779414
12.0395320927219	0.5009451483554
4.58273718933436	0.59828814338164
6.99064944818222	1.35424454401944
9.72202980207575	0.348249758719867
13.3851494244073	0.560798085113108
10.3125	0.176817251616752
10.3125	0.25806773541461
7.11336778905274	0.826399045137645
14.1249999999999	0.368732716614755
7.06324543229814	0.737517237927166
11.3628744009409	0.487213925335249
19.0839394515121	0.385985914911837
15.6109871879456	0.579508754541699
6.92393046603514	1.03959530630523
12.5742825631252	0.708394097212157
21.8146804617239	0.27445403376372
6.95798879698193	0.703509617873634
16.7498157397468	0.545231818402694
7.37676641832912	0.511604634798503
7.40167496241149	0.674204215088182
7.1705910673172	0.918411850245551
9.05829384028745	0.594168965694082
6.80290809575987	0.710045753465176
14.0264510778459	0.360747132892801
7.06331015216594	0.909897328081328
13.7537662131636	0.385253403310998
7.71829877789108	0.384295243142566
9.55968465736692	0.54820540559729
9.625	0.179750043955234
10.3125	0.393470224994365
5.34290491548755	0.351572033131177
4.64109981482576	0.454722873854128
5.21333917723591	0.660093185152361
5.44514748230563	0.727092805011124
10.824144947066	0.441581646145929
9.69694810129608	0.28157410941927
8.4375	0.199700882481167
6.08618365696904	0.827316043328907
13.97319696988	0.6650142570856
6.04398138256504	1.11171317530577
10.8183429722956	0.829319577895574
16.4563001254254	0.298628276828531
5.60713719861659	0.415824775293301
12.8275431135088	0.380303078822545
8.27357998010815	0.338001952976654
5.84236230027597	0.986599392907308
11.1623327023837	0.595770153238473
17.100200110276	0.100871834970573
6.86879799803949	0.443840039025671
9.65670458863407	0.165917856859305
13.7317291324977	0.23219034352409
13.5122432458653	0.263168716940148
5.61998408557804	0.819918854836845
11.7135860667019	0.591607337577332
5.67817685720454	0.860108218858517
11.4472113520931	0.393246930921309
4.60967922998652	0.233687893565165
9.95407177319096	0.382868970967697
8.21209631039018	0.355076854157548
8.51314498220868	0.405164200179595
5.75995183141305	0.945331234263561
11.9347611312266	0.682283778089054
5.72943275940557	0.773310868370199
12.027478125611	0.558142503284109
11.8537057435632	0.449269717878057
19.6214303938559	0.0106109030927772
13.5025352192473	0.466365822649382
13.2271002270104	0.692299473019699
10.8454636006558	0.667909698804587
16.1874999999912	0.331733358787992
5.73971004579737	0.885827884247021
12.3912620998404	0.433781590825653
5.9635650538595	1.28543570095698
12.111200026822	0.809743887900057
7.31274950869279	0.636243068718335
12.8224691389369	0.399752276221397
5.82129396379288	1.07731112756678
10.2506626349535	0.46000478836181
8.51827937066919	0.313080305559586
5.19697561874819	0.326262695551131
5.96175639699576	0.951794094406535
10.8963825412322	0.80298554160422
18.6678732880429	0.338676373212932
8.04941699693683	0.261237030577128
14.5253153735325	0.40019211784737
6.09263958425906	0.664163144667356
13.0662807696132	0.461806491183113
8.5625	0.388332459230158
9.45503304258918	0.45478956556164
7.99735920463136	0.20798143405326
6.69334728759454	0.222348567133295
8.230267227539	0.355686467174359
7.81667131297175	0.419977785275757
7.26935304803612	0.482991724699785
6.2928858295445	0.84133090289189
12.6816946732043	0.487903745595961
6.31676558821883	0.33412054178988
9	0.324438420522689
6.42424930076924	0.833178252666668
12.9449367340328	0.398167026256911
10.4974567510801	0.376830143127636
11.0936263619147	0.427434615652912
7.625	0.402827866775776
8.10591720987635	0.350833664736309
9.39044377640409	0.275215141758868
8.84620283790819	0.355571589238255
10.4645117675065	0.476129642123214
6.41056751633861	0.891613612369023
12.2116988431066	0.307305622811993
8.93603765445097	0.477070675302091
6.82582829685149	1.08103083051946
13.1081933794595	0.461852580232405
11.9985094146788	0.224855390878993
7.25040461681962	0.791849904236525
7.14359026620934	0.655203215935279
6.92892154536191	0.780999367799423
6.69648823567368	0.747573157399216
13.6598118751687	0.264686123734821
6.88657994794147	0.94055767528612
13.6770998260519	0.472095114744286
9.87245675108007	0.287241432398506
9.4375	0.314726913199821
9.375	0.176871811845596
6.90066253349015	0.532816640014176
6.93431135184277	0.565878719660413
6.70240520860279	0.902887011122008
8.81101472455549	0.611243419059409
17.3868797967364	0.404327198225824
7.35846022074415	1.29077001209033
16.1070659057917	1.12630120085681
28.8272205306871	0.339332942265558
7.45515679628024	1.1357187654653
17.0752303595548	1.00963877753329
6.73109493370176	1.06269493954469
8.71681520666426	0.712497873569297
14.7016423363916	0.801767513626748
24.14061339795	0.193553606669494
7.12163664243965	1.03668860991915
16.020308808074	0.886944405444282
28.6259091772679	0.361554170711999
15.7479480409476	0.818346168501347
31.2926904974826	0.523490037522989
7.10566325748972	0.772389248934771
14.7565916082946	0.921802439609435
25.4150845181615	0.511224212946574
39.5625921414423	0.280227345917302
6.96880585526646	0.525709025826813
16.3125	0.383226734897988
7.4136762184939	0.324167237157424
5.27228633016257	0.444354165244572
5.44559694117023	0.634587158904617
8.09333337112209	0.435461148154589
6.1077047099214	0.41833056879929
5.26470418819785	0.964803989366878
6.95146666897021	0.873803909288404
11.425841013256	0.342025717229369
6.14453498692698	0.813709400423542
12.9075035245612	0.349547181439565
8.93495675108007	0.271613574274659
5.83520028050321	1.12349401697425
11.117953606606	0.320703896149883
5.90216401032185	0.721435272686115
13.5149293816029	0.484000693299146
6.05626960373114	1.25360031154557
12.7621702070149	0.852549149769461
6.58844130227578	0.764699312459275
9.90670458863407	0.289247868945475
6.21070507464897	0.872962508374052
12.1134111528528	0.357250647403647
14.1573150126847	0.40991065018195
6.72534175524031	1.21749088015133
14.1757761775808	0.619594527129884
6.6795504184294	1.13148663777964
14.1936106201209	0.495497583566896
6.75865691544419	0.726316804268927
15.2334047422431	0.827717928803914
6.72669066970244	0.875628895151793
14.7805946042119	0.790142266170026
6.63316372499161	1.06569383164565
13.5432231500708	0.654121705033738
5.66058050107334	1.30556657775068
11.0885593783395	0.624538827443114
5.07051486896068	0.990529425177908
11.3580948600295	0.648780630446632
5.09551629892987	1.01584692238724
12.378951290123	0.300888584025787
5.38682886799775	1.14927602045691
6.06846401107176	0.924221069463173
5.87311096804971	1.29549500160867
13.0769618643989	0.655320496798006
5.7813483390505	0.939167799454979
10.9706798689103	0.874058189812473
18.6939551976097	0.405826603839537
5.67717016110268	0.961403990180878
13.8000851364546	0.452162506814121
11.7067378782402	0.584053348651585
5.90058643587174	0.832709410055063
12.2134939559461	0.528521064348319
5.84539557592126	0.739641992115196
13.0767703085242	0.871575460368634
11.9348842522246	0.962704913351158
6.18541390860658	0.605431060293208
6.58901561028991	1.26909340735616
13.5143086197038	0.459878432623498
6.53278280517947	0.888714373340256
13.9043670996469	0.40004210997948
7.03628703330677	0.492663330768682
14.8671835447984	0.412961217591995
6.8366663058638	1.15041979721968
13.6341840292609	0.548172193667106
7.18648307056558	1.05838365520177
14.2466073944834	0.697427898669728
6.97814111425833	0.926554410856133
13.5436109259875	0.48473656755442
6.53465130802289	1.05573356676871
13.7980947907008	0.381028673015508
7.31389482964313	0.932265235545833
7.00772680781542	1.13467119087678
9.6875	0.228577664513534
14.991909930999	0.318088439792594
6.99908547525964	0.442410588323705
7.17673688373651	1.17296927882872
12.1867462151076	0.899318716563959
20.6172166447482	0.524688857488855
7.08592775670019	0.974966817489008
10.5503201723301	0.803781487889578
16.1908482426695	0.713187349809459
23.6181869759243	0.28497688846688
8.31714393896716	0.924947024392976
15.9644549032847	0.612019843169719
7.44300573413817	0.996487009378014
14.7049253198408	0.703224032846063
9.8125	0.659708126814186
19.7742608941047	0.379249344608156
9.6875	0.329958768379978
7.46269617822888	0.825271110239583
15.3273729515113	0.531328661404394
3.46021855642023	0.500299487617269
8.9893828547157	0.558210025845241
10.125	0.209608785743648
7.11379723410249	0.33527913648646
7.06351373902158	0.590501424597512
16.7787788260818	0.534121871054197
6.8059226325816	0.952918234967616
15.4488827092724	0.651948177400951
13.2145844195237	0.272309099159411
6.72013926121208	0.395866595248539
13.6235903916213	0.27685050604689
4.94789336734524	0.118735403862171
9.5	0.511657812128274
6.17121440265635	0.617455685802488
13.6958599830709	0.224945712955878
6.20579554675408	0.469100648553483
11.13486902447	0.545344904993452
8.04130612522991	0.891645868083142
9.41192569390343	0.516502904671281
8.54971351562158	0.340042266735424
6.69631443747288	0.336631101287231
13.5439460030648	0.282496363171201
14.0833255565899	0.291321377710833
12.2338430325992	0.542623219405135
19.3844480702522	0.0965733500696945
14.3692630342073	0.467009546379862
10.1627002637421	0.32088753887499
6.55154268527578	1.10042430468459
14.3960189004049	0.606204940787123
6.37869851863773	0.414498051958659
14.4319332076376	0.368181033377689
5.68176399161395	0.772855583445975
11.9991829641741	0.208045206487343
3.93645531829271	0.364471586300864
6.73420344080575	0.835360319147641
15.1069920575049	0.560299993000466
15.2362103135277	0.282567138599994
14.3388934589585	0.423224195908308
6.59353420418022	0.464693617749145
14.312499999996	0.222050442986583
3.22490737476749	0.583007530047668
8.44475132918411	0.453443655946687
7.51539821293556	0.36827135464513
7.46333069686243	0.459280909467115
8.30271276172014	0.377399949017309
16.4703574904426	0.243809149774072
10.0625	0.245990365583061
6.24137414744563	0.535225860711239
15.1229165546327	0.358949853917882
78.5883023598786	0.184999072477226
84.7772743530994	-0.0198284591419907
98.8208260965581	0.254121683217864
7.54731316246539	0.831122046294961
76	0.130501696813385
87.125	0.240338386444998
99.1459171184799	0.418340896006066
8.16827801584632	0.309684783705638
84.3397940745739	0.0748232236123917
6.37307695243704	0.771241723146153
14.3818633818081	0.214436197423825
9.91270026374208	0.306806006898366
10.9589394515121	0.388361173478785
9.75	0.4156767788733
11.6866829641741	0.383438858474361
11.0069577726571	0.226390782201415
7.28316778883511	0.727031068443251
15.157569058429	0.439470979452569
15.4139793803326	0.405308000858366
7.73192059369633	0.872241032829443
15.501842354683	0.356019493258784
8.03680662816542	0.909073096553868
16.3850064064502	0.403655311729033
7.8468255314856	0.646490159699611
12.75	0.40387826553943
8.44375015439315	0.955677169708648
16.9493046861065	0.599440331405382
8.56885850934389	0.902583983844753
16.7241895389226	0.567472143235801
7.57164757746699	1.39264236964066
15.3528356961859	0.545327528962852
11.9590801844303	0.321894045146421
11.6224567510801	0.3268989740639
12.9589394515121	0.328597635400382
9.3110617272261	1.11433727274498
19.2824792196131	0.491665229144646
9.23755709609599	1.39950303963378
15.4792231633565	1.21173143170861
21.7470786010563	1.05334421556552
32.5779437764041	0.39086275675208
9.00345891643395	1.27363664656736
17.1423942004617	1.14560433224609
29.336039104211	0.376817266825343
9.61904786287625	1.10905356180751
19.8353460185777	0.992921121066122
10.160925876497	0.91757352276147
20.7839584996768	1.01921134824232
36.1864587148341	0.505247824490182
10.1453971830854	0.939041771333457
20.9298026187642	1.04527477061646
37.6502828855168	0.585581260294199
14.4931872890661	0.944945795073072
27.1929992458532	0.823887583223453
42.6628339392582	0.484871725820868
8.96108236447609	0.530136262378774
19.1999644083533	0.624691757308036
9.20619022484017	0.546408913091004
18.5752259739838	0.527100039540657
6.60593267747934	0.627405696985664
10.5437923616643	0.460690751867795
7.76388513499696	0.931632991342581
7.22823157934382	0.96421200683516
15.8711369235283	0.560408120773115
11.8904437764041	0.414722528090299
9.9907096863922	0.441421699477343
10.9529437764041	0.315470748152301
6.57764097349134	1.27092428919541
14.4241819458906	0.764402028400218
9.70816261831914	0.426896673788904
9.4375	0.234621445877491
10.0542218235139	0.368705016484745
6.83225053694168	0.679666303498571
14.5408243004476	0.38635375974743
7.27151169481285	0.997966742072537
15.6501454255455	0.616095283202686
11.4246916139581	0.307530165987937
7.02614549585418	0.963546844894781
14.7903790404745	0.455178092804159
6.88733915903965	0.956693021597613
12.5647092786412	0.437144989807044
95.25	0.259303969716605
6.84745155405291	1.18327784481612
12.9917230129633	0.656302900733576
80.6875	0.245935629872442
89.814908691576	0.265974861211726
98.3578946369489	0.294555789868058
5.45313732864927	0.951222182723841
4.65149150760259	1.14690043651332
12.564652586864	0.370426965120173
95.25	0.221532235285603
12.7728084612673	0.167488006132727
8.625	0.128081812556807
6.33512233772014	0.719752111823144
14.032139949262	0.604196680841123
6.61373435355586	1.22863895053962
14.0466523821883	0.746358508077728
6.36634664501732	0.381353167757249
14.24658223813	0.449623648224391
6.00084208563969	0.529136923503544
13.3599415952593	0.553827346317176
6.01245229871436	1.38771067666595
12.2496419904205	0.708216212389372
12.8910492841912	0.423094669607753
18.0317034538626	0.154475477193728
7.98655544805866	1.29471474858346
14.0380613941535	0.698311176979539
19.6224567510799	0.302209377505935
7.99268771808397	1.08046140055879
16.4792747705146	0.597413210288814
11.2877002637161	0.738569625759988
22.7141180907942	0.41557336133176
8.09815410476228	1.18204743529972
15.4516503534651	0.904215284225273
30.8385187030582	0.178459025523767
12.6923274503203	0.976909558541493
28.1646125442826	0.1988568054937
7.68109077271352	0.914978406306139
14.2249248306304	0.690399226551206
26.1438962013265	0.197393265741808
8.43989061900518	1.23132178903607
17.5741927630997	0.697964456042962
8.25372137550988	1.15990088280334
17.923742922424	0.468880101119967
11.9320936828264	0.589488936309535
11.158701779633	0.498258921085357
22.8741829641741	0.364472515623854
9.46360816403097	0.71154952715555
16.2916387436197	0.669935643184961
26.9324135021601	0.133127865751875
9.43216109518922	0.731416979534505
18.2442597017888	0.540804098855597
15.2214735986461	0.42691376367065
8.05864984177032	1.18416103719032
14.2580297801802	1.06868932792694
25.2565286623772	0.464725567115296
11.7942146761947	1.05067241526636
23.5019126226509	0.617836904279714
8.0114720889303	0.952090930558863
13.4966075617957	0.894516096070969
23.1241829513782	0.242288907334197
7.9820398006324	1.2303293280454
16.2647084908998	0.862729161894723
7.78236623767251	0.951197406374364
13.8773900604041	0.739117863273419
23.7996915861626	0.351406535562021
11.5659524261881	0.532934924210558
23.9606480785176	0.198420115562513
8.64182811328543	0.993939327588687
18.0017989897476	0.74361722989984
54.2831026179977	0.568211586440561
3.57090221894827	0.518227344929464
7.85026067390844	0.968857118294593
10.0934961754509	0.434803743509799
16.830031146612	0.469156949212205
7.94235584325199	0.845812146982637
14.3622673227564	0.33672729254655
18.0781693601532	0.584401619386591
7.34402114243524	1.32113407432469
9.4320420841313	0.626177224908658
15.4216038531645	0.603187942627525
7.35197326001031	1.3633940356712
9.55688136332974	0.587786584764413
16.4517163679371	0.658147970046348
16.7988838040509	0.488389923781282
28.9633964558588	-0.0558498463094806
8.18462315419243	0.599430140229099
17.3409038545027	0.383187274396237
16.2673372547601	0.681232548377548
8.03616148359307	0.751442809824168
8.45189750021364	0.529253174463845
18.4573694152707	0.434946979997973
8.73508427776774	0.357608115992195
18.8128738696547	0.4759206808227
8.39509868446724	1.29245093696313
18.4599282984632	0.368107135391444
8.39825454166238	1.17493033130855
18.6854373899935	0.418001883672126
7.33375033889314	0.591407263660786
9.48778595692077	0.710384647921801
16.2095841461505	0.455037193307855
22.2654437764041	0.187567355365053
9.49566376350749	1.56942618443387
14.9692045886341	0.515509020750025
26.6096483648503	0.404025021006414
9.65600168583168	1.54707175270216
15.1249999999999	0.563467127023067
26.6096475598591	0.51940929042111
12.4647854386035	0.344506428359455
9.16057306730182	0.782377963877404
19.8015856592501	0.582535393292251
8.68150703025818	0.585184735434411
19.5085414163305	0.127416185582438
9.3955079999089	0.683013455164073
19.9343949950358	0.297393289457761
9.20792079134797	0.550680413842841
8.79001065082403	1.1801531953575
8.70934662654834	1.10543727237092
14.171332844852	0.508137366161313
24.539426476836	-0.00687797088101798
7.37806861956643	0.692886926101864
16.6867744465131	0.480723887286061
10.3125	0.217524323557239
10.375	0.329654659467135
4.40093736556239	0.416432702245089
8.22812616257676	0.480462322364252
12.8125	0.0751665085591336
3.74969638244889	0.46928830133854
8.11025993917033	0.246346427152063
3.7098654361208	0.230750803441242
9.46026586516813	0.231857543476198
7.57896802318847	0.328330360111909
10.2122842587611	-0.00831975691880514
8.30982894012323	0.0360602307478518
8.13528502318441	-0.0473572208475255
8.16198723304815	0.0900337110762273
7.39813928389671	0.614465989619477
7.56809316084922	1.01218331336279
15.8976467234729	0.374754565312497
7.69941687752422	0.797733010695124
12.4692045886341	0.36474283337841
7.9834133364147	0.699494365581254
12.4375	0.352228580198467
8.37040392531978	0.633688142647886
19.4904247808109	0.406979391223174
7.9697180755231	1.01785489765579
18.1614933507593	0.378594700797661
7.9126946774273	1.03741447596866
7.59252455106105	0.379991217074166
18.7513006333688	0.272519522921892
7.70283281076627	1.3435705062606
9.26343894258802	1.05129466693462
15.5087588187159	0.320357898518469
10.2184512943904	0.806485143084722
10.0796164179263	1.05659886243482
15.1909524261867	-0.0445375747233717
11.227815781812	0.85458661124209
11.2462465605984	0.723112630138044
22.1438962025922	0.294328315538584
9.77350010223888	0.686178194270746
15.5377002637421	0.35561554873478
13.6340009277543	0.64024495333252
10.6647485339241	0.643605769607593
12.7474567510801	0.176502994994882
10.7491930722505	1.12548226809198
13.7774351266201	0.416775194526531
14.3767090307994	0.40781182144377
12.7544134577212	0.65525144195782
13.2607530635848	0.439042564000965
23.3700554628263	0.557890738742342
23.9035619411087	0.585958968200903
26.6875	0.459979038455244
26.6875000003	0.392812384512656
21.0582355290081	0.593289974826912
19.4709827824124	0.931139621214113
34.7644737329328	0.493953972007367
13.4913652291547	0.937994646922402
23.6765842561627	0.857822254050727
39.6379005274842	0.39447464471563
17.8681872890661	0.659611348180399
34.4086082123606	0.493960901143166
18.1664353956065	0.74460969111363
35.4628034957411	0.559314876713529
16.4013139499325	0.796010693855006
29.8318531895581	0.600345550092746
44.5848486287799	0.391894829735053
21.1315279462598	0.704525637700464
22.0190086826183	0.614662050317969
55.72211784387	0.659791981550384
56.0441183107387	0.664990344167619
6.84958977037221	0.557040154483418
7.11969704281518	0.551577213429049
6.71026369512145	0.712814137811482
12.9434011757591	0.352061249967507
6.71634613418453	0.781801945473256
13.0084710872287	0.365840705328148
16.551841007904	0.609690987966389
15.8074986427529	0.524758854987357
15.3918078224749	0.355367825855601
33.5630173267279	0.637206036926136
21.4849144119746	0.614274767172524
20.4281453287449	0.653133731355308
20.4704082818795	0.792284839154925
36.2496143842391	0.661114750149096
8.68851400564424	0.500310328884418
8.66542172591144	0.447280761157116
10.0466089337653	0.784154355036066
10.1040473643517	0.763553416492932
23.4333986659561	0.628657989357606
9.47239249626848	0.553800692485534
20.1542485906303	0.429553149504834
8.61355971209142	0.684817708608844
8.49852853444419	0.42454440195814
30.625	0.34241479481588
42.8399351266201	0.376664702923389
7.66301352470342	0.634552425429371
49.8032545650995	0.561941553044517
7.64494451855843	0.523569700261742
4.20220753327847	0.580079989167231
6.82280544794122	0.465833722925312
6.41540658198885	0.585625845784924
3.84086201869227	0.601506678944679
6.8670345781347	0.499751648577489
7.0807037353486	0.341654307034928
5.91949886119973	0.376198281065212
25.3858015508722	0.590856432680963
43.8620994725158	0.454280658878425
59.1017583647048	0.389366196101558
48.1617910864739	0.387187645505176
58.875	0.24736535309202
5.13536560585685	0.381267927866301
45.2366976936752	0.612603802692911
5.27513019400065	0.481759698379394
9.01760297335101	0.482042353302303
12.1874999999997	0.153630356231262
8.59046608604604	0.508585814349234
10.8159524261881	0.338434391240736
9.56362865408817	0.419097887102089
9.82217064503177	0.402557370273341
10.9357603896865	0.392338791258221
9.64022353247174	0.307577460774207
11.2401756121405	0.438975347046799
9.75368196804567	0.621595110097881
10.1675981614962	0.579195225539782
11.4731148282247	0.408982254311959
13.4110314632858	0.339260031763365
13.0659524261878	0.189829974696799
12.4375	0.347233510742153
10.2790712007652	0.469158385699673
10.4330334737236	0.723811006134761
2.000000000002	0.256135068308923
12.9052295701811	0.378050991516798
12.9334102244033	0.502798190438077
12.0359231694163	0.473286309815255
22.0796699893613	0.189819206711606
12.7534346648294	0.603703695839046
13.0280304260251	0.296024614381415
42.2660415472945	0.634669039170824
4.53074703023135	0.207025631383753
44.2674135291801	0.558384841629807
57.2575223877827	0.243745750446678
4.65199014501817	0.442698437954078
43.428531585112	0.799616095167561
57.4681539966886	0.655336981821547
3.49622514510452	1.22027121655332
5.84110438134464	0.727523440328293
46.1624748171988	0.886473966244189
60.3843303892048	0.766555627296561
46.8508484218574	0.837757384465258
61.7105630536032	0.463289673823107
4.0915041380218	0.489125304867571
42.2929089331684	0.404833332470108
51.1249999999967	0.384101390620538
12.8543747652873	0.257891598747821
24.5394264768361	0.297800135643066
14.9375	0.659112889203172
28.6040276137998	0.4436465161784
17.4474172967524	1.03148082787903
33.1372265018385	0.634050105417065
12.2953428584835	1.2449147575142
21.6549589055943	1.01533097694991
37.7369006935447	0.495506886898806
16.885876325927	0.814405643620384
34.2147220291393	0.47312765182287
11.6958229449519	1.13191041087046
21.9646351964753	0.747499764686389
38.7971483650382	0.482657680040662
11.252136327101	1.17423657928257
19.4732909210416	0.853516914907224
33.1040097211734	0.564098023884959
47.835856377574	0.274930590184839
11.1940830557518	0.834845383859676
20.4917955291798	0.698092058521515
36.3280459648867	0.367734830764953
16.9024351266201	0.532556673903574
14.9604344793861	0.645763269288661
30.1841397152539	0.275504715108344
12.729009241053	0.475801281740302
19.3784524261881	0.104720432551637
16.4784066008743	0.332056548716371
2.5753083860419	1.91906662227419
16.1014789253616	0.552766359683584
16.2906996890297	0.612334214771404
18.7383543751564	0.655977244328546
16.6572333155002	0.511323547256805
6.32459841932083	0.40102466308198
4.57202255398347	1.06871432005296
4.53136775721648	0.770792775934523
90.7810124091162	0.43785400599895
5.17205622359591	1.41930052222039
89.7914174700193	0.471460352489681
5.40454284213284	0.517044705281813
13.6224567510801	0.397107697567248
8.125	0.17945455394967
5.58562703457483	0.556767710413065
14.872456750935	0.297272473911892
6.05296611133937	0.644521913842333
15.2507648247338	0.323631835452764
5.97260766594762	0.959755430402182
12.6467762983647	0.880851753905434
18.0154437764041	0.354291905340558
5.91720802303483	0.410994044196595
10.1880405330438	0.858740144941454
17.0624999999998	0.24073654727483
5.80733687044292	0.4207377845541
10.3651311549749	0.546444271863608
6.19844583179986	0.848813670772367
6.12925700084032	0.562893653355282
13.3125	0.249458346133469
5.73942054741265	0.741280666673516
10.9274356528115	0.52611237756637
17.0599567458544	0.334522305919755
5.6220221804483	0.502699681774097
10.419997321344	0.34670581958379
16.875	0.174147968793076
5.30756149000536	0.747961857883628
15.1121916139557	0.502324040085725
5.2665772707507	0.752329309002157
14.9529437763903	0.471867114605165
5.58336638572175	0.413036893913838
13.9584333037975	0.286830415952174
5.12139922043359	0.359526809800581
4.11591079878593	0.592971543015251
4.20879529615612	0.556778791721315
3.59247808458495	0.308269668312769
3.53482115984441	0.902269957836619
7.4528949907611	0.368590970448206
6.43749999999998	0.406131023337133
6.01016246039269	0.387802202059061
5.31957896301967	0.974083465901246
5.28289397171488	0.880477562654153
5.51639502475205	0.8768783339789
5.15000117486268	0.724041444244893
5.11074023041377	1.25265457172003
88.0625000000005	0.244750871751332
99.0289211011068	0.342883072413449
4.94787495550528	0.785123514412498
5.50083207230887	0.546672690825525
5.47744069415487	0.634301882026056
5.57480969567534	0.372018738141552
8.5625	0.0327137695367047
8.62499999999997	0.176047276064632
13.5721289690199	0.0134454069379493
94.500000000005	0.336589211694766
3.33296239062815	0.566419926937662
9.83613798891833	0.317754677297345
94.625	0.417192649899188
3.33734603659445	1.10478342099774
8.61598801963888	0.630774833127087
88.3355735231639	0.268790808996747
99.1598785574168	0.446791774503011
12.3412716831673	0.024156080099009
5.13930950635072	0.242979528495907
13.6044870535014	0.0263290290000613
5.09518465033573	0.641885362189652
4.67773988000638	0.940412872296152
8.97355998702446	0.312202774343389
12.7284441562518	0.361295160472964
4.47625582684789	0.936569961419555
11.5036821630614	0.314651034208306
3.74213758685936	0.463061408183283
7.10179567577412	0.306224258682539
5.13423066185062	0.438313059315743
12.0129580167278	0.183635410930613
14.377682341748	0.164265841966372
14.5721581343499	0.575509296781723
14.3260815693792	0.637751846862072
12.3779481777153	0.218949621651477
28.620928473736	0.457499084259039
15.8784524261881	0.339447747024354
34.0188962025793	0.379934146874243
5.81645618584413	0.307667113221556
5.49110241635905	0.413694250082475
5.89176995666903	0.713803219674541
12.3872163188215	0.391815821357923
12.6189106311552	0.195811721858886
14.8805860588673	-0.0246519512082124
13.0098027411958	0.699832135042727
5.59924608469471	0.437732222409447
5.75167321270154	0.728854573605003
6.07830789029196	0.707526735236542
7.09518431322986	0.252984721320051
8.5625	0.101846771189148
16.8438510710235	0.472206206454476
16.1062378495467	0.632017731820686
32.2543616034084	0.279529620873406
6.58347708547628	0.885244860223537
14.6530730650622	1.07991780225877
6.65519369976221	0.521533869613307
[truncated: 22 more rows]
