# Supplementary material for: Multisensory flicker modulates widespread brain networks and reduces interictal epileptiform discharges
Source: Nat Commun. 2024 Apr 11;15:3156. doi: 10.1038/s41467-024-47263-y (PMC11009358; doi:10.1038/s41467-024-47263-y)
Supplement: Supplementary file 4 — Source Data [file 41467_2024_47263_MOESM4_ESM.zip › Source Data New Corrected/Figure_6B_S9.csv]

analysis	ied_change	confidence_interval_min	confidence_interval_max	p-value	df
Figure_6B_1		NaN	NaN
all	-3.03965319392696	-1.61781796269018	-4.48138272584166	2.41759044774525e-05	10854
Figure_6B_3		NaN	NaN
visual-flicker-in-visual	-35.7664233576646	-19.5219055715301	-54.2187737318271	2.63072003292564e-06	4342
visual-flicker-in-auditory	-1.58132530120507	5.83262121409576	-9.57898353961451	0.684855578509503	4342
visual-flicker-in-MTL	-5.68291895382769	-2.07330607296405	-9.4201783825594	0.00183155905588794	4342
visual-flicker-in-PFC	1.68329177057474	8.28643754014124	-5.3952638825979	0.63216574973608	4342
audio-flicker-in-visual	2.03592814371015	11.0426363759883	-7.88268653314586	0.675875220567649	4832
audio-flicker-in-auditory	-3.30578512396842	5.43404272516011	-12.8533517517613	0.47075744544344	4832
audio-flicker-in-MTL	-2.22471489998057	1.55757300880242	-6.15232329975679	0.252616120586244	4832
audio-flicker-in-PFC	-3.15670800451051	3.366144026976	-10.1198570540167	0.350981359844014	4832
audiovisual-flicker-in-visual	-27.6699029126116	-12.2141181604856	-45.2544864845297	0.000211524718114031	1676
audiovisual-flicker-in-auditory	17.6100628930817	27.9150712685449	5.83188669339862	0.00451736069473374	1676
audiovisual-flicker-in-MTL	-18.8347564038174	-11.9535024719056	-26.1389685695489	1.63925761853534e-08	1676
audiovisual-flicker-in-PFC	23.0694037145652	29.9012355058801	15.571740992254	3.68116972460086e-08	1676
Figure_6B_2		NaN	NaN
non-mod-chs	-2.6541928363129	-1.21518998045018	-6.87377541634495	0.000275990244512192	139616
mod-chs	-15.5821917808223	-4.11365437253357	-25.000197708143	0.000291936491380707	8840
Figure_S9B		NaN	NaN
exp1_5.5Hz-V_whole-brain	-5.23864959254958	1.50534411964708	-12.4444089790727	0.130406833113359	416
exp1_5.5Hz-AV_whole-brain	-2.64861683343223	4.00405764296882	-9.76233243930467	0.443583420996574	416
exp1_5.5Hz-A_whole-brain	-3.55097365406671	3.05833186138798	-10.6108895235145	0.298965961683169	418
exp1_40Hz-V_whole-brain	-7.76526378186093	-0.836972684275339	-15.1695828308526	0.0274922362944499	418
exp1_40Hz-AV_whole-brain	-4.73933649289162	2.03758610280182	-11.9850784861575	0.174339809458641	418
exp1_40Hz-A_whole-brain	2.75280898876461	8.99608474193926	-3.9187834145195	0.408750886449058	418
exp1_80Hz-V_whole-brain	-4.44089209850063e-14	6.52545142704102	-6.98099271583843	0.999999999999988	418
exp1_80Hz-AV_whole-brain	-5.43283582089564	1.40385926288933	-12.7435900242284	0.121627121393987	418
exp1_80Hz-A_whole-brain	-1.8845700824502	4.73218131427871	-8.96088274183951	0.584985278502157	418
exp1_R-V_whole-brain	-1.35533294048378	5.23714904344168	-8.4064421002453	0.69417938202428	418
exp1_R-AV_whole-brain	1.06382978723462	7.37860533563994	-5.68147685359532	0.750073231120994	418
exp1_R-A_whole-brain	-4.8227774549678	1.89508117058608	-12.0006499621029	0.162901568228773	418
Figure_S9C		NaN	NaN
exp2_5.5Hz-V_whole-brain	3.67647058823493	16.2851754424834	-10.8312938285444	0.597357768413642	96
exp2_8Hz-V_whole-brain	-10.8991825613078	3.86696546741354	-27.9334284261814	0.153932583255424	96
exp2_11Hz-V_whole-brain	8.37320574162679	20.372918391254	-5.43485026009192	0.219312969663517	98
exp2_14Hz-V_whole-brain	-11.229946524064	3.43741984981027	-28.1252114898239	0.138496112963188	98
exp2_17Hz-V_whole-brain	-5.11363636363595	9.32795046429287	-21.855374463942	0.504579718354884	96
exp2_20Hz-V_whole-brain	6.63390663390714	18.9579893865184	-7.56430306278497	0.338288775817637	98
exp2_23Hz-V_whole-brain	5.1224944320714	17.0394014931026	-8.50622132437864	0.438764703458003	98
exp2_26Hz-V_whole-brain	-2.01511335012539	11.3260609968249	-17.3634944926297	0.778167298879002	98
exp2_29Hz-V_whole-brain	3.22580645161283	15.9523671017365	-11.4278203203769	0.64539612450729	96
exp2_32Hz-V_whole-brain	5.42452830188652	17.6376967425298	-8.59968083893285	0.42530934206128	96
exp2_35Hz-V_whole-brain	-6.78391959798905	7.02334762069214	-22.6416007987776	0.349070843597215	96
exp2_38Hz-V_whole-brain	-4.9868766404193	8.92014441759816	-21.0173665321479	0.498263081941223	96
exp2_40Hz-V_whole-brain	1.99004975124416	14.8554762057048	-12.8193560747498	0.777367609309827	96
exp2_42Hz-V_whole-brain	-0.75566750629692	12.461915269072	-15.9690044149751	0.915593682218826	96
exp2_45Hz-V_whole-brain	3.79146919431281	16.1921801368528	-10.4441257976099	0.579501837892031	96
exp2_48Hz-V_whole-brain	-3.53260869565246	10.4458877267973	-19.6930078501213	0.635853953952024	98
exp2_51Hz-V_whole-brain	-5.24999999999973	8.36838503058894	-20.8923634457159	0.465414339330615	98
exp2_54Hz-V_whole-brain	-2.17391304347858	10.9247070389647	-17.198699657187	0.756400904417402	98
exp2_57Hz-V_whole-brain	-7.22543352601202	7.55793976100126	-24.3729701081546	0.352928106580126	96
exp2_63Hz-V_whole-brain	2.19512195122008	14.9226012559693	-12.4363733653514	0.752668649197658	96
exp2_66Hz-V_whole-brain	-8.13008130081345	6.3083598773652	-24.7935724768666	0.281794502461516	98
exp2_69Hz-V_whole-brain	-16.839378238342	-1.81549519360298	-34.0801837791391	0.0270990119392265	96
exp2_72Hz-V_whole-brain	4.45544554455478	17.0439578607051	-10.043363336465	0.523466794014671	96
exp2_75Hz-V_whole-brain	1.91256830601019	15.3596219218138	-13.6708563309539	0.795444094978498	96
exp2_78Hz-V_whole-brain	-15.229885057471	0.36583754280517	-33.2668041050928	0.0559389151347591	96
exp2_80Hz-V_whole-brain	-10.7142857142861	4.08548505536137	-27.7976859738031	0.162413369698816	98
exp2_R-V_whole-brain	-21.0682492581603	-4.61019194161953	-40.115611169283	0.0108743819950952	96
exp2_5.5Hz-A_whole-brain	-9.79729729729766	6.35853341847746	-28.74047079662	0.247134367107918	114
exp2_8Hz-A_whole-brain	-9.20634920634906	6.42332950884763	-27.4465809093588	0.261095094759673	116
exp2_11Hz-A_whole-brain	-4.79452054794531	10.8839486068515	-23.2313524353263	0.568144216568718	114
exp2_14Hz-A_whole-brain	-3.65853658536552	11.0758580802433	-20.8343648310457	0.643340448783911	114
exp2_17Hz-A_whole-brain	8.40840840840837	21.716901608643	-7.16259093811147	0.270119061567132	114
exp2_20Hz-A_whole-brain	-4.48275862068943	11.2064650627954	-22.9441631838352	0.594499104448342	116
exp2_23Hz-A_whole-brain	0.958466453673978	15.4955757074195	-16.079429560344	0.90454262802827	114
exp2_26Hz-A_whole-brain	-5.4487179487184	9.8288394161951	-23.3147277359704	0.503312706488871	116
exp2_29Hz-A_whole-brain	-3.7037037037035	11.1170076146577	-20.995680649913	0.641323338579209	116
exp2_32Hz-A_whole-brain	-2.19435736677123	12.5652209661041	-19.4454517184591	0.783330850255831	116
exp2_35Hz-A_whole-brain	-6.66666666666711	8.6796038042999	-24.5918573699049	0.412246490131281	116
exp2_38Hz-A_whole-brain	5.38922155688596	19.0112735792864	-10.5240172701698	0.481673161431089	114
exp2_40Hz-A_whole-brain	-27.5862068965518	-7.24202931077884	-51.7897441410463	0.00639072879394109	114
exp2_42Hz-A_whole-brain	-10.7638888888889	5.7068581675211	-30.1116798460972	0.211025048151598	116
exp2_45Hz-A_whole-brain	7.1428571428573	20.5352203599558	-8.50654867035905	0.347882217137518	114
exp2_48Hz-A_whole-brain	1.73611111111069	16.7501479704549	-15.9856939582447	0.834633698581977	114
exp2_51Hz-A_whole-brain	7.26643598615961	21.6068646536747	-9.69728225205033	0.375560764994406	114
exp2_54Hz-A_whole-brain	4.79041916167702	18.4758543650772	-11.1923861674425	0.532188312329655	116
exp2_57Hz-A_whole-brain	-8.22368421052666	7.55604898978611	-26.6969411855377	0.322617856016228	114
exp2_63Hz-A_whole-brain	0.359712230215925	15.7836211463141	-17.8890268375729	0.966216129717778	114
exp2_66Hz-A_whole-brain	-22.1402214022138	-3.84332178135445	-43.660982991209	0.0161701467471564	114
exp2_69Hz-A_whole-brain	1.92926045016008	16.39957791417	-15.0457104867026	0.809413569871404	114
exp2_72Hz-A_whole-brain	-4.832713754647	11.453072858897	-24.1138256062903	0.580822713273165	114
exp2_75Hz-A_whole-brain	-21.5547703180212	-3.6908366093561	-42.4963156844052	0.0165339503875088	116
exp2_78Hz-A_whole-brain	-5.08474576271216	10.5508945217337	-23.4534848947925	0.543203994440865	116
exp2_80Hz-A_whole-brain	2.51798561151046	17.684389772348	-15.442783002603	0.76567879068726	114
exp2_R-A_whole-brain	-13.7457044673535	2.99096637798612	-33.3699017679786	0.111710352716244	116
Figure_S9D_1		NaN	NaN
all_soz-TLE	-3.75858084687215	-2.1102346020494	-5.43353603401502	6.37976856321387e-06	7648
visual-flicker-in-visual_soz-TLE	-35.7664233576676	-19.5208474153294	-54.2201390798484	2.65076530858721e-06	3476
visual-flicker-in-auditory_soz-TLE	-1.73833485818669	6.41279668096034	-10.5994026173742	0.68578409057128	3476
visual-flicker-in-MTL_soz-TLE	-6.50510204081665	-1.96074335443879	-11.2520013834417	0.00462721662954824	3476
visual-flicker-in-PFC_soz-TLE	5.52486187845165	13.9585801799783	-3.73552344621677	0.233472864538674	3476
audio-flicker-in-visual_soz-TLE	2.03592814371112	11.0441289504667	-7.88449667723741	0.675888119373018	2852
audio-flicker-in-auditory_soz-TLE	-6.34146341463462	3.33290702871083	-16.9840376241042	0.206346189009861	2852
audio-flicker-in-MTL_soz-TLE	-5.47302580140758	-0.914483165959035	-10.2374884426597	0.0181063592553734	2852
audio-flicker-in-PFC_soz-TLE	10.4377104377089	20.3302927671674	-0.683233191724208	0.0648902978621231	2852
audiovisual-flicker-in-visual_soz-TLE	-27.669902912619	-12.2112550383906	-45.2581927199816	0.0002133834828284	1316
audiovisual-flicker-in-auditory_soz-TLE	16.3716814159292	27.0590842137552	4.11834573486793	0.0104228627587601	1316
audiovisual-flicker-in-MTL_soz-TLE	-21.4930764599633	-13.8479954322833	-29.651537312188	5.30324895109402e-09	1316
audiovisual-flicker-in-PFC_soz-TLE	30.5944055944058	38.9423713406842	21.1050831719635	2.74669962330165e-08	1316
Figure_S9D_2		NaN	NaN
all_soz-FLE	-3.56172653184339	1.27072790985582	-8.63071280890118	0.151019018561288	1258
visual-flicker-in-visual_soz-FLE	2.8421709430404e-12	100	-Inf	1	238
visual-flicker-in-auditory_soz-FLE	2.8421709430404e-12	100	-Inf	1	238
visual-flicker-in-MTL_soz-FLE	-21.8749999999981	7.08246202123015	-59.8569650908458	0.152158334030367	238
visual-flicker-in-PFC_soz-FLE	-2.26130653266399	10.9981429419232	-17.4961417596451	0.751368637269139	238
audio-flicker-in-visual_soz-FLE	5.65547608744055e-11	100	-Inf	1	778
audio-flicker-in-auditory_soz-FLE	66.6666666666677	96.5448698208651	-221.582994997093	0.341683564779772	778
audio-flicker-in-MTL_soz-FLE	10.5263157894679	31.5298106258934	-16.9200821464862	0.414706535371943	778
audio-flicker-in-PFC_soz-FLE	-12.0082815734985	-2.68636710615229	-22.1764436176694	0.010597755433434	778
audiovisual-flicker-in-visual_soz-FLE	2.8421709430404e-12	100	-Inf	1	238
audiovisual-flicker-in-auditory_soz-FLE	100	100	-Inf	0.999987341812805	238
audiovisual-flicker-in-MTL_soz-FLE	-15.463917525769	12.1421202644016	-51.7441155024338	0.300937880862888	238
audiovisual-flicker-in-PFC_soz-FLE	15.0812064965197	26.1771491685846	2.31748829973403	0.0223226221390305	238
