# Supplementary material for: Multisensory flicker modulates widespread brain networks and reduces interictal epileptiform discharges
Source: Nat Commun. 2024 Apr 11;15:3156. doi: 10.1038/s41467-024-47263-y (PMC11009358; doi:10.1038/s41467-024-47263-y)
Supplement: Supplementary file 4 — Source Data [file 41467_2024_47263_MOESM4_ESM.zip › Source Data New Corrected/Figure_3B_80Hz-AV.csv]

mni_x	mni_y	mni_z	mod_amp	mod_sig
-8.07639	12.5209	-25.5169	-0.269888440586189	0.9394
-11.691	14.5704	-24.0081	-0.0663100297350114	0.6668
-15.3695	16.3972	-22.9305	0.164244191725018	0.2312
-18.7942	18.2406	-21.6594	-0.0169309420291067	0.5437
-22.1585	20.0879	-20.3363	0.287800033416945	0.0454
-26.2502	22.0788	-19.0814	-0.0496582135786804	0.6035
-30.0229	23.9463	-17.6418	-0.289380040187756	0.9376
-33.8912	25.5561	-16.2013	-0.285818248184664	0.9269
-37.8298	27.4475	-15.251	-0.133142397466691	0.7871
-41.7643	28.3812	-13.5746	-0.0803745907139917	0.6377
-46.1347	30.4882	-11.8733	-0.00369147820575055	0.5142
-50.0537	32.1334	-10.4265	0.116250996382519	0.2323
-53.3898	33.5975	-8.92378	0.1616750301511	0.1846
-56.4135	34.8175	-7.34017	-0.499853468458872	0.844
-27.1024	18.6003	-43.5743	-0.202554186168906	0.8788
-28.7865	19.0251	-39.7123	-0.0380695388121612	0.5823
-30.855	18.9727	-35.6504	0.228681728185844	0.1096
-33.8583	18.9287	-32.7283	0.242213152611835	0.1137
-37.5659	18.4313	-30.1865	0.203209468104982	0.0696
-41.9714	18.5924	-28.1539	-0.10008583750523	0.7487
-45.705	18.3934	-25.3761	-0.165097009666224	0.8294
-50.0448	18.2993	-23.5475	-0.038472018393546	0.5917
-53.2879	17.6556	-20.7074	-0.148119257204674	0.8107
27.9173	16.4508	-46.6232	0.0199993309928761	0.4603
32.335	17.2015	-45.5036	-0.22993419308635	0.6483
37.265	17.8852	-45.5765	-0.394590881290558	0.7682
41.6813	18.6371	-44.3224	0.139056351877538	0.2528
44.5927	18.2911	-42.6558	0.321860106866826	0.0652
-30.1934	19.122	-45.1431	-0.234109053187336	0.9487
-32.7532	19.4681	-42.8367	-0.186349202938808	0.8559
-36.4039	18.9094	-40.4669	0.0628831460525194	0.3882
-40.5684	18.0698	-38.4763	0.014210222882646	0.4692
-43.9325	16.9061	-36.3974	0.217601514229528	0.1529
-47.7681	16.069	-34.5434	1.63893259315709	0
-51.8032	15.9992	-31.9107	0.900601856617786	0.0002
-13.8756	-1.64096	-23.8671	0.376493444931245	0.0527
-17.2796	-0.296258	-23.1901	0.248043218659643	0.1149
-28.8475	0.507853	-22.6435	-0.0116534634960181	0.5266
-33.24	1.00942	-22.3793	-0.192897125599403	0.8723
-37.9705	1.01639	-22.112	0.771635690131722	0.2365
-42.7363	1.6874	-22.5279	2.95706052302658	0.019
-47.7944	1.63107	-22.4673	0.561237415754644	0.1992
-52.8918	2.12372	-22.2237	0.0739150999825864	0.3829
-57.7306	2.19552	-21.7323	0.117189288446745	0.3052
-61.832	2.44199	-20.9503	0.0880395884976171	0.3532
-33.1633	-2.88058	-51.1515	-0.0332024916134397	0.5615
-36.9285	-3.16396	-49.159	-0.193497068960384	0.8524
-40.631	-3.51149	-48.3083	-0.25504657386837	0.9245
-45.3203	-3.3985	-47.1703	-0.067321094385405	0.6435
-48.8622	-3.43516	-45.2506	0.183200470720261	0.1823
-52.3842	-3.47514	-42.7586	0.170740663063674	0.1954
-16.9949	-10.3635	-31.1955	0.30294448602334	0.0718
-19.4754	-11.1017	-29.2601	0.0473146018039883	0.3928
-37.6392	-14.4801	-21.1971	-0.277692895838834	0.9301
-41.9239	-15.6772	-19.8108	-0.0578037472477189	0.5928
-46.3145	-16.76	-18.1338	-0.0952096047101532	0.6962
-50.0694	-17.2757	-16.024	1.69007374135421	0
-54.3009	-18.2726	-14.1609	3.71694897246675	0
-58.3659	-18.7607	-12.2212	-0.079219190282377	0.6931
-62.4065	-19.8828	-10.3131	0.258073703767834	0.0897
-65.9635	-20.5866	-8.28847	0.21342074239845	0.084
-68.2377	-21.4421	-6.39771	0.606883345126147	0.0014
21.4588	-14.9788	-27.0771	-0.255431977892662	0.9293
25.2901	-14.4623	-26.9093	-0.0183773947841075	0.5483
28.8671	-14.5171	-25.879	0.165778211173258	0.1657
33.6657	-14.3919	-25.5885	0.00448765279734098	0.4885
37.7545	-14.2137	-24.3839	-0.0420580594010705	0.6031
42.0355	-14.2315	-23.883	0.0459499838917434	0.3918
46.2777	-14.4384	-23.6227	-0.321943515573944	0.7384
50.6937	-14.8076	-22.5335	-0.244813622932216	0.9191
55.4933	-14.5766	-21.1799	-0.279206857040753	0.9784
60.3549	-14.9257	-21.0068	-0.0341514865232367	0.5946
64.5793	-15.3399	-19.8125	0.275472513564726	0.1058
69.1913	-15.2555	-18.991	0.0590532826868553	0.3858
-15.9426	-28.0788	-16.9195	0.212003587397167	0.0982
-20.4316	-28.3592	-15.8544	0.127878616955319	0.2359
-32.6932	-29.2335	-13.0382	0.0757701357684257	0.3472
-37.2951	-30.1659	-12.7425	0.0910681699422042	0.3146
-41.5712	-30.8181	-12.4557	-0.0502872064510935	0.6077
-45.9759	-31.2281	-12.0727	-0.275908441019773	0.9858
-50.5077	-31.5443	-11.5769	-0.143028080449511	0.8276
-55.0751	-32.3063	-10.2291	-0.128386321544889	0.7977
-59.7762	-32.6587	-9.97676	0.0823584876119241	0.3359
-64.1769	-33.0266	-9.54679	0.154956848532442	0.193
-68.295	-33.9342	-8.264	-0.0121288574261244	0.5253
-71.0906	-34.3393	-7.64256	-0.230462687044349	0.8422
-1.45246	-49.121	16.6195	0.14622800900136	0.2373
-6.43298	-50.0482	16.3274	-0.759678389361914	0.8751
-11.2422	-51.0237	15.5002	-0.770930213990317	0.915
-15.3774	-52.0404	15.4552	-0.606308277641456	0.9064
-19.5367	-52.7049	15.5399	0.0741000734420001	0.3488
-23.7299	-53.1223	14.9665	0.111651859849311	0.3076
-32.3249	-52.5515	14.3105	-0.123539800247939	0.8468
-37.1257	-52.7767	13.8281	-0.177250273593637	0.9557
-42.538	-52.0742	12.9582	-0.124863138991126	0.8129
-47.5132	-52.3933	12.9958	-0.270409475125374	0.9364
-52.3719	-52.8512	12.8525	0.00895083950073627	0.4768
-56.9377	-53.2955	12.4679	0.376879640271141	0.0425
-60.9926	-52.9625	11.356	0.315733423230159	0.1093
-64.5511	-53.1152	10.8828	0.116852292697241	0.3105
25.1131	-29.0554	-13.4456	0.23671289702889	0.0684
30.6602	-28.7125	-12.1271	0.397979328152501	0.0078
49.7083	-25.4763	-9.1724	0.620663606598793	0.0034
62.9289	-23.2389	-8.12326	-0.182085474394331	0.8968
68.8905	-23.108	-7.47366	0.160614257970932	0.2803
28.4069	-22.813	-29.8761	0.01042528856009	0.4783
31.4983	-23.5032	-28.9665	0.0878623157131231	0.2538
35.3634	-24.8046	-28.288	-0.218918826958102	0.9272
40.0753	-25.8894	-27.218	-0.168656458299709	0.791
43.8053	-26.556	-27.0046	-0.078521063434552	0.608
48.5204	-27.6246	-26.1895	-0.107354993795204	0.6211
53.7741	-28.5007	-25.3211	-0.179957419525277	0.7741
58.7825	-29.168	-24.3358	-0.169813835428	0.836
63.9627	-29.7239	-23.3841	-0.0478163828654783	0.5813
67.3038	-29.8943	-22.9831	0.111600861804684	0.3145
25.4418	-40.7217	-19.1498	-0.325321065402061	0.9727
28.4772	-41.4741	-17.5091	-0.28082824637839	0.9644
32.6208	-42.3743	-17.2499	-0.146042150554082	0.8214
36.5487	-43.092	-17.344	-0.0326667744573704	0.5673
40.8656	-43.6015	-16.3444	0.111757622993289	0.2772
45.6344	-44.3703	-16.2622	0.0471731391329464	0.4094
50.8085	-45.1768	-15.7457	0.157431177412701	0.1811
56.369	-45.7545	-14.9382	0.073217505036284	0.3064
60.8805	-45.7681	-13.6236	-0.187542871632185	0.8859
64.784	-45.8404	-13.0518	-0.192259907345619	0.8734
67.5533	-45.4781	-11.7163	-0.154986604851392	0.842
23.6111	-50.3804	-14.4667	-0.169958436263704	0.8355
27.026	-52.1107	-14.277	-0.226298979219682	0.9365
30.7928	-53.409	-14.5962	-0.192948722724507	0.8926
34.9977	-54.8293	-15.3558	0.217258900770985	0.1329
39.5748	-56.7345	-16.0062	0.292808971273167	0.0771
44.37	-58.6355	-16.6518	-0.279042616570861	0.9676
49.141	-60.0326	-17.3791	-0.146187953616901	0.8874
53.2664	-61.8975	-17.9561	-0.0457011412602333	0.611
56.4358	-62.6746	-18.8053	0.216209485289202	0.1662
58.8795	-63.6739	-18.8099	0.162223842128295	0.2021
10.2852	-31.3334	47.9679	1.62293844225503	0
16.3601	-31.9442	47.6231	0.191042000192803	0.1998
22.8046	-32.3988	48.5554	0.316019283371538	0.0377
30.207	-30.9639	48.3502	-0.109646456520942	0.7859
36.5529	-30.0131	48.3875	-0.251944575961716	0.9555
44.5227	-29.9807	46.6396	1.13619453862695	0.0132
50.8399	-29.9648	46.3466	3.69254449419383	0.0031
56.4265	-29.5737	45.9339	2.21738843770753	0.0053
19.0152	-47.4891	69.6325	0.0893700764535788	0.3186
22.799	-47.2636	69.2828	0.0119163315294863	0.4748
26.9884	-47.1166	68.2377	-0.0236158822802245	0.5515
32.0044	-45.4591	67.4772	0.308489949761769	0.037
36.1193	-44.8917	66.1715	0.302103784262036	0.0607
40.2552	-44.5722	64.9288	0.136363181627117	0.3217
44.3892	-44.8171	62.9721	-0.246938182358474	0.9125
47.401	-44.1872	62.0806	-0.269377708466701	0.9529
37.665	-29.0879	17.942	4.83012652292023	0
42.004	-28.6158	17.1238	2.47767132293248	0
47.1182	-27.6931	16.9262	0.361505404905305	0.0608
51.7718	-27.4374	16.9823	0.16490036747664	0.1589
56.8112	-27.1662	16.9178	0.0727554252329727	0.311
60.8063	-26.7944	16.6839	0.232151122202871	0.1012
64.5701	-25.8412	16.5283	1.27989594824174	0
68.3022	-25.0668	16.3456	3.08101772937994	0
70.3044	-24.897	16.4373	0.759857377899446	0.0006
5.14544	-49.3922	25.7915	0.252405754320223	0.0685
9.67607	-49.5373	25.7639	0.346361857285206	0.0158
13.6202	-50.1606	26.6442	-0.0947612858361427	0.7331
17.298	-50.3825	27.8203	0.0194777132628063	0.4449
21.2537	-51.2901	28.2988	-0.0224075527868535	0.5642
25.2279	-51.6686	29.5397	0.0805387423808723	0.2214
29.2969	-51.9025	30.7015	0.0547198737151746	0.3592
33.5318	-52.0639	31.7546	-0.0531314731519182	0.6283
38.1579	-52.712	32.1318	-0.01371862551479	0.5301
42.8494	-52.507	33.4611	0.161203044321166	0.1548
47.415	-52.3033	34.9106	0.336279620460718	0.0393
51.8612	-51.4392	36.2057	0.196603549132256	0.1293
56.1234	-50.4767	37.5962	0.138462540984727	0.2705
60.0443	-50.2881	39.061	-0.27455853128998	0.9285
62.9687	-49.365	40.2134	-0.183485381415033	0.8219
39.9809	-4.17956	-45.9972	0.0645113985262664	0.3547
40.1971	-5.30318	-42.5276	-0.122324315663134	0.767
39.655	-7.01471	-38.5746	-0.244112733723993	0.9877
39.2619	-7.95028	-34.4218	-0.0372637643414885	0.591
39.6804	-9.37827	-29.9896	0.106834953601162	0.2441
39.5878	-10.7716	-25.5027	0.10488093132229	0.289
40.071	-11.7146	-21.3828	0.168052481714921	0.1691
39.9924	-13.4001	-17.3499	0.246824022556299	0.0905
40.433	-14.3761	-13.3442	0.899121447824474	0
39.9227	-15.942	-9.29708	0.0926728467047302	0.2946
39.886	-17.2348	-4.59021	10.4104766011629	0
39.2713	-18.4213	-1.58634	31.3062226584535	0
39.0103	-19.9633	2.46984	12.7675229367601	0
38.6782	-22.2891	5.82551	1.83038437520053	0
39.6192	-24.7515	9.36443	21.4205100568152	0
39.944	-26.699	12.7657	33.8926793230658	0
40.5242	-28.2497	15.6476	7.67358239319467	0
40.9859	-30.3038	18.3436	9.09410390945909	0
16.3528	-73.4687	-18.0495	-0.0492216832906208	0.6173
20.1851	-73.9941	-17.7065	-0.31416116931707	0.9892
23.9531	-74.5793	-17.416	-0.202093893081811	0.8959
28.292	-74.6593	-17.4434	-0.0108624759283812	0.5195
32.3161	-75.3393	-17.832	0.0645631789342955	0.3653
36.4744	-76.0038	-18.1423	-0.134345949535486	0.7591
40.7861	-76.3483	-18.3813	-0.138872223120554	0.7768
45.4506	-77.1386	-18.4164	-0.0278976167329712	0.5729
49.1652	-77.2563	-18.963	-0.117332138595065	0.708
52.1717	-77.4573	-18.4748	-0.295443889493473	0.954
18.9912	-69.4576	64.3013	0.0576094890527712	0.3823
22.697	-69.3288	63.9876	0.161752411962223	0.1828
26.2912	-68.9324	63.964	-0.0150455094674141	0.5408
30.0095	-68.0363	62.1748	-0.147266201773041	0.8238
33.0385	-67.0307	60.2959	-0.15174963996692	0.8165
7.12568	-45.8091	50.2786	0.0165404178730444	0.4774
11.3716	-45.8569	50.3598	0.105701510384768	0.3141
15.2217	-45.8021	50.2479	0.627298369895543	0.0025
20.3226	-46.5593	50.6034	0.116158012896417	0.2643
29.4156	-46.4976	49.45	0.106067067638778	0.2891
34.8712	-45.5884	49.6844	0.332207757406444	0.0515
38.9132	-44.5516	49.0563	0.596518315049803	0.0046
43.3543	-45.0015	48.4655	0.388374983820339	0.0792
47.4975	-44.6715	48.7159	0.276362753264178	0.0865
51.5548	-44.1536	48.1758	0.368644259129343	0.059
56.0136	-43.7844	47.5666	0.136664286873169	0.2714
59.3722	-43.3231	47.8198	-0.132450813267625	0.7676
7.57407	-60.0791	50.775	-0.033667189712184	0.5751
11.7247	-60.3029	50.2523	0.0641707873358721	0.3607
15.6362	-61.1489	49.6696	-0.0205809445337088	0.5623
19.5492	-61.3441	49.8216	0.1714296712359	0.1359
24.083	-61.2716	49.2551	0.00567244780275611	0.4877
28.068	-61.7213	48.7474	-0.207840524004531	0.9177
32.0984	-61.5507	48.3307	0.0659236895301214	0.3658
36.7931	-61.271	47.9759	0.295853825924363	0.0853
41.2705	-61.1647	48.3593	-0.0133318844410978	0.5419
46.6948	-61.2984	47.998	-0.196107909316736	0.9396
50.6967	-60.614	47.789	-0.179411536460887	0.8965
54.0822	-60.048	47.2152	0.0772573895757072	0.2825
7.12755	-76.6997	35.7264	-0.260516542227034	0.9704
11.5051	-76.9724	36.033	-0.206824124382624	0.9252
36.5217	-74.746	35.5578	-0.0746260166204644	0.6764
41.5464	-74.1593	36.0044	-0.298754020075364	0.9794
46.3567	-73.5881	35.8176	-0.358182011466076	0.9896
50.353	-72.5973	36.1869	-0.266363741355376	0.9706
3.85245	-61.0415	2.86266	0.916126542273128	0.1254
5.42946	-68.5342	2.90736	0.401431412010354	0.3987
6.63174	-72.0487	2.89701	1.07958201885516	0.0185
8.20668	-79.0576	2.33412	27.3964220287288	0
10.0675	-86.5583	1.85633	105.213745432882	0
10.7175	-94.6844	1.71962	27.3242550129595	0
10.7251	-98.1518	1.57165	1.39387914188549	0.0001
-16.0277	-0.743079	-24.9994	-0.18208024301395	0.9174
-19.297	-0.285158	-25.275	-0.2179598091108	0.9526
-22.2459	0.422906	-25.5731	-0.0772247754609799	0.6848
-25.7101	1.31234	-25.852	0.289933434418233	0.1274
-28.7784	2.32268	-26.3309	0.0639014403981231	0.4211
-32.5334	3.49869	-26.9258	-0.0877745008845486	0.7131
-36.6753	4.75195	-28.2645	-0.345293394277949	0.9069
-40.4521	6.12368	-28.4539	-0.490920117231194	0.9356
-45.5346	7.02247	-28.8587	-0.263170629547957	0.9357
-49.805	7.7671	-29.3929	-0.141019980701612	0.7464
-53.7948	8.48442	-29.9577	-0.149531480633846	0.7577
16.7006	-0.673971	-28.2556	0.0962295766095567	0.334
20.1489	0.182826	-27.6789	0.167688346827113	0.4585
23.2225	0.773184	-27.1343	0.00850094548606317	0.4772
26.3734	1.77759	-27.4186	-0.0666494634509014	0.6336
29.9778	2.11674	-27.7839	0.42378382452289	0.0634
33.2702	3.04167	-27.4979	0.250935677571995	0.2042
36.6538	3.50877	-27.8393	-0.0148061071738429	0.5277
40.9053	4.56355	-27.4397	-0.276290723074646	0.9772
44.7094	5.24821	-27.6272	-0.267066082528607	0.9847
48.8484	6.25323	-28.0018	-0.148715453393395	0.862
52.4579	6.62324	-27.8913	0.10843437727902	0.2886
56.4801	7.20384	-28.7159	0.157456239669123	0.1717
-18.6394	-13.5216	-23.6019	-0.0946231619288193	0.5941
-21.6586	-13.3283	-23.2652	-0.143357775932725	0.7856
-25.077	-12.6491	-22.2753	-0.272149730940808	0.9559
-28.5905	-11.9465	-22.1079	0.0289799322874351	0.4247
-31.873	-11.6116	-21.452	0.0435315986633997	0.4298
-35.5269	-10.9918	-21.6137	-0.272634370438424	0.9255
-39.4453	-10.8264	-21.6417	-0.184513174244748	0.8373
-44.7626	-9.33506	-20.5463	-0.0568154339139306	0.6287
-49.4668	-8.25878	-19.7785	-0.212868761901855	0.9476
-52.9092	-6.92672	-18.3603	-0.324501163053833	0.971
-57.0709	-6.31742	-17.5089	0.0409633424930598	0.438
-61.6296	-5.57695	-17.3818	0.154148022921796	0.2825
22.1979	-15.5867	-21.2359	-0.220363738094933	0.9393
25.5766	-15.0868	-21.4048	-0.131242670388148	0.7857
29.3258	-14.7641	-21.777	0.158454728106472	0.1967
32.5778	-14.4649	-22.2006	0.0918972031510239	0.2934
36.2752	-13.8362	-22.7488	-0.0390373361249733	0.602
39.6119	-13.7026	-22.9165	0.0471757830195498	0.3773
43.4158	-13.7749	-23.9402	-0.0866834439791671	0.688
46.7485	-13.3452	-24.8254	-0.220400496095943	0.8902
51.1281	-12.5322	-24.3031	-0.16164297864404	0.7428
54.9762	-12.1896	-24.3829	0.111711790038953	0.2795
59.2056	-11.9992	-24.6359	0.0496830617963639	0.4503
63.0654	-11.6831	-25.3617	-0.00805522390219193	0.5142
-19.3451	-3.46716	-34.9001	0.215435940220558	0.0943
-23.0402	-3.34452	-34.4883	0.0875935307850677	0.3146
-26.5795	-2.76565	-34.9883	-0.012245530171855	0.5446
-29.7242	-2.54457	-34.9864	-0.0166588532382698	0.5569
-33.5216	-2.14774	-35.9159	-0.104103061181506	0.7669
-37.9013	-1.66742	-36.526	-0.215333715942011	0.9083
-42.7762	-1.3639	-37.0247	-0.0682830007898053	0.6225
-46.891	-1.10248	-35.938	-0.087869498032169	0.7555
-51.661	-0.657741	-35.4278	-0.176594224391729	0.9338
-55.9794	-0.761467	-35.5601	-0.00476338358460204	0.5149
21.769	-0.783628	-39.9621	0.346893851815654	0.1437
24.8984	0.314723	-40.6548	-0.0307762413421871	0.5459
28.2497	0.905077	-40.4983	-0.147970378756468	0.8161
31.3784	1.17055	-41.0195	0.252152255366254	0.0985
34.8562	1.47564	-41.2821	-0.0270180556118104	0.5714
38.8545	1.6916	-41.2513	0.0694923520703148	0.3732
42.3939	1.85478	-40.5941	-0.0496036168485287	0.6061
47.1192	2.28868	-40.9385	0.103808419038489	0.3209
51.0679	3.04067	-41.2758	0.189557915854438	0.197
54.9847	2.6733	-41.4476	0.34014236626451	0.0462
-22.4749	-11.7435	-33.6985	-0.258603926709909	0.9668
-25.2477	-11.2879	-34.1875	-0.000509987895983	0.506
-28.4804	-11.1939	-35.6715	0.231430170811967	0.1459
-31.4292	-11.1174	-36.6953	0.170610450257221	0.1711
-35.248	-10.9721	-37.8081	0.00623592655514571	0.4918
-38.9723	-10.7291	-38.8058	-0.213390206078938	0.8909
-43.6006	-10.4563	-40.3118	-0.286068061778935	0.9858
-48.7283	-9.03612	-40.297	-0.123946558060036	0.7911
-52.7574	-7.72625	-39.7013	-0.153948558996052	0.7997
-56.56	-7.1331	-38.8947	-0.0997444415577952	0.7138
24.6723	-17.0711	-31.2987	-0.067970532504827	0.6694
28.1135	-18.0683	-30.8755	-0.159784035325934	0.8648
31.6815	-18.7337	-31.1114	0.190253982515286	0.1297
35.4787	-19.8622	-30.9891	-0.0137730877727336	0.5345
38.6087	-20.6177	-31.336	-0.0972800225107566	0.7552
42.5213	-21.0926	-31.4652	0.216207197715018	0.0901
46.9219	-21.3958	-31.2366	0.468263324753567	0.0156
51.2244	-21.6322	-31.0161	0.218571566533685	0.0991
56.1093	-21.7652	-30.5331	0.0511020879669082	0.3797
59.9478	-21.4748	-30.2572	-0.0976628182157253	0.6998
63.4298	-20.7983	-28.6759	-0.0878785272504593	0.6293
66.574	-20.4923	-28.0863	-0.0835097566424479	0.6375
-24.2468	10.9718	-47.5865	0.020100545209945	0.4488
-26.7779	12.0485	-45.7548	0.192134856788726	0.0811
-30.4363	13.1021	-44.1244	0.235994893763807	0.0604
-33.4002	14.3932	-42.2932	0.0545528095453509	0.3787
-36.854	16.1182	-40.6364	-0.164420664577305	0.8263
-40.9243	16.8847	-38.9347	0.236501865350156	0.109
-43.9291	17.2059	-36.0404	0.171972351255581	0.1958
-46.4085	17.2956	-33.2653	0.2203300367243	0.1371
-49.5763	17.2834	-30.9855	0.0135123184086576	0.4713
-52.5397	17.2417	-28.89	-0.0596496717767619	0.6458
22.9063	14.5702	-44.2674	-0.093440691218876	0.7537
26.0849	15.3914	-41.7777	0.000702085466586233	0.5107
29.5339	16.4713	-39.7814	0.367849749195813	0.0374
32.7409	17.2112	-38.6822	0.288978695794313	0.0566
36.4854	17.4121	-37.3953	0.670908547932492	0.0009
39.3546	17.0725	-35.0656	0.0713782469571336	0.3063
43.2634	16.5545	-33.2585	-0.0325678295937106	0.5716
46.7538	16.5882	-31.4954	-0.00341261206904386	0.5201
50.2595	16.5125	-29.6336	-0.0833191933873051	0.7168
53.2488	16.1355	-27.9158	-0.0894318738169207	0.7063
-36.0244	12.0083	-16.3999	0.0770290431027187	0.2875
-36.8112	14.3276	-14.5719	0.182201222465421	0.1685
-37.369	17.0394	-12.1262	-0.0463637234441162	0.6016
-37.9363	18.9927	-10.1631	0.0879251898131448	0.2923
-38.5369	21.0629	-7.21768	0.0263640937128293	0.4381
-39.273	26.0877	-1.57588	-0.148064681479652	0.789
-39.9682	28.3442	2.03461	0.04423706273719	0.4165
-40.1074	31.5781	4.86332	0.0526779635052939	0.3627
-40.5944	34.9532	8.48388	-0.12421391565156	0.8156
-41.1137	38.3359	12.5602	0.0318395818712116	0.4237
-41.3558	41.5984	15.8258	-0.0513445577284281	0.6378
37.5973	8.57392	-15.2465	0.0102882202881394	0.4824
38.4314	11.8135	-13.3362	-0.00175853541638016	0.5061
38.9615	15.0905	-10.6177	-0.0153554717677195	0.5359
39.6554	17.5785	-8.52089	0.00622509201970223	0.4915
39.8071	19.2789	-6.02239	0.181675383872955	0.155
40.1396	21.9289	-2.58209	0.0424553783554926	0.4013
40.2507	24.682	1.21113	0.0837448900970121	0.3343
41.1345	28.0254	4.28973	0.35546262467649	0.0336
41.5921	32.6089	8.80261	-0.0138772801302371	0.5294
41.5153	35.7467	11.8515	-0.00482156432771097	0.5087
41.119	37.9933	15.2522	-0.0606503308066336	0.6388
40.704	40.6658	18.5189	-0.0720254536057845	0.6403
40.6338	42.9868	21.9933	0.0870902148379413	0.3596
39.6075	45.7662	24.5851	0.401992131570489	0.0581
39.0557	48.6125	27.7266	0.405992527060445	0.0548
-2.56298	36.1012	-32.5563	0.097178386145611	0.307
-6.78473	35.9905	-31.3419	-0.0358320909335096	0.6112
-10.0605	35.7634	-29.6088	0.089585640694537	0.2526
-13.4886	35.5668	-27.8765	-0.148240987479651	0.8199
-17.2195	34.937	-25.9438	-0.092967871548954	0.7085
-20.5647	34.9654	-24.3036	0.0662229750626115	0.3463
-24.1332	35.3252	-22.8927	-0.0718143430153817	0.6619
-28.3593	36.0161	-21.6175	0.0186334221279427	0.4561
-32.2239	36.8056	-20.6095	-0.162822840218849	0.843
-36.5349	37.1144	-19.2747	0.17976652665171	0.1477
-39.9228	37.2903	-18.8427	0.187299844681249	0.1482
-44.7542	37.8298	-17.6787	-0.213368822260191	0.9151
2.67973	33.8132	-32.4177	0.0207766348779188	0.4469
6.69996	33.6157	-30.7637	-0.0172395057750708	0.5484
10.2107	33.6259	-29.5149	-0.20864140190255	0.9351
13.8439	33.3729	-27.8894	-0.220903778269691	0.9366
17.4422	33.673	-26.9952	-0.2858135756869	0.9776
21.0999	33.6701	-26.2626	-0.280927618634406	0.9977
24.7087	34.1412	-25.0995	-0.200616202217574	0.9448
28.1558	34.5647	-23.1296	0.0398074015151526	0.4088
31.9133	35.8328	-22.3741	-0.156270415655144	0.8749
36.1412	36.5313	-21.093	-0.13907968409807	0.8243
40.0809	36.842	-20.3274	-0.217702054480389	0.9659
44.4773	37.2764	-19.3013	-0.211673434029048	0.9096
48.2891	37.2486	-17.9206	-0.13622889674117	0.7867
51.2304	37.8936	-16.1506	0.0464098019019927	0.395
54.2987	38.0137	-13.5187	0.120055837889894	0.2398
-3.44983	31.1206	19.7555	0.104960223695714	0.2351
-6.82504	31.7816	19.3249	0.0613824737138933	0.3637
-11.3526	31.5977	18.5716	0.214759777983696	0.1402
-15.1959	31.7606	18.916	0.0759588681560184	0.3428
-19.5589	32.5069	18.6517	0.161415686888008	0.1221
-23.7254	32.4627	18.1464	-0.0580598695389054	0.669
-28.6433	32.4327	17.6321	-0.168227429800893	0.912
-33.3929	32.8573	17.2705	-0.0857333258191757	0.7195
-37.2432	32.614	16.7527	0.0785294208208407	0.284
-42.0432	32.4253	16.1238	0.0104256163521901	0.4785
-46.8852	32.6233	15.4846	-0.140590935289082	0.8923
-50.3433	32.2872	15.1171	-0.164619783910293	0.9253
7.93245	37.9878	6.06146	0.13267336028617	0.1927
12.1903	38.662	6.01263	0.192144687568369	0.1304
16.8804	38.3878	6.51453	0.217556032745943	0.1336
21.5596	38.8023	6.29316	0.276558635037924	0.0848
25.8176	38.8419	6.17504	0.301059032254716	0.023
31.1621	39.5246	5.95353	0.152460070373895	0.2477
35.7284	39.3595	5.93266	-0.0344159492652731	0.5681
40.2191	39.504	5.99376	-0.155772315203767	0.8673
43.774	39.2613	6.37197	-0.136247611734292	0.8264
47.583	38.6566	5.63053	-0.104621153887352	0.7778
51.2172	38.2256	5.15357	-0.0223666086970408	0.5383
54.673	36.8392	4.97039	-0.182651203095666	0.8302
-7.08885	-55.2933	26.3376	0.117285534351139	0.2996
-11.35	-54.9942	27.7527	0.269959996936327	0.1273
-15.096	-54.6142	29.4453	-0.0859628160546975	0.6634
-18.1066	-53.7953	30.9894	0.0567517496129144	0.3762
-21.4331	-53.6366	32.4981	0.250102289980109	0.0402
-25.3768	-53.5137	33.3643	-0.139523442655147	0.8434
-28.7116	-52.9042	34.7762	-0.110633615029812	0.7199
-32.9666	-52.4375	36.6475	-0.237691642426388	0.9819
-36.644	-51.9621	38.8541	-0.20641758105367	0.863
-40.5629	-51.2368	41.3013	0.0355060941517211	0.4182
-43.5822	-50.3667	42.8933	-0.10859275806822	0.7271
-47.3631	-50.0789	45.0468	-0.204370343382643	0.8662
-50.8187	-49.6949	46.9858	-0.203557461381493	0.8651
-54.6452	-48.5836	49.0157	-0.224984278914398	0.8926
-57.6711	-47.6795	50.7316	-0.0229992015306141	0.5482
8.73983	-50.8178	25.8255	0.022559697877458	0.4454
13.0012	-51.3173	26.1413	0.0823787872111208	0.3383
16.2527	-52.312	26.6569	0.112811622937736	0.2945
19.9221	-52.7433	26.7457	-0.107301819422018	0.7696
22.9885	-53.229	26.3355	-0.089274760026625	0.6592
26.9383	-53.111	26.636	0.0806772873052377	0.2983
31.3638	-53.6227	27.1388	-0.177987233756783	0.8712
36.39	-53.5162	27.7932	-0.257481597906761	0.9417
41.4847	-53.5953	28.8731	0.331941013877158	0.0353
45.3718	-53.4269	29.9484	0.139664577906267	0.2033
49.362	-54.0726	30.358	-0.0628222426772246	0.6653
52.7565	-54.4509	30.8647	0.0813566951110527	0.3392
56.4405	-55.2245	31.2391	0.14711877361648	0.211
60.1312	-55.2554	31.501	-0.0323083301129288	0.5785
63.2504	-55.2082	31.9747	-0.0328822551908969	0.5735
-0.116021	-3.80793	-12.5293	0.0924380940025769	0.2696
-1.62942	-2.53556	-9.5989	0.188852204588414	0.1123
-2.72692	-0.733411	-5.95941	0.0985065720443774	0.2541
-4.98452	1.24696	-2.833	-0.0653685318236202	0.6493
-6.38561	2.70564	0.246892	-0.0695067421814854	0.6361
-8.23837	4.40962	3.88858	0.269238243559031	0.0328
-10.6114	5.52356	6.63842	-0.0378546456231423	0.6048
-12.4679	7.16159	9.85708	0.243415477943175	0.0924
-14.9168	8.89773	12.3558	0.100352954677616	0.2927
-16.9755	10.0929	14.8034	-0.0951119020266551	0.7701
-19.4751	11.8283	17.6851	-0.244101905021786	0.9499
-22.2461	13.2175	20.1609	-0.203400227084365	0.8878
-24.4615	15.1949	22.7427	0.12687920626286	0.2844
-27.144	17.3918	25.4847	0.0151705238504891	0.4654
-29.9377	19.2534	29.0887	-0.00982122977670763	0.5226
-32.1923	21.4879	31.9798	0.079108917346526	0.3189
-34.6265	24.0071	34.8846	-0.0582426656249283	0.6344
-37.0782	26.1117	38.6334	0.0718434656542126	0.2812
-18.8857	-4.35567	-18.8058	0.0538259494160684	0.3866
-22.8553	-3.89457	-20.854	0.0852733410009341	0.31
-26.2908	-3.86972	-22.1557	-0.00925193546125513	0.5188
-29.3757	-3.44096	-23.3576	-0.263112969155192	0.9698
-32.4606	-3.17135	-24.5364	-0.265317832041083	0.9825
-36.8472	-2.90247	-26.4331	0.083000541636892	0.3354
-40.0402	-2.45405	-27.3966	-0.0310376887341881	0.5648
-43.3254	-2.47369	-28.3543	-0.112185918523113	0.7791
-48.0626	-2.13955	-29.7843	-0.0420542629316066	0.5983
-51.423	-1.79486	-30.3635	-0.0368371579381441	0.5952
-54.8516	-1.36502	-30.8243	0.027049196603973	0.4198
-58.7814	-0.968256	-31.1751	-0.0572337685795766	0.6343
17.5031	-8.02893	-22.1446	0.0285945248042814	0.462
20.9624	-8.41327	-22.9291	0.218400156022684	0.2028
24.3863	-8.30329	-23.6192	-0.13212826262542	0.5709
27.858	-8.71427	-24.1911	0.0712597806610689	0.4056
31.4817	-8.73333	-24.5063	0.209181697743766	0.2536
36.2175	-8.80196	-24.2011	-0.237295950405564	0.8112
39.564	-8.81908	-24.2509	0.377889938719125	0.0494
42.8879	-9.05067	-24.4543	-0.0190280875903106	0.5283
46.1738	-9.12213	-24.973	0.134452216899904	0.2515
49.6076	-9.53981	-25.3238	0.254729414990197	0.0949
-20.8505	-13.4331	-18.6572	0.163878176131668	0.2263
-24.5854	-13.2984	-18.9371	-0.263193782967605	0.9241
-28.2768	-13.4926	-19.8632	-0.119169881804412	0.7616
-32.4182	-13.3239	-20.0394	0.0890463624033662	0.3217
-36.1716	-13.5042	-20.267	-0.111543800865108	0.7434
-43.624	-12.7251	-20.6436	0.0861408113970155	0.3296
-47.5752	-12.7241	-21.4257	0.0837980654118862	0.3318
-51.5855	-12.3158	-21.3675	0.340642644142835	0.0303
-55.5913	-12.3588	-21.2612	0.185064798822983	0.1757
-59.5995	-11.9615	-21.7824	-0.039066539156969	0.6094
-63.89	-11.7973	-21.51	-0.0118571443963946	0.535
24.5256	-19.7831	-20.6409	0.957508315260379	0
28.3185	-20.6153	-20.4992	0.766788672406567	0.0002
31.798	-20.9821	-19.9205	0.0623945066654203	0.3547
35.7644	-21.5834	-19.1318	-0.0810157890020565	0.7244
39.0586	-21.7378	-18.2065	-0.127523860104736	0.8544
43.4259	-22.3894	-16.7226	0.0736844735418216	0.3301
46.4235	-22.8279	-16.4342	0.653619055618193	0.0061
49.9931	-23.7506	-16.3092	1.38663530827757	0.0001
53.1009	-24.1452	-15.8391	0.170062390687675	0.2089
56.8509	-24.9761	-15.1861	0.184089527977266	0.0985
60.1516	-25.2462	-14.5696	-0.281649005868512	0.9725
64.3231	-25.1796	-13.9875	-0.175268634405349	0.8309
68.7638	-25.8496	-12.8453	0.223668327816942	0.1475
-30.4621	-26.0461	-11.3768	0.489722214992122	0.017
-34.3031	-26.7496	-10.5228	0.25389139817978	0.1277
-38.3309	-27.5758	-10.5346	0.0435861450713801	0.4215
-41.8082	-28.4387	-10.6302	-0.0818621243134252	0.6491
-45.1592	-29.2462	-10.6714	-0.103591030433372	0.6681
-48.7797	-30.0224	-10.7095	0.549873459915813	0.0058
-52.5697	-30.1679	-11.3599	0.581539421535558	0.0105
-56.3457	-30.8156	-11.1924	0.492345712156405	0.0335
-60.5085	-31.4589	-10.7362	-0.0216509398381625	0.5526
-63.9911	-32.0261	-10.3659	0.0344020213840064	0.4344
-67.2177	-32.5837	-10.0991	0.188086121049984	0.1829
24.2654	-32.9967	-7.74743	0.227389764548678	0.1289
28.0169	-33.5738	-7.66379	0.246336632108577	0.1054
32.3746	-34.0396	-7.45968	0.161496581510038	0.1451
36.73	-34.6083	-7.28233	0.114736743283822	0.2499
39.9739	-34.8408	-7.68519	0.00446587990518599	0.4909
42.7932	-35.108	-7.72864	-0.353561310303742	0.9659
45.9094	-35.0386	-7.93358	-0.380114324136265	0.9565
49.3741	-35.329	-8.76858	-0.0690542293787163	0.6045
53.468	-35.6287	-8.86682	0.128239324946604	0.2021
57.1804	-35.852	-8.75984	-0.112343986964354	0.8033
60.9039	-36.0921	-8.43133	0.0268316628379415	0.4488
64.6013	-36.3616	-9.15172	0.128685059568372	0.2962
68.5344	-36.5813	-9.53853	-0.0208261035391608	0.5309
-21.3955	-37.6043	-5.89177	-0.0327903089088328	0.5846
-25.0896	-37.5103	-5.44946	-0.0442613446036466	0.5639
-29.7873	-37.7858	-5.41501	0.0125661777669788	0.4686
-34.1904	-37.7098	-4.91079	0.129797184782407	0.3056
-38.3284	-37.8154	-4.50447	0.0748802816548899	0.3822
-41.6327	-38.2748	-4.3555	0.109543444245413	0.3108
-44.8103	-38.2599	-4.28534	-0.0942228724977975	0.6696
-48.2685	-38.1785	-4.20301	0.0765842784759891	0.3005
-52.0255	-37.9504	-4.07791	0.466465389042923	0.0285
-55.9081	-37.6041	-3.87645	0.519609405492865	0.0076
-60.327	-37.7545	-3.62221	0.125428801282577	0.1659
-64.2741	-37.4333	-3.38472	0.182009548853204	0.14
-68.513	-37.0731	-3.17089	0.122298367335699	0.2344
-36.7642	13.7513	-48.3108	0.0828954166768119	0.339
-39.3541	13.6116	-46.5103	0.23410975192138	0.0965
-43.1095	12.8287	-44.2231	0.651750912404905	0.009
-47.2244	12.3612	-42.2488	-0.0200438125187681	0.5457
-50.8313	11.9961	-40.312	0.0957379967764069	0.291
-53.5855	10.9589	-38.0848	-0.0964398113673001	0.7108
-24.5999	4.9939	-33.9211	-0.194119306473159	0.8589
-27.6636	5.29817	-33.2672	-0.254539855346051	0.9405
-31.0351	6.0891	-32.7376	-0.180827652418399	0.9391
-34.5945	6.36212	-32.2749	-0.118906475980271	0.7918
-38.7296	6.69247	-31.1171	-0.0143433778188213	0.5408
-42.2643	7.04633	-30.5868	-0.0333654326572456	0.6133
-45.3874	7.22113	-29.9605	1.48668385367255	0
-48.938	7.40321	-29.2366	1.03772106918733	0
-52.0197	8.01306	-28.3702	-0.0130282166709509	0.5267
-55.6317	8.12073	-27.4737	-0.121790539613897	0.7197
-24.239	-10.7989	-31.5499	0.0213945218226426	0.4698
-27.6469	-10.1527	-32.4207	0.0371741574531599	0.4177
-31.2134	-9.70859	-32.6213	-0.116482317202893	0.7682
-34.8385	-9.7706	-32.9861	0.247982968773971	0.0723
-38.3936	-9.3878	-33.1617	0.225019046740637	0.0987
-42.3881	-9.53554	-33.5301	-0.0143549857437543	0.529
-46.9843	-9.6523	-33.9449	-0.0640449683235451	0.6504
-51.1724	-9.4467	-33.893	0.0334720749835855	0.4367
-55.3541	-9.12687	-34.4476	-0.173633301305572	0.8729
-59.0278	-9.46807	-33.7878	-0.164829142798524	0.789
-62.7299	-9.97148	-32.6709	-0.217193234415775	0.9229
-25.04	-18.2786	-28.5283	0.319994811395989	0.0377
-28.3094	-18.7117	-28.7718	0.361659329112292	0.0375
-32.238	-18.9687	-28.4389	0.114324361742289	0.2723
-36.7118	-19.7264	-28.1877	-0.0689411037666959	0.652
-40.0231	-19.9785	-27.5036	-0.0365365735666804	0.5837
-44.0424	-20.6138	-27.6307	-0.0656138646205103	0.7072
-48.8525	-21.1424	-27.0596	0.0848456117450589	0.3143
-52.8883	-22.1527	-26.5125	0.466954086411108	0.1055
-56.4513	-22.4327	-26.373	0.455774784435784	0.0373
-60.4449	-23.2903	-25.1714	0.0130678081390321	0.4709
-64.9546	-23.982	-23.7226	0.144537903757999	0.2572
-28.5083	-34.2871	-22.0616	-0.0591214711659592	0.6528
-33.285	-35.22	-21.1883	0.0501995980230505	0.4164
-37.1434	-35.3871	-20.1218	0.233676102829913	0.121
-40.1625	-36.0444	-19.903	-0.0840114282600397	0.6611
-43.9628	-37.0196	-18.9364	0.175087925119628	0.1917
-48.0596	-37.8101	-18.2861	-0.0212049154823798	0.5378
-51.8181	-38.3155	-17.7075	-0.0946919680324937	0.7073
-55.583	-39.2586	-16.8078	0.0547323611766548	0.3742
-59.4351	-40.0113	-15.485	0.0783511715949834	0.3328
-62.5464	-40.085	-14.1439	0.0499910194862443	0.3874
-65.971	-40.6263	-12.2383	0.0874647042999532	0.339
-36.442	1.73245	-8.58598	0.0366324809304808	0.4062
-39.5847	2.80347	-9.37172	0.364969659886248	0.0297
-43.7984	5.01777	-9.4431	-0.114660475850661	0.7781
-47.7893	6.23102	-10.4552	0.180102387679209	0.1677
-50.6156	8.59081	-10.1911	0.0458728685477159	0.394
-53.2018	10.0004	-10.5785	-0.311482421685283	0.9872
-56.0065	11.4457	-10.9496	-0.153360275390164	0.8565
-39.7521	-6.46093	-10.5783	-0.114455991799317	0.762
-44.132	-6.89794	-10.1147	-0.0826989136662154	0.7188
-48.7085	-6.91874	-9.17963	-0.107792966963544	0.6685
-52.3285	-6.88456	-8.13943	0.411788177795916	0.0373
-56.2629	-6.97706	-7.12303	0.015171421679228	0.4564
-59.7291	-7.73685	-6.17825	0.0723570065018775	0.2892
-62.9721	-8.12839	-5.41712	0.0827583828792726	0.3291
-65.7995	-8.25425	-5.55861	0.127915538320455	0.2429
-33.1203	8.68379	-12.3725	0.211455490479061	0.139
-32.9072	10.8538	-8.62631	0.0432127740084312	0.4125
-32.7425	13.0137	-4.92652	-0.062674332417622	0.6433
-33.1509	15.1306	-1.32657	-0.0521432323548605	0.6114
-33.3881	17.2382	2.35686	-0.264895447577621	0.9652
-33.79	19.2656	6.83235	-0.182718737448424	0.8984
-34.1067	21.306	10.499	0.047047857678193	0.3886
-34.1706	23.2738	14.0182	0.369426045003306	0.0311
-34.7953	25.3784	18.1152	1.28650442716037	0.0001
-34.9988	27.4698	22.4503	-0.0647496169331381	0.6608
-35.8419	29.3555	26.684	-0.0400369388912464	0.6031
-36.091	31.1603	30.8717	-0.00430605362240288	0.5063
-36.7583	32.8236	35.6092	-0.0546908598546111	0.6661
-36.8243	34.7109	39.6385	-0.0109468849018031	0.5212
-36.4997	36.5251	43.6453	0.0403660748101653	0.3977
27.9937	-8.78414	-25.6743	0.00292980410421095	0.4941
31.8111	-9.32863	-24.4276	0.000877547094080722	0.5045
35.9233	-9.94331	-22.6779	0.0700210690792882	0.3871
40.1565	-10.0919	-20.7458	0.0722292009002865	0.4127
44.6735	-9.93357	-19.1545	-0.0229586472581293	0.5381
49.1705	-9.69273	-16.5385	-0.109623798786778	0.7475
54.2363	-9.46568	-14.234	0.104856659236406	0.295
58.3458	-9.55879	-13.1028	0.00605627156820754	0.4843
62.1632	-10.0495	-11.2812	0.125347794920785	0.2465
24.5574	-26.5832	-14.0732	-0.11455029144388	0.6144
29.0502	-25.7615	-14.1815	0.0987532991551761	0.4021
32.989	-25.0282	-14.9299	0.0640071007040119	0.4471
37.4829	-24.2607	-15.6394	-0.0579736796591643	0.5894
42.0861	-23.5604	-15.5881	-0.180242764625263	0.8504
46.6972	-22.1777	-16.2956	-0.0786575164377852	0.7154
51.958	-21.1001	-15.9634	0.0245502266282913	0.443
56.2858	-20.0476	-16.5049	-0.136802457863067	0.7349
60.9178	-19.7492	-16.9816	0.130415095113137	0.2176
64.6168	-19.4302	-18.2375	0.0448065184810942	0.3934
28.6321	-1.2218	-42.7289	0.0458271063774847	0.3988
32.2728	-0.0903061	-41.2379	0.109891193000219	0.2778
36.6689	1.33114	-38.9035	0.0118063765239629	0.4696
41.069	2.18529	-37.557	-0.227835585895675	0.9227
45.0658	3.00685	-36.136	-0.0957651054933454	0.6723
49.7951	3.76959	-34.0172	-0.0301218248112542	0.5513
54.7303	4.68509	-32.7254	0.125858236829429	0.2714
59.0012	6.01422	-31.4827	0.0706903331667064	0.3917
26.3682	-16.8328	-30.8462	0.139857972954238	0.2418
30.2518	-17.2957	-29.7539	0.263372018390882	0.1869
34.0086	-17.7558	-28.7194	0.284771834809675	0.1317
38.1249	-18.2661	-27.6345	0.362391816888039	0.021
42.8183	-18.5767	-27.3595	-0.0408661571551345	0.6206
47.0267	-19.1023	-26.4873	-0.142948441028839	0.815
51.9026	-19.3839	-25.3212	-0.0676908698652122	0.7046
56.642	-19.2039	-24.4934	-0.292033290428197	0.9939
61.0149	-19.3242	-23.1358	-0.32295523474986	0.9368
65.2897	-19.495	-22.5786	-0.291541407805711	0.8906
68.8525	-20.3524	-21.1513	-0.215719127241965	0.8369
71.5881	-20.7237	-19.7807	0.462115680496696	0.0612
22.6192	-39.2102	-14.9899	0.263568850586838	0.0927
26.0108	-38.7509	-14.0738	0.158780577235248	0.1689
29.8996	-38.7227	-13.2905	0.0127108274563059	0.4701
33.3482	-38.3382	-12.6035	0.126851135235634	0.2694
37.2082	-37.9866	-12.0595	0.0984114235496736	0.2877
42.2714	-37.6622	-11.3621	0.00163422863928231	0.5026
47.9434	-38.1704	-10.8556	0.0215860833480812	0.4593
53.1032	-37.7425	-10.0317	0.212337603246495	0.2558
57.5474	-37.0061	-9.00354	0.182800933737267	0.2506
62.2636	-36.4808	-8.30435	0.105935157051677	0.3185
66.0449	-36.4203	-7.61968	0.123192157351728	0.2925
49.9415	-14.9213	2.34291	0.468769553882507	0.1106
54.1964	-15.5815	3.08381	0.140283701100774	0.3799
57.9307	-16.8127	4.16519	0.31029084909036	0.1063
62.1579	-18.381	4.90671	0.176521989120792	0.206
65.5179	-19.3113	4.99958	0.0659101127756965	0.3079
45.3068	-27.9525	3.71631	7.06434073800224	0
50.5625	-27.891	4.61194	1.88976022031756	0
55.0802	-28.578	5.5695	0.303939157891007	0.0694
59.5784	-29.5966	5.14024	-0.0377454543256052	0.5993
63.3261	-30.7576	5.26829	0.0356107711032323	0.4167
67.0554	-31.8614	4.41308	-0.101491242242255	0.7083
7.25796	-40.307	20.986	-0.0524414129394729	0.6286
10.772	-39.3857	22.3677	-0.206938711443522	0.892
14.2282	-38.2369	22.7543	-0.280859923793851	0.9532
17.8398	-36.6798	23.4419	-0.0364657632390353	0.6086
20.6516	-35.5088	23.6361	0.299093395285716	0.0417
24.1303	-34.244	25.5231	0.400102878820624	0.0328
29.4106	-32.7637	27.1024	0.160093754749626	0.1757
36.0367	-30.9694	28.7569	-0.083171407760304	0.6971
42.3053	-29.2674	28.8686	0.219778095302013	0.2035
47.6573	-27.8063	29.257	-0.180278448789256	0.8706
52.2677	-26.693	31.5442	0.0153885428425566	0.4564
56.0092	-25.4566	32.7967	0.30463963387481	0.0788
59.2294	-24.0442	34.9069	0.317649131345393	0.0317
62.8531	-22.7307	35.8954	0.177199296803192	0.1419
66.2113	-21.0307	36.824	-0.086875671967117	0.7004
9.28176	-67.267	49.09	-0.148464851584564	0.7738
12.7293	-66.101	50.3818	0.0269382953106081	0.4644
16.9659	-64.3462	51.2339	-0.203566645352267	0.8208
21.5335	-62.1804	52.0958	-0.165158858644597	0.8077
26.0608	-60.2428	52.1208	0.282357484663753	0.0761
30.1732	-58.0831	52.3175	-0.235243582365621	0.8788
34.3688	-55.9184	53.5472	-0.100367655711818	0.6675
38.3037	-53.9971	53.6333	-0.0808617790439152	0.6923
41.8306	-51.7471	53.7521	0.195415843157981	0.1283
45.4759	-49.8304	53.626	0.297022769563724	0.0965
49.9448	-47.8828	53.2712	0.156135262823197	0.2287
54.8658	-46.0948	53.7967	0.221933027223751	0.0939
4.8332	-51.2878	30.1531	-0.000163071776585144	0.4976
8.6069	-52.3241	30.5149	-0.0429207257369061	0.5861
13.0062	-53.1624	30.6678	-0.234643755241609	0.935
16.6964	-54.2941	31.0593	-0.272654407009064	0.9647
20.5605	-54.28	31.6811	-0.00908823586214003	0.5183
24.5683	-53.5879	32.6589	0.137587556008251	0.264
29.6091	-53.2432	34.1557	0.49544654893177	0.0197
34.74	-52.5715	35.8936	0.420327649522007	0.0333
38.6768	-52.5824	36.7597	-0.0698637769607356	0.651
43.5214	-52.2938	36.6235	-0.0734004785987241	0.6568
47.9643	-52.7205	36.0659	-0.12407886054774	0.7864
52.5062	-52.6255	36.5599	-0.107901145779498	0.7454
9.90247	-57.1154	11.9049	4.35063008389188	0.0002
14.0238	-57.3342	11.4786	4.16137241064174	0
18.0312	-57.6775	11.1498	0.942539242384368	0.0111
21.5807	-57.299	10.9279	0.882904159478305	0.0019
25.6411	-56.7726	10.6477	0.743581178089829	0.0411
29.4944	-56.5483	10.3987	0.172793823453851	0.2865
33.7029	-55.6089	10.0458	0.271700438744355	0.1033
38.2177	-54.6568	9.66794	-0.0698839513474413	0.7054
43.4738	-54.0837	10.2779	-0.0870219790072704	0.7195
48.0238	-54.0096	9.97386	-0.00961236376652586	0.5173
52.0647	-53.3212	9.90238	0.277016814299921	0.1387
56.8157	-52.725	9.89095	0.435224838054559	0.0277
8.89756	-65.2811	10.6367	0.245505149200048	0.121
12.9	-65.4544	10.3314	0.265326445961587	0.0847
17.2952	-65.6692	9.9731	1.10978939777841	0.0042
21.7175	-65.7749	10.5048	0.858974074403573	0.0011
26.1316	-65.4896	10.282	0.976520264832951	0.0092
30.433	-64.7691	9.9071	0.71075484460596	0.0202
34.0935	-64.409	8.54779	5.35675773242825	0.0001
38.1278	-63.9825	8.276	3.27327130552826	0
42.5631	-63.0463	8.19875	-0.178826682234574	0.7487
47.022	-62.4896	7.9635	0.121148472268263	0.2101
50.9181	-62.0806	7.76321	-0.116474773152213	0.7854
55.1545	-61.412	7.5889	0.166510548635412	0.1812
14.5498	-55.2158	0.753511	0.560555606737176	0.0136
18.31	-55.0339	0.482061	0.598607553449732	0.0044
22.3988	-54.0492	-0.350183	0.1474601472228	0.2215
26.4588	-53.4448	-0.304719	0.784811228643008	0.0115
29.9595	-52.8187	-1.35727	2.14953253883591	0.0001
34.2434	-52.0764	-1.53399	6.69134639931577	0
38.7935	-51.1115	-1.18919	0.965652546817704	0.0011
44.1369	-50.5009	-1.04454	-0.0244734591526903	0.5543
49.2703	-49.8681	-2.00371	-0.0805275258533215	0.6461
53.6972	-49.2354	-2.1436	0.130836839951785	0.2524
58.1612	-48.4185	-2.02636	0.206487796112112	0.1389
62.3621	-47.833	-2.8239	0.327797488533469	0.0327
66.8043	-47.3315	-2.9969	0.255302961643529	0.0827
-26.6818	-4.00315	-41.1353	-0.171677625739859	0.8682
-29.43	-4.11217	-39.404	-0.0908910825844664	0.7113
-32.1882	-4.32811	-37.7558	-0.0565208749146013	0.6285
-33.2877	-4.45271	-37.2391	-0.0475160926200948	0.5904
-36.5059	-4.8492	-35.6085	0.0896321420977779	0.3276
-39.7181	-4.78628	-32.8382	0.275104360824098	0.0984
-43.0615	-4.72242	-31.5397	0.181438805533967	0.1502
-45.6261	-4.10375	-28.9923	0.127840292788744	0.2501
-48.1284	-3.79543	-27.5119	0.26265860574377	0.1249
-51.7956	-3.91593	-25.7719	0.275538789418869	0.058
-55.7274	-4.66214	-24.4639	0.163993204363901	0.1756
-58.5339	-5.26786	-23.623	-0.0842399661934241	0.7216
-24.3453	-11.0662	-38.0525	-0.00597597581977305	0.5088
-27.3908	-11.9559	-37.1328	-0.050795765583501	0.6212
-31.5027	-12.8701	-36.3303	-0.149395685220463	0.8225
-35.6628	-13.774	-35.7071	-0.0414179433203056	0.5752
-39.3756	-14.1418	-35.451	0.0195973795798605	0.4599
-43.7951	-14.479	-34.4595	0.163482335646763	0.1313
-47.674	-14.7806	-33.3502	0.19136401337672	0.1312
-51.6925	-15.1045	-32.224	-0.0935333367269738	0.6989
-56.6195	-15.5403	-31.249	-0.0242977181783219	0.5547
-60.8175	-15.7013	-29.9876	-0.065135865230998	0.666
-64.5	-16.7555	-28.6275	-0.0814553650402408	0.6985
-17.9456	-31.0114	-11.6211	0.342639356118276	0.0069
-22.8581	-31.4816	-10.8243	0.0220393437791067	0.4503
-27.2928	-31.423	-10.7478	-0.169912514289242	0.8157
-30.8486	-31.213	-10.5288	-0.175688357403831	0.9111
-38.3937	-30.8054	-9.82206	0.918471476515992	0.0003
-42.5058	-30.8585	-9.47547	42.9862659763061	0
-46.7533	-31.0915	-9.40779	21.7209846421609	0
-50.5045	-31.1844	-9.2477	0.415887501084991	0.0122
-54.8385	-31.1509	-8.68771	0.0629630443960958	0.3267
-58.5143	-31.1627	-8.06141	-0.13599493188577	0.844
-62.4999	-31.5132	-7.93215	0.107174510398251	0.2753
-66.2687	-31.3471	-8.21941	-0.0371884457820958	0.5794
-69.2326	-31.5797	-8.3297	-0.206251380077201	0.8897
-29.737	-50.1056	-18.0385	-0.0400097559828499	0.5926
-33.2557	-49.9506	-17.6112	-0.0661068734598824	0.6697
-37.3095	-49.516	-16.7791	-0.259515123785377	0.9858
-41.534	-49.6185	-16.4112	-0.00374538756710407	0.504
-45.591	-49.6778	-15.7184	0.204339458471892	0.1284
-49.9708	-50.0834	-15.2778	0.0277289197010073	0.4445
-54.3449	-50.5593	-14.1456	-0.0624435436898174	0.6597
-58.0211	-50.8188	-13.7291	0.0378132132075608	0.4046
-62.0872	-51.1538	-13.4006	0.0498972938188278	0.3809
-14.0419	-61.4359	-7.50566	0.252954742281564	0.123
-18.0453	-61.3868	-7.14049	0.269153413619679	0.074
-22.0866	-61.8449	-7.64473	-0.0762692793969856	0.7058
-26.3832	-61.9237	-8.43483	-0.0512060835987557	0.589
-29.9315	-61.8857	-8.93223	0.290588014313902	0.2628
-33.7422	-62.3175	-9.21292	0.227827952802913	0.1202
-37.4441	-62.2524	-9.50467	0.239654928063515	0.0943
-41.069	-62.778	-10.0755	0.0267523940720438	0.4257
-44.9972	-62.9434	-9.86101	0.126377134352145	0.2517
-49.145	-63.168	-10.3644	0.201127131322762	0.1502
-53.1551	-63.9736	-10.856	-0.0822419395761105	0.7388
-57.2186	-64.3296	-11.2283	-0.0741018913411994	0.6758
-6.67199	-70.8705	-3.01748	3.63401139144055	0
-10.8159	-71.345	-3.86105	0.984639340495087	0
-15.1758	-71.4703	-3.97081	-0.0599077606232925	0.6365
-18.5681	-71.7159	-4.51557	-0.00135185016632555	0.5068
-22.9839	-71.6608	-4.28642	-0.00280700949333168	0.512
-26.4237	-72.0803	-4.5804	-0.0115302266750191	0.5255
-30.2407	-72.5369	-4.39211	0.0227927626168345	0.4396
-33.7401	-72.3536	-5.054	0.154315267958288	0.2146
-37.1394	-72.6949	-5.02304	0.153819134734875	0.1852
-41.0204	-72.8111	-4.84416	-0.0340774239533826	0.598
-45.114	-73.4045	-5.45812	0.0995946937118197	0.2614
-49.1574	-73.6974	-5.38128	0.217260314745965	0.1259
-6.15792	-81.2742	-8.63675	1.62072277381541	0.001
-9.83701	-81.6423	-9.09721	0.647976493273206	0.0129
-13.6395	-82.4076	-9.77221	0.0868232538154905	0.298
-17.5856	-83.3446	-9.57232	0.350655229113596	0.0192
-21.3673	-84.5562	-10.1978	0.38300990284865	0.0141
-25.036	-84.7259	-10.8673	0.585925620402885	0.0002
-28.0228	-85.2421	-11.511	0.332931712008507	0.0168
-31.4207	-86.1645	-12.2166	-0.193496019376541	0.9007
-35.14	-87.5407	-12.0954	-0.32551780349905	0.9829
-42.1181	-90.2393	-13.3988	-0.230418109966381	0.9136
-36.6615	-15.8307	-1.30981	-0.0179348613524231	0.5451
-40.3552	-14.7739	-0.259048	0.424748601992254	0.0257
-43.241	-14.1405	0.0131074	0.750839212999077	0.0002
-46.499	-13.3915	0.748744	0.626607992254824	0.0004
-51.1352	-13.5305	0.92049	3.8194899723543	0
-56.0576	-13.9288	1.2169	-0.0604678444145057	0.6091
-60.6891	-14.1211	1.70181	0.0529661709595408	0.4007
-64.0162	-14.454	1.38451	0.174631422345981	0.1834
-67.6101	-14.7058	1.55936	-0.0671495882597105	0.6821
-69.8479	-14.9016	1.33052	0.158012256402749	0.1616
-6.01565	-49.3519	15.3398	-0.0876724533208335	0.7149
-9.32122	-51.0539	16.2549	-0.220745173992231	0.9448
-12.564	-52.9235	17.797	0.0645492792337077	0.32
-15.8796	-54.8415	18.4391	0.0963279634406591	0.2971
-18.6778	-57.0806	20.0192	0.355365072021123	0.0199
-21.9144	-59.0663	21.0004	1.81130037719229	0
-24.7991	-60.909	22.9743	1.74494778990996	0
-27.8123	-62.9404	24.0403	3.13106598905309	0
-31.7678	-64.6133	25.7767	13.8689005262813	0
-34.8736	-66.3827	26.7182	3.48660053147778	0
-37.9857	-68.2259	28.408	0.0901538591017839	0.2916
-41.0489	-69.8492	29.1934	-0.0314471560144113	0.5727
-44.5252	-71.3024	30.661	-0.35213474661782	0.9969
-47.1111	-72.7593	31.2458	-0.197289049828574	0.9223
-49.7143	-74.623	32.3543	0.0389784497063268	0.4134
-1.13269	-63.188	28.9819	0.386228057318456	0.0703
-5.01375	-62.8049	29.875	0.186940233486304	0.1866
-8.39313	-63.1934	30.7422	-0.0351027021952021	0.5687
-12.2522	-63.5139	32.7171	-0.00244064368872721	0.5023
-15.2038	-63.3189	34.094	-0.0877863382985187	0.6831
-19.1893	-63.3356	35.3685	-0.22919269568618	0.9519
-23.4214	-62.7329	36.917	-0.10943116138591	0.8034
-28.0321	-62.034	38.6601	0.217237807013162	0.1511
-32.7677	-61.7256	39.8191	0.137479722130823	0.2746
-37.0105	-60.7117	40.9796	0.00142687203032099	0.4986
-40.8795	-60.3432	42.301	0.0863464430046905	0.321
-44.8747	-59.5793	43.2078	0.385598759616536	0.0621
-48.423	-59.2293	43.4655	0.111222182057615	0.3105
-51.9441	-59.0755	43.9893	-0.0629166403746194	0.6261
-54.8472	-58.3827	43.9946	0.233110103735571	0.0887
-57.3374	-58.0608	43.9882	1.1471610416997	0
-60.0664	-57.6727	43.9454	2.03509553091057	0
-0.507833	-68.5935	50.8905	0.0845610248117865	0.3404
-3.26533	-67.7765	50.6031	0.128823393304833	0.2262
-6.45355	-67.3578	50.1443	-0.0562335618476048	0.6059
-10.4514	-67.0551	49.6765	-0.0827342673509558	0.6675
-14.3405	-66.3119	49.4006	0.278539446782262	0.0464
-18.3178	-65.1036	49.1653	0.423869866466993	0.0332
-22.5106	-63.5008	49.109	-0.00602154498115637	0.515
-27.6597	-61.8912	49.8449	-0.0644433835184228	0.6479
-31.4671	-60.762	49.2989	-0.066025722915747	0.6685
-35.2761	-58.7404	48.9512	-0.0323618571793475	0.569
-39.0732	-57.2485	48.7223	0.123466593639108	0.2724
-43.6573	-56.0887	48.8018	0.315441743806252	0.0411
-47.2739	-55.1716	47.829	-0.0258927510035418	0.5687
-50.7412	-54.1503	46.6332	0.0107230391737265	0.475
-55.1514	-53.0422	45.1341	-0.0888598472663558	0.6719
-58.543	-51.8651	44.5403	-0.15230681556432	0.8406
-61.1139	-50.487	43.2622	-0.214866685614741	0.879
-63.2401	-48.5862	42.0644	-0.18938726277068	0.848
-5.07218	10.2464	35.4494	0.293391661731314	0.0846
-10.2606	12.9149	36.9374	0.471220708537474	0.0116
-14.3492	16.2282	38.7687	-0.258349125648312	0.9717
-19.7063	18.9425	40.4466	0.139518580642911	0.1427
-24.7152	22.1044	42.5899	0.0167309507454132	0.445
-29.8139	24.7872	43.2753	0.123332321152181	0.2552
-34.4307	27.4083	43.4489	-0.103163580938376	0.7524
-39.2909	29.0744	43.4105	-0.359809312447742	0.9965
-2.91325	-40.3379	33.4547	0.229181305580541	0.0712
-5.6633	-40.237	35.7047	-0.0645756883240007	0.6926
-9.55896	-39.9003	39.0398	0.154084028344141	0.2471
-12.0245	-39.5886	42.3494	0.0357932757761119	0.4275
-15.0772	-39.8329	44.4272	-0.258451041512698	0.9412
-18.5086	-39.4897	47.4756	0.083525020382726	0.3592
-22.6231	-38.9491	50.6599	0.0733918240094107	0.3349
-26.9327	-38.1959	53.528	0.203863556651506	0.126
-30.8927	-37.419	55.3243	0.0753778562840688	0.3383
-34.6363	-37.3455	57.5591	-0.158825017774605	0.8999
-38.0566	-36.8179	59.4389	0.0391146368654862	0.4189
-40.5819	-36.1647	61.1642	-0.157768067441247	0.8351
-43.6201	-35.4679	61.8881	-0.16155716893727	0.8954
-46.1813	-35.1706	63.0761	-0.276280133600047	0.9866
-2.71681	-36.8786	47.9308	0.0481126069182849	0.3826
-5.04899	-37.0045	50.7029	0.0935418738320919	0.297
-7.92137	-36.9491	53.999	-0.0154455451763865	0.5284
-10.2716	-36.5319	57.0404	-0.124311537010624	0.7542
-13.3144	-35.6304	60.519	-0.216452567696897	0.8282
-16.9066	-35.0383	63.8506	-0.240103703159601	0.9662
-20.6517	-34.2697	66.8483	-0.00789196278375548	0.5198
-24.0131	-34.0044	69.8254	0.238380537732835	0.0711
-26.6839	-33.4101	71.6955	-0.104847272968352	0.737
-29.2603	-32.3959	72.7791	0.116628122292	0.2593
-31.6867	-32.001	73.3727	-0.0982200876753397	0.7187
-34.4584	-31.1744	74.1551	0.0214910134215365	0.4322
-5.52969	8.52217	72.209	-0.160330853258305	0.8916
-9.02081	9.13027	70.7385	0.0578183984066187	0.3601
-12.7785	9.64398	69.5149	0.323031415940185	0.0442
-17.1682	10.8228	67.9151	-0.0624452146210813	0.6296
-20.915	11.5942	67.6821	-0.201973646865419	0.8941
-25.4536	12.1181	66.5954	0.219468452359648	0.1205
-28.7199	13.4032	66.1604	0.0237151460878195	0.4411
-32.2933	14.3783	65.2322	0.00833989749131914	0.4809
-3.76792	11.5771	60.0443	-0.142334994487361	0.8074
-7.34935	11.4462	59.6253	0.0750608250164753	0.3354
-12.6178	10.8503	59.8126	1.25387738146845	0.0071
-17.514	10.6445	59.4238	0.253957598911916	0.1212
-21.9499	9.76093	59.5953	0.277710107466031	0.0768
-25.9957	9.71453	59.073	-0.191184630421427	0.8771
-30.0545	9.40161	59.2761	-0.292444031770574	0.9487
-33.666	9.54806	59.2606	-0.187714921892279	0.8649
-37.5299	9.65545	59.8488	-0.26369328409031	0.9531
-40.5501	9.07093	59.3251	-0.232538398853495	0.9283
-6.40821	-2.21251	79.8474	0.0404589869720797	0.4003
-10.0928	-2.11041	78.8555	-0.163212666571504	0.8416
-13.1696	-2.02132	77.6234	-0.275799059328871	0.9227
-16.9466	-1.56376	76.6059	-0.238953998852555	0.9401
-20.5551	-1.07555	75.1618	-0.0105756787158781	0.5139
-24.5654	-0.725825	72.4866	-0.0955585649301381	0.7644
-27.9289	-0.481413	70.9399	-0.163786001428876	0.8667
-31.3394	-0.0668843	68.7608	-0.0712588665163861	0.6644
-35.0684	0.390305	67.9772	-0.176821113617794	0.8641
-3.78443	1.41291	56.1982	0.679910848375397	0.0051
-7.13537	1.30958	56.124	0.400120660702509	0.0648
-11.3049	0.750747	55.7839	0.482464359534051	0.0037
-15.2223	0.7046	55.4509	-0.11201612442396	0.7726
-19.3474	0.35758	54.8237	0.0104594656836858	0.4843
-24.3979	0.717912	54.0918	-0.0644890401970218	0.6557
-28.8439	0.969635	53.6926	-0.0260882761072392	0.5724
-33.3908	0.91001	53.4229	-0.0137539674327296	0.5353
-36.8188	1.19036	53.3845	-0.0106599522353257	0.5315
-39.991	0.621694	53.3459	0.0601461340881939	0.3342
-43.9457	-0.0165126	53.2867	0.289012952778766	0.0228
-47.5673	-1.13946	53.7481	0.0287901762473988	0.4239
-51.0184	-1.20807	53.5826	-0.186542390719116	0.8748
-7.18629	3.73886	37.7363	-0.0252643601255358	0.5441
-10.9628	3.72336	37.6142	0.0790780025638222	0.344
-14.7994	3.6841	38.4883	0.0209031420225083	0.4538
-19.4641	3.77648	38.6692	0.72348334175666	0.0083
-23.9001	3.42573	38.6558	0.295441528567439	0.0623
-28.4669	3.61959	38.7706	0.299508942690903	0.1229
-33.3714	3.69744	39.7383	0.0690770819845368	0.3441
-36.7996	3.03744	39.7037	-0.00409875307989571	0.5129
-40.3201	2.53422	39.5063	0.144478879058883	0.2431
-44.5175	1.49669	39.0615	-0.0169333125204734	0.5465
-48.2327	1.08874	38.5846	-0.0481690460513232	0.6142
-51.7178	0.809945	38.9263	-0.0183233206094008	0.5509
-55.6165	0.264065	38.4268	0.126993961818297	0.2086
-59.1191	0.286615	38.408	0.922904828531956	0.0004
-62.3139	0.317477	39.1396	1.05317558131321	0
-6.49697	-11.9342	77.6639	0.18683312610166	0.2216
-9.22289	-12.4907	77.5904	0.130184234044708	0.3249
-12.5516	-13.0448	77.4793	0.0488220194637741	0.4003
-16.4259	-13.1729	76.8017	0.156413183283345	0.2041
-19.5557	-14.0688	76.4714	0.903628884718073	0.0043
-23.6254	-14.7311	76.9917	0.302351125536952	0.0391
-27.1989	-15.1944	77.2023	0.0122362295231417	0.4687
-3.17303	-7.25961	58.7798	0.0408928081373832	0.4123
-6.46521	-7.45332	58.7364	0.225774351203764	0.1077
-10.3011	-7.15725	58.8066	0.095450243733235	0.2907
-13.9686	-7.28361	59.5383	-0.285529055822573	0.9916
-18.9195	-7.28799	58.8855	-0.285762505542849	0.9844
-23.1835	-7.15792	58.9695	0.101149756191671	0.3291
-27.0041	-6.19589	58.224	0.197206708127894	0.1638
-31.1376	-5.58075	58.1263	-0.0743604953630995	0.6318
-34.6005	-5.3008	57.7646	0.192154576410369	0.1591
-38.6272	-5.47691	58.2033	0.0396759444773889	0.3553
-42.1199	-5.48658	58.0185	-0.0735900118510179	0.6973
-45.707	-6.3541	58.0114	-0.204247410855985	0.9292
-48.6498	-6.95845	57.046	0.00910691643908024	0.4861
-9.89935	-9.86238	43.0028	0.102213809639773	0.319
-13.5569	-9.91468	41.8176	0.124201764736972	0.2698
-17.3744	-9.46035	41.9899	0.128108869574505	0.2322
-20.8134	-9.36824	42.4094	-0.136469812224477	0.7805
-24.7214	-9.05153	42.8144	-0.191125082638012	0.8667
-29.3377	-8.53469	43.1017	-0.000879620703950978	0.5065
-33.3317	-8.27217	43.3848	0.00440396757010419	0.4946
-37.713	-7.84622	43.6265	-0.107725289672512	0.7231
-41.5044	-8.22466	43.3636	-0.116402865987713	0.7535
-45.8732	-8.69153	43.0166	-0.012771377191671	0.5162
-49.5196	-8.69388	42.7692	-0.0472517402637738	0.6416
-53.3454	-9.18427	42.3433	-0.0209618797228951	0.5492
-56.6563	-10.0029	41.7301	0.020999607736051	0.4682
-60.0491	-10.6256	40.9295	-0.101482585836427	0.7112
-62.8978	-10.248	41.3185	0.140520733364615	0.2572
-6.60347	-19.7467	81.1253	-0.0223321816300258	0.5626
-10.1706	-19.6249	79.9879	-0.235868562316565	0.9653
-13.5755	-19.8613	78.6297	-0.144375730851649	0.7809
-17.1654	-19.5606	77.4558	0.302025237796413	0.0516
-21.3048	-19.925	76.7555	0.285545623199177	0.0973
-24.6971	-19.5062	76.4421	-0.083013381421939	0.6829
-28.8836	-19.5893	76.1764	-0.0437201313440893	0.6167
-32.35	-19.72	75.4765	0.068742236109959	0.3522
-2.56885	-18.1981	65.4258	2.90970129986734	0
-5.28924	-19.1924	65.1805	2.3318980514371	0.0002
-9.2439	-19.5651	65.6042	0.18144554709706	0.1944
-13.1613	-19.5002	65.0238	2.23582367511254	0.0005
-17.4744	-19.2399	65.295	2.66808152202188	0.0008
-22.2347	-19.1187	64.6549	0.210333048495754	0.1629
-25.9915	-18.9598	64.0914	-0.23531537585291	0.9748
-29.9786	-20.0353	64.2677	2.46419996696993	0.0137
-34.5179	-21.3278	63.569	2.73842449304134	0.0012
-38.2478	-22.1782	63.602	0.511594327991055	0.0143
-41.4953	-21.8207	62.8708	0.114244968670229	0.2351
-44.6348	-22.0266	62.2328	-0.123885016324397	0.8285
-48.9423	-22.8792	62.2811	0.00248021449087021	0.4964
-52.1489	-23.8744	60.9615	0.121704525240349	0.2716
-4.34606	-16.4408	48.4971	0.0745870218458622	0.3482
-7.50611	-16.6171	48.1161	0.0305745794406511	0.4359
-10.8745	-16.4921	48.112	0.876867022246979	0.0224
-15.291	-16.3916	48.4063	4.24397681489464	0
-19.2495	-16.0557	48.5836	1.09895328082177	0.004
-22.9629	-15.6939	47.9076	1.00025327247779	0.0004
-27.063	-15.8278	48.0138	0.561520710538973	0.0078
-30.7381	-16.0014	47.897	0.405304695970198	0.0437
-34.464	-16.3108	47.6665	0.218079923440002	0.0931
-39.0651	-17.2743	47.1588	0.117577908563285	0.2364
-43.0438	-17.7062	46.9981	-0.0498348276412016	0.614
-47.2616	-18.0229	46.9038	-0.0154861902998612	0.5425
-50.7039	-17.8971	46.5163	0.0824834551916134	0.322
-54.0974	-18.259	45.6928	-0.196443362858753	0.9255
-57.4479	-18.707	44.936	-0.106474380904619	0.7371
-60.7518	-19.415	44.3364	0.186417399686309	0.1518
-44.2688	9.80375	-6.72971	-0.0585317227536858	0.6268
-43.3963	6.94051	-4.46791	0.334411864700886	0.2359
-42.7868	3.95759	-1.71375	1.93923593810843	0.0013
-42.7216	1.17578	1.09059	1.57452288041548	0.0078
-41.9639	-1.20008	3.93781	-0.0185106267720243	0.535
-41.1182	-3.82197	6.75127	2.74212872057059	0.0045
-40.3579	-5.77301	9.76063	0.794797229124571	0.0508
-39.8477	-8.72717	12.6847	-0.142672770882695	0.8494
-39.801	-10.5601	15.8749	-0.221352091468784	0.9362
-39.3447	-12.9034	19.3012	0.0478673455115524	0.3899
-38.7578	-15.0014	22.8618	-0.0324774795704313	0.577
-37.9907	-17.1197	25.9548	4.02059776016862	0.0067
-37.6503	-18.6808	28.4934	1.12936100854751	0.0049
-36.8225	-20.8141	31.7783	0.432629332087282	0.0326
-35.9416	-22.4643	34.569	0.29532941183179	0.0656
-35.1748	-24.6374	39.3275	0.128274019647224	0.288
-35.0024	-26.519	42.8662	0.332361501053005	0.0939
-34.1928	-27.9274	46.0065	0.199671063915608	0.1685
-18.4486	1.33375	-28.0606	-0.112021035233666	0.6518
-21.6252	1.69885	-28.3324	-0.089492584271915	0.6866
-24.8152	2.56563	-28.5939	-0.0691272240505022	0.6747
-28.0783	2.9033	-28.9312	-0.102337525373893	0.7861
-42.8957	5.43411	-30.7463	-0.297585718672832	0.9747
-47.2759	5.47339	-30.5034	-0.0972795380360435	0.7498
-52.2619	5.14621	-29.7603	0.0179487980885684	0.4554
-56.7228	4.32564	-29.6445	0.137700734414599	0.2131
-19.0465	-9.97251	-21.3872	0.19733069597872	0.1764
-22.8327	-8.64273	-22.1104	0.167347333811469	0.1763
-25.754	-7.64425	-22.2641	0.454913694527777	0.0364
-31.8625	-4.88242	-23.8323	-0.104111978041233	0.7149
-35.0426	-2.85788	-24.9266	-0.0201884094132826	0.5549
-39.0628	0.172589	-25.5669	-0.177292401677397	0.9117
-43.4424	1.44296	-25.5415	-0.0216452878079759	0.5455
-48.0792	2.0995	-26.2556	-0.0419947137937486	0.5958
-51.987	2.9514	-25.8296	0.220315413599994	0.09
-55.9925	3.25955	-26.3598	0.279177474295827	0.0674
-28.1294	24.6869	-38.8622	0.0745704186210092	0.4183
-31.3174	24.2635	-36.462	0.0745704186210092	0.4027
-31.1578	14.4882	-13.4837	-0.0107191436799781	0.521
-35.6344	13.6135	-13.8896	-0.138006177695589	0.8108
-40.0081	13.4983	-15.0619	-0.181641754603507	0.8971
-46.1123	12.6824	-14.3936	-0.136343115218559	0.8141
-49.9641	12.4559	-14.2491	-0.0672302430639908	0.6719
-53.3641	11.7089	-15.5932	-0.216293190644186	0.9362
-3.18067	24.3221	-25.7746	-0.154551370468811	0.6687
-6.52962	25.4963	-24.2283	-0.0943838819594131	0.6245
-9.80677	26.1729	-22.9697	0.215340856654748	0.1775
-14.2936	27.3699	-22.3507	0.186576851024365	0.1346
-18.5655	28.0146	-21.2331	-0.139220288515556	0.7978
-21.363	28.6054	-20.9887	0.0877128944859433	0.286
-24.1614	29.6732	-19.5762	0.314022024969507	0.0967
-27.0656	30.6586	-19.1913	0.0658965835123082	0.3773
-29.8004	31.8536	-19.0082	-0.0171463865203272	0.5605
-33.7441	33.3829	-18.8446	0.0489355104372378	0.3818
-37.9673	33.6927	-17.6869	-0.0741099210251562	0.6807
-41.3556	33.7978	-16.9926	-0.190034424609864	0.8783
-45.5596	34.4598	-16.1313	-0.143707928813401	0.808
-50.4838	35.051	-14.2556	-0.0864366016573346	0.6707
-4.10685	37.6875	-23.7823	-0.228979451073124	0.941
-7.33348	38.0912	-22.4074	-0.276787717171961	0.9856
-11.8172	38.2635	-21.5803	-0.182982450860457	0.8874
-15.6545	38.862	-21.374	-0.109491313494567	0.7871
-19.0067	39.0617	-21.2704	-0.169554291892271	0.8981
-21.9409	39.6684	-20.8476	-0.124558497969978	0.8094
-25.0933	40.0731	-19.5596	-0.105335644806603	0.7633
-29.2115	40.7958	-18.8189	-0.247851079629535	0.9626
-33.3577	41.0417	-18.4648	-0.048601487648684	0.6044
-36.9139	41.6907	-18.213	0.0454785059414673	0.4168
-40.8605	42.211	-17.7567	-0.191117431714283	0.8909
-45.3318	42.9885	-16.7698	-0.0943703125415697	0.7254
-49.4674	42.9472	-15.7492	-0.113629113388118	0.7773
-1.77193	40.0007	1.44621	0.236124704582118	0.1434
-5.44383	40.316	1.23034	-0.050762258355099	0.6142
-9.35408	40.333	1.81786	-0.13774877401844	0.8225
-13.2103	39.8607	1.92041	0.129489316889306	0.21
-16.6834	39.4958	2.90057	1.29933822142855	0
-20.1947	40.073	3.14226	0.50442861278206	0.025
-23.7817	40.1122	3.93246	0.907666707699104	0.0002
-27.5502	40.2656	3.82899	0.209810787843115	0.1822
-31.3018	40.2908	3.61821	0.107710727713163	0.2585
-35.0564	40.0863	4.06461	0.0637905989770795	0.3694
-39.4516	40.5436	4.01479	0.0541065479723395	0.3749
-44.1277	40.5447	4.60074	0.278911734384548	0.0784
-48.2513	40.3617	4.45926	0.306204953337071	0.0151
-51.759	39.7996	4.98522	0.213811552111895	0.1107
2.75473	18.7843	67.2126	0.105803975698381	0.289
-0.124266	19.0562	67.2	0.359777000175572	0.0489
-2.61366	19.6085	67.6434	0.347821390609731	0.0507
-5.69736	20.104	67.7541	0.151074102697508	0.2333
-8.92404	20.8327	68.2193	-0.0129811937025253	0.5461
-13.1481	21.5542	68.6009	0.128140238371539	0.1579
-16.6591	21.5886	68.1856	0.44227364977396	0.0085
-20.1898	21.9926	67.6839	0.387969176683145	0.1596
-23.4708	22.1087	67.319	0.854624297143822	0.072
-1.51831	53.4006	20.2644	0.511583322375062	0.0602
-4.29017	53.2193	21.2121	0.0677360463609586	0.3385
-8.17045	53.7701	22.0179	-0.0767562671932099	0.7446
-12.2328	53.8007	23.2018	0.787789643851572	0.0052
-16.4716	53.6278	24.5706	0.473768074953121	0.0118
-20.6967	53.816	25.0733	0.206771255179132	0.1848
-24.2109	54.5485	25.9088	0.117527171970726	0.2383
-27.1042	54.1746	26.4284	0.457185312931254	0.045
-30.9346	53.471	26.9786	-0.160563216875876	0.8847
-35.0486	53.2681	27.1975	-0.135926988994352	0.8092
-38.601	52.2349	27.0421	0.463935282901052	0.0119
-2.73745	38.3209	53.6546	-0.132603321104686	0.7809
-5.99086	39.2831	52.7807	-0.15950243983746	0.8805
-10.3504	40.0881	52.6782	0.175054438473241	0.093
-14.3179	41.2428	52.3992	0.319267930123301	0.0451
-17.7855	41.8348	51.9519	0.245932066038068	0.1078
-20.9822	42.1505	51.1659	0.265230465400187	0.0942
-24.033	43.1292	49.7761	0.361308888743687	0.0469
-6.20573	50.9195	-25.5466	0.0660538621006612	0.3354
-9.6597	50.869	-23.6649	0.0764092179523146	0.3167
-13.435	50.244	-22.181	-0.113792967791879	0.7706
-16.4541	49.6477	-21.1465	-0.178496322997055	0.8714
-19.7157	49.2736	-20.3028	0.0183027586960118	0.4586
-22.5403	49.6499	-18.8506	0.137735914863171	0.2511
-26.3737	49.8154	-16.5807	-0.155266866086173	0.8621
-30.5042	50.0129	-14.9117	-0.442229277191929	0.9993
-33.9304	50.0572	-13.4302	-0.381941577206555	0.995
-37.9014	50.114	-12.4228	-0.156139564883117	0.8717
-41.3683	50.45	-11.1262	0.164896445990652	0.1504
-45.422	49.7468	-9.18937	0.112283505530183	0.2401
-3.79676	68.2753	4.37207	-0.122900782915523	0.8337
-7.02136	67.8354	4.94832	-0.0941594684273569	0.73
-11.1659	66.9608	5.43633	0.445126710339924	0.0165
-14.6222	66.1715	6.17337	0.111406792326536	0.2431
-18.1437	65.3527	7.30106	0.0394762272653963	0.4199
-22.2774	65.0904	8.98357	0.0787619659396315	0.3466
-26.2428	63.9981	10.6027	0.130107360917228	0.305
-29.1679	63.4273	11.2839	-0.165938709306875	0.7996
-32.4967	62.4613	12.0015	-0.100097400830099	0.7561
-35.944	61.4928	12.8415	0.0722373591198606	0.3008
-39.5557	59.892	13.9903	0.0271399663279701	0.4679
-42.3036	58.0144	14.2897	-0.164569990312459	0.7239
-15.206	-7.20006	-19.9247	0.404207274818871	0.4244
-19.2151	-7.77335	-20.2377	0.0651470954109719	0.4054
-22.7426	-7.65509	-19.9894	-0.0534845020222688	0.6081
-26.5508	-8.01109	-19.7264	-0.123085306727374	0.7592
-30.2879	-8.33689	-20.3454	1.11124009399736	0.0117
-37.472	-8.32909	-19.9724	1.71169080137355	0
-41.215	-8.37358	-20.2082	0.33886970668532	0.0591
-44.1768	-8.07417	-19.4531	-0.0791846854699839	0.6863
-47.516	-7.02992	-18.3239	0.0616528625007458	0.3212
-51.1285	-6.5408	-17.9944	-0.284225111711389	0.9595
-54.602	-6.39964	-17.6027	-0.0921380844611415	0.7356
-59.1243	-6.10404	-17.5562	-0.0417395986305946	0.5872
-63.5193	-6.88682	-18.1279	0.0214799060566222	0.4264
-21.0664	-15.242	-16.6293	-0.350714772978208	0.9228
-24.803	-15.2315	-16.7388	-0.254017291184755	0.8719
-28.7732	-15.5257	-16.5331	-0.166718435946079	0.7782
-32.6642	-15.7012	-16.8818	-0.313298634819005	0.9598
-35.9563	-15.3928	-16.6271	-0.127293136872859	0.72
-39.5858	-15.5706	-16.5021	0.0575549286396351	0.2799
-42.5036	-15.1307	-16.2734	5.22295579287197	0
-45.6791	-15.0479	-15.7775	7.23062792378113	0
-49.1143	-15.0364	-15.542	2.12527657555171	0.0652
-52.8976	-14.7859	-15.9906	0.212818604422584	0.1735
-57.2307	-14.0347	-15.2434	0.496447143659425	0.1556
-62.0528	-14.361	-13.7651	0.400007617932417	0.1919
-21.999	-25.8934	-15.848	0.100818085099664	0.3131
-25.465	-25.9826	-15.6306	-0.38828014130044	0.9424
-29.0332	-25.1981	-14.914	-0.432268297155015	0.8825
-33.2414	-24.776	-14.0875	-0.183302625461567	0.8873
-37.1228	-24.5947	-13.8918	-0.161485950075992	0.843
-40.3267	-23.869	-13.6924	0.71312159977338	0.0009
-43.6611	-23.2766	-12.3495	4.62858643467597	0
-46.4994	-22.6301	-11.9023	2.23933362320146	0
-50.0609	-22.0148	-11.5479	-0.243081331457917	0.8813
-53.7875	-21.2175	-11.4223	0.0623892780923949	0.3813
-58.5183	-20.8863	-10.6292	-0.221203023673269	0.9158
-62.5548	-20.0024	-9.93055	-0.0519376559586154	0.6119
-30.3062	21.8194	-38.1963	-0.0820143111805629	0.6128
-32.9873	21.2138	-36.4127	-0.39947540202035	0.8005
-36.287	19.9262	-33.7241	-0.39580371369765	0.9523
-38.8898	19.2648	-30.9426	0.258377074670965	0.0817
-41.3673	18.7625	-27.4787	-0.0638100994548474	0.6826
-44.2104	18.7659	-24.7051	-0.0651690347331627	0.6742
-47.6687	17.7957	-22.9265	-0.00171687004138565	0.5011
-50.9583	17.2966	-20.6514	0.00165877259396563	0.4931
-53.1091	17.2166	-18.3007	0.245039476997659	0.1898
-55.6027	15.8011	-15.754	0.249038734813479	0.2368
-26.2694	7.12282	-42.4146	-0.262903543715087	0.8487
-29.373	6.39358	-41.3792	-0.168885271017229	0.7683
-32.4376	6.02787	-40.2612	-0.0514215515881555	0.5919
-36.1083	5.76777	-38.5616	-0.21460819192027	0.8978
-39.5328	5.95095	-37.5224	-0.284382391499984	0.9749
-43.1695	6.3514	-35.5916	-0.210651323238787	0.9256
-47.2807	6.11884	-33.0167	-0.011528197508234	0.5156
-50.9329	5.93863	-31.5506	0.159193071478386	0.2151
-54.9768	5.6285	-30.024	0.147600024040396	0.2486
-58.8345	4.51945	-27.7614	0.200395632846372	0.3136
-61.4401	4.13968	-26.6094	0.200152086144914	0.3238
-48.6903	-3.95952	-3.71103	-0.0259932869093452	0.5503
-52.2605	-2.87292	-2.47046	-0.0285985394550775	0.5581
-55.0949	-1.96261	-2.25257	-0.298712458749513	0.9846
-58.9807	-1.77256	-2.29223	-0.214281257465054	0.9497
-62.6049	-2.62748	-3.2907	-0.117866257739111	0.7841
-38.2206	-17.1071	9.18403	6.84396874313823	0
-42.0792	-17.1026	9.08841	2.37858651138385	0
-45.8549	-16.498	9.92581	0.686055433986165	0.0032
-49.442	-16.2186	9.96089	2.82799942331523	0
-53.7027	-16.2335	9.50207	2.27430836423627	0
-57.5501	-17.0304	8.75864	0.456354399889301	0.0088
-62.0005	-17.6434	7.67821	0.254929084655426	0.1187
-65.6392	-17.9423	7.79056	-0.122835333451595	0.8267
-68.4663	-18.4376	7.80552	0.098027614859886	0.2044
-40.9502	-37.3296	11.5228	-0.0428864948436338	0.577
-44.2705	-36.9094	12.0317	3.95843712457721	0
-48.7192	-37.4693	12.1739	0.441847684931879	0.0609
-53.4667	-37.4869	12.2917	0.550374236786652	0.0107
-57.4946	-37.8541	12.644	0.655289573547224	0.0015
-62.0416	-37.9276	13.2335	0.172204803547369	0.1911
-66.2292	-38.0952	12.964	0.376336982367048	0.0353
-42.8988	-25.8037	22.0659	1.92151248586923	0
-46.7412	-25.8591	23.2388	-0.232343581956386	0.9407
-51.8428	-26.0244	25.2917	0.0546887748608735	0.3561
-56.4061	-26.0608	27.3486	0.10551277870797	0.2889
-59.5115	-26.2251	28.8103	0.764595508630677	0.0004
-62.6554	-26.5964	30.012	0.316865673084369	0.0678
-65.6428	-27.6053	31.45	0.0875518727605469	0.2953
-68.3885	-28.9224	32.5659	0.158802590483168	0.1807
-6.15826	-44.1896	29.2585	0.0317690428981843	0.4247
-10.4534	-43.8138	29.218	0.00142216732955469	0.4951
-13.9617	-42.7148	29.4702	0.0723032991162134	0.349
-17.5652	-42.3503	29.5759	-0.164422509851351	0.8049
-20.939	-42.2189	29.9924	0.154827116273101	0.207
-23.9341	-42.1158	29.7234	0.0285083047961214	0.4102
-27.5691	-42.0692	30.6617	-0.0176593667955079	0.5506
-30.9768	-41.8755	31.4657	0.0789556080824425	0.3195
-35.0914	-41.5844	32.3005	0.274613950242597	0.0439
-38.8918	-41.2322	33.0715	0.336608139845665	0.0867
-43.3864	-40.9965	34.1809	0.215355786893706	0.0789
-47.5128	-40.9491	35.3674	0.665158614029393	0.0212
-52.3296	-41.3046	36.4549	0.0582686059116237	0.3637
-56.3202	-41.0598	36.7161	-0.00526657832393307	0.5146
-59.3808	-41.2337	36.0493	0.169097869183236	0.2534
-62.5888	-40.6796	36.0326	0.117505018529357	0.2901
-65.1308	-40.1953	36.0261	0.385239739981967	0.251
-36.1996	0.78419	12.6519	-0.207997070965888	0.8314
-39.1171	1.59553	13.8507	-0.262756074005764	0.9141
-42.863	2.18109	16.2643	-0.0696974000102166	0.6453
-46.4219	2.57788	19.1323	-0.0181175262291084	0.5397
-49.9603	3.23615	22.0898	-0.13393284504888	0.6426
-53.7202	4.03646	24.9765	0.0176856762947175	0.454
-56.9662	5.15849	27.6081	-0.040405552409311	0.5945
-59.4886	5.72923	29.8597	-0.00799232757450952	0.5147
-61.7252	5.88222	31.8555	0.0267107701812492	0.4491
-3.06194	7.11751	52.4628	-0.233579292784026	0.9122
-6.34445	6.65034	52.1619	-0.203551145510232	0.8929
-10.5864	6.15284	51.8481	-0.0598352990882485	0.6403
-14.6054	6.02484	52.6555	0.168307786193746	0.3349
-18.258	5.80141	53.1282	0.481696369427449	0.0273
-22.2035	5.17634	52.8853	0.418039109622159	0.0193
-26.0104	3.85491	54.6944	0.0762333279367762	0.3286
-29.3385	3.46938	55.024	-0.0382057170214515	0.6073
-33.8907	3.7221	55.2166	-0.133706472933828	0.8294
-38.3603	4.19977	53.7767	-0.0232542485223604	0.5657
-42.8097	4.86915	53.4173	-0.123209575110592	0.7749
-46.9855	4.87757	52.3301	-0.122283734366796	0.7967
-50.1873	3.9433	51.97	0.0365785882244882	0.4282
-53.5095	3.33559	50.5527	0.281508765908012	0.1508
-56.0856	2.21316	49.785	1.21270692849258	0.0055
-1.87585	0.573545	68.1643	0.227828867304378	0.0806
-9.53353	0.249733	68.9647	0.490217694418859	0.0044
-13.0755	0.402975	69.0758	0.592510991695429	0.0054
-17.3767	0.0264188	68.3313	0.15638351446838	0.1883
-21.689	0.38171	67.7253	0.0244516950677467	0.4395
-25.7026	0.284025	67.3765	0.00713037466446509	0.4855
-28.3213	-0.639737	67.7232	0.209229135490101	0.08
-31.9688	-0.813495	67.4633	-0.161822405570331	0.9
-35.4096	-0.826719	66.1433	-0.197740295496247	0.8851
-39.4689	-0.801081	63.6624	-0.132148701949446	0.8148
-43.5218	-0.380949	61.7734	-0.0236129348496179	0.5646
-47.0323	-0.304508	61.2483	0.480470246449482	0.006
-2.03078	18.891	61.5028	0.0294144752083341	0.4353
-5.41414	18.6191	62.0641	-0.0428944174192546	0.5885
-9.05405	18.8159	62.5696	-0.162765684698436	0.8788
-13.4104	18.1646	61.8842	-0.0395068862555183	0.6086
-18.1808	18.245	61.5161	0.246662906100544	0.1142
-22.6802	17.9768	61.2183	0.105413395505708	0.2714
-26.7604	17.7411	61.3889	-0.172255168826856	0.9385
-29.4219	17.4066	62.0044	-0.0373414570266961	0.6231
-36.0254	16.892	60.4132	0.196372207098434	0.0985
-39.8896	16.1088	59.4477	0.190681031619506	0.1376
-44.1127	15.4714	58.9181	0.503878741490922	0.0045
-1.41065	33.5678	21.2517	0.397365262638453	0.0548
-4.33032	33.4879	23.4117	0.416981581538216	0.0673
-8.01027	33.6212	25.8777	0.351433506596662	0.0402
-11.4043	33.9872	28.6096	0.073876484587688	0.3566
-15.0385	34.6726	31.5583	0.0187747456213341	0.4593
-18.8865	34.9806	34.2761	-0.027707979639444	0.574
-22.0303	34.7444	37.696	0.0779422565310071	0.294
-25.496	34.8766	39.4154	-0.0562339479156874	0.6321
-28.5984	34.818	41.4579	-0.118475979455296	0.7619
-32.0202	34.5804	43.4955	0.133040979403222	0.2361
-35.7772	34.2157	43.7418	0.147708783018671	0.229
-39.4014	33.4559	43.7203	-0.0378429930908437	0.6045
-1.84469	42.6185	18.0499	0.174470125082154	0.2065
-4.47854	41.9914	18.2738	0.0917594637599064	0.3252
-8.10335	42.2198	19.5467	-0.129587514550235	0.7871
-12.062	42.3776	20.4645	-0.129837912039876	0.7701
-15.8589	43.4342	21.6635	0.638005601248066	0.0011
-20.9172	43.8719	23.8513	0.234898054022932	0.1768
-25.0658	43.8018	24.801	0.128156134301172	0.3008
-28.3758	44.4748	25.4931	0.197942551145357	0.0995
-31.9929	44.4744	26.7614	0.102420460884976	0.3165
-35.7159	44.5538	26.3535	0.627363876528177	0.0024
-39.8789	43.7986	25.3598	0.637097909952421	0.0277
-43.6242	43.2576	25.5975	0.189207130805943	0.2524
-36.2593	14.9652	3.59503	-0.0274295710342581	0.5554
-39.5515	15.2994	5.35152	0.117638137078272	0.2414
-44.0468	15.1562	7.13808	0.0149272263496962	0.4709
-47.7686	15.3123	9.02516	0.202480814287457	0.1987
-51.4168	14.5424	11.0015	0.191764912233539	0.0791
-55.1651	13.86	13.1375	-0.0639169056342823	0.7345
-58.5833	12.9713	15.1193	-0.0578149201168964	0.6315
-61.2251	12.8621	17.512	0.0604464244736422	0.3567
-4.58797	42.573	-22.4534	0.136041149919694	0.201
-8.65128	42.2829	-20.3091	0.0425912194921045	0.3876
-12.077	41.5467	-19.1657	0.299509277031167	0.0742
-15.0588	41.2568	-18.1301	0.181064188856912	0.1615
-18.9091	41.1194	-16.6832	-0.0772164622680461	0.7119
-22.9609	41.186	-16.1068	-0.121854288827323	0.7739
-25.935	40.94	-14.8354	-0.00815295229659829	0.5171
-28.9481	40.9363	-13.7841	-0.0923339379111255	0.7627
-32.5925	40.7617	-12.8261	-0.084083234087767	0.7208
-36.5047	40.5868	-11.3209	-0.168560114557979	0.8442
-40.2174	40.7393	-10.2829	-0.29763326785894	0.9546
-43.7653	40.3466	-9.3517	0.141818901349431	0.174
-47.2836	40.4976	-8.16124	-0.0139566212986861	0.5363
-50.7619	40.3504	-6.87757	-0.118050837463328	0.7905
-2.27999	34.6169	15.7137	0.0518186748660623	0.3886
-5.73379	34.1245	15.4296	-0.0379234673353995	0.5933
-10.1055	33.3261	14.9967	-0.185342052643466	0.8716
-13.5911	33.1348	15.6639	0.133538163500655	0.2526
-17.2554	33.3253	16.0939	-0.219741433380947	0.9077
-20.6122	33.7998	16.6182	0.122901747607381	0.238
-24.773	34.268	17.0578	-0.0743871004451457	0.6955
-28.8567	34.9352	16.9369	0.188527010009896	0.1476
-33.8562	34.8256	16.249	-0.0110424357129633	0.5345
-38.271	34.2678	15.0973	0.0542775092921228	0.3686
-41.7568	33.9082	15.0097	-0.0510075050488938	0.6415
-45.6386	33.7365	14.4576	-0.302798777539472	0.9602
-48.8529	33.4831	14.1268	-0.188017647437819	0.9269
-52.3224	32.9995	13.9934	-0.330623987119271	0.9857
-55.037	32.5229	13.5789	-0.0206636488458366	0.5639
15.9134	-2.38254	-22.2101	0.261278982859863	0.2749
19.7844	-2.25752	-21.9939	0.285709749405902	0.1812
23.6616	-1.52388	-22.7934	-0.0530742359314509	0.6089
28.2236	-0.650574	-23.6464	-0.201880516435443	0.9217
32.1085	-0.274352	-24.3981	-0.0816417708673097	0.7061
36.032	0.683876	-24.7949	0.0874541790357799	0.3061
39.7449	1.59608	-24.0872	0.054891984447043	0.3803
43.2086	1.55728	-24.7506	0.0234549935913229	0.4472
47.2105	1.09419	-25.8435	-0.0160930985333504	0.5346
51.5423	2.15031	-26.0573	0.167580854238918	0.2033
55.3853	2.89033	-25.5724	0.366190186674611	0.0237
58.8772	2.30975	-26.4136	0.15515928813813	0.1994
62.211	1.94741	-26.979	0.0302236856568636	0.452
-13.508	-1.07813	-23.9294	-0.179416737059627	0.6854
-17.2447	-0.191731	-23.5651	-0.155480568192599	0.6778
-20.6301	0.404423	-23.3861	0.208612940280257	0.1711
-24.3075	0.778632	-23.4739	0.15952862310709	0.3444
-28.1171	1.05366	-23.6482	-0.131385715711549	0.6655
-31.9801	1.34178	-23.8416	1.41916594067908	0.0087
-36.4521	1.89886	-23.905	78.9763098988071	0
-40.2407	2.13308	-23.9123	35.7035320312808	0
-43.8729	2.47491	-24.2586	0.428126273646631	0.0565
-47.7464	1.7824	-25.6262	0.0238407736560253	0.4245
-52.6383	1.77568	-26.4467	-0.152205344848711	0.8525
-56.4499	1.51704	-26.5088	0.0866041881235073	0.3239
-59.7221	1.37181	-26.3557	0.0930474517845457	0.3179
22.0434	-16.5035	-18.6508	0.207064989268966	0.1722
25.94	-17.0934	-18.879	0.261366130653636	0.0902
30.4458	-17.0104	-18.7897	2.18004070526635	0
34.4278	-17.3359	-18.6553	0.0510516045083274	0.3704
38.4006	-17.7045	-18.5348	-0.161816322895494	0.8355
41.5337	-18.3666	-18.7123	0.517282802061077	0.0118
45.1785	-18.1987	-18.306	0.521056106422	0.0103
48.7332	-18.4802	-17.9262	-0.335582844310998	0.966
52.4751	-18.6675	-17.4513	0.0434338238655325	0.4131
56.64	-18.1561	-17.2013	0.10750231698182	0.2941
60.9286	-18.7204	-17.6764	-0.136698280029929	0.7452
65.1604	-19.8426	-18.1568	-0.169430824806139	0.8221
-19.7078	-17.7452	-20.8685	0.243795976492336	0.1202
-23.4751	-17.6491	-20.0032	0.157634768568838	0.2267
-27.5588	-17.8903	-19.4886	-0.0563169792100696	0.6599
-31.4886	-18.337	-17.8795	-0.19511183802783	0.8841
-35.5077	-18.0865	-16.9194	0.00182064957544492	0.4879
-38.9474	-17.9407	-15.4232	0.267807388902392	0.102
-42.0311	-17.7706	-14.8179	-0.0277220624030978	0.5681
-45.8447	-18.3914	-14.8066	-0.163255167068329	0.8302
-50.4567	-18.7115	-15.2586	0.0260178809739799	0.4409
-54.2916	-19.3431	-14.1624	-0.13186281425956	0.8321
-58.8913	-19.3833	-13.3695	-0.0729193745968476	0.6752
-63.7154	-19.8707	-12.5897	0.104212695799474	0.2785
22.6028	-31.3842	-12.9235	-0.0962119365807934	0.7527
25.9427	-31.5405	-11.2302	0.091325114760912	0.2675
29.8067	-31.506	-8.47694	0.0547076728537865	0.4064
33.59	-32.1779	-6.79191	-0.0819271472528754	0.6944
37.0168	-32.5765	-5.31139	-0.151930374341734	0.8434
39.6709	-32.3491	-3.67588	0.217745450873901	0.0969
42.6513	-33.0031	-2.21818	0.141553377535304	0.2996
46.13	-32.9154	-0.504127	0.214480368245436	0.2039
50.4402	-32.7319	1.09361	-0.128042929595845	0.8206
53.8425	-32.6666	2.53716	0.0519936891729462	0.3756
57.7094	-32.5905	4.26378	0.136142852032031	0.2493
61.5306	-33.0412	5.46384	-0.00878359024936848	0.5284
64.8317	-34.0543	6.19272	0.044282116455594	0.3391
68.2566	-34.9396	7.09716	-0.129490998519378	0.7838
70.7556	-34.7737	8.27333	-0.16372809554481	0.7967
-29.8868	-29.3008	-7.47801	0.00232142816604952	0.4905
-34.8896	-30.208	-6.51594	0.177816947213439	0.1274
-39.3704	-30.6195	-5.5091	0.63743767102781	0.006
-44.2501	-30.8994	-3.8175	-0.102360223475125	0.6053
-49.6471	-30.1926	-1.3992	-0.115942474166661	0.6154
-55.8961	-29.8616	-0.107237	-0.154841331964141	0.7033
-61.4756	-30.1169	0.886247	0.332471147606618	0.2399
25.5128	20.4261	-45.9292	0.120043521229239	0.2967
28.8866	20.9567	-44.505	0.220879852033383	0.078
32.9169	21.5885	-44.0177	0.0135619729796357	0.4624
36.4167	21.0254	-41.5562	-0.259580802263241	0.9706
40.4344	20.3561	-38.9018	-0.121029090992582	0.7779
44.2841	20.0933	-36.5091	0.0218061527474736	0.4468
47.945	19.887	-34.0209	0.110074338397199	0.2832
-30.7055	22.8653	-42.4845	0.0489127583794591	0.3968
-32.7224	22.6007	-40.3962	-0.0167406534679528	0.5423
-35.8187	22.1118	-38.2246	0.362694288219484	0.2513
-38.4391	20.4659	-35.7652	1.2011853906143	0.0057
-41.0562	19.0597	-32.844	0.276395714483648	0.3027
-43.5175	17.134	-29.9457	-0.194035187835061	0.6675
-46.2053	15.9949	-27.0952	0.22975707516734	0.3455
-48.4907	14.1349	-24.1138	-0.0384162338322847	0.5347
-51.6827	12.5178	-21.126	0.00391815061284517	0.4967
-53.8635	10.5812	-18.5955	1.15285653027251	0.0417
-56.3697	9.31211	-16.0075	-0.2639847388749	0.9501
-58.4781	8.17151	-13.199	0.615902357444985	0.038
-61.0859	6.38913	-9.57041	-0.0111162394953771	0.5196
-62.6347	4.71416	-7.53019	0.0273822574483134	0.4242
-63.8875	3.4066	-4.42261	-0.16827612967874	0.8898
20.9636	-16.3141	-24.081	2.17768826615858	0.0001
24.7011	-16.1408	-25.2245	2.47565740500546	0
28.9151	-15.7572	-25.9934	-0.381706880991103	0.871
32.7256	-15.1825	-26.4496	-0.491147687898022	0.9287
36.1594	-14.4508	-26.741	0.186444410797283	0.3813
39.5548	-13.6828	-27.0264	0.240344022587348	0.2567
43.5848	-13.2191	-27.6812	32.8794420007082	0
46.6387	-12.6267	-28.1028	12.7135369427785	0
51.2374	-11.389	-27.8207	-0.0429418567611241	0.6007
55.4562	-10.2723	-28.0461	-0.160651092944523	0.813
59.3231	-9.90775	-28.6441	0.0495511371788209	0.3818
62.5913	-9.76063	-28.9883	1.72109344624376	0
38.8102	12.9909	-15.1444	0.876939174648955	0.0018
41.9545	13.3877	-15.4666	-0.00153283078660826	0.5014
44.525	13.3488	-15.426	1.08331400700494	0
48.3042	13.609	-15.8322	0.182790622896184	0.2421
54.4615	14.1428	-17.2353	0.15563637649162	0.2631
58.0265	13.284	-17.4733	-0.269602044141096	0.8782
-35.9763	15.0742	-12.2178	-0.283131663263207	0.9072
-40.4574	14.396	-12.1452	-0.227930653502657	0.9167
-43.6977	13.6664	-11.4497	-0.170773378645592	0.8323
-46.5525	12.6445	-10.398	-0.101915676441487	0.7491
-49.4482	11.9956	-9.27114	1.32689951530284	0.2181
-52.3513	11.3618	-8.6382	0.762774865137912	0.2343
-55.9987	10.6216	-8.44806	0.276113370448455	0.3199
-59.2418	9.36829	-8.45682	0.349939990988555	0.2654
-61.9025	7.30108	-8.4232	0.021749409483077	0.483
3.91477	29.2956	-29.4	0.0949823379016963	0.3523
7.90035	29.5091	-28.2912	-0.188706755010456	0.8827
11.6315	30.2795	-27.2373	-0.0753022629966277	0.731
15.4234	30.4433	-26.413	0.0939742180735135	0.3111
19.3023	30.7409	-25.6916	0.0467551162564523	0.3739
22.8339	31.1266	-23.818	-0.0858335100912305	0.7265
26.533	31.469	-22.6245	-0.160925123408586	0.8975
30.4909	31.8332	-21.8903	-0.204527319336986	0.9582
34.5535	31.9271	-20.8886	-0.0794094741559424	0.7202
38.2896	32.1981	-19.3214	-0.242799222151394	0.9121
41.8585	32.6796	-18.0275	-0.0497853644231538	0.6156
45.4445	33.1349	-16.8506	-0.28403989136666	0.8808
48.894	33.7972	-15.3717	-0.393631902721382	0.9434
-6.24913	34.4693	-30.6114	0.547135969291404	0.0128
-9.65235	34.6287	-28.7987	0.19217431299429	0.0845
-12.9217	34.275	-27.4523	-0.348747884245709	0.9788
-17.2674	34.4714	-26.3944	-0.204786747263349	0.9137
-20.9479	34.7355	-24.8995	0.205355519760352	0.1238
-24.0527	35.0534	-23.0463	-0.0973194019618083	0.7373
-27.9089	35.5029	-21.3498	-0.203254228814208	0.8819
-32.3137	36.056	-20.3713	-0.182648436090153	0.8693
-36.7922	35.9882	-19.0381	-0.373071829767444	0.9792
-40.2781	35.9728	-17.293	-0.141785750736256	0.7992
-44.4563	36.5948	-15.657	0.00296557939690101	0.4993
-49.254	37.1472	-13.7016	-0.00882972856190312	0.5163
-52.4744	37.7329	-12.7299	-0.031834418981452	0.566
-55.5725	38.2091	-10.1073	0.134720458332849	0.2167
40.7593	18.0133	-4.54484	-0.0999457662367251	0.7109
43.0877	18.4133	-2.16542	0.136847071361175	0.2271
45.9979	19.5495	-0.599414	-0.0672816328241927	0.661
49.4136	20.9887	1.61788	-0.158714138727079	0.8404
52.176	21.3541	3.42554	0.102689487810544	0.2502
55.2947	21.2125	6.39729	0.514967167110014	0.0167
58.1192	21.4182	8.36189	-0.0799703028134865	0.7194
40.3747	-2.40123	7.22609	0.13019394393713	0.2096
44.0925	-2.08152	7.65001	0.137709610342797	0.2156
47.8552	-1.74948	8.97378	0.0649117288914773	0.3628
51.8122	-0.548835	10.1196	0.0771256277358543	0.3199
56.044	0.145293	11.288	-0.0847076387876267	0.6739
60.1574	0.168483	12.9395	-0.170306159557953	0.8678
63.5803	0.311489	13.8296	0.0347085795856801	0.407
5.66131	-48.235	19.7437	0.0223809715103447	0.4376
9.59687	-48.681	20.1513	-0.0993372053907348	0.8324
13.1991	-49.7294	21.5905	0.211441438186834	0.1819
17.2046	-50.3622	22.0503	0.0975764388732632	0.2979
21.213	-51.4777	22.9318	0.07513995210802	0.3466
25.1611	-53.2429	23.3743	-0.0124932033848275	0.5296
28.7047	-54.7128	22.7711	-0.102648966051256	0.6972
31.8756	-55.9476	22.9699	2.84443763020722	0
34.9696	-57.3688	22.3923	2.40186845297635	0
37.9344	-58.224	22.909	0.0037537968087642	0.4897
42.2752	-58.8009	23.3774	0.0996875959268451	0.2471
46.4066	-59.6428	22.3457	0.436782163830053	0.0042
50.0599	-60.1336	22.2583	0.0232213042307134	0.4405
53.5497	-61.2373	21.3832	0.287229575836665	0.0479
56.8722	-61.5861	21.7087	0.0347879680330014	0.4133
50.0755	6.9995	-44.6684	-0.109890449379542	0.8351
49.1859	8.69384	-40.4086	0.0640802398357931	0.3866
48.3941	11.2052	-35.5956	0.11251288137844	0.3057
46.8677	12.6407	-30.6889	0.0822910383154696	0.3175
45.2599	14.2822	-25.3157	-0.00786645317726276	0.5204
43.9694	14.505	-20.7828	0.379265049884504	0.0545
43.0371	15.6852	-17.1918	0.26029366048473	0.0552
42.5419	16.5581	-13.6288	-0.104420469843888	0.7492
42.0737	17.3759	-8.75139	-0.209085224345532	0.9073
40.2089	17.9991	-4.55349	0.338004916020938	0.0734
39.8592	19.3661	-1.21918	0.203439787044124	0.1409
38.3545	20.6034	2.75907	-0.0753134442601927	0.6772
36.5505	22.1115	7.09064	-0.170592242055547	0.9585
35.3176	23.8118	12.1227	0.0123491124740234	0.4702
33.9856	25.2704	16.3592	0.0856946349666621	0.2938
32.6598	26.7963	20.1468	-0.00218347447216405	0.5043
31.6938	28.3433	24.0438	-0.338487194411101	0.9991
30.7218	29.7606	28.6257	-0.151124038684926	0.8408
15.1605	-2.17916	-24.4839	-0.0676651682493464	0.5874
18.4647	-2.15952	-24.3388	-0.34759921501614	0.6946
22.3504	-1.32777	-25.0528	-0.39523070515959	0.6821
26.7127	-1.11363	-24.9827	0.0109272623766516	0.4723
30.5505	-0.43858	-25.4385	0.0306635260624697	0.4095
35.2579	-1.09216	-25.2939	0.00811314901994287	0.4808
39.7214	-2.38294	-25.2723	0.183051074264514	0.2022
43.5064	-2.86629	-25.9233	0.263687832081178	0.0991
48.3347	-3.90285	-26.0167	0.176784775691251	0.1711
54.3454	-4.19326	-25.9138	-0.149968400305215	0.7523
58.89	-4.5705	-26.4547	-0.294619157886553	0.9949
62.9041	-4.53987	-26.0721	-0.0909573219606022	0.6696
-13.0887	-3.2715	-22.7935	-0.0432029043974095	0.5432
-17.0423	-3.25615	-22.2055	-0.294126356658364	0.8389
-20.9764	-2.39329	-21.6007	-0.634143434864732	0.9842
-25.2555	-1.49223	-21.0558	-0.115612214468319	0.6818
-29.7113	-0.798638	-20.4453	-0.00101512652527336	0.4973
-33.4187	-0.319665	-19.8457	1.8600815551512	0.0001
-37.5491	0.0469184	-19.0851	30.6350904179986	0
-41.5244	-0.195422	-18.1932	10.4508860214688	0
-45.5454	-0.0215338	-18.0703	-0.176189049518257	0.917
-50.4313	-0.587788	-17.621	-0.172529881596521	0.8556
-55.9791	-1.68622	-17.3179	-0.0851622243715707	0.7174
-61.1076	-1.58813	-16.8127	0.102818121529933	0.2897
25.7379	-11.3239	-22.8226	0.440702646615699	0.0209
32.621	-10.9154	-23.0107	0.0857205580740317	0.3573
38.8478	-12.2019	-23.55	-0.0909133061884121	0.7018
43.8916	-13.0215	-24.1295	-0.0904127123825875	0.7471
50.1579	-13.7564	-23.722	10.0103050020829	0
56.6021	-14.5704	-22.9806	45.175503261008	0
63.0028	-14.8445	-24.3123	2.45012948735601	0
68.5129	-15.4218	-24.3959	29.6860877214666	0
-15.1292	-10.894	-22.12	0.232254217758203	0.0881
-18.9418	-11.1552	-21.6262	0.266061994837402	0.0739
-22.5706	-11.8874	-21.2136	0.343736799165693	0.0484
-26.8808	-11.8802	-19.761	0.249855651853437	0.1261
-31.545	-12.1194	-18.9329	0.0509045238648482	0.4047
-35.3782	-12.1457	-17.6261	-0.311056144884155	0.9472
-39.469	-13.1223	-17.1796	0.129663484273708	0.2836
-42.9063	-13.6432	-16.6258	0.0818465651985874	0.3219
-46.4193	-14.7553	-15.1901	-0.173289341946333	0.8839
-50.1167	-15.2544	-14.402	-0.0608146872774458	0.6252
-55.0159	-15.8813	-13.6348	-0.129493500710307	0.5692
-59.6999	-17.2091	-12.5642	-0.111301720677756	0.5266
-21.7057	-30.8092	-14.8198	-0.110514121446695	0.7095
-24.8816	-31.7711	-14.5722	-0.330815471905497	0.9652
-28.6278	-33.3807	-14.2546	-0.141852628869403	0.7808
-32.967	-34.7709	-13.6502	0.0410835376347318	0.3985
-36.9626	-35.3263	-13.5103	-0.0811571957178161	0.7052
-40.4436	-36.3905	-12.4558	-0.244822870538763	0.9629
-44.0617	-37.6253	-11.5384	-0.198838483815606	0.8528
-48.3041	-38.6146	-11.8056	-0.273005517584702	0.9311
-51.8463	-40.1646	-11.6459	-0.127978906891363	0.8015
-55.254	-41.2713	-11.1617	0.495627835827867	0.0013
-59.3371	-43.0214	-10.5069	-0.0475205857482938	0.5671
-62.8347	-44.6653	-11.0694	-0.247506642235166	0.7289
37.3994	19.7228	-15.0845	-0.240384655513967	0.9044
41.3175	19.2475	-13.9884	-0.178471210621262	0.8935
44.8248	18.7919	-13.3985	0.0543920422562592	0.3984
48.5196	18.0023	-12.3155	-0.0139700814741129	0.5206
51.8414	16.7558	-11.4842	0.0891952362400366	0.3415
56.0222	15.1664	-11.5663	-0.173000514994408	0.931
59.079	12.8836	-10.621	-0.251024306323917	0.965
61.1507	10.7841	-10.2453	-0.242213218925055	0.967
-24.8809	8.27395	-44.7446	-0.20817081807656	0.8952
-27.8691	10.1497	-41.2081	0.172194890028914	0.155
-32.2817	12.1891	-37.2497	1.26060267000534	0
-36.5981	13.4617	-35.3162	0.313552329000873	0.1172
-39.8422	14.1498	-32.623	-0.0615878818720658	0.587
-43.8711	13.9887	-29.8421	-0.142501817077285	0.8265
-49.0545	13.6823	-27.6222	-0.172711964367741	0.8764
-53.5711	13.1709	-25.1814	-0.0901299814140961	0.6819
-27.6524	-6.71052	-45.2428	0.141785946433931	0.1601
-31.921	-7.01948	-43.6336	0.0972097923131332	0.2516
-35.6471	-7.66385	-41.4673	0.0112494063833493	0.4681
-39.6159	-8.21982	-39.0744	0.0379797641828366	0.4065
-43.2671	-7.49213	-36.891	0.177453479281647	0.1918
-48.4456	-6.73582	-34.4312	0.441349145419167	0.0029
-52.4922	-6.88685	-32.0023	0.389989527024793	0.0513
-56.2645	-6.7397	-30.4209	0.00337831410465905	0.4963
-60.3882	-7.68525	-28.1272	0.164117571269353	0.1698
-63.6712	-8.22668	-26.3534	-0.0140068174444459	0.533
-67.5947	-9.63174	-23.8722	-0.119824056033617	0.7298
-21.7206	-13.8416	-31.5053	0.395744601378062	0.047
-26.2084	-13.8169	-31.058	0.205587082243127	0.1919
-30.882	-13.5806	-30.0201	0.126565636054904	0.2766
-35.9158	-13.7898	-29.6861	0.0188133120712555	0.4597
-39.6397	-14.2698	-29.5113	0.046738325585965	0.3942
-43.6915	-13.9076	-28.9568	-0.0242600481661425	0.5711
-47.9364	-13.9294	-28.15	0.106939063253165	0.3129
-51.9294	-14.1252	-27.2136	0.0255259873335807	0.4402
-56.1127	-14.5179	-26.2067	0.00706841794596946	0.4822
-59.7948	-15.0133	-25.6685	-0.0475354720516729	0.6321
-63.6661	-15.8236	-25.0919	0.18290551491585	0.1439
-67.1305	-16.2219	-25.0326	-0.0186697229606719	0.5343
-25.9044	-33.7891	-22.6867	0.170884320677427	0.1507
-29.4499	-33.1434	-21.6943	0.275961648762815	0.0246
-34.0779	-32.5597	-21.4075	0.0224974165657945	0.453
-37.8884	-32.5159	-20.9486	0.196279187775064	0.1034
-42.3773	-32.514	-20.9765	-0.0418218455101251	0.5737
-46.5922	-32.0385	-20.4466	-0.182910806221695	0.8032
-50.414	-31.6353	-20.8707	0.0380634479509661	0.4064
-53.1325	-31.8593	-20.9661	2.05702926384432	0
-56.95	-31.8737	-21.6722	3.23379258357892	0
-61.8183	-31.3225	-20.5905	0.519362386639404	0.0205
-66.6351	-31.2014	-20.4824	0.266759004137415	0.1171
-34.378	11.9504	-18.1628	-0.352669403251248	0.9895
-37.8887	12.2455	-18.1699	-0.21640330812275	0.9231
-45.0281	12.1998	-17.5061	-0.0972532666955338	0.752
-51.1915	12.0294	-19.2534	0.214484164434168	0.1507
-55.5167	10.7751	-20.1033	0.0953736000946299	0.243
-58.7515	8.51514	-20.6833	0.101514198732258	0.2306
-39.373	15.6931	-5.56231	0.122204704059119	0.2659
-43.3284	15.4955	-3.89244	0.460957124199703	0.0157
-46.5793	15.7234	-2.99879	0.188677775559857	0.1989
-50.2112	15.3038	-0.757332	0.173984273967055	0.3184
-58.3542	14.121	4.1251	0.0764020329081425	0.3461
-61.3494	13.7502	6.23103	-0.0161401684039192	0.5492
-5.49784	28.4823	-29.5345	0.111354519150962	0.2798
-9.02864	28.2408	-27.9306	0.00775624715096512	0.4905
-12.8714	28.1449	-26.203	0.193009818080978	0.1527
-16.762	28.1255	-24.4394	0.22687748718181	0.1212
-22.3493	28.3841	-23.008	-0.174722346114519	0.8812
-25.905	28.8098	-21.5922	0.0257627218598138	0.4345
-30.976	29.5691	-20.3688	-0.185588781597587	0.9608
-35.8038	29.5379	-18.1118	0.0347322637171243	0.4154
-39.5149	28.9367	-15.4219	0.16103542503269	0.1422
-44.6996	28.2666	-11.8484	0.224037396735431	0.1474
-48.6708	28.4185	-10.3313	0.169217141497815	0.3133
-52.2591	28.0911	-8.3793	0.244479724278949	0.1863
-55.0465	28.032	-6.89629	0.0659295015735706	0.3519
-57.7053	27.8728	-4.56029	-0.0566926390946028	0.6754
-1.58675	44.7231	-10.4847	-0.0948983891842063	0.6969
-4.36074	43.8912	-9.11907	-0.17052962016248	0.7787
-8.95244	42.808	-7.71742	0.210036204843765	0.1439
-13.7314	42.7229	-6.83427	0.230321453746057	0.1466
-19.3277	42.3954	-6.07256	0.167916681768406	0.1977
-24.5001	42.0305	-5.05286	-0.160661242861833	0.8621
-30.6377	41.5726	-3.83781	-0.13846115297799	0.7862
-36.6691	41.7476	-1.59777	-0.178856246478918	0.8221
-41.6244	41.8342	-0.122381	0.088435950728446	0.3363
-45.145	41.9748	1.3233	0.0452241880581203	0.3823
-48.7125	42.0367	2.90102	0.00821627867608776	0.4772
-51.5651	41.1359	4.10878	-0.161210656028217	0.833
11.193	-4.94112	-25.1016	-0.239407920129245	0.879
15.1981	-4.45927	-25.0354	-0.443434761065184	0.9821
18.8449	-3.72936	-25.0982	-0.292319423188504	0.9031
21.9886	-2.80669	-25.7519	-0.30117103382057	0.9384
26.3569	-1.75528	-25.8407	-0.10691788710751	0.7473
30.2414	-0.818399	-26.6161	0.0154879361602749	0.4606
34.5352	-0.226901	-26.9247	0.0603671687652505	0.3743
38.6388	-0.431409	-28.1202	-0.187321162653912	0.8848
42.7854	0.206741	-28.0912	-0.211119800395075	0.762
47.0229	0.605952	-29.3109	-0.500281646698627	0.9279
51.7674	1.3786	-28.9735	-0.649499039519092	0.9462
56.4369	2.0067	-28.5829	-0.660782911293665	0.9099
60.1037	1.93832	-29.3241	-0.539603816414803	0.8315
-10.9951	-4.7024	-21.878	-0.230708240633964	0.9758
-14.9105	-4.57088	-22.2935	-0.224813453404802	0.9344
-19.2081	-4.186	-22.8241	-0.0153260819792581	0.5287
-22.5101	-3.87635	-22.6263	-0.067863584077392	0.6994
-26.408	-3.87938	-23.3542	-0.100568371590355	0.777
-30.8092	-3.36953	-23.9851	-0.166720716938548	0.8312
-34.2395	-3.05201	-23.8988	0.132473299675485	0.2396
-38.6521	-3.15634	-24.7122	-0.147452390839162	0.8422
-42.5852	-2.75831	-25.3561	0.0496561115439254	0.4086
-46.1336	-2.39745	-25.2943	-0.142049512403591	0.8137
-51.5735	-2.40154	-26.384	-0.104925207498168	0.7116
-56.8286	-1.72744	-27.169	1.02436338696766	0
-60.9269	-1.35713	-26.8055	1.60733423371464	0
21.1753	-9.83041	-21.3501	-0.439400782586802	0.9551
25.9365	-12.1954	-20.5473	-0.38138320259222	0.9721
31.5813	-14.4173	-19.7743	-0.150513301722586	0.8394
37.2833	-17.6607	-19.5627	-0.0135786171357578	0.5306
41.8597	-20.647	-19.2026	0.516727802612287	0.06
46.1408	-23.3999	-18.0571	1.51561257825587	0.0001
50.5906	-25.9651	-16.1743	1.51599224945184	0.0003
55.7099	-28.5038	-14.4491	0.122117601180997	0.2555
-18.7654	-15.8767	-16.1992	-0.0569797768954511	0.6447
-23.3497	-16.206	-17.3223	0.0534824281838522	0.4126
-27.6779	-16.4908	-17.3572	-0.0217963263860412	0.5316
-32.0807	-16.6772	-17.3136	0.309675104736422	0.096
-36.5369	-16.5023	-18.3839	0.131464418877454	0.2346
-40.5535	-17.0327	-18.8151	-0.310635385287396	0.9635
-44.2677	-17.492	-18.8799	0.0353101856512072	0.4125
-48.9735	-17.7081	-19.2563	-0.030281192464825	0.5424
-53.0637	-17.9514	-18.7606	-0.214366708579715	0.7626
-57.9624	-18.1444	-18.3931	-0.449867737392486	0.9118
-63.2587	-17.6349	-18.316	-0.0454531105432978	0.5545
-67.487	-17.8221	-19.0296	-0.149545399260431	0.6413
-21.2353	-26.1236	-15.1749	-0.0450072140792587	0.5878
-25.0101	-27.4317	-15.2472	0.866632389529018	0.0066
-29.0982	-27.858	-14.6513	0.462968852316499	0.0594
-32.9763	-28.3995	-14.1655	-0.300800046931226	0.9254
-37.4673	-29.9715	-13.4432	-0.562302009761827	0.7938
-41.432	-31.2003	-13.4746	-0.608997903607738	0.8182
-44.9462	-32.8437	-13.4693	-0.150627114779351	0.8201
-49.0897	-33.9586	-13.318	0.0837184305399534	0.3221
-53.378	-35.5772	-12.355	0.210049722868667	0.1084
-57.1402	-36.648	-12.2028	0.747563406789204	0.0107
-61.51	-38.2091	-11.7636	0.298168842899686	0.0659
-65.0382	-39.3136	-11.5358	0.122429138776146	0.2025
-28.4245	14.6615	-41.6967	0.460798541961736	0.0077
-31.8721	14.2501	-38.7673	0.391549455501795	0.0298
-34.6694	14.2089	-35.7417	0.155442513976285	0.2503
-37.3227	13.6755	-32.0816	-0.185781692249947	0.8781
-41.3586	13.0542	-29.3517	-0.30402589981787	0.9129
-44.5418	12.1546	-26.8288	-0.342434381279537	0.8162
-47.4152	11.3313	-23.7429	-0.117773407590689	0.7659
-51.3951	11.1801	-21.7804	-0.165675423178968	0.8534
-54.5646	10.2922	-19.7935	0.243345436564853	0.1413
-57.1859	9.10485	-16.9908	0.543253008039102	0.0172
-59.974	7.67077	-14.7936	0.0520735846912064	0.3916
30.721	17.0057	-44.822	0.0416033651903733	0.408
33.8263	16.601	-43.1022	0.0561073092911233	0.3577
38.3435	16.8409	-39.3278	0.0516240949023654	0.381
41.1449	16.0999	-37.2593	0.0963085124000111	0.2837
44.5962	15.8539	-33.5189	-0.104973924908139	0.7124
47.3728	14.8684	-31.9719	-0.279454750027169	0.9919
50.7063	14.2125	-28.6322	-0.13646290105328	0.8218
53.8613	13.517	-26.0341	-0.0847025216886867	0.6909
56.144	12.3463	-24.204	-0.230599618513486	0.8615
58.9875	11.4161	-20.8885	0.0140586011521342	0.483
-34.7837	-1.33925	-50.6955	-0.101295351476696	0.7586
-37.8967	-0.367599	-47.9624	0.0285743099675992	0.4145
-41.7244	0.0874323	-45.104	0.167685058987707	0.1628
-44.6219	1.13294	-42.6667	0.0625114577769699	0.3093
-47.6045	2.23859	-40.3444	0.0272756868356527	0.4257
-50.8368	3.43615	-37.887	-0.108279493324412	0.7256
-54.4811	5.04948	-34.7034	-0.173431138035618	0.7958
-57.5929	7.10433	-30.2033	-0.214795867216221	0.9025
38.7063	7.88164	-47.3873	0.114420194770017	0.2864
42.5659	6.86685	-46.274	-0.0953538296240735	0.7231
45.8734	6.33731	-45.3767	-0.00806913244856777	0.5134
49.8505	6.99042	-43.751	0.086654738893263	0.3584
-20.5019	-7.5527	-35.1827	-0.221168724929826	0.8761
-24.0534	-7.75578	-34.5621	-0.074422538958306	0.6597
-27.4974	-7.64828	-33.3727	0.156658516869845	0.2256
-31.1056	-8.09758	-32.3718	0.0603757557677091	0.37
-35.1169	-8.33893	-31.7193	-0.182268987218833	0.8173
-38.8988	-9.28086	-31.3553	-0.0216340537696479	0.549
-42.6359	-10.1227	-30.9401	-0.16721827258646	0.8765
-46.1823	-9.78537	-29.9399	-0.164413963909271	0.851
-50.9187	-8.8073	-28.5874	0.10951794892938	0.2493
-56.4391	-8.91918	-27.9099	0.0404477219273804	0.4008
-61.7987	-9.30134	-27.2637	0.0676943657849012	0.3251
-23.0215	-23.94	-23.9061	0.0769065895262355	0.3287
-26.7892	-23.7143	-23.6561	-0.0257889088191987	0.549
-30.6206	-23.6451	-23.1612	0.0527186279106573	0.3683
-34.8355	-24.349	-22.2342	0.123924864870778	0.2348
-38.817	-25.2279	-22.3938	-0.045777792610986	0.6348
-42.6195	-26.0958	-21.5749	-0.0258615215045095	0.5663
-46.4915	-26.4135	-21.5254	0.0438770287053418	0.3965
-50.6797	-27.078	-21.0098	0.10314694322311	0.233
-56.5054	-27.649	-18.858	-0.0157645491327162	0.5371
-61.06	-28.1755	-18.1264	-0.017414745031476	0.5377
-66.1031	-28.7246	-17.182	0.191835508033843	0.1286
-69.8099	-29.2353	-16.8947	0.575299019249265	0.0014
-4.60113	22.7404	-27.8591	2.24328852300213	0
-8.77323	22.9802	-26.1686	1.19606926455776	0
-12.21	22.6536	-24.9935	0.0118074014142864	0.4703
-15.4451	22.9164	-24.3676	-0.0563090544575781	0.6396
-19.91	23.3179	-22.8439	-0.0635393049475753	0.6227
-22.8446	23.8845	-21.5483	-0.0302526129684541	0.5764
-26.6413	24.2951	-20.3804	-0.142432597634644	0.8549
-30.0375	24.898	-18.2955	-0.0974759700407045	0.7017
-34.3187	24.8681	-16.4255	0.134179211565893	0.2511
-38.0722	24.8608	-14.4394	-0.0794606238749695	0.6756
-41.8146	25.0728	-12.5646	-0.201989444623411	0.959
-45.9459	25.2547	-9.53782	-0.0559251679543551	0.6274
-49.2501	25.3324	-7.9146	-0.0702770155759772	0.6106
-52.4155	25.7818	-6.43496	0.115223709830065	0.2584
-55.6762	25.7566	-4.07926	0.0374847603439223	0.3997
-13.0438	-2.50695	-21.7985	0.0776757312629412	0.3582
-17.2366	-2.18233	-22.3057	0.475643102381314	0.0668
-20.5149	-1.67572	-22.3323	-0.111126763659978	0.6561
-24.5716	-1.19478	-23.1361	-0.0186564461058567	0.5254
-28.6338	-0.928424	-23.0884	0.101632786208717	0.2986
-32.6766	-0.00467527	-22.7655	-0.258909092733138	0.9894
-36.9774	0.874444	-23.1133	-0.0872637686353651	0.7242
-41.0995	1.72466	-22.6507	-0.0300865303335781	0.5718
-45.4643	2.17795	-23.7718	-0.212460850984909	0.8848
-50.2752	2.36526	-24.5086	-0.194104063700608	0.875
-54.2579	2.68009	-24.452	-0.172071077887464	0.8316
-57.8897	3.28523	-25.5339	-0.164767259826241	0.8793
-61.7726	2.94528	-25.9224	0.268582527279422	0.0508
-19.4653	-14.6039	-19.5283	-0.03534942245221	0.5536
-23.5064	-14.7155	-19.4856	-0.245218580675071	0.8673
-27.5411	-14.3299	-19.3575	-0.175080247072022	0.8724
-31.6696	-14.5309	-19.3846	-0.132718291592203	0.8012
-36.1058	-14.3042	-19.6212	0.0388463410557491	0.4018
-40.4288	-14.8269	-20.2949	-0.196666126714839	0.8765
-44.2286	-14.5422	-20.1746	0.168426513321838	0.1498
-48.9042	-13.9033	-18.6929	-0.120002156627884	0.788
-53.5184	-13.6428	-17.4064	-0.34350047974093	0.9947
-57.819	-13.5707	-16.9101	-0.214530729865478	0.9312
-62.0443	-15.0317	-18.4539	0.124217529636678	0.2397
-65.6507	-15.8077	-20.1465	0.107251285924938	0.2066
-29.909	-26.3061	-11.9311	-0.483366453462999	0.9904
-35.4581	-26.4498	-10.9131	-0.395303931682291	0.97
-41.5247	-26.7409	-9.23167	16.9394238186185	0
-48.088	-26.8933	-8.0028	3.99340670396906	0
-54.5426	-26.8003	-6.31779	0.0452578219842681	0.3979
-60.5265	-25.9031	-3.97416	0.555423764062239	0.0158
-65.4544	-25.809	-2.63789	0.294777465549374	0.0547
-69.5081	-25.5646	-1.0765	0.399976990221986	0.0004
-15.4888	-37.1234	-4.62239	0.102411735606245	0.3178
-19.8567	-37.8328	-5.16217	0.145162949550944	0.22
-23.9651	-37.6446	-4.69802	0.0545056768071359	0.3502
-28.2317	-37.7724	-4.07166	0.15976987835474	0.152
-32.3722	-37.8239	-3.78727	0.39787457277518	0.0096
-36.4821	-38.9465	-3.97792	0.538997644296211	0.0151
-40.7425	-39.222	-3.82007	48.6185319978107	0
-45.3999	-39.7848	-3.5163	23.0243033710037	0
-49.9798	-39.6248	-2.74774	0.199118631667139	0.0813
-54.1983	-40.3656	-2.40929	0.192556861734217	0.135
-58.9354	-40.263	-2.02165	0.556662373478444	0.0086
-62.6267	-39.9948	-2.04657	0.0343008835903174	0.4182
-65.9854	-40.462	-2.45765	0.0435923113688124	0.4015
-69.0903	-40.4163	-2.96161	0.275235197426466	0.1434
-71.8989	-40.8523	-3.54908	0.228800793740744	0.2166
-33.5192	21.2414	-32.0985	-0.372025161733453	0.8539
-36.9181	20.266	-29.3397	-0.286349792563758	0.8054
-40.6139	19.4776	-26.7992	-0.493414417854065	0.8406
-43.5876	18.4895	-24.4377	0.0843360549356795	0.4486
-47.1519	17.5444	-22.0055	0.0147027228873315	0.4837
-50.2058	16.5961	-19.9878	-0.118044844032231	0.729
-53.1729	15.4266	-18.202	-0.0631914316272972	0.6778
-56.2742	13.8168	-16.3293	0.117838894906317	0.2631
-58.6816	12.1896	-14.403	0.230356541989707	0.0966
-26.8755	13.0015	-47.5236	-0.160143158516625	0.6101
-31.0595	11.8159	-45.4183	0.0242261820690308	0.488
-34.5451	10.7689	-44.0326	0.478838134183553	0.4174
-38.6484	9.61429	-44.4232	0.0095213268398433	0.4882
-42.9369	8.67514	-44.032	-0.281893385628525	0.8433
-47.3019	7.11485	-43.7169	-0.322350475446522	0.9935
-51.5192	6.09027	-43.0035	-0.264575117988367	0.9866
-20.1288	-7.52824	-34.9346	-0.339576881778028	0.7864
-23.7889	-7.02096	-35.5532	-0.356548628133912	0.7715
-27.7083	-6.91724	-36.1627	-0.204517152542357	0.9041
-32.4777	-7.07968	-36.6048	-0.0395505361383851	0.5981
-36.6922	-7.48128	-38.0825	0.129417656507216	0.2084
-40.923	-6.96204	-38.1864	0.0674969785143007	0.3748
-45.727	-5.68433	-38.1488	0.0661343561149166	0.3702
-49.9419	-5.39135	-38.3295	-0.0588209144577188	0.6533
-53.9414	-6.213	-38.862	0.186321225617132	0.1946
-57.6975	-5.96322	-39.1229	-0.0504306292410293	0.6302
-23.6786	-25.3903	-23.623	-0.184245304952195	0.8525
-27.2783	-24.8774	-22.1172	-0.299087975830187	0.9918
-30.8756	-24.7703	-20.9332	0.0374822214727795	0.3877
-35.3246	-24.9483	-20.4861	-0.161262951458969	0.8429
-39.5268	-25.3008	-19.8111	-0.317572805989236	0.997
-44.0966	-25.4352	-18.9914	-0.0923417928109529	0.7359
-49.2147	-24.779	-18.1311	0.318423121403507	0.0608
-54.2187	-24.7429	-17.476	0.229781017041886	0.1027
-58.7216	-24.9092	-16.7299	0.0643417740054741	0.3675
-63.2942	-24.9268	-15.1725	-0.102801980253289	0.7317
-67.1861	-25.0531	-14.253	-0.113565886589064	0.7968
-70.3824	-25.3581	-13.3686	-0.0106211846380339	0.5154
-5.93758	-47.2508	26.204	0.0978489190678875	0.3068
-10.0768	-46.8964	25.5384	-0.196912954277809	0.8674
-13.6513	-47.2899	24.9937	-0.105393708430839	0.7309
-17.287	-47.155	24.3016	0.505774519492376	0.0082
-20.6738	-46.8325	23.4255	0.059439273804746	0.3584
-24.9029	-46.9804	23.0029	0.469614715558139	0.027
-29.2717	-46.3165	22.769	3.87728378362414	0
-33.4189	-46.0994	22.3552	6.49464062881035	0
-37.453	-45.3304	21.9864	3.36329783013513	0
-41.1551	-45.1752	21.2848	0.451460249782468	0.027
-45.6555	-44.3893	20.6898	0.0725038847958925	0.325
-50.4689	-43.1901	20.0286	0.577403137614381	0.011
-54.705	-42.6244	19.1299	1.78408385195159	0
-59.2995	-41.7756	18.0386	1.24257358106519	0
-63.925	-42.0436	16.8141	0.0119429210390429	0.4619
-67.6289	-41.368	15.977	0.349399105303252	0.0372
-69.9151	-40.2108	15.2163	0.0622608621081124	0.3433
[truncated: 68 more rows]
