# Supplementary material for: Multisensory flicker modulates widespread brain networks and reduces interictal epileptiform discharges
Source: Nat Commun. 2024 Apr 11;15:3156. doi: 10.1038/s41467-024-47263-y (PMC11009358; doi:10.1038/s41467-024-47263-y)
Supplement: Supplementary file 4 — Source Data [file 41467_2024_47263_MOESM4_ESM.zip › Source Data New Corrected/Figure_4C.csv]

Response	V	AV	A
None	44.2703232125367	33.9862879529873	51.3222331047992
Flicker only	11.7531831537708	11.4593535749265	12.5367286973555
SPEP only	25.4652301665034	30.460333006856	26.7384916748286
Flicker and SPEP	18.511263467189	24.0940254652302	9.40254652301665
