# Supplementary material for: Multisensory flicker modulates widespread brain networks and reduces interictal epileptiform discharges
Source: Nat Commun. 2024 Apr 11;15:3156. doi: 10.1038/s41467-024-47263-y (PMC11009358; doi:10.1038/s41467-024-47263-y)
Supplement: Supplementary file 4 — Source Data [file 41467_2024_47263_MOESM4_ESM.zip › Source Data New Corrected/Figure_S2B_1.csv]

mni_x	mni_y	mni_z	mod_amp	mod_sig
-11.2422	-51.0237	15.5002	-0.055319011244612	0.559
-15.3774	-52.0404	15.4552	-0.122864076121487	0.6929
-19.5367	-52.7049	15.5399	0.0687336211728	0.3166
49.141	-60.0326	-17.3791	0.187453802096381	0.1418
53.2664	-61.8975	-17.9561	0.0700922604037715	0.3361
13.6202	-50.1606	26.6442	0.230269427218686	0.1194
17.298	-50.3825	27.8203	-0.059296128771566	0.6458
21.2537	-51.2901	28.2988	0.118826852178532	0.1887
25.2279	-51.6686	29.5397	0.0480071701667151	0.4016
29.2969	-51.9025	30.7015	0.170000623902983	0.1396
33.5318	-52.0639	31.7546	0.110268129858413	0.2191
38.1579	-52.712	32.1318	0.0984924897140937	0.3007
42.8494	-52.507	33.4611	-0.197779379986319	0.8881
47.415	-52.3033	34.9106	-0.254829557834392	0.9365
16.3528	-73.4687	-18.0495	0.219987704543295	0.1914
20.1851	-73.9941	-17.7065	-0.0267946544355044	0.551
23.9531	-74.5793	-17.416	-0.00530543352162183	0.5085
28.292	-74.6593	-17.4434	0.0453013894839811	0.3915
32.3161	-75.3393	-17.832	0.0513835462031238	0.3664
36.4744	-76.0038	-18.1423	-0.116057487264026	0.791
40.7861	-76.3483	-18.3813	0.0690202796790895	0.2652
45.4506	-77.1386	-18.4164	0.0142104920818569	0.4574
49.1652	-77.2563	-18.963	0.0410978219342035	0.3998
52.1717	-77.4573	-18.4748	-0.0402936320975311	0.5947
20.3226	-46.5593	50.6034	-0.181172580834902	0.8938
29.4156	-46.4976	49.45	-0.272497424669031	0.9114
3.85245	-61.0415	2.86266	0.129606605688073	0.3137
5.42946	-68.5342	2.90736	0.0997933956694228	0.3609
6.63174	-72.0487	2.89701	0.252522986779026	0.1426
8.20668	-79.0576	2.33412	0.222709603643071	0.2191
10.0675	-86.5583	1.85633	-0.090972550519396	0.6333
10.7175	-94.6844	1.71962	-0.0562967384712656	0.5647
10.7251	-98.1518	1.57165	0.335393311821603	0.1155
-7.08885	-55.2933	26.3376	-0.466392249704846	0.9469
-11.35	-54.9942	27.7527	-0.44897807982715	0.965
-15.096	-54.6142	29.4453	-0.191798242963753	0.9119
-18.1066	-53.7953	30.9894	-0.318029699085422	0.9872
-21.4331	-53.6366	32.4981	0.227644213246044	0.2315
13.0012	-51.3173	26.1413	-0.252043271403538	0.8883
16.2527	-52.312	26.6569	-0.214076538563342	0.79
19.9221	-52.7433	26.7457	-0.375391338740509	0.7337
22.9885	-53.229	26.3355	-0.201682096884332	0.6176
26.9383	-53.111	26.636	-0.0656586486709355	0.564
22.6192	-39.2102	-14.9899	-0.309505876479128	0.9697
26.0108	-38.7509	-14.0738	-0.336883227308775	0.9577
29.8996	-38.7227	-13.2905	0.136769619240476	0.2664
33.3482	-38.3382	-12.6035	0.0718988349099137	0.3608
37.2082	-37.9866	-12.0595	0.323134881981656	0.0592
9.28176	-67.267	49.09	0.186895967477843	0.32
12.7293	-66.101	50.3818	0.740893366395267	0.0147
16.9659	-64.3462	51.2339	0.0466823544725079	0.4596
4.8332	-51.2878	30.1531	-0.00248312782960403	0.5075
8.6069	-52.3241	30.5149	0.348811861687937	0.2419
13.0062	-53.1624	30.6678	0.0766846860793291	0.4115
16.6964	-54.2941	31.0593	0.447573180923935	0.1542
20.5605	-54.28	31.6811	0.329018110824776	0.2027
24.5683	-53.5879	32.6589	0.210283326285445	0.2298
29.6091	-53.2432	34.1557	0.186057936210795	0.1956
9.90247	-57.1154	11.9049	-0.021246055022031	0.546
14.0238	-57.3342	11.4786	-0.00487326385985165	0.5125
18.0312	-57.6775	11.1498	-0.416982863078595	0.8476
21.5807	-57.299	10.9279	-0.0779928737837611	0.6026
25.6411	-56.7726	10.6477	-0.273447989540323	0.7992
29.4944	-56.5483	10.3987	-0.339860386160259	0.9252
33.7029	-55.6089	10.0458	-0.0915077160639494	0.6067
38.2177	-54.6568	9.66794	-0.053861656659471	0.6034
43.4738	-54.0837	10.2779	-0.224762479386577	0.8708
8.89756	-65.2811	10.6367	0.172855252184243	0.239
12.9	-65.4544	10.3314	0.188833374707926	0.31
17.2952	-65.6692	9.9731	-0.0992388340741023	0.6977
21.7175	-65.7749	10.5048	0.00196031707877053	0.4996
26.1316	-65.4896	10.282	0.0829014362314682	0.3749
30.433	-64.7691	9.9071	-0.175292332270946	0.8366
34.0935	-64.409	8.54779	-0.184390193708524	0.7798
38.1278	-63.9825	8.276	-0.241824926220885	0.8568
42.5631	-63.0463	8.19875	0.125449797704928	0.2746
47.022	-62.4896	7.9635	-0.168106942655369	0.7514
50.9181	-62.0806	7.76321	0.0223305966101963	0.4669
55.1545	-61.412	7.5889	-0.0577366534560915	0.5881
14.5498	-55.2158	0.753511	-0.211829928106463	0.9143
18.31	-55.0339	0.482061	-0.22639108901732	0.923
22.3988	-54.0492	-0.350183	-0.00263629961767131	0.5042
26.4588	-53.4448	-0.304719	-0.266519823241102	0.9614
29.9595	-52.8187	-1.35727	-0.0879288013594114	0.6819
34.2434	-52.0764	-1.53399	0.117833502007097	0.282
-14.0419	-61.4359	-7.50566	0.0561133487140721	0.3561
-18.0453	-61.3868	-7.14049	0.284245710327704	0.0678
-6.67199	-70.8705	-3.01748	0.197700242737424	0.1705
-10.8159	-71.345	-3.86105	-0.026559932087297	0.568
-15.1758	-71.4703	-3.97081	-0.100236839446082	0.7158
-18.5681	-71.7159	-4.51557	0.151334789376422	0.2581
-6.15792	-81.2742	-8.63675	0.366067301799725	0.0896
-9.83701	-81.6423	-9.09721	0.513339582266421	0.0285
-13.6395	-82.4076	-9.77221	0.217659330440162	0.1038
-17.5856	-83.3446	-9.57232	0.429296372228957	0.0149
-21.3673	-84.5562	-10.1978	0.774170152887347	0.0016
-25.036	-84.7259	-10.8673	0.276742453127737	0.0925
-28.0228	-85.2421	-11.511	0.298654466962244	0.0376
-31.4207	-86.1645	-12.2166	0.309679106195234	0.0812
-35.14	-87.5407	-12.0954	0.172132017715406	0.2218
-42.1181	-90.2393	-13.3988	0.213742337795279	0.1494
-15.8796	-54.8415	18.4391	-0.141707649151031	0.7788
-18.6778	-57.0806	20.0192	0.141922731686617	0.2348
-21.9144	-59.0663	21.0004	0.483564733415897	0.0078
-24.7991	-60.909	22.9743	0.0609127068809521	0.3675
-27.8123	-62.9404	24.0403	0.113680871323505	0.2155
-1.13269	-63.188	28.9819	-0.169806490117053	0.8877
-5.01375	-62.8049	29.875	0.0664053835702361	0.3188
-8.39313	-63.1934	30.7422	-0.0129875346366227	0.5404
-12.2522	-63.5139	32.7171	-0.106817554811691	0.777
-15.2038	-63.3189	34.094	-0.0467482412458806	0.6276
-19.1893	-63.3356	35.3685	-0.0128773456993689	0.5372
-23.4214	-62.7329	36.917	0.1806811366665	0.164
-0.507833	-68.5935	50.8905	-0.086670182602687	0.6687
-3.26533	-67.7765	50.6031	0.0292314107200726	0.4443
-6.45355	-67.3578	50.1443	-0.0756662423716805	0.67
-10.4514	-67.0551	49.6765	-0.217496543906241	0.8944
-14.3405	-66.3119	49.4006	-0.125534751792761	0.7503
-18.3178	-65.1036	49.1653	-0.176023893550212	0.8551
-7.92137	-36.9491	53.999	0.112598932862851	0.2474
17.2046	-50.3622	22.0503	-0.0203549765611504	0.527
21.213	-51.4777	22.9318	0.116644726858559	0.4254
25.1611	-53.2429	23.3743	0.0142257016698253	0.4951
28.7047	-54.7128	22.7711	-0.00432487964835804	0.5099
-41.9714	18.5924	-28.1539	0.262478932330522	0.2236
-45.705	18.3934	-25.3761	0.102241072215755	0.3308
-50.0448	18.2993	-23.5475	-0.159335196885517	0.8134
-53.2879	17.6556	-20.7074	0.202856619441796	0.1287
-51.8032	15.9992	-31.9107	-0.0262629601680563	0.5438
-33.24	1.00942	-22.3793	-0.119695538172986	0.7166
-37.9705	1.01639	-22.112	-0.116597549766731	0.7129
-42.7363	1.6874	-22.5279	0.32318246010646	0.066
-47.7944	1.63107	-22.4673	0.399835316688146	0.0876
-52.8918	2.12372	-22.2237	0.0813073743675079	0.358
-58.3659	-18.7607	-12.2212	-0.220840224491478	0.7015
-62.4065	-19.8828	-10.3131	-0.22213606148555	0.7504
-65.9635	-20.5866	-8.28847	-0.129506364496364	0.7236
-68.2377	-21.4421	-6.39771	-0.179201008087294	0.7248
-60.9926	-52.9625	11.356	0.183500957875405	0.377
-64.5511	-53.1152	10.8828	0.147047343414505	0.4019
56.8112	-27.1662	16.9178	-0.136772855913795	0.7907
60.8063	-26.7944	16.6839	-0.370763370063135	0.9998
64.5701	-25.8412	16.5283	-0.500423454746042	0.999
68.3022	-25.0668	16.3456	-0.48444449885875	0.9954
70.3044	-24.897	16.4373	-0.322973706442156	0.9789
-36.6753	4.75195	-28.2645	-0.325206535642325	0.7949
-40.4521	6.12368	-28.4539	0.118787715993587	0.359
-49.805	7.7671	-29.3929	-0.0395340857642558	0.5414
-53.7948	8.48442	-29.9577	-0.0397350628240446	0.5468
40.9053	4.56355	-27.4397	0.146547468537475	0.3182
44.7094	5.24821	-27.6272	-0.547934483558732	0.9572
-44.7626	-9.33506	-20.5463	0.245085037384717	0.3065
-49.4668	-8.25878	-19.7785	-0.251162040498894	0.7707
-52.9092	-6.92672	-18.3603	-0.488067670686366	0.9156
-57.0709	-6.31742	-17.5089	-0.21975881051029	0.7242
-61.6296	-5.57695	-17.3818	-0.013446008250016	0.5089
-46.4085	17.2956	-33.2653	-0.361311315906225	0.8651
-49.5763	17.2834	-30.9855	-0.518782314358223	0.9403
-52.5397	17.2417	-28.89	-0.609377332382224	0.9742
50.2595	16.5125	-29.6336	0.142608938613724	0.2883
53.2488	16.1355	-27.9158	-0.0343759735656495	0.5772
-43.7984	5.01777	-9.4431	-0.221599523014754	0.7671
-47.7893	6.23102	-10.4552	0.190020285144305	0.2262
-50.6156	8.59081	-10.1911	0.26704278627941	0.1686
-53.2018	10.0004	-10.5785	-0.152396354942761	0.7343
-56.0065	11.4457	-10.9496	-0.171886391340398	0.7844
-44.132	-6.89794	-10.1147	0.13569759947777	0.3257
-48.7085	-6.91874	-9.17963	0.0770918447944431	0.3513
-52.3285	-6.88456	-8.13943	0.464679169067497	0.1194
-56.2629	-6.97706	-7.12303	0.0156490794729538	0.4813
-59.7291	-7.73685	-6.17825	0.087228227519289	0.371
-62.9721	-8.12839	-5.41712	-0.126392969518259	0.6794
-65.7995	-8.25425	-5.55861	-0.0563546753312654	0.5812
49.1705	-9.69273	-16.5385	0.0929179925984853	0.3884
54.2363	-9.46568	-14.234	0.288018938261022	0.1864
58.3458	-9.55879	-13.1028	-0.147788803164961	0.7737
62.1632	-10.0495	-11.2812	0.0152619794630944	0.4833
49.9415	-14.9213	2.34291	0.0384457523976447	0.4454
54.1964	-15.5815	3.08381	0.0320013848934342	0.4652
57.9307	-16.8127	4.16519	0.191337852224237	0.1822
62.1579	-18.381	4.90671	0.0462140487905125	0.3767
65.5179	-19.3113	4.99958	-0.00673037927355424	0.5244
45.3068	-27.9525	3.71631	1.92055510719769	0
50.5625	-27.891	4.61194	0.145967787900984	0.2362
55.0802	-28.578	5.5695	1.23412007872698	0
59.5784	-29.5966	5.14024	-0.0691222160633422	0.6615
63.3261	-30.7576	5.26829	-0.0710674940431353	0.6462
67.0554	-31.8614	4.41308	-0.0822386901037863	0.6609
-45.6261	-4.10375	-28.9923	0.315955185643681	0.1173
-48.1284	-3.79543	-27.5119	0.40535281053741	0.1062
-46.499	-13.3915	0.748744	0.632640308901072	0.0081
-51.1352	-13.5305	0.92049	0.711188192643506	0.0039
-56.0576	-13.9288	1.2169	0.756449578373764	0.0066
-60.6891	-14.1211	1.70181	0.0127083266111174	0.4615
-64.0162	-14.454	1.38451	-0.200821568440697	0.9312
-67.6101	-14.7058	1.55936	0.0940130597580997	0.2439
-69.8479	-14.9016	1.33052	0.0173334208531537	0.4596
-42.8957	5.43411	-30.7463	-0.385595256413314	0.9886
-47.2759	5.47339	-30.5034	0.144053240784254	0.2434
-43.4424	1.44296	-25.5415	-0.191121805981169	0.8388
-48.0792	2.0995	-26.2556	-0.0217274771659045	0.5328
-46.1123	12.6824	-14.3936	-0.115861244508169	0.7495
-49.9641	12.4559	-14.2491	-0.265827876432053	0.9267
-53.3641	11.7089	-15.5932	-0.302689934576943	0.991
-41.215	-8.37358	-20.2082	0.386424067550109	0.0142
-44.1768	-8.07417	-19.4531	0.226720140411147	0.1983
-51.1285	-6.5408	-17.9944	0.16415160990615	0.2167
-54.602	-6.39964	-17.6027	0.089410151710565	0.3843
-45.6791	-15.0479	-15.7775	0.702403646411255	0.0058
-49.1143	-15.0364	-15.542	0.0919238885643514	0.3613
-41.3673	18.7625	-27.4787	-0.101083750302732	0.6844
-44.2104	18.7659	-24.7051	0.386081876687582	0.0454
-47.6687	17.7957	-22.9265	0.103944659290179	0.2865
-50.9583	17.2966	-20.6514	0.0623591001074866	0.418
-53.1091	17.2166	-18.3007	0.475408715812384	0.0583
-55.6027	15.8011	-15.754	0.299381407326472	0.1083
-58.8345	4.51945	-27.7614	0.859768646410944	0.0433
-61.4401	4.13968	-26.6094	0.0670806260126537	0.4051
-48.6903	-3.95952	-3.71103	-0.0753304039534715	0.6628
-52.2605	-2.87292	-2.47046	-0.0896345687643844	0.6862
-55.0949	-1.96261	-2.25257	-0.145007427596766	0.7507
-58.9807	-1.77256	-2.29223	-0.176016403008554	0.8297
-62.6049	-2.62748	-3.2907	-0.173856990154004	0.8254
-42.0792	-17.1026	9.08841	4.39332303657676	0
-45.8549	-16.498	9.92581	-0.329205501562455	0.7171
-49.442	-16.2186	9.96089	0.539659086641316	0.0051
-53.7027	-16.2335	9.50207	0.538309227556671	0.0017
-57.5501	-17.0304	8.75864	0.245505173308945	0.1242
-62.0005	-17.6434	7.67821	-0.123838615384543	0.7162
-65.6392	-17.9423	7.79056	0.0198201782883167	0.4579
-68.4663	-18.4376	7.80552	-0.0172986377431599	0.521
-40.9502	-37.3296	11.5228	0.0536402553134352	0.3758
-44.2705	-36.9094	12.0317	0.927971013811	0.0002
-48.7192	-37.4693	12.1739	0.481107648538048	0.0369
-53.4667	-37.4869	12.2917	-0.187436291147696	0.8037
-57.4946	-37.8541	12.644	-0.322469189947559	0.9918
-66.2292	-38.0952	12.964	0.123641695032676	0.3023
43.2086	1.55728	-24.7506	0.038788450411831	0.4281
47.2105	1.09419	-25.8435	0.0296489311968138	0.4498
-36.4521	1.89886	-23.905	-0.0120376581166807	0.5192
-40.2407	2.13308	-23.9123	-0.173813794713024	0.7459
-43.8729	2.47491	-24.2586	-0.168430434745899	0.8194
-47.7464	1.7824	-25.6262	-0.248450953759419	0.7847
42.6513	-33.0031	-2.21818	-0.104709576449309	0.7107
46.13	-32.9154	-0.504127	0.0141976769045347	0.4743
53.8425	-32.6666	2.53716	0.179284942349273	0.2372
57.7094	-32.5905	4.26378	0.0399391343927462	0.4197
61.5306	-33.0412	5.46384	0.132207424896429	0.2592
64.8317	-34.0543	6.19272	-0.0888858747227748	0.6481
68.2566	-34.9396	7.09716	0.183897935613729	0.2835
70.7556	-34.7737	8.27333	0.208047400907496	0.2681
-44.2501	-30.8994	-3.8175	-0.0919582705449967	0.6718
-49.6471	-30.1926	-1.3992	-0.265646053531728	0.9698
-55.8961	-29.8616	-0.107237	-0.247136614797545	0.9452
-61.4756	-30.1169	0.886247	-0.0494510489720349	0.6228
-35.8187	22.1118	-38.2246	0.341650888132743	0.0198
-38.4391	20.4659	-35.7652	-0.0850712507842487	0.6159
-41.0562	19.0597	-32.844	-0.249715572029624	0.8443
-43.5175	17.134	-29.9457	-0.275537452694217	0.8473
-46.2053	15.9949	-27.0952	0.0612726716950047	0.4386
-48.4907	14.1349	-24.1138	0.259695740654926	0.2686
-51.6827	12.5178	-21.126	0.00774918730292584	0.491
-53.8635	10.5812	-18.5955	0.142998858504382	0.242
-56.3697	9.31211	-16.0075	0.0571049512122561	0.3848
-58.4781	8.17151	-13.199	0.350595109820634	0.0938
-61.0859	6.38913	-9.57041	-0.127044758343956	0.7789
-62.6347	4.71416	-7.53019	-0.0993318487929247	0.7283
-63.8875	3.4066	-4.42261	-0.236838383324806	0.9211
44.525	13.3488	-15.426	-0.112640605442473	0.6677
48.3042	13.609	-15.8322	-0.257297111005556	0.9689
54.4615	14.1428	-17.2353	-0.30007347263612	0.993
58.0265	13.284	-17.4733	-0.0791834392127714	0.7008
-46.5525	12.6445	-10.398	-0.151147765157881	0.859
-49.4482	11.9956	-9.27114	-0.208835265066371	0.922
-52.3513	11.3618	-8.6382	-0.358136888144516	0.9561
-55.9987	10.6216	-8.44806	-0.0445150864691131	0.5429
-59.2418	9.36829	-8.45682	0.0698225523346889	0.4117
-61.9025	7.30108	-8.4232	-0.063346221985022	0.6023
46.8677	12.6407	-30.6889	-0.285676534043859	0.9938
45.2599	14.2822	-25.3157	-0.22297473394967	0.9414
43.9694	14.505	-20.7828	-0.300099828365975	0.9555
43.0371	15.6852	-17.1918	0.0539283690067511	0.3919
-41.5244	-0.195422	-18.1932	-0.0118466686911939	0.5221
-45.5454	-0.0215338	-18.0703	-0.386953959373332	0.9053
-50.4313	-0.587788	-17.621	-0.421294715239174	0.9084
-55.9791	-1.68622	-17.3179	0.219801130593271	0.177
-61.1076	-1.58813	-16.8127	-0.23554566769574	0.7684
-42.9063	-13.6432	-16.6258	-0.115323472846859	0.6221
-46.4193	-14.7553	-15.1901	-0.353804643733748	0.8744
-50.1167	-15.2544	-14.402	0.0982567690892906	0.3499
48.5196	18.0023	-12.3155	0.00979349835666543	0.4875
51.8414	16.7558	-11.4842	-0.385146861987406	0.6269
56.0222	15.1664	-11.5663	-0.0245956216752352	0.5497
59.079	12.8836	-10.621	-0.162758876306871	0.735
61.1507	10.7841	-10.2453	-0.190463961350127	0.7753
-49.0545	13.6823	-27.6222	-0.349118252067456	0.8689
-53.5711	13.1709	-25.1814	-0.504954884183664	0.7434
-45.0281	12.1998	-17.5061	-0.159665096932692	0.7151
-51.1915	12.0294	-19.2534	0.0161783988646034	0.4586
-55.5167	10.7751	-20.1033	0.218273223952409	0.1607
-58.7515	8.51514	-20.6833	0.205553322826151	0.1765
-38.6521	-3.15634	-24.7122	-0.580823946311183	0.9471
-42.5852	-2.75831	-25.3561	-0.465745887631777	0.9242
-46.1336	-2.39745	-25.2943	-0.473164685645768	0.9813
-37.3227	13.6755	-32.0816	-0.193255954361931	0.7216
-41.3586	13.0542	-29.3517	-0.366540909469808	0.8873
-44.5418	12.1546	-26.8288	-0.596802690778753	0.9282
-47.4152	11.3313	-23.7429	-0.62571330321386	0.9818
-51.3951	11.1801	-21.7804	-0.454517367582566	0.9666
-54.5646	10.2922	-19.7935	-0.57740379592334	0.9719
-57.1859	9.10485	-16.9908	-0.636433901665128	0.9759
-59.974	7.67077	-14.7936	-0.472480195743105	0.8279
56.144	12.3463	-24.204	-0.642659110049093	0.9931
58.9875	11.4161	-20.8885	-0.639513456895311	0.9933
-36.9774	0.874444	-23.1133	-0.211135024750501	0.6498
-41.0995	1.72466	-22.6507	0.0400555200929611	0.471
-45.4643	2.17795	-23.7718	0.931175188902162	0.2617
-50.2752	2.36526	-24.5086	0.654965630663306	0.2753
-48.9042	-13.9033	-18.6929	0.457902888283897	0.2711
-65.4544	-25.809	-2.63789	0.394860978583627	0.0875
-69.5081	-25.5646	-1.0765	0.15358606886985	0.1764
-40.6139	19.4776	-26.7992	0.0867720876249163	0.3908
-43.5876	18.4895	-24.4377	0.0424595568976744	0.4542
-47.1519	17.5444	-22.0055	0.899626213843352	0.2686
-50.2058	16.5961	-19.9878	-0.0285255313653727	0.5757
-53.1729	15.4266	-18.202	0.915127170640595	0.1831
-56.2742	13.8168	-16.3293	0.00734035252891396	0.4904
-58.6816	12.1896	-14.403	0.727051865840201	0.3133
-37.453	-45.3304	21.9864	-0.133507200543099	0.6921
-41.1551	-45.1752	21.2848	0.579294247145085	0.0336
-45.6555	-44.3893	20.6898	0.669305879661376	0.0025
-50.4689	-43.1901	20.0286	0.618974178030248	0.0041
-54.705	-42.6244	19.1299	1.21733314365623	0
-59.2995	-41.7756	18.0386	0.512748975676807	0.0079
-63.925	-42.0436	16.8141	0.193701921465009	0.2093
-67.6289	-41.368	15.977	0.3661328345855	0.0408
-69.9151	-40.2108	15.2163	1.10969243688183	0.0001
