# Supplementary material for: Multisensory flicker modulates widespread brain networks and reduces interictal epileptiform discharges
Source: Nat Commun. 2024 Apr 11;15:3156. doi: 10.1038/s41467-024-47263-y (PMC11009358; doi:10.1038/s41467-024-47263-y)
Supplement: Supplementary file 4 — Source Data [file 41467_2024_47263_MOESM4_ESM.zip › Source Data New Corrected/Figure_S2B_2.csv]

mni_x	mni_y	mni_z	mod_amp	mod_sig
-11.2422	-51.0237	15.5002	-0.777138914214833	0.9255
-15.3774	-52.0404	15.4552	-0.622533149446245	0.9263
-19.5367	-52.7049	15.5399	-0.180404962153855	0.806
49.141	-60.0326	-17.3791	-0.0684036253149269	0.6978
53.2664	-61.8975	-17.9561	0.0306567214887656	0.4233
13.6202	-50.1606	26.6442	0.108371142842713	0.2662
17.298	-50.3825	27.8203	0.147977774019455	0.1864
21.2537	-51.2901	28.2988	-0.0336407772804862	0.5868
25.2279	-51.6686	29.5397	0.101689731398723	0.2849
29.2969	-51.9025	30.7015	0.0569277327152626	0.3574
33.5318	-52.0639	31.7546	0.131700505723814	0.2017
38.1579	-52.712	32.1318	0.0888908256195238	0.3034
42.8494	-52.507	33.4611	0.00300299907807311	0.4932
47.415	-52.3033	34.9106	0.0314126299317474	0.3995
16.3528	-73.4687	-18.0495	-0.150332997647763	0.8097
20.1851	-73.9941	-17.7065	-0.103861228028592	0.762
23.9531	-74.5793	-17.416	0.0910557124231919	0.302
28.292	-74.6593	-17.4434	-0.0382625024834126	0.5648
32.3161	-75.3393	-17.832	0.0132612120896436	0.4724
36.4744	-76.0038	-18.1423	-0.121573219660848	0.7341
40.7861	-76.3483	-18.3813	-0.106712113786767	0.7204
45.4506	-77.1386	-18.4164	-0.0223964895572056	0.5571
49.1652	-77.2563	-18.963	0.025167138975176	0.4441
52.1717	-77.4573	-18.4748	-0.0373566480057226	0.5849
20.3226	-46.5593	50.6034	0.115896318202741	0.2261
29.4156	-46.4976	49.45	-0.0390205284947821	0.5876
3.85245	-61.0415	2.86266	0.130204843312377	0.2453
5.42946	-68.5342	2.90736	0.00781124290307744	0.4867
6.63174	-72.0487	2.89701	-0.155729554793766	0.9104
8.20668	-79.0576	2.33412	-0.0191360127523539	0.553
10.0675	-86.5583	1.85633	0.00717463976278432	0.4859
10.7175	-94.6844	1.71962	-0.0164990426037985	0.5384
10.7251	-98.1518	1.57165	-0.0374600568291743	0.5778
-7.08885	-55.2933	26.3376	0.187421286413155	0.1498
-11.35	-54.9942	27.7527	0.259361357559252	0.0792
-15.096	-54.6142	29.4453	-0.199668123090263	0.9149
-18.1066	-53.7953	30.9894	-0.0423424532585484	0.6026
-21.4331	-53.6366	32.4981	0.23570343258238	0.0608
13.0012	-51.3173	26.1413	0.190344907367401	0.1794
16.2527	-52.312	26.6569	0.171201998422747	0.1952
19.9221	-52.7433	26.7457	0.0946763051479897	0.2945
22.9885	-53.229	26.3355	-0.0464412021761879	0.5731
26.9383	-53.111	26.636	-0.163347257232885	0.8843
22.6192	-39.2102	-14.9899	0.267903265551099	0.1326
26.0108	-38.7509	-14.0738	0.118980023723184	0.2808
29.8996	-38.7227	-13.2905	0.0347497500942273	0.4038
33.3482	-38.3382	-12.6035	0.212856282470589	0.1506
37.2082	-37.9866	-12.0595	0.0498252973387183	0.3895
9.28176	-67.267	49.09	-0.194519960451469	0.8572
12.7293	-66.101	50.3818	-0.0149486079724502	0.5259
16.9659	-64.3462	51.2339	0.261724097836956	0.1912
4.8332	-51.2878	30.1531	-0.203910296217733	0.8623
8.6069	-52.3241	30.5149	-0.208326203089384	0.8424
13.0062	-53.1624	30.6678	-0.257080385270685	0.946
16.6964	-54.2941	31.0593	-0.167933285387681	0.8589
20.5605	-54.28	31.6811	0.156933128018891	0.1284
24.5683	-53.5879	32.6589	-0.00476846587611068	0.5139
29.6091	-53.2432	34.1557	0.188693172986025	0.1478
9.90247	-57.1154	11.9049	-0.071074268534225	0.6596
14.0238	-57.3342	11.4786	-0.0466648142128759	0.6211
18.0312	-57.6775	11.1498	-0.125186320778825	0.7891
21.5807	-57.299	10.9279	0.000279374829965429	0.5013
25.6411	-56.7726	10.6477	0.0429834077038431	0.4197
29.4944	-56.5483	10.3987	-0.0287724688569625	0.5302
33.7029	-55.6089	10.0458	0.100307201234647	0.3024
38.2177	-54.6568	9.66794	0.107652186696103	0.2728
43.4738	-54.0837	10.2779	0.278245172810177	0.1052
8.89756	-65.2811	10.6367	0.763359226167867	0.0637
12.9	-65.4544	10.3314	0.514195170631372	0.0993
17.2952	-65.6692	9.9731	-0.158416291444302	0.8006
21.7175	-65.7749	10.5048	0.367357545330246	0.019
26.1316	-65.4896	10.282	0.626343836202517	0.0186
30.433	-64.7691	9.9071	0.468584502722996	0.0734
34.0935	-64.409	8.54779	0.160203643758142	0.2021
38.1278	-63.9825	8.276	0.489087703111628	0.0095
42.5631	-63.0463	8.19875	-0.160299567768791	0.7263
47.022	-62.4896	7.9635	0.442361852270826	0.0591
50.9181	-62.0806	7.76321	0.352482956022471	0.044
55.1545	-61.412	7.5889	0.766055134370998	0.0054
14.5498	-55.2158	0.753511	0.571444062659581	0.0485
18.31	-55.0339	0.482061	0.665147527700546	0.019
22.3988	-54.0492	-0.350183	-0.0967844367189814	0.6972
26.4588	-53.4448	-0.304719	-0.017877223399463	0.541
29.9595	-52.8187	-1.35727	0.147645266422325	0.2723
34.2434	-52.0764	-1.53399	-0.0807854952539814	0.6973
-14.0419	-61.4359	-7.50566	0.225639647304816	0.1098
-18.0453	-61.3868	-7.14049	0.0795000209017465	0.2844
-6.67199	-70.8705	-3.01748	0.529100048642048	0.0126
-10.8159	-71.345	-3.86105	0.168329981810228	0.2099
-15.1758	-71.4703	-3.97081	-0.141521745096939	0.8114
-18.5681	-71.7159	-4.51557	-0.0260936187859517	0.5762
-6.15792	-81.2742	-8.63675	-0.0851940279574864	0.738
-9.83701	-81.6423	-9.09721	-0.0924273620690437	0.7296
-13.6395	-82.4076	-9.77221	-0.0169908600881437	0.5424
-17.5856	-83.3446	-9.57232	-0.034398176272882	0.6242
-21.3673	-84.5562	-10.1978	-0.0868486596983222	0.6788
-25.036	-84.7259	-10.8673	-0.0571502534440419	0.6594
-28.0228	-85.2421	-11.511	-0.124548701858425	0.8037
-31.4207	-86.1645	-12.2166	-0.190484569309413	0.8861
-35.14	-87.5407	-12.0954	-0.217691472789406	0.9247
-42.1181	-90.2393	-13.3988	-0.183950742078835	0.7963
-15.8796	-54.8415	18.4391	0.279094151002542	0.0762
-18.6778	-57.0806	20.0192	0.242818550063957	0.0672
-21.9144	-59.0663	21.0004	0.40467458273645	0.018
-24.7991	-60.909	22.9743	-0.107337374186476	0.7714
-27.8123	-62.9404	24.0403	0.0811866148058669	0.331
-1.13269	-63.188	28.9819	0.265819974403269	0.1058
-5.01375	-62.8049	29.875	0.150801813583167	0.2076
-8.39313	-63.1934	30.7422	-0.0241762359655922	0.5495
-12.2522	-63.5139	32.7171	0.119509091044335	0.3049
-15.2038	-63.3189	34.094	0.0566527061377966	0.3815
-19.1893	-63.3356	35.3685	-0.117691917524001	0.8089
-23.4214	-62.7329	36.917	0.067370355622594	0.3428
-0.507833	-68.5935	50.8905	-0.0796661421611804	0.6574
-3.26533	-67.7765	50.6031	0.153142924081913	0.1968
-6.45355	-67.3578	50.1443	-0.0430877118742121	0.6153
-10.4514	-67.0551	49.6765	-0.216022326619378	0.9219
-14.3405	-66.3119	49.4006	0.100633781301846	0.2472
-18.3178	-65.1036	49.1653	0.259110529018477	0.0636
-7.92137	-36.9491	53.999	-0.0178509585029076	0.5438
17.2046	-50.3622	22.0503	0.0993338195895326	0.2835
21.213	-51.4777	22.9318	0.0966076415161348	0.3192
25.1611	-53.2429	23.3743	0.0111875318940375	0.4746
28.7047	-54.7128	22.7711	-0.204187708049523	0.9136
-41.9714	18.5924	-28.1539	-0.137018476115684	0.7836
-45.705	18.3934	-25.3761	-0.194602696383811	0.8603
-50.0448	18.2993	-23.5475	0.00844228073433562	0.4832
-53.2879	17.6556	-20.7074	-0.157469970591763	0.8469
-51.8032	15.9992	-31.9107	-0.00403813937014785	0.5139
-33.24	1.00942	-22.3793	-0.0970659253061796	0.721
-37.9705	1.01639	-22.112	0.0412842308785091	0.406
-42.7363	1.6874	-22.5279	0.13267628789738	0.2464
-47.7944	1.63107	-22.4673	-0.208497734138477	0.9131
-52.8918	2.12372	-22.2237	-0.0628305944524395	0.652
-58.3659	-18.7607	-12.2212	-0.0322916471649812	0.5823
-62.4065	-19.8828	-10.3131	0.255360790851862	0.0549
-65.9635	-20.5866	-8.28847	0.373574801200474	0.0312
-68.2377	-21.4421	-6.39771	0.478268958892681	0.0047
-60.9926	-52.9625	11.356	-0.00602623368187749	0.5141
-64.5511	-53.1152	10.8828	-0.12769375374096	0.7673
56.8112	-27.1662	16.9178	0.173405253995431	0.1021
60.8063	-26.7944	16.6839	0.281093663459598	0.0646
64.5701	-25.8412	16.5283	1.51123027949191	0
68.3022	-25.0668	16.3456	4.14334637013185	0
70.3044	-24.897	16.4373	0.979066488476797	0.0004
-36.6753	4.75195	-28.2645	-0.213612374697991	0.7461
-40.4521	6.12368	-28.4539	-0.426067586853024	0.8138
-49.805	7.7671	-29.3929	0.226281212156396	0.155
-53.7948	8.48442	-29.9577	0.225076783724749	0.1567
40.9053	4.56355	-27.4397	-0.155436079855093	0.8532
44.7094	5.24821	-27.6272	0.0610899892032526	0.3437
-44.7626	-9.33506	-20.5463	-0.0886793237739396	0.7213
-49.4668	-8.25878	-19.7785	-0.231908314019045	0.9471
-52.9092	-6.92672	-18.3603	-0.21249081817001	0.9147
-57.0709	-6.31742	-17.5089	0.0193911164779488	0.4639
-61.6296	-5.57695	-17.3818	0.371411797832901	0.1737
-46.4085	17.2956	-33.2653	0.0380940713368234	0.4285
-49.5763	17.2834	-30.9855	0.0821806353626755	0.3379
-52.5397	17.2417	-28.89	0.0829497191925488	0.2967
50.2595	16.5125	-29.6336	0.0113984471938864	0.4772
53.2488	16.1355	-27.9158	-0.203045514304676	0.9321
-43.7984	5.01777	-9.4431	-0.200510896958367	0.9438
-47.7893	6.23102	-10.4552	0.550578752395025	0.003
-50.6156	8.59081	-10.1911	0.159548032267375	0.1919
-53.2018	10.0004	-10.5785	-0.133149187200598	0.7944
-56.0065	11.4457	-10.9496	-0.070014729243152	0.6626
-44.132	-6.89794	-10.1147	0.248810800865151	0.0844
-48.7085	-6.91874	-9.17963	-0.136237368781945	0.7443
-52.3285	-6.88456	-8.13943	0.477993137618854	0.0143
-56.2629	-6.97706	-7.12303	0.0138296138419272	0.4672
-59.7291	-7.73685	-6.17825	-0.0816889134358358	0.7985
-62.9721	-8.12839	-5.41712	0.0940922502631143	0.3389
-65.7995	-8.25425	-5.55861	0.306476926704736	0.0701
49.1705	-9.69273	-16.5385	0.024266198144079	0.4426
54.2363	-9.46568	-14.234	0.0740879608558787	0.3272
58.3458	-9.55879	-13.1028	-0.00270277266340202	0.5066
62.1632	-10.0495	-11.2812	0.127087345083755	0.2606
49.9415	-14.9213	2.34291	0.588287593637088	0.0607
54.1964	-15.5815	3.08381	0.295759335836292	0.2187
57.9307	-16.8127	4.16519	0.428566333472319	0.033
62.1579	-18.381	4.90671	0.112782518826749	0.2597
65.5179	-19.3113	4.99958	-0.121930776961349	0.8096
45.3068	-27.9525	3.71631	8.94580088352752	0
50.5625	-27.891	4.61194	2.39504397142447	0
55.0802	-28.578	5.5695	0.310750359570708	0.0527
59.5784	-29.5966	5.14024	0.635108657641368	0.005
63.3261	-30.7576	5.26829	0.770795872581423	0.0025
67.0554	-31.8614	4.41308	0.516969275714338	0.022
-45.6261	-4.10375	-28.9923	0.0465618295169028	0.3995
-48.1284	-3.79543	-27.5119	0.134862213591494	0.2447
-46.499	-13.3915	0.748744	0.734108300499807	0.0033
-51.1352	-13.5305	0.92049	3.74194619117336	0
-56.0576	-13.9288	1.2169	-0.0422148183269959	0.5884
-60.6891	-14.1211	1.70181	0.0131814037394196	0.4742
-64.0162	-14.454	1.38451	0.348664072282185	0.05
-67.6101	-14.7058	1.55936	0.0116191570498057	0.4682
-69.8479	-14.9016	1.33052	0.0215574630269522	0.4413
-42.8957	5.43411	-30.7463	-0.320816071338637	0.9684
-47.2759	5.47339	-30.5034	0.411819382016885	0.0056
-43.4424	1.44296	-25.5415	-0.0157080674210093	0.5421
-48.0792	2.0995	-26.2556	0.0189747371297433	0.4487
-46.1123	12.6824	-14.3936	0.0135636649415678	0.4533
-49.9641	12.4559	-14.2491	0.047963015456832	0.3678
-53.3641	11.7089	-15.5932	-0.0280366329799231	0.5635
-41.215	-8.37358	-20.2082	-0.015410855087796	0.54
-44.1768	-8.07417	-19.4531	-0.0105190826749868	0.5151
-51.1285	-6.5408	-17.9944	-0.0622148759852676	0.6298
-54.602	-6.39964	-17.6027	-0.088716300596591	0.73
-45.6791	-15.0479	-15.7775	0.0233293997012949	0.4475
-49.1143	-15.0364	-15.542	0.129243622356313	0.2553
-41.3673	18.7625	-27.4787	-0.0595685637924931	0.6376
-44.2104	18.7659	-24.7051	0.0194619977036719	0.4423
-47.6687	17.7957	-22.9265	-0.0932036485971363	0.7938
-50.9583	17.2966	-20.6514	0.0210684395877456	0.4496
-53.1091	17.2166	-18.3007	0.437752240102596	0.0565
-55.6027	15.8011	-15.754	0.7157495700905	0.0673
-58.8345	4.51945	-27.7614	0.298190954773619	0.2991
-61.4401	4.13968	-26.6094	0.319943527159961	0.3204
-48.6903	-3.95952	-3.71103	-0.207555983780241	0.8899
-52.2605	-2.87292	-2.47046	-0.223286647751566	0.8944
-55.0949	-1.96261	-2.25257	-0.37457774998297	0.9975
-58.9807	-1.77256	-2.29223	-0.124165148705045	0.8631
-62.6049	-2.62748	-3.2907	-0.0390707747237716	0.6245
-42.0792	-17.1026	9.08841	3.82100257925801	0
-45.8549	-16.498	9.92581	0.798392017225105	0.0008
-49.442	-16.2186	9.96089	3.84772880616668	0
-53.7027	-16.2335	9.50207	3.27381015591093	0
-57.5501	-17.0304	8.75864	0.590098949101256	0.0082
-62.0005	-17.6434	7.67821	0.0549880267442271	0.3737
-65.6392	-17.9423	7.79056	-0.0322128559658449	0.5726
-68.4663	-18.4376	7.80552	0.144334318682539	0.212
-40.9502	-37.3296	11.5228	0.0808662766353647	0.3468
-44.2705	-36.9094	12.0317	3.46461839995895	0
-48.7192	-37.4693	12.1739	0.392016582600216	0.0457
-53.4667	-37.4869	12.2917	0.587369076742906	0.0067
-57.4946	-37.8541	12.644	0.150132909478983	0.2111
-66.2292	-38.0952	12.964	0.154698744675248	0.1625
43.2086	1.55728	-24.7506	0.267173214542002	0.1116
47.2105	1.09419	-25.8435	-0.0245970783134043	0.5607
-36.4521	1.89886	-23.905	0.283533285232506	0.0908
-40.2407	2.13308	-23.9123	0.0441848914314604	0.4038
-43.8729	2.47491	-24.2586	0.213980736920004	0.1801
-47.7464	1.7824	-25.6262	0.0314234592327667	0.4184
42.6513	-33.0031	-2.21818	0.149268111664343	0.268
46.13	-32.9154	-0.504127	0.229700165138478	0.1364
53.8425	-32.6666	2.53716	-0.206612092031983	0.9168
57.7094	-32.5905	4.26378	-0.0256884106517653	0.548
61.5306	-33.0412	5.46384	0.10383707699831	0.2533
64.8317	-34.0543	6.19272	0.220629108773892	0.099
68.2566	-34.9396	7.09716	-0.0208206190414713	0.5445
70.7556	-34.7737	8.27333	-0.12116086203654	0.7357
-44.2501	-30.8994	-3.8175	-0.39299866173036	0.8714
-49.6471	-30.1926	-1.3992	-0.385404078843919	0.8721
-55.8961	-29.8616	-0.107237	-0.326014394128978	0.8735
-61.4756	-30.1169	0.886247	0.514326386761033	0.0603
-35.8187	22.1118	-38.2246	-0.164366380579073	0.8584
-38.4391	20.4659	-35.7652	1.6660108468746	0.0038
-41.0562	19.0597	-32.844	0.287593563667065	0.2063
-43.5175	17.134	-29.9457	0.133668980143512	0.3747
-46.2053	15.9949	-27.0952	0.533770805132942	0.1602
-48.4907	14.1349	-24.1138	-0.152577412471879	0.602
-51.6827	12.5178	-21.126	0.603566826488919	0.1967
-53.8635	10.5812	-18.5955	-0.188042835452005	0.7931
-56.3697	9.31211	-16.0075	-0.00336876582460532	0.5077
-58.4781	8.17151	-13.199	0.0831627198423759	0.3368
-61.0859	6.38913	-9.57041	-0.0444398690977722	0.5847
-62.6347	4.71416	-7.53019	0.0428842725432024	0.379
-63.8875	3.4066	-4.42261	0.12771645616207	0.2294
44.525	13.3488	-15.426	1.12444944758538	0
48.3042	13.609	-15.8322	0.0459283994243853	0.4158
54.4615	14.1428	-17.2353	-0.138299292116136	0.7212
58.0265	13.284	-17.4733	-0.231042281777417	0.7692
-46.5525	12.6445	-10.398	0.475278511148328	0.0514
-49.4482	11.9956	-9.27114	0.571539995138432	0.2532
-52.3513	11.3618	-8.6382	0.0562152764999264	0.4699
-55.9987	10.6216	-8.44806	0.308064727461669	0.2252
-59.2418	9.36829	-8.45682	0.0859403284355238	0.3864
-61.9025	7.30108	-8.4232	0.316372600207443	0.2604
46.8677	12.6407	-30.6889	-0.208186660961101	0.8944
45.2599	14.2822	-25.3157	0.135453698037689	0.3535
43.9694	14.505	-20.7828	0.982022475010806	0.0209
43.0371	15.6852	-17.1918	0.27537473954315	0.082
-41.5244	-0.195422	-18.1932	-0.174007214252033	0.8448
-45.5454	-0.0215338	-18.0703	0.0717894464397415	0.3609
-50.4313	-0.587788	-17.621	0.118579030301826	0.2632
-55.9791	-1.68622	-17.3179	-0.0737010721867054	0.666
-61.1076	-1.58813	-16.8127	-0.00723720039616504	0.5109
-42.9063	-13.6432	-16.6258	-0.0552387709183327	0.646
-46.4193	-14.7553	-15.1901	-0.0462768370226879	0.6327
-50.1167	-15.2544	-14.402	-0.265864896305114	0.9239
48.5196	18.0023	-12.3155	-0.0514703079601585	0.5835
51.8414	16.7558	-11.4842	-0.18677879817978	0.8341
56.0222	15.1664	-11.5663	-0.201556583498101	0.9736
59.079	12.8836	-10.621	-0.165280787089639	0.8932
61.1507	10.7841	-10.2453	-0.12995750193946	0.813
-49.0545	13.6823	-27.6222	0.0305558769508196	0.4185
-53.5711	13.1709	-25.1814	0.0928014383657245	0.3162
-45.0281	12.1998	-17.5061	0.0197897513493523	0.4519
-51.1915	12.0294	-19.2534	0.165410021126505	0.1792
-55.5167	10.7751	-20.1033	-0.0736488733078261	0.7144
-58.7515	8.51514	-20.6833	0.0285218758302992	0.4225
-38.6521	-3.15634	-24.7122	-0.134966939270691	0.7977
-42.5852	-2.75831	-25.3561	-0.0187536268078523	0.5387
-46.1336	-2.39745	-25.2943	-0.113328685361302	0.799
-37.3227	13.6755	-32.0816	-0.00980298383542089	0.5257
-41.3586	13.0542	-29.3517	-0.192144348818098	0.8115
-44.5418	12.1546	-26.8288	-0.376309844334955	0.8415
-47.4152	11.3313	-23.7429	-0.126029614419566	0.8081
-51.3951	11.1801	-21.7804	0.084700082752194	0.3313
-54.5646	10.2922	-19.7935	-0.240895336678194	0.9559
-57.1859	9.10485	-16.9908	-0.071036766462952	0.6772
-59.974	7.67077	-14.7936	0.0608897858817319	0.3856
56.144	12.3463	-24.204	-0.0408691165434734	0.5745
58.9875	11.4161	-20.8885	0.0977364242668484	0.3427
-36.9774	0.874444	-23.1133	-0.150526616505795	0.8333
-41.0995	1.72466	-22.6507	-0.238658668145576	0.9728
-45.4643	2.17795	-23.7718	-0.258785973967098	0.9297
-50.2752	2.36526	-24.5086	-0.228575621194888	0.909
-48.9042	-13.9033	-18.6929	0.0359850274113067	0.4151
-65.4544	-25.809	-2.63789	0.0409438107882829	0.4025
-69.5081	-25.5646	-1.0765	0.287893063353365	0.0423
-40.6139	19.4776	-26.7992	-0.453645973509116	0.7852
-43.5876	18.4895	-24.4377	-0.294813073487786	0.9734
-47.1519	17.5444	-22.0055	-0.316721234437382	0.9699
-50.2058	16.5961	-19.9878	-0.312522157486961	0.9713
-53.1729	15.4266	-18.202	-0.247429716207031	0.9613
-56.2742	13.8168	-16.3293	-0.0109405572791375	0.5284
-58.6816	12.1896	-14.403	0.0617672661036339	0.3603
-37.453	-45.3304	21.9864	0.126565453627243	0.2082
-41.1551	-45.1752	21.2848	0.530999977105407	0.0149
-45.6555	-44.3893	20.6898	-0.0137079227287101	0.5304
-50.4689	-43.1901	20.0286	0.448319449627694	0.0092
-54.705	-42.6244	19.1299	1.60119891468961	0
-59.2995	-41.7756	18.0386	1.14109702404838	0
-63.925	-42.0436	16.8141	0.160127358493758	0.1394
-67.6289	-41.368	15.977	0.115331782160184	0.2723
-69.9151	-40.2108	15.2163	0.0183085500030737	0.4585
