# Supplementary material for: Multisensory flicker modulates widespread brain networks and reduces interictal epileptiform discharges
Source: Nat Commun. 2024 Apr 11;15:3156. doi: 10.1038/s41467-024-47263-y (PMC11009358; doi:10.1038/s41467-024-47263-y)
Supplement: Supplementary file 4 — Source Data [file 41467_2024_47263_MOESM4_ESM.zip › Source Data New Corrected/Figure_4E.csv]

cond	real-vs-sim	flicker_mod_amp
visual	real	1.09263827369479
visual	real	0.51286343941521
visual	real	1.13949049321161
visual	real	0.35993728850375
visual	real	0.513618093884736
visual	real	9.30835549987155
visual	real	1.57525761267456
visual	real	0.425301962818524
visual	real	10
visual	real	2.48234144285395
visual	real	0.517286246645832
visual	real	1.25475023738268
visual	real	0.45936178074917
visual	real	0.504281833274991
visual	real	0.381156511508915
visual	real	0.468907634593794
visual	real	0.42964538220907
visual	real	4.23440422518798
visual	real	1.62080521915139
visual	real	0.844991359524627
visual	real	1.04508866897896
visual	real	0.822646777777623
visual	real	0.497039886457927
visual	real	7.18866596323826
visual	real	0.596733660988407
visual	real	5.78827851829102
visual	real	2.65737659298398
visual	real	1.35222179619432
visual	real	0.350270010130013
visual	real	0.872834540987714
visual	real	0.520678650215839
visual	real	1.03520357760519
visual	real	1.60551125307372
visual	real	3.27182819315852
visual	real	1.77865970791974
visual	real	3.80284457918361
visual	real	0.8889028935785
visual	real	0.40942547949551
visual	real	0.503377572034116
visual	real	0.394807675340076
visual	real	0.470243218412224
visual	real	10
visual	real	10
visual	real	10
visual	real	10
visual	real	1.24656344837789
visual	real	2.58911467132145
visual	real	2.34730709519451
visual	real	0.491214919423802
visual	real	0.564973256306898
visual	real	10
visual	real	10
visual	real	10
visual	real	3.91048583665082
visual	real	4.01830494345387
visual	real	10
visual	real	10
visual	real	10
visual	real	0.960837419283589
visual	real	2.42728734944037
visual	real	1.05030348334654
visual	real	2.86795020477609
visual	real	3.7182109260336
visual	real	8.8345562257094
visual	real	10
visual	real	10
visual	real	7.0168862453401
visual	real	8.63968307894133
visual	real	0.513768954809944
visual	real	0.361939118898648
visual	real	7.01457411284467
visual	real	1.25865094551297
visual	real	4.06319846835238
visual	real	10
visual	real	10
visual	real	0.85820829202775
visual	real	0.331472365498364
visual	real	10
visual	real	6.52535402846118
visual	real	1.54292837933857
visual	real	1.11904558289078
visual	real	0.779984973402739
visual	real	0.33820176010631
visual	real	3.53326112369746
visual	real	10
visual	real	10
visual	real	10
visual	real	1.03658598204862
visual	real	0.539370557862703
visual	real	0.799594089853366
visual	real	1.49179452493605
visual	real	8.00771798291118
visual	real	3.98255798803786
visual	real	0.84332282977782
visual	real	7.78802101826138
visual	real	10
visual	real	10
visual	real	10
visual	real	4.19437769221319
visual	real	1.6235321428311
visual	real	1.43308753127033
visual	real	0.874582335661817
visual	real	0.502451223067774
visual	real	1.3379115891426
visual	real	2.87631249253723
visual	real	7.8847796209326
visual	real	2.30194856221564
visual	real	10
visual	real	10
visual	real	10
visual	real	0.36139362533472
visual	real	1.51883714937091
visual	real	0.939229931079752
visual	real	2.0010245269517
visual	real	0.595890126764937
visual	real	0.591926722489105
visual	real	0.443987358788611
visual	real	0.535260716215971
visual	real	0.383204391601165
visual	real	0.63337472072254
visual	real	1.371217798345
visual	real	0.398979567564985
visual	real	0.612163293461664
visual	real	0.863331041530592
visual	real	0.341685801098768
visual	real	0.410850145430776
visual	real	0.459901601706314
visual	real	0.774267852541369
visual	real	0.747692233141573
visual	real	0.346514622944756
visual	real	0.408541176156904
visual	real	0.455264574073243
visual	real	0.297794214258795
visual	real	0.346642224927089
visual	real	0.358157727465954
visual	real	0.355955478078713
visual	real	0.33529855757219
visual	real	0.553837598291901
visual	real	0.416672784419087
visual	real	0.288770858656968
visual	real	0.419265334650367
visual	real	0.847555506013838
visual	real	1.38462946630673
visual	real	0.332266439455536
visual	real	0.33052127501034
visual	real	1.96465777780222
visual	real	10
visual	real	10
visual	real	6.88801663616958
visual	real	10
visual	real	10
visual	real	1.83885504115237
visual	real	1.26860418346252
visual	real	0.587410393289379
visual	real	0.343010484218421
visual	real	0.483755083819132
visual	real	10
visual	real	10
visual	real	1.96204103078692
visual	real	1.13769047087127
visual	real	1.13924605762864
visual	real	0.361631838182394
visual	real	0.355983847133394
visual	real	0.302335322274377
visual	real	1.08405683346826
visual	real	0.521396940465211
visual	real	0.471982851932681
visual	real	0.679671857531366
visual	real	0.578844865176793
visual	real	0.524891419241815
visual	real	0.453679790527023
visual	real	0.536186960975567
visual	real	0.59963917949451
visual	real	0.371208140127068
visual	real	1.90563303799869
visual	real	10
visual	real	10
visual	real	1.48001726823821
visual	real	0.243041882111415
visual	real	3.74119439263832
visual	real	3.8425983789799
visual	real	2.92564282890698
visual	real	3.34180584409367
visual	real	0.847894893642155
visual	real	0.450347302301632
visual	real	0.368605468020707
visual	real	0.46273293120751
visual	real	0.307599838691058
visual	real	0.381012328105149
visual	real	0.269150417733427
visual	real	0.255312499826154
visual	real	0.396210771775518
visual	real	5.46534329387984
visual	real	0.62333307177511
visual	real	5.96403803937441
visual	real	1.24781799090283
visual	real	2.31799164455306
visual	real	10
visual	real	10
visual	real	0.462005503098343
visual	real	0.446609212802857
visual	real	1.3446374552099
visual	real	4.37913246213242
visual	real	10
visual	real	10
visual	real	10
visual	real	0.483829078776382
visual	real	0.321075875818696
visual	sim	0.413641228507601
visual	sim	0.21337966707873
visual	sim	-0.0291157532790077
visual	sim	0.173104266077176
visual	sim	-0.00829069449769426
visual	sim	-0.189592566532244
visual	sim	-0.361081392627664
visual	sim	0.0390074089553873
visual	sim	1.41210822391566
visual	sim	-0.335439412291495
visual	sim	0.204485490081736
visual	sim	1.28904175222806
visual	sim	-0.370404354795153
visual	sim	0.0190151182074767
visual	sim	0.365456930932262
visual	sim	0.288903370265646
visual	sim	1.66322672212833
visual	sim	0.0796102990265497
visual	sim	0.580278060549835
visual	sim	0.0259036817293414
visual	sim	-0.21204757366366
visual	sim	-0.220493735571831
visual	sim	1.23012665145449
visual	sim	-0.133645924102081
visual	sim	-0.0840282079266382
visual	sim	0.514917778948801
visual	sim	0.635962027076837
visual	sim	0.201641476472896
visual	sim	0.29659152239233
visual	sim	-0.0721157739839617
visual	sim	1.90934336971605
visual	sim	-0.107932810597442
visual	sim	0.0170490722893328
visual	sim	-0.111702696349168
visual	sim	0.13063261263829
visual	sim	-0.478301045734485
visual	sim	0.243231254635615
visual	sim	-0.0417407240070883
visual	sim	-0.0555214134047113
visual	sim	-0.294179328174484
visual	sim	0.163615737852378
visual	sim	0.221625406668981
visual	sim	-0.219306664642138
visual	sim	-0.369856707778186
visual	sim	0.353053635533316
visual	sim	-0.10530010232101
visual	sim	-0.372681337913542
visual	sim	0.149068228867514
visual	sim	0.507408048555649
visual	sim	0.286117437548597
visual	sim	1.77924036318686
visual	sim	0.246132374661359
visual	sim	-0.194268943594722
visual	sim	-0.0427612143401166
visual	sim	0.0599558095839068
visual	sim	0.639896561490099
visual	sim	0.720081025605728
visual	sim	-0.14104107869581
visual	sim	0.516584966807065
visual	sim	0.0463162010341738
visual	sim	0.0963988670697886
visual	sim	-0.419830653641713
visual	sim	0.123009618339188
visual	sim	-0.385225749657184
visual	sim	0.718368167393252
visual	sim	0.600622047095777
visual	sim	0.492070348768763
visual	sim	0.287188701168988
visual	sim	-0.0380664894193176
visual	sim	0.0846359911083987
visual	sim	1.05265902965516
visual	sim	0.630713134224023
visual	sim	-0.298852632184316
visual	sim	10
visual	sim	8.94516695283265
visual	sim	0.154136590888798
visual	sim	0.0543930587424444
visual	sim	3.04486734141471
visual	sim	1.9146647809019
visual	sim	0.306838689133495
visual	sim	1.52002532883048
visual	sim	0.977078641546976
visual	sim	0.113671313710205
visual	sim	0.152299036869705
visual	sim	2.48016258811589
visual	sim	4.45701499109579
visual	sim	2.80439441553348
visual	sim	0.491880717995383
visual	sim	0.155535056061346
visual	sim	0.729698210788886
visual	sim	0.0102603823959058
visual	sim	6.06961823526908
visual	sim	1.56328236258549
visual	sim	-0.125867818738161
visual	sim	1.85783494166375
visual	sim	3.38956161166604
visual	sim	4.2643822767948
visual	sim	0.29126770080524
visual	sim	0.759160356106591
visual	sim	0.431123342620198
visual	sim	-0.0397046620485586
visual	sim	0.198840927349341
visual	sim	-0.108629986513267
visual	sim	0.729858757176596
visual	sim	-0.307917636377391
visual	sim	0.23062825017071
visual	sim	-0.297922030667288
visual	sim	0.447794834281658
visual	sim	10
visual	sim	1.03129676981711
visual	sim	0.428174676849334
visual	sim	-0.241838661647667
visual	sim	-0.101307047765608
visual	sim	0.279820092852856
visual	sim	0.304113637957765
visual	sim	-0.234256337845512
visual	sim	-0.0320207976429723
visual	sim	0.124905120572864
visual	sim	0.225230553823046
visual	sim	0.0789245832887564
visual	sim	0.15805859996293
visual	sim	0.368940450849918
visual	sim	0.0332953323156449
visual	sim	0.108800012392023
visual	sim	0.346275298044243
visual	sim	-0.162611542469476
visual	sim	-0.206971698815633
visual	sim	0.538435434042124
visual	sim	-0.414336954929737
visual	sim	-0.22388384156459
visual	sim	-0.248593256326112
visual	sim	-0.29203731585434
visual	sim	-0.638616484985057
visual	sim	-0.209467256864294
visual	sim	-0.0801851855423182
visual	sim	-0.0921209175697144
visual	sim	-0.201057668489572
visual	sim	-0.363992901661171
visual	sim	-0.46645677993751
visual	sim	0.41192771336661
visual	sim	-0.0611302126071187
visual	sim	-0.467493569437836
visual	sim	-0.017332359037822
visual	sim	-0.0240329454338594
visual	sim	0.184503479889487
visual	sim	-0.166950091293396
visual	sim	0.150277313534297
visual	sim	-0.349518203275776
visual	sim	0.105294556160328
visual	sim	1.06765330356032
visual	sim	0.624274989856914
visual	sim	0.322771591197531
visual	sim	-0.573785266592415
visual	sim	0.108285310308107
visual	sim	-0.0199343038596007
visual	sim	-0.0669649672245963
visual	sim	-0.3729949867278
visual	sim	-0.248678825968847
visual	sim	0.1042364600313
visual	sim	0.573395359462607
visual	sim	0.904560286856629
visual	sim	0.0873300964446577
visual	sim	0.480642723187948
visual	sim	0.798280071032376
visual	sim	1.62191439139116
visual	sim	0.533030287658197
visual	sim	0.567766402097944
visual	sim	0.866155090720097
visual	sim	0.643508350884855
visual	sim	1.32219768955705
visual	sim	0.0635294144439438
visual	sim	-0.116736412378653
visual	sim	0.0642275159184986
visual	sim	-0.00649593733890197
visual	sim	0.0885586883204363
visual	sim	9.87093522839895
visual	sim	10
visual	sim	-0.23574958283836
visual	sim	0.249059283365041
visual	sim	-0.241247435816897
visual	sim	-0.2509799377788
visual	sim	0.449107835578137
visual	sim	0.55929965552804
visual	sim	-0.0928593832669031
visual	sim	-0.278822519525661
visual	sim	1.02215364897907
visual	sim	0.408631403445717
visual	sim	0.712858791146465
visual	sim	-0.0767586903617271
visual	sim	0.15885667836394
visual	sim	0.0728394524946021
visual	sim	-0.0783728419005344
visual	sim	2.74286173685001
visual	sim	-0.417154027103905
visual	sim	-0.454231071799595
visual	sim	0.210910594685756
visual	sim	0.372491556157403
visual	sim	1.14283375224068
visual	sim	1.37325073432414
visual	sim	0.801164599795438
visual	sim	0.584043527500653
visual	sim	0.115698646912956
visual	sim	0.18397311121289
visual	sim	0.371498616396275
visual	sim	1.46821402412179
visual	sim	0.842195325683796
visual	sim	0.944824953179271
visual	sim	-0.493688573730219
audiovisual	real	1.94470075010164
audiovisual	real	1.09648859775377
audiovisual	real	1.34318769103547
audiovisual	real	0.85434168912698
audiovisual	real	3.14137798284986
audiovisual	real	1.25280355466833
audiovisual	real	1.26847032174846
audiovisual	real	8.18708664299187
audiovisual	real	1.16666235228401
audiovisual	real	0.918879175801565
audiovisual	real	0.533128619712514
audiovisual	real	0.446306903132708
audiovisual	real	10
audiovisual	real	3.8558519325518
audiovisual	real	0.335892723288518
audiovisual	real	0.421992643379723
audiovisual	real	0.372141013820663
audiovisual	real	0.803138629730186
audiovisual	real	0.528533163888869
audiovisual	real	1.02874308383476
audiovisual	real	0.676019771349933
audiovisual	real	0.376708855785246
audiovisual	real	0.235551996411766
audiovisual	real	1.24651983483769
audiovisual	real	0.382079963765733
audiovisual	real	0.691390748162861
audiovisual	real	0.351529375666954
audiovisual	real	0.73451800361461
audiovisual	real	1.01784376701852
audiovisual	real	0.425654970900277
audiovisual	real	4.63108044553591
audiovisual	real	2.44404936019993
audiovisual	real	1.17603976145432
audiovisual	real	0.62794821594579
audiovisual	real	0.538532689879806
audiovisual	real	7.00624780387373
audiovisual	real	0.624595290131379
audiovisual	real	0.309284520801987
audiovisual	real	0.444842610459566
audiovisual	real	6.43801840265979
audiovisual	real	3.42827812103851
audiovisual	real	0.92644635499352
audiovisual	real	0.840473438314506
audiovisual	real	0.577810917067927
audiovisual	real	1.00086817813774
audiovisual	real	0.846509250312083
audiovisual	real	0.601571630383603
audiovisual	real	0.592837448102959
audiovisual	real	1.52181096322526
audiovisual	real	2.38979609553631
audiovisual	real	2.27697729250173
audiovisual	real	1.22942242695377
audiovisual	real	4.15262707615154
audiovisual	real	1.41235274159419
audiovisual	real	0.503031908995358
audiovisual	real	0.451956270589322
audiovisual	real	10
audiovisual	real	10
audiovisual	real	10
audiovisual	real	10
audiovisual	real	0.744174922875345
audiovisual	real	1.0136393974382
audiovisual	real	1.67096001559588
audiovisual	real	10
audiovisual	real	10
audiovisual	real	8.81499295744318
audiovisual	real	2.70511724700428
audiovisual	real	2.034309060959
audiovisual	real	10
audiovisual	real	10
audiovisual	real	10
audiovisual	real	0.791103222364312
audiovisual	real	2.70086975243686
audiovisual	real	1.5547976406399
audiovisual	real	3.62589908100747
audiovisual	real	4.28845801544333
audiovisual	real	10
audiovisual	real	10
audiovisual	real	10
audiovisual	real	5.27131938394877
audiovisual	real	6.89253789888598
audiovisual	real	8.46383510482387
audiovisual	real	1.10798193875151
audiovisual	real	5.40538469522396
audiovisual	real	10
audiovisual	real	10
audiovisual	real	0.808669503449504
audiovisual	real	6.09857090421279
audiovisual	real	4.2973645205487
audiovisual	real	1.12425377902003
audiovisual	real	0.747746138136643
audiovisual	real	0.727644784836833
audiovisual	real	0.297000815027575
audiovisual	real	2.54707148457364
audiovisual	real	10
audiovisual	real	10
audiovisual	real	10
audiovisual	real	1.03122376740654
audiovisual	real	0.460185251148784
audiovisual	real	0.947503688529859
audiovisual	real	1.63953750792681
audiovisual	real	7.28022131663205
audiovisual	real	3.61373283029344
audiovisual	real	0.9408445269384
audiovisual	real	6.42213564720767
audiovisual	real	10
audiovisual	real	10
audiovisual	real	10
audiovisual	real	3.44132957786369
audiovisual	real	1.34637341917919
audiovisual	real	1.18593264441775
audiovisual	real	0.590926354704925
audiovisual	real	0.401306373442984
audiovisual	real	1.39505810012091
audiovisual	real	3.60774095135052
audiovisual	real	0.533724613665125
audiovisual	real	0.804537098943112
audiovisual	real	0.394550804667005
audiovisual	real	0.471897858527936
audiovisual	real	0.350255845308726
audiovisual	real	1.86455231009868
audiovisual	real	7.8197391767298
audiovisual	real	2.38181159998376
audiovisual	real	10
audiovisual	real	10
audiovisual	real	10
audiovisual	real	0.357606742947703
audiovisual	real	1.55749010816623
audiovisual	real	1.19273064505788
audiovisual	real	1.45290686314154
audiovisual	real	0.685584650486843
audiovisual	real	0.42070961487987
audiovisual	real	1.34987055892037
audiovisual	real	0.409116980680864
audiovisual	real	0.53706205401425
audiovisual	real	0.36150065206935
audiovisual	real	0.293925097314369
audiovisual	real	0.629067010204229
audiovisual	real	0.410369053710773
audiovisual	real	0.53769768764675
audiovisual	real	0.37585289571417
audiovisual	real	0.337317906385211
audiovisual	real	0.444821038415919
audiovisual	real	0.555222286099835
audiovisual	real	0.410342316867669
audiovisual	real	1.02941514982786
audiovisual	real	1.30785876517351
audiovisual	real	1.83426964878422
audiovisual	real	1.84571738125877
audiovisual	real	0.32935721686401
audiovisual	real	1.10784502392462
audiovisual	real	1.58085369858571
audiovisual	real	0.511367306381943
audiovisual	real	0.383976641075238
audiovisual	real	0.350484494378419
audiovisual	real	0.525249154670612
audiovisual	real	2.1012622786732
audiovisual	real	3.28128394567397
audiovisual	real	0.630170423142897
audiovisual	real	1.72262562072859
audiovisual	real	10
audiovisual	real	10
audiovisual	real	6.5345432206348
audiovisual	real	10
audiovisual	real	10
audiovisual	real	2.2732155063611
audiovisual	real	0.5347418737224
audiovisual	real	1.61765045151638
audiovisual	real	10
audiovisual	real	10
audiovisual	real	1.75911460246693
audiovisual	real	0.330609946674482
audiovisual	real	0.347946246626419
audiovisual	real	1.13591509189996
audiovisual	real	1.3305067528069
audiovisual	real	10
audiovisual	real	4.51991063714168
audiovisual	real	3.95826291937858
audiovisual	real	9.31969767740525
audiovisual	real	4.64910763274197
audiovisual	real	0.641711374125948
audiovisual	real	10
audiovisual	real	8.69425656511754
audiovisual	real	2.14565102362852
audiovisual	real	0.8051819359768
audiovisual	real	0.786689613734326
audiovisual	real	0.761779744436221
audiovisual	real	0.932063122851434
audiovisual	real	0.572300508121248
audiovisual	real	0.809367649534958
audiovisual	real	0.722571093865478
audiovisual	real	0.502168700476739
audiovisual	real	0.32687866651687
audiovisual	real	0.516883161065175
audiovisual	real	0.405082969897125
audiovisual	real	0.723995100919866
audiovisual	real	0.28351698092319
audiovisual	real	0.317062637186271
audiovisual	real	0.272227111044294
audiovisual	real	0.298434664917183
audiovisual	real	2.03638166424147
audiovisual	real	10
audiovisual	real	10
audiovisual	real	2.64532437804363
audiovisual	real	3.49283102473955
audiovisual	real	3.5090694851571
audiovisual	real	1.43025892822367
audiovisual	real	4.02181933545795
audiovisual	real	10
audiovisual	real	1.53274262144753
audiovisual	real	1.23381533376827
audiovisual	real	1.27706002409508
audiovisual	real	0.311888835743529
audiovisual	real	1.01359951853627
audiovisual	real	0.501564237434283
audiovisual	real	0.541783481783244
audiovisual	real	6.2165494864282
audiovisual	real	0.795944761476158
audiovisual	real	7.21029219962011
audiovisual	real	1.82860657336679
audiovisual	real	3.6526369774744
audiovisual	real	10
audiovisual	real	10
audiovisual	real	0.927836268941099
audiovisual	real	0.985584132553789
audiovisual	real	5.79526880548037
audiovisual	real	0.606390481087733
audiovisual	real	0.866273424277882
audiovisual	real	0.709010311905229
audiovisual	real	0.87866381533164
audiovisual	real	1.04565657039631
audiovisual	real	0.281242374129058
audiovisual	real	0.301973382274524
audiovisual	real	0.358808681901818
audiovisual	real	0.704195061071234
audiovisual	real	1.28800490556816
audiovisual	real	4.54536853141104
audiovisual	real	10
audiovisual	real	10
audiovisual	real	10
audiovisual	real	0.692964952371543
audiovisual	real	0.372156078471142
audiovisual	real	0.368791598736432
audiovisual	sim	0.847246349260202
audiovisual	sim	-0.351675930856162
audiovisual	sim	0.0286527054968138
audiovisual	sim	-0.204087884176352
audiovisual	sim	-0.113985566943734
audiovisual	sim	-0.3366858998386
audiovisual	sim	-0.514625179621177
audiovisual	sim	-0.260046020355657
audiovisual	sim	-0.140985391732192
audiovisual	sim	0.178249902902339
audiovisual	sim	0.268303006118276
audiovisual	sim	-0.0455315858817774
audiovisual	sim	1.2379776353264
audiovisual	sim	-0.379221385568879
audiovisual	sim	-0.22059240789796
audiovisual	sim	-0.486551018200513
audiovisual	sim	0.468739421687961
audiovisual	sim	-0.311016336286264
audiovisual	sim	0.850956605516618
audiovisual	sim	0.178580532363991
audiovisual	sim	0.758054409315081
audiovisual	sim	-0.0617229690235604
audiovisual	sim	1.02467279191023
audiovisual	sim	1.13561583892836
audiovisual	sim	0.0222335565754814
audiovisual	sim	-0.239081748641475
audiovisual	sim	-0.0962426628312157
audiovisual	sim	-0.109941733858252
audiovisual	sim	3.07509535444719
audiovisual	sim	2.27254122891123
audiovisual	sim	0.351525548543968
audiovisual	sim	-0.108100163155039
audiovisual	sim	-0.293429841215608
audiovisual	sim	-0.176380163074591
audiovisual	sim	1.01147991620264
audiovisual	sim	0.0590181557549783
audiovisual	sim	0.112909763735702
audiovisual	sim	0.0170870611066167
audiovisual	sim	-0.289384059915204
audiovisual	sim	-0.0555760236477826
audiovisual	sim	-0.32470703604384
audiovisual	sim	-0.0589200587316414
audiovisual	sim	-0.132911649352669
audiovisual	sim	1.02007751312315
audiovisual	sim	0.284838262854707
audiovisual	sim	0.0537574829589238
audiovisual	sim	0.117492873591912
audiovisual	sim	0.0363414155842379
audiovisual	sim	1.14271470339139
audiovisual	sim	0.0469085696673439
audiovisual	sim	1.27793623367424
audiovisual	sim	0.272748296612433
audiovisual	sim	-0.379464040176044
audiovisual	sim	-0.0498256957927206
audiovisual	sim	-0.0493789945270274
audiovisual	sim	-0.434447651631343
audiovisual	sim	0.799873187475391
audiovisual	sim	-0.247091841550501
audiovisual	sim	-0.467283968370479
audiovisual	sim	0.104301238426876
audiovisual	sim	0.374752815695217
audiovisual	sim	-0.217918495463771
audiovisual	sim	0.357569682071172
audiovisual	sim	0.619960060761036
audiovisual	sim	0.0146266556418782
audiovisual	sim	0.0129410634642013
audiovisual	sim	-0.398222060746282
audiovisual	sim	0.472863805214995
audiovisual	sim	0.978263468435741
audiovisual	sim	-0.0498151764176713
audiovisual	sim	0.310923860495188
audiovisual	sim	0.255701317854488
audiovisual	sim	0.526465869285939
audiovisual	sim	-0.363600384128993
audiovisual	sim	-0.259121992774374
audiovisual	sim	-0.120868607976939
audiovisual	sim	-0.407055393891686
audiovisual	sim	-0.0310276382191798
audiovisual	sim	-0.150450558565641
audiovisual	sim	-0.334984809405463
audiovisual	sim	0.195099704560099
audiovisual	sim	-0.0381103046574867
audiovisual	sim	0.497462905615375
audiovisual	sim	-0.115832584107726
audiovisual	sim	10
audiovisual	sim	10
audiovisual	sim	-0.202213943023355
audiovisual	sim	0.446050260121624
audiovisual	sim	0.342207440726476
audiovisual	sim	1.51918370983337
audiovisual	sim	0.240400168890517
audiovisual	sim	0.718630230670935
audiovisual	sim	0.0713484917174583
audiovisual	sim	0.460743222796445
audiovisual	sim	3.84127797050074
audiovisual	sim	7.47552211963036
audiovisual	sim	2.94836118246743
audiovisual	sim	0.316739873486105
audiovisual	sim	0.224264927958503
audiovisual	sim	1.11611468514578
audiovisual	sim	0.342500296492201
audiovisual	sim	3.99084750054856
audiovisual	sim	0.520261803591485
audiovisual	sim	0.468498590774015
audiovisual	sim	0.524542084082209
audiovisual	sim	2.40829751026343
audiovisual	sim	1.95567636073696
audiovisual	sim	-0.101914628044144
audiovisual	sim	0.0928018956482046
audiovisual	sim	0.658033178907063
audiovisual	sim	-0.0934475871399183
audiovisual	sim	0.669773780341124
audiovisual	sim	0.382125719774576
audiovisual	sim	0.869973465367552
audiovisual	sim	-0.437256586396095
audiovisual	sim	-0.338926312246151
audiovisual	sim	0.0356968186725435
audiovisual	sim	0.764257541342455
audiovisual	sim	1.10763238809936
audiovisual	sim	-0.214549271758607
audiovisual	sim	-0.0579778372723714
audiovisual	sim	0.225299230764574
audiovisual	sim	0.455998207125534
audiovisual	sim	-0.181330105549357
audiovisual	sim	10
audiovisual	sim	0.504628422131209
audiovisual	sim	0.151293425022459
audiovisual	sim	-0.438406964894592
audiovisual	sim	-0.148660695971052
audiovisual	sim	0.986449033351891
audiovisual	sim	-0.213354715745309
audiovisual	sim	0.724499602232932
audiovisual	sim	0.680313125464969
audiovisual	sim	0.349982080782936
audiovisual	sim	0.775034560760824
audiovisual	sim	-0.0458267516582763
audiovisual	sim	0.0975623635246639
audiovisual	sim	0.785156543023318
audiovisual	sim	-0.368896028645601
audiovisual	sim	-0.671914999024916
audiovisual	sim	1.022501323039
audiovisual	sim	0.555763520169483
audiovisual	sim	-0.156686438148801
audiovisual	sim	0.306833025186189
audiovisual	sim	0.457356954413022
audiovisual	sim	0.0292782103910016
audiovisual	sim	-0.073024953305424
audiovisual	sim	2.70952767373173
audiovisual	sim	1.97758598691232
audiovisual	sim	0.0970244353727554
audiovisual	sim	-0.50628432131819
audiovisual	sim	0.181117125822628
audiovisual	sim	-0.299570862387722
audiovisual	sim	0.0689512843606075
audiovisual	sim	0.737857912171709
audiovisual	sim	0.0243619365616132
audiovisual	sim	0.183632791676705
audiovisual	sim	-0.250723038865186
audiovisual	sim	0.250815411799512
audiovisual	sim	0.0555135160308791
audiovisual	sim	0.296165498317497
audiovisual	sim	-0.464955393288826
audiovisual	sim	0.0221354495037251
audiovisual	sim	1.00401114729787
audiovisual	sim	0.346733539035142
audiovisual	sim	0.268888300407938
audiovisual	sim	0.0324390474766425
audiovisual	sim	-0.470530036024275
audiovisual	sim	-0.529172238864009
audiovisual	sim	-0.178232582462025
audiovisual	sim	0.662529974450994
audiovisual	sim	-0.0963972506747516
audiovisual	sim	0.0479353445204553
audiovisual	sim	-0.182243951131062
audiovisual	sim	1.12515872981678
audiovisual	sim	0.37375049210298
audiovisual	sim	0.222444961304555
audiovisual	sim	0.947870116312709
audiovisual	sim	-0.0825840255613481
audiovisual	sim	0.0145676212288834
audiovisual	sim	0.571119972313124
audiovisual	sim	0.766551023967636
audiovisual	sim	0.588476684051178
audiovisual	sim	-0.195593065946194
audiovisual	sim	0.731034097688701
audiovisual	sim	0.673520460873016
audiovisual	sim	0.884894647949078
audiovisual	sim	-0.0249882786792301
audiovisual	sim	-0.309076790393641
audiovisual	sim	-0.184688804985281
audiovisual	sim	0.404508480673124
audiovisual	sim	0.108275365153999
audiovisual	sim	0.77145271353269
audiovisual	sim	0.322168847820334
audiovisual	sim	0.936830983055472
audiovisual	sim	1.63084818078319
audiovisual	sim	0.0828866320060666
audiovisual	sim	1.07882555822573
audiovisual	sim	-0.428556913832329
audiovisual	sim	0.197174682689224
audiovisual	sim	0.586896603031209
audiovisual	sim	10
audiovisual	sim	10
audiovisual	sim	-0.192695413337568
audiovisual	sim	-0.259153881472334
audiovisual	sim	-0.361659611849496
audiovisual	sim	0.413503939629088
audiovisual	sim	0.216160695995225
audiovisual	sim	-0.270859351493495
audiovisual	sim	-0.0980863147539104
audiovisual	sim	0.815721057459173
audiovisual	sim	1.67004033514691
audiovisual	sim	0.0773589874564347
audiovisual	sim	-0.128626259396788
audiovisual	sim	0.416680168978453
audiovisual	sim	-0.0458968513007012
audiovisual	sim	0.977919798727332
audiovisual	sim	-0.269696893968222
audiovisual	sim	-0.449232059482785
audiovisual	sim	0.617640829559692
audiovisual	sim	0.62066929017027
audiovisual	sim	1.04442803583
audiovisual	sim	0.865514813654388
audiovisual	sim	-0.0850371275215528
audiovisual	sim	0.416735318244607
audiovisual	sim	2.03857897440968
audiovisual	sim	0.246054892440544
audiovisual	sim	1.01935727855045
audiovisual	sim	-0.341832044220447
audiovisual	sim	0.122733407641463
audiovisual	sim	0.835981375641631
audiovisual	sim	-0.0519537031152577
audiovisual	sim	0.435016640559556
audiovisual	sim	-0.182605783275781
audiovisual	sim	0.36066987792492
audiovisual	sim	0.18839249681658
audiovisual	sim	0.637567098704777
audiovisual	sim	0.368617282442903
audiovisual	sim	2.81100575244135
audiovisual	sim	0.700918788360111
audiovisual	sim	-0.199602774070852
audiovisual	sim	0.310021184565875
audiovisual	sim	-0.338314672150992
auditory	real	1.78914930572363
auditory	real	0.412796832181866
auditory	real	1.49602377488099
auditory	real	0.758172575315664
auditory	real	1.19979832240979
auditory	real	1.00434714324877
auditory	real	1.94389852985344
auditory	real	1.53734272863815
auditory	real	0.646343603475891
auditory	real	0.480867312949714
auditory	real	0.853813663002995
auditory	real	0.507572398245573
auditory	real	0.300097917237735
auditory	real	0.643784097370505
auditory	real	0.488871083959183
auditory	real	1.15872205894661
auditory	real	0.857007001572771
auditory	real	1.0798132429647
auditory	real	2.16004366978406
auditory	real	1.41583652305249
auditory	real	0.571340242704546
auditory	real	0.637036014865911
auditory	real	1.3955094855917
auditory	real	0.709029049075102
auditory	real	0.493285571402833
auditory	real	0.602161242156634
auditory	real	1.55606548982322
auditory	real	0.90117382035514
auditory	real	0.603321790034202
auditory	real	0.396003266326695
auditory	real	0.530022514157945
auditory	real	0.420385963428711
auditory	real	0.733003398775613
auditory	real	0.27242514066284
auditory	real	1.80952569512388
auditory	real	4.8158456444293
auditory	real	0.354201837493762
auditory	real	0.34324867503645
auditory	real	0.430900306749949
auditory	real	0.349192907313658
auditory	real	0.370853381002588
auditory	real	0.374422218101676
auditory	real	0.624420720324968
auditory	real	0.47613047890705
auditory	real	0.274733352522668
auditory	real	0.609366091312882
auditory	real	0.40486230017819
auditory	real	0.437633135854396
auditory	real	0.619384413075699
auditory	real	0.498214454091552
auditory	real	0.516012190601995
auditory	real	1.52996410181467
auditory	real	0.943117680163607
auditory	real	2.35458026044284
auditory	real	2.36044700314741
auditory	real	0.491871572688878
auditory	real	0.535962881937491
auditory	real	0.288130050928317
auditory	real	0.427445080461703
auditory	real	0.299922659837793
auditory	real	0.430922291878178
auditory	real	1.74597715603781
auditory	real	2.76962097064871
auditory	real	0.524437226722776
auditory	real	0.393545579857808
auditory	real	0.552469968740076
auditory	real	10
auditory	real	4.63294364232296
auditory	real	4.59578435939838
auditory	real	5.99861770256069
auditory	real	3.1297588166284
auditory	real	0.90280098925846
auditory	real	10
auditory	real	7.19525342153877
auditory	real	2.00552967907477
auditory	real	0.382188716729977
auditory	real	0.261881477378443
auditory	real	0.577218898296202
auditory	real	0.363175654587657
auditory	real	0.569386871180581
auditory	real	0.508012744339262
auditory	real	0.403334812503715
auditory	real	0.570409144939152
auditory	real	0.410887580683238
auditory	real	0.400186621294886
auditory	real	0.388961209526851
auditory	real	0.521392228533
auditory	real	0.325746459780579
auditory	real	0.364219950646965
auditory	real	0.361469855757532
auditory	real	0.543244833029015
auditory	real	6.7804652275732
auditory	real	2.57602100338065
auditory	real	0.46659248355263
auditory	real	0.39708668638797
auditory	real	3.2883722383841
auditory	real	1.25316125182391
auditory	real	1.2085361218833
auditory	real	6.36554943232961
auditory	real	1.14477099419348
auditory	real	0.280171095545534
auditory	real	0.333941502006538
auditory	real	0.422362783082979
auditory	sim	0.624400269922153
auditory	sim	-0.210985348690983
auditory	sim	-0.101845165123824
auditory	sim	-0.113623223857574
auditory	sim	-0.41448616049365
auditory	sim	-0.435614858133858
auditory	sim	-0.214770689560571
auditory	sim	-0.126347748701909
auditory	sim	0.120615937222915
auditory	sim	0.0177664926626391
auditory	sim	0.384251006871111
auditory	sim	0.505109727912484
auditory	sim	0.779632408278641
auditory	sim	0.546875105996682
auditory	sim	0.0210985877759695
auditory	sim	0.132233816124605
auditory	sim	-0.335608418165451
auditory	sim	-0.338198858986529
auditory	sim	-0.396609192392466
auditory	sim	0.106988365436814
auditory	sim	0.595693410168733
auditory	sim	-0.416236289123009
auditory	sim	0.0243476780353415
auditory	sim	-0.208441679776569
auditory	sim	0.391834737354227
auditory	sim	0.550917498117385
auditory	sim	0.43291500444812
auditory	sim	1.25817701281895
auditory	sim	-0.184404674538141
auditory	sim	0.269315488382275
auditory	sim	-0.563882157873131
auditory	sim	-0.167803012292371
auditory	sim	0.990839011423378
auditory	sim	-0.000361910633686735
auditory	sim	0.269778047858658
auditory	sim	-0.243881457582042
auditory	sim	0.542018880641266
auditory	sim	0.233108651562719
auditory	sim	0.0311546403271656
auditory	sim	0.747457079668353
auditory	sim	0.605616246662341
auditory	sim	-0.531299624132909
auditory	sim	0.203319557041836
auditory	sim	0.0245188183739218
auditory	sim	-0.414794349538962
auditory	sim	-0.0998736607759041
auditory	sim	0.161260698367821
auditory	sim	0.745358057070006
auditory	sim	0.967926636684056
auditory	sim	0.731878716665875
auditory	sim	0.082066554766228
auditory	sim	1.15537769819327
auditory	sim	0.590054561931945
auditory	sim	3.51870097818119
auditory	sim	2.99734707915331
auditory	sim	-0.220176964798517
auditory	sim	-0.274663443905802
auditory	sim	0.416771799247832
auditory	sim	-0.363492117581689
auditory	sim	0.165443135347696
auditory	sim	0.353378293503977
auditory	sim	0.903322424699984
auditory	sim	-0.298204873573986
auditory	sim	-0.132292304154661
auditory	sim	-0.436073126539517
auditory	sim	-0.119009081228072
auditory	sim	0.333848255524038
auditory	sim	0.272915350016825
auditory	sim	0.973057230608038
auditory	sim	-0.302987494563844
auditory	sim	0.0854378477480653
auditory	sim	0.481305655907844
auditory	sim	2.71464666012847
auditory	sim	1.02579744107564
auditory	sim	-0.0347178932426411
auditory	sim	0.586385749198622
auditory	sim	0.492588776639268
auditory	sim	-0.0761251800295649
auditory	sim	0.131680841029904
auditory	sim	-0.00196073495391724
auditory	sim	0.415917909757161
auditory	sim	0.0642885080481241
auditory	sim	-0.397129394870121
auditory	sim	0.46960583156343
auditory	sim	0.47800444684869
auditory	sim	-0.221364592796169
auditory	sim	-0.108415882680337
auditory	sim	-0.0794114841698547
auditory	sim	0.18518605272325
auditory	sim	-0.0962771597791229
auditory	sim	0.218565094446353
auditory	sim	-0.286754116642293
auditory	sim	0.355259315268157
auditory	sim	-0.10858424116866
auditory	sim	1.16206993483411
auditory	sim	0.388330031084377
auditory	sim	0.438217925251827
auditory	sim	0.484538232324041
auditory	sim	0.748968319315969
auditory	sim	0.375240955039201
auditory	sim	0.703589127426633
auditory	sim	-0.201324217916151
auditory	sim	-0.193930891311934
