# Supplementary material for: Multisensory flicker modulates widespread brain networks and reduces interictal epileptiform discharges
Source: Nat Commun. 2024 Apr 11;15:3156. doi: 10.1038/s41467-024-47263-y (PMC11009358; doi:10.1038/s41467-024-47263-y)
Supplement: Supplementary file 4 — Source Data [file 41467_2024_47263_MOESM4_ESM.zip › Source Data New Corrected/Figure_S1A.csv]

condition	significance	amp	significance_occluded	amp_occluded
occluded_40Hz-AV	0.0116	0.458029527	0.7959	-0.285584733
occluded_40Hz-AV	0.0493	0.317808736	0.3837	0.073243536
occluded_40Hz-AV	0.0007	1.29014067	0.74	-0.166948064
occluded_40Hz-AV	0	2.118652334	0.8792	-0.238298109
occluded_40Hz-V	0.0395	0.351910189	0.0156	0.324493651
occluded_40Hz-V	0.0448	0.348914712	0.0186	0.320818483
occluded_40Hz-V	0.0465	0.840559508	0.98	-0.351029807
occluded_40Hz-V	0.0416	0.480023499	0.3838	0.07509701
occluded_40Hz-V	0.0019	1.236985628	0.7909	-0.293548976
occluded_40Hz-V	0.0328	0.406209359	0.2644	0.169551313
occluded_40Hz-V	0.0134	1.531371196	0.1119	0.40742374
occluded_40Hz-V	0.0062	1.060121596	0.0609	0.45826549
occluded_40Hz-V	0.0303	0.341920877	0.2198	0.209762856
occluded_40Hz-V	0.0019	0.669897445	0.3896	0.081830857
occluded_40Hz-V	0.0128	0.30803093	0.4202	0.039983478
occluded_40Hz-V	0.0257	0.281252604	0.1084	0.368057885
occluded_40Hz-V	0.0177	0.565927336	0.2312	0.212869769
occluded_40Hz-V	0.0439	1.660001832	0.118	0.641170393
occluded_40Hz-V	0.0441	0.28376359	0.015	0.436598335
occluded_40Hz-V	0.0422	0.339258531	0.3793	0.058612137
occluded_40Hz-V	0.0001	0.877302483	0.3908	0.086814578
occluded_40Hz-V	0.0007	0.78742611	0.4353	0.032246481
occluded_40Hz-V	0.0198	0.472810697	0.436	0.061811635
occluded_40Hz-V	0.0022	0.95546602	0.4259	0.05566139
occluded_40Hz-A	0.0466	0.597078179	0.2505	0.159160463
occluded_40Hz-A	0.0144	0.432612619	0.5581	-0.039173359
occluded_40Hz-A	0.0068	0.469148951	0.2351	0.152301007
occluded_40Hz-A	0.0404	0.41359067	0.5193	-0.007168182
occluded_40Hz-A	0.037	0.344290605	0.0291	0.866894491
occluded_40Hz-A	0.0475	0.648249955	0.2062	1.404433426
occluded_40Hz-A	0.0031	0.587194984	0.1668	0.360450579
occluded_40Hz-A	0.0087	0.421291487	0.3154	0.22210791
occluded_40Hz-A	0.0468	0.251606007	0.1759	0.194142857
occluded_40Hz-A	0.0435	0.338455287	0.2669	0.20324423
occluded_40Hz-V	0.011	1.092638274	0.4768	0.024566087
occluded_40Hz-V	0.0239	0.512863439	0.3061	0.156186379
occluded_40Hz-V	0.0094	1.139490493	0.2428	0.336527703
occluded_40Hz-V	0.0264	0.359937289	0.2763	0.36946653
occluded_40Hz-V	0.0374	0.513618094	0.0283	0.778716015
occluded_40Hz-V	0	7	0.0255	0.493828173
occluded_40Hz-V	0.0014	1.575257613	0.1435	0.250225671
occluded_40Hz-V	0.0079	0.425301963	0.0642	0.337035795
occluded_40Hz-V	0	7	0.8652	-0.17540069
occluded_40Hz-V	0	2.482341443	0.5714	-0.042200498
occluded_40Hz-V	0.0031	0.517286247	0.0175	0.543269552
occluded_40Hz-V	0.0093	1.254750237	0.4946	0.003854571
occluded_40Hz-V	0.0171	0.459361781	0.1136	0.424354532
occluded_40Hz-V	0.0231	0.504281833	0.4391	0.0289573
occluded_40Hz-V	0.0329	0.381156512	0.0225	0.524434077
occluded_40Hz-V	0.0296	0.468907635	0.0203	1.113808061
occluded_40Hz-V	0.0153	0.429645382	0.5899	-0.062178872
occluded_40Hz-V	0	4.234404225	0.738	-0.16388946
occluded_40Hz-V	0.0002	1.620805219	0.3022	0.126645119
occluded_40Hz-A	0.0259	1.789149306	0.3598	0.508796967
occluded_40Hz-A	0.0189	0.412796832	0.0886	0.460278676
occluded_40Hz-A	0.0031	1.496023775	0.0615	4.833265823
occluded_40Hz-A	0.0354	0.758172575	0.0567	4.063296063
occluded_40Hz-A	0.0238	1.199798322	0.2037	0.550337381
occluded_40Hz-A	0.0273	1.004347143	0.2132	0.415288754
occluded_40Hz-A	0.0077	1.94389853	0.1104	1.970361502
occluded_40Hz-A	0	1.537342729	0.0425	0.44136699
occluded_40Hz-A	0.0001	0.646343603	0.3137	0.161478464
occluded_40Hz-A	0.0229	0.480867313	0.8219	-0.197617789
occluded_40Hz-A	0.0019	0.853813663	0.4254	0.034418186
occluded_40Hz-A	0.0094	0.507572398	0.8111	-0.169667642
occluded_40Hz-A	0.0216	0.300097917	0.569	-0.046304491
occluded_40Hz-A	0.0026	0.643784097	0.1458	0.419509032
occluded_40Hz-A	0.0133	0.488871084	0.8991	-0.239172014
occluded_40Hz-V	0.0128	0.84499136	0.0465	1.072525942
occluded_40Hz-V	0.0404	1.045088669	0.0304	1.810807056
occluded_40Hz-V	0.0154	0.822646778	0.0107	2.355080318
occluded_40Hz-V	0.0447	0.497039886	0.0083	3.143422375
occluded_40Hz-V	0	7	0.0691	0.955322377
occluded_40Hz-V	0.0426	0.596733661	0.0843	0.586778851
occluded_40Hz-V	0	5.788278518	0.9192	-0.410772664
occluded_40Hz-V	0	2.657376593	0.7572	-0.211475573
occluded_40Hz-V	0.0003	1.352221796	0.712	-0.219901322
occluded_40Hz-V	0.0254	0.35027001	0.8867	-0.254685805
occluded_40Hz-V	0.0018	0.872834541	0.6681	-0.093259278
occluded_40Hz-V	0.0033	0.52067865	0.0213	0.609953177
occluded_40Hz-V	0	1.035203578	0.0656	0.546613747
occluded_40Hz-V	0.0028	1.605511253	0.2622	0.35172265
occluded_40Hz-V	0	3.271828193	0.7812	-0.156824369
occluded_40Hz-V	0	1.778659708	0.7786	-0.237496657
occluded_40Hz-V	0	3.802844579	0.5092	-0.002864558
occluded_40Hz-V	0.0042	0.888902894	0.4633	0.013370327
occluded_40Hz-V	0.0368	0.409425479	0.1067	0.426778626
occluded_40Hz-V	0.0243	0.503377572	0.0191	0.527347991
occluded_40Hz-V	0.0288	0.394807675	0.7208	-0.09800084
occluded_40Hz-V	0.0246	0.470243218	0.7968	-0.216169017
occluded_40Hz-V	0	7	0.0309	1.093551712
occluded_40Hz-V	0	7	0.056	0.85605595
occluded_40Hz-V	0	7	0.2268	0.230777433
occluded_40Hz-V	0	7	0.6484	-0.088494856
occluded_40Hz-V	0.0006	1.246563448	0.775	-0.250154602
occluded_40Hz-V	0	2.589114671	0.9951	-0.429285767
occluded_40Hz-V	0	2.347307095	0.8281	-0.253436526
occluded_40Hz-V	0.0186	0.491214919	0.0547	0.411722428
occluded_40Hz-V	0.0309	0.564973256	0.6279	-0.078437298
occluded_40Hz-V	0	7	0.2098	0.280234074
occluded_40Hz-V	0	7	0.0224	0.749703215
occluded_40Hz-V	0	7	0.6738	-0.137449211
occluded_40Hz-V	0	3.910485837	0.0408	0.496324793
occluded_40Hz-V	0.0001	4.018304943	0.7223	-0.235954298
occluded_40Hz-V	0	7	0.7091	-0.156248554
occluded_40Hz-V	0	7	0.6827	-0.122289404
occluded_40Hz-V	0	7	0.8718	-0.202518338
occluded_40Hz-V	0.0018	0.960837419	0.8196	-0.282136631
occluded_40Hz-V	0	2.427287349	0.3801	0.095080156
occluded_40Hz-V	0.005	1.050303483	0.8988	-0.316841032
occluded_40Hz-V	0.0001	2.867950205	0.8023	-0.269273254
occluded_40Hz-V	0	3.718210926	0.0074	0.667679663
occluded_40Hz-V	0.0002	7	0.1544	0.324481249
occluded_40Hz-V	0	7	0.1759	0.501466533
occluded_40Hz-V	0	7	0.7217	-0.181598669
occluded_40Hz-V	0	7	0.2819	0.162328188
occluded_40Hz-V	0	7	0.8529	-0.263864949
occluded_40Hz-V	0.049	0.513768955	0.9239	-0.29207663
occluded_40Hz-A	0.0023	1.158722059	0.2719	0.219347515
occluded_40Hz-A	0.0121	0.857007002	0.392	0.093766086
occluded_40Hz-A	0.0223	1.079813243	0.2313	0.566721535
occluded_40Hz-A	0.0018	2.16004367	0.2828	0.310915331
occluded_40Hz-A	0.0024	1.415836523	0.0328	1.235243324
occluded_40Hz-A	0.0399	0.571340243	0.404	0.360346179
occluded_40Hz-A	0.0497	0.637036015	0.526	-0.035569723
occluded_40Hz-A	0.0001	1.395509486	0.0338	0.540403516
occluded_40Hz-A	0.0074	0.709029049	0.1504	0.575133612
occluded_40Hz-A	0.0309	0.493285571	0.859	-0.304534589
occluded_40Hz-A	0.0099	0.602161242	0.232	0.241580076
occluded_40Hz-A	0	1.55606549	0.2272	0.24649712
occluded_40Hz-A	0.0013	0.90117382	0.0148	0.649555485
occluded_40Hz-A	0.0071	0.60332179	0.4176	0.043838998
occluded_40Hz-A	0.038	0.396003266	0.0215	0.752340881
occluded_40Hz-A	0.0318	0.530022514	0.5868	-0.049078385
occluded_40Hz-V	0.0162	0.361939119	0.4555	0.028306789
occluded_40Hz-V	0	7	0.9597	-0.265416636
occluded_40Hz-V	0	1.258650946	0.6674	-0.139186223
occluded_40Hz-V	0	4.063198468	0.1914	0.152594438
occluded_40Hz-V	0	7	0.4221	0.062599007
occluded_40Hz-V	0	7	0.4484	0.047398113
occluded_40Hz-V	0.0009	0.858208292	0.5179	-0.003895597
occluded_40Hz-V	0.0468	0.331472365	0.7327	-0.139416783
occluded_40Hz-V	0	7	0.3838	0.111360046
occluded_40Hz-V	0	6.525354028	0.2722	0.203381132
occluded_40Hz-V	0	1.542928379	0.7588	-0.170357928
occluded_40Hz-V	0.0002	1.119045583	0.2376	0.165954492
occluded_40Hz-V	0.0052	0.779984973	0.1846	0.295788649
occluded_40Hz-V	0.0241	0.33820176	0.2259	0.225727277
occluded_40Hz-V	0	3.533261124	0.6611	-0.134037926
occluded_40Hz-V	0	7	0.7337	-0.154594983
occluded_40Hz-V	0	7	0.9645	-0.313709387
occluded_40Hz-V	0	7	0.8229	-0.163939044
occluded_40Hz-V	0.0001	1.036585982	0.5804	-0.063892538
occluded_40Hz-V	0.0083	0.539370558	0.0607	0.465213186
occluded_40Hz-V	0	0.79959409	0.4064	0.047243301
occluded_40Hz-V	0	1.491794525	0.9759	-0.390785569
occluded_40Hz-V	0	7	0.9992	-0.608410636
occluded_40Hz-V	0	3.982557988	0.9915	-0.422646733
occluded_40Hz-V	0.0005	0.84332283	0.7561	-0.101326382
occluded_40Hz-V	0	7	0.7462	-0.127881065
occluded_40Hz-V	0	7	0.9109	-0.258737952
occluded_40Hz-V	0	7	0.3204	0.103736818
occluded_40Hz-V	0	7	0.1868	0.27523989
occluded_40Hz-V	0	4.194377692	0.3305	0.111761205
occluded_40Hz-V	0	1.623532143	0.7357	-0.140624807
occluded_40Hz-V	0	1.433087531	0.8421	-0.135862404
occluded_40Hz-V	0.0003	0.874582336	0.8758	-0.17253702
occluded_40Hz-V	0.0055	0.502451223	0.6	-0.042245599
occluded_40Hz-V	0	1.337911589	0.1569	0.231987692
occluded_40Hz-V	0	2.876312493	0.2184	0.271275448
occluded_40Hz-V	0	7	0.8246	-0.226582076
occluded_40Hz-V	0	2.301948562	0.2535	0.180479871
occluded_40Hz-V	0	7	0.387	0.079051439
occluded_40Hz-V	0	7	0.6693	-0.090112839
occluded_40Hz-V	0	7	0.8837	-0.211254105
occluded_40Hz-V	0.027	0.361393625	0.1276	0.557653716
occluded_40Hz-V	0	1.518837149	0.5103	-0.012338471
occluded_40Hz-V	0.0003	0.939229931	0.2311	0.192921821
occluded_40Hz-V	0	2.001024527	0.0512	0.584372449
occluded_40Hz-V	0.0169	0.595890127	0.4701	0.016705525
occluded_40Hz-V	0.0052	0.591926722	0.5853	-0.04867778
occluded_40Hz-V	0.0165	0.443987359	0.5444	-0.032735201
occluded_40Hz-V	0.0015	0.535260716	0.097	0.479368791
occluded_40Hz-V	0.0221	0.383204392	0.1285	0.361710709
occluded_40Hz-V	0.0003	0.633374721	0.095	0.437629238
occluded_40Hz-V	0	1.371217798	0.0798	0.598284372
occluded_40Hz-V	0.0317	0.398979568	0.3414	0.109189294
occluded_40Hz-V	0.0043	0.612163293	0.4287	0.05409572
occluded_40Hz-V	0	0.863331042	0.205	0.237230302
occluded_40Hz-V	0.0473	0.341685801	0.5688	-0.049785352
occluded_40Hz-V	0.0093	0.410850145	0.4914	0.008243997
occluded_40Hz-V	0.0255	0.459901602	0.423	0.039291216
occluded_40Hz-V	0.0017	0.774267853	0.3589	0.1206352
occluded_40Hz-V	0.0025	0.747692233	0.1672	0.232652365
occluded_40Hz-V	0.0099	0.346514623	0.0516	0.378833969
occluded_40Hz-V	0.0009	0.408541176	0.0515	0.515201507
occluded_40Hz-V	0.0103	0.455264574	0.8077	-0.165949956
occluded_40Hz-V	0.0435	0.297794214	0.0304	0.646669824
occluded_40Hz-A	0.0313	0.420385963	0.9659	-0.295211226
occluded_40Hz-A	0.0032	0.733003399	0.5101	-0.001291911
occluded_40Hz-A	0.0401	0.272425141	0.3208	0.18639106
occluded_40Hz-A	0	1.809525695	0.0958	0.443458707
occluded_40Hz-A	0	4.815845644	0.6117	-0.054096222
occluded_40Hz-A	0.0092	0.354201837	0.0602	0.661993303
occluded_40Hz-A	0.0239	0.343248675	0.3781	0.04876613
occluded_40Hz-A	0.0065	0.430900307	0.0581	0.542895402
occluded_40Hz-A	0.0407	0.349192907	0.0453	1.159411378
occluded_40Hz-A	0.025	0.370853381	0.7256	-0.140985398
occluded_40Hz-A	0.006	0.374422218	0.0476	0.612299011
occluded_40Hz-V	0.0106	0.346642225	0.1227	0.511518816
occluded_40Hz-V	0.0275	0.358157727	0.1028	0.622315336
occluded_40Hz-V	0.0408	0.355955478	0.3157	0.101913071
occluded_40Hz-V	0.0327	0.335298558	0.1628	0.361903504
occluded_40Hz-V	0.0159	0.553837598	0.1733	0.255100349
occluded_40Hz-V	0.0398	0.416672784	0.2813	0.143865364
occluded_40Hz-V	0.0335	0.288770859	0.6047	-0.064173072
occluded_40Hz-V	0.0167	0.419265335	0.032	0.588801336
occluded_40Hz-V	0.0214	0.847555506	0.2443	0.25125155
occluded_40Hz-V	0.0306	1.384629466	0.0652	0.971878808
occluded_40Hz-V	0.0311	0.332266439	0.0155	0.56293527
occluded_40Hz-V	0.0404	0.330521275	0.776	-0.19524019
occluded_40Hz-A	0.001	0.62442072	0.8049	-0.195397114
occluded_40Hz-A	0.0023	0.476130479	0.8211	-0.202916664
occluded_40Hz-A	0.0468	0.274733353	0.1441	0.265422439
occluded_40Hz-A	0.0183	0.609366091	0.1741	0.136585718
occluded_40Hz-A	0.0302	0.4048623	0.7348	-0.149040716
occluded_40Hz-A	0.0132	0.437633136	0.001	1.186823987
occluded_40Hz-A	0.0066	0.619384413	0.0144	0.888147942
occluded_40Hz-A	0.0397	0.498214454	0.8076	-0.218830597
occluded_40Hz-A	0.0375	0.516012191	0.9023	-0.341953571
occluded_40Hz-A	0.0001	1.529964102	0.4441	0.045678227
occluded_40Hz-A	0.0007	0.94311768	0.4303	0.086979026
occluded_40Hz-A	0	2.35458026	0.9318	-0.314014671
occluded_40Hz-A	0	2.360447003	0.9312	-0.347787467
occluded_40Hz-A	0.0251	0.491871573	0.0952	0.418424927
occluded_40Hz-A	0.0338	0.535962882	0.3369	0.16525026
occluded_40Hz-A	0.0472	0.288130051	0.1769	0.171417932
occluded_40Hz-A	0.0068	0.42744508	0.4672	0.023133569
occluded_40Hz-A	0.0223	0.29992266	0.491	0.001236311
occluded_40Hz-A	0.0179	0.430922292	0.0234	0.41991486
occluded_40Hz-A	0	1.745977156	0.8429	-0.300802338
occluded_40Hz-A	0	2.769620971	0.648	-0.095402971
occluded_40Hz-A	0.0035	0.524437227	0.6832	-0.115782713
occluded_40Hz-V	0.025	0.405367428	0.9677	-0.297057326
occluded_40Hz-V	0.0048	0.406043988	0.1509	0.394929966
occluded_40Hz-V	0.0007	0.897338668	0.4748	0.022338986
occluded_40Hz-V	0	2.204302983	0.5384	-0.053582094
occluded_40Hz-V	0.0492	0.252632945	0.2069	0.430214461
occluded_40Hz-A	0.039	0.30132174	0.943	-0.219736805
occluded_40Hz-A	0.0441	0.289133134	0.1089	0.293103323
occluded_40Hz-A	0.0261	0.394571445	0.1976	0.329119584
occluded_40Hz-A	0.0409	0.195819298	0.0703	0.40101981
occluded_40Hz-A	0.0347	0.313322236	0.0942	0.450139252
occluded_40Hz-V	0	1.964657778	0.1155	0.477744913
occluded_40Hz-V	0	7	0.0014	1.23786244
occluded_40Hz-V	0	7	0.0004	1.238972243
occluded_40Hz-V	0	6.888016636	0.601	-0.132202089
occluded_40Hz-V	0	7	0	1.417815094
occluded_40Hz-V	0	7	0.1873	0.253499523
occluded_40Hz-V	0.0378	1.838855041	0.4156	0.058686246
occluded_40Hz-V	0.0001	1.268604183	0.3948	0.06647735
occluded_40Hz-V	0.0172	0.587410393	0.2117	0.323182766
occluded_40Hz-V	0.0226	0.343010484	0.5807	-0.059304249
occluded_40Hz-V	0.0067	0.483755084	0.4938	0.006449038
occluded_40Hz-V	0	7	0.0243	0.600986817
occluded_40Hz-V	0	7	0.0003	1.710819787
occluded_40Hz-V	0.0003	1.962041031	0.7163	-0.132485137
occluded_40Hz-V	0.0076	1.137690471	0.0649	0.482551694
occluded_40Hz-V	0.0079	1.139246058	0.4474	0.028291056
occluded_40Hz-V	0.0334	0.361631838	0.6158	-0.062111662
occluded_40Hz-V	0.0243	0.355983847	0.6168	-0.090190027
occluded_40Hz-V	0.0478	0.302335322	0.1722	0.251277701
occluded_40Hz-V	0.0013	1.084056833	0.0084	1.457084224
occluded_40Hz-V	0.042	0.52139694	0.1677	0.262094256
occluded_40Hz-V	0.0299	0.471982852	0.4495	0.030962261
occluded_40Hz-V	0.006	0.679671858	0.0195	1.31347699
occluded_40Hz-V	0.0272	0.578844865	0.6804	-0.12863788
occluded_40Hz-V	0.0068	0.524891419	0.852	-0.229429911
occluded_40Hz-V	0.0278	0.453679791	0.1714	0.386726862
occluded_40Hz-V	0.0053	0.536186961	0.4302	0.047909633
occluded_40Hz-A	0.0425	0.39354558	0.0244	0.664352484
occluded_40Hz-A	0.0123	0.552469969	0.3833	0.080922978
occluded_40Hz-A	0	7	0.7623	-0.179663066
occluded_40Hz-A	0	4.632943642	0.4677	0.016657206
occluded_40Hz-A	0	4.595784359	0.0476	0.62326399
occluded_40Hz-A	0	5.998617703	0.0896	0.719710898
occluded_40Hz-A	0	3.129758817	0.3067	0.107543317
occluded_40Hz-A	0	0.902800989	0.1912	0.150057705
occluded_40Hz-A	0	7	0.5649	-0.04352673
occluded_40Hz-A	0	7	0.7666	-0.248823194
occluded_40Hz-A	0	2.005529679	0.4745	0.023075238
occluded_40Hz-A	0.0319	0.382188717	0.3587	0.175063433
occluded_40Hz-A	0.0414	0.261881477	0.5915	-0.076022255
occluded_40Hz-A	0.0023	0.577218898	0.1643	0.521446299
occluded_40Hz-A	0.0141	0.363175655	0.3538	0.100987385
occluded_40Hz-A	0.001	0.569386871	0.1473	0.469673942
occluded_40Hz-A	0.0175	0.508012744	0.4939	0.00370681
occluded_40Hz-A	0.0457	0.403334813	0.2155	0.26526519
occluded_40Hz-A	0.0097	0.570409145	0.2084	0.259688936
occluded_40Hz-A	0.0259	0.410887581	0.3737	0.080781192
occluded_40Hz-A	0.0258	0.400186621	0.2883	0.136074202
occluded_40Hz-A	0.0125	0.38896121	0.1847	0.28732531
occluded_40Hz-A	0.0077	0.521392229	0.5685	-0.055919266
occluded_40Hz-A	0.0431	0.32574646	0.9207	-0.200698578
occluded_40Hz-A	0.0134	0.364219951	0.8784	-0.162001172
occluded_40Hz-V	0.0025	0.599639179	0.3524	0.111713046
occluded_40Hz-V	0.0203	0.37120814	0.4174	0.03117037
occluded_40Hz-V	0.0059	1.905633038	0.5818	-0.159744798
occluded_40Hz-V	0	7	0.4311	0.481749569
occluded_40Hz-V	0	7	0.1239	0.482648521
occluded_40Hz-V	0.0003	1.480017268	0.5709	-0.049063908
occluded_40Hz-V	0.0444	0.243041882	0.2713	0.184183439
occluded_40Hz-V	0	3.741194393	0.1698	6.061307591
occluded_40Hz-V	0	3.842598379	0.1493	6.396638922
occluded_40Hz-V	0	2.925642829	0.0732	5.564783793
occluded_40Hz-V	0	3.341805844	0.1165	3.989925062
occluded_40Hz-V	0.0014	0.847894894	0.1453	2.289210217
occluded_40Hz-V	0.0367	0.450347302	0.1966	0.279512703
occluded_40Hz-V	0.0363	0.368605468	0.002	1.081405318
occluded_40Hz-V	0.0277	0.462732931	0.369	0.138978757
occluded_40Hz-V	0.0452	0.307599839	0.9077	-0.296010335
occluded_40Hz-V	0.0334	0.381012328	0.4911	0.008523322
occluded_40Hz-V	0.0278	0.269150418	0.9176	-0.330740326
occluded_40Hz-V	0.0137	0.2553125	0.1042	0.295953812
occluded_40Hz-V	0.0436	0.396210772	0.1235	0.325826959
occluded_40Hz-V	0	5.465343294	0.6866	-0.494968866
occluded_40Hz-V	0.0077	0.623333072	0.7522	-0.265517528
occluded_40Hz-V	0	5.964038039	0.8577	-0.38977938
occluded_40Hz-V	0.0036	1.247817991	0.3249	0.584697064
occluded_40Hz-V	0	2.317991645	0.2283	0.666594768
occluded_40Hz-V	0	7	0.6927	-0.356392276
occluded_40Hz-V	0	7	0.8507	-0.363734433
occluded_40Hz-V	0.0048	0.462005503	0.085	0.590512343
occluded_40Hz-V	0.0234	0.446609213	0.4366	0.062038789
occluded_40Hz-V	0.0008	1.344637455	0.9392	-0.294985911
occluded_40Hz-V	0	4.379132462	0.5775	-0.04602267
occluded_40Hz-V	0	7	0.905	-0.214178893
occluded_40Hz-V	0	7	0.8821	-0.314717068
occluded_40Hz-V	0	7	0.6224	-0.068716334
occluded_40Hz-V	0.0136	0.483829079	0.0174	0.684205695
occluded_40Hz-V	0.0347	0.321075876	0.4723	0.02686226
occluded_40Hz-A	0.0143	0.361469856	0.2725	0.129877974
occluded_40Hz-A	0.016	0.543244833	0.302	0.155393958
occluded_40Hz-A	0	6.780465228	0.0396	0.824360433
occluded_40Hz-A	0	2.576021003	0.0335	0.693701274
occluded_40Hz-A	0.0179	0.466592484	0.9582	-0.304332763
occluded_40Hz-A	0.0317	0.397086686	0.426	0.04840943
occluded_40Hz-A	0	3.288372238	0.4142	0.077795012
occluded_40Hz-A	0.0002	1.253161252	0.5553	-0.029068378
occluded_40Hz-A	0.0001	1.208536122	0.1893	0.210244017
occluded_40Hz-A	0	6.365549432	0.5675	-0.095327297
occluded_40Hz-A	0	1.144770994	0.5661	-0.049785047
occluded_40Hz-A	0.0398	0.280171096	0.1352	0.9148885
occluded_40Hz-A	0.0454	0.333941502	0.4154	0.019103336
occluded_40Hz-A	0.0035	0.422362783	0.0099	0.495769036
occluded_40Hz-V	0	2.199321892	0.4569	0.032284266
occluded_40Hz-V	0	7	0.184	0.241214995
occluded_40Hz-V	0	7	0.0939	0.419058979
occluded_40Hz-V	0.038	0.968606433	0.1198	0.416592601
occluded_40Hz-V	0	7	0.7918	-0.139897967
occluded_40Hz-V	0	7	0.3786	0.065584228
occluded_40Hz-V	0	7	0.9707	-0.328408454
occluded_40Hz-V	0	7	0.3845	0.067655398
occluded_40Hz-V	0.0362	0.463637083	0.0462	0.534953058
occluded_40Hz-V	0.0092	0.619139073	0.5473	-0.02843713
occluded_40Hz-V	0.023	0.530496164	0.8049	-0.192083391
occluded_40Hz-V	0.0466	0.390302439	0.6788	-0.107728978
occluded_40Hz-V	0.0446	0.423180403	0.1009	0.588198987
occluded_40Hz-V	0.001	0.713130232	0.184	0.398703457
occluded_40Hz-V	0.0253	0.376640331	0.0534	0.66451107
occluded_40Hz-V	0.0201	0.379750897	0.0001	0.894300878
occluded_40Hz-V	0.0339	0.376345242	0.1529	0.387335215
occluded_40Hz-V	0.0099	0.572629188	0.3808	0.098675961
occluded_40Hz-V	0.0208	0.371245191	0.5815	-0.064424302
occluded_40Hz-V	0.0489	0.448609281	0.439	0.034562397
occluded_40Hz-A	0.027	0.36841134	0.7735	-0.267262629
occluded_40Hz-A	0.0106	0.370266586	0.6014	-0.060643337
occluded_40Hz-A	0.0492	0.364205761	0.093	0.415873056
occluded_40Hz-A	0.0076	1.112911513	0.5749	-0.046691806
occluded_40Hz-A	0.0311	0.434580683	0.0761	0.510850308
occluded_40Hz-A	0.0325	0.441997644	0.3375	0.09986968
occluded_40Hz-A	0.0305	0.425220569	0.0308	0.607113486
occluded_40Hz-A	0.0477	0.321488191	0.07	0.439017144
occluded_40Hz-A	0.0391	0.270134872	0.0344	0.323918191
occluded_40Hz-A	0.0167	0.42120337	0.0255	0.824927458
occluded_40Hz-A	0.0115	0.417658238	0.0692	0.514431348
occluded_40Hz-A	0.0116	0.539133035	0.542	-0.013884263
occluded_40Hz-V	0.0034	1.096297374	0.9145	-0.352825129
occluded_40Hz-V	0.044	0.545394479	0.5398	-0.028800765
occluded_40Hz-V	0	7	0.1414	0.361860665
occluded_40Hz-V	0	7	0.4664	0.036568411
occluded_40Hz-V	0	7	0.5488	-0.042206886
occluded_40Hz-V	0.0387	0.390458265	0.5991	-0.050148968
occluded_40Hz-V	0.0003	5.270661531	0.7306	-0.142313968
occluded_40Hz-V	0.0027	6.065516484	0.8201	-0.230901078
occluded_40Hz-V	0.0374	0.313286861	0.2017	0.180642589
occluded_40Hz-A	0.027	0.395308325	0.9406	-0.338037417
occluded_40Hz-A	0.0032	0.515627667	0.6698	-0.095790739
occluded_40Hz-A	0.0304	0.274045626	0.4941	4.14E-05
occluded_40Hz-A	0.0344	0.353347849	0.3689	0.140237407
occluded_40Hz-A	0.0037	0.713437386	0.1836	0.297160646
occluded_40Hz-A	0.0082	0.402499059	0.2285	0.199411315
occluded_40Hz-A	0.0395	0.307009371	0.8515	-0.193796182
occluded_40Hz-A	0.0001	0.914330058	0.8686	-0.277146077
occluded_40Hz-A	0	2.711291486	0.3959	0.07483632
occluded_40Hz-A	0	0.969792407	0.3055	0.139110174
occluded_40Hz-V	0.0279	3.064514125	0.403	0.626015035
occluded_40Hz-V	0.0007	0.550634915	0.4958	-9.39E-05
occluded_40Hz-V	0.003	0.761403613	0.3387	0.121697049
occluded_40Hz-V	0.0363	0.35175938	0.16	0.393037559
occluded_40Hz-V	0.011	0.427524334	0.5126	-0.002043687
occluded_40Hz-V	0	7	0.0159	0.829308699
occluded_40Hz-V	0.0007	0.749717897	0.5083	-0.00480205
occluded_40Hz-V	0	7	0.3407	0.142564364
occluded_40Hz-V	0	7	0.0482	0.843959256
occluded_40Hz-V	0.0121	0.5168571	0.1688	0.340680079
occluded_40Hz-V	0.0092	0.57237089	0.3237	0.156219966
occluded_40Hz-V	0.0133	0.604543995	0.1308	0.329129737
occluded_40Hz-V	0.0373	0.342818342	0.3491	0.086826352
occluded_40Hz-V	0.0003	1.087456093	0.4051	0.119511875
occluded_40Hz-V	0	2.186580212	0.1422	0.345208779
occluded_40Hz-V	0	2.918767968	0.012	0.88332905
occluded_40Hz-V	0	7	0.0812	0.450118973
occluded_40Hz-V	0	7	0.0497	0.536239799
occluded_40Hz-V	0	7	0.4755	0.019552833
occluded_40Hz-V	0	7	0.4033	0.046855359
occluded_40Hz-V	0.0009	0.750640606	0.1211	0.403517677
occluded_40Hz-V	0.0071	0.740860797	0.0442	0.625836838
occluded_40Hz-V	0.0252	0.32240885	0.8332	-0.165173796
occluded_40Hz-V	0	2.082843535	0.8084	-0.170457642
occluded_40Hz-V	0.0032	0.654798147	0.6771	-0.091540074
occluded_40Hz-V	0.0238	0.349443961	0.6048	-0.072191149
occluded_40Hz-V	0.0445	0.346811893	0.0316	0.933382277
occluded_40Hz-V	0.0029	0.622571272	0.0101	0.951879817
occluded_40Hz-V	0	1.608568134	0.894	-0.244592323
occluded_40Hz-V	0	2.804949635	0.9349	-0.184758781
occluded_40Hz-V	0	7	0.7973	-0.197813479
occluded_40Hz-V	0	7	0.7101	-0.138036763
occluded_40Hz-V	0	2.231701639	0.5325	-0.027951225
occluded_40Hz-A	0.0048	0.573843276	0.4471	0.028832485
occluded_40Hz-A	0	1.617085213	0.4938	0.000841456
occluded_40Hz-A	0	2.672213573	0.4441	0.034869977
occluded_40Hz-A	0	1.10229352	0.1242	0.386936938
occluded_40Hz-A	0.0053	0.477141216	0.1505	0.363166346
occluded_40Hz-A	0.0003	1.10493537	0.6459	-0.13616623
occluded_40Hz-A	0	1.253256253	0.804	-0.251289542
occluded_40Hz-A	0.0147	0.455364394	0.0244	0.978028209
occluded_40Hz-A	0.0001	1.102108218	0.1986	0.269685544
occluded_40Hz-A	0	1.35891652	0.4636	0.025561843
occluded_40Hz-A	0.0006	0.965197954	0.5151	-0.005868364
occluded_40Hz-A	0	3.627452495	0.1953	0.325330902
occluded_40Hz-A	0	1.828019678	0.0996	0.485346717
occluded_40Hz-A	0	3.329339022	0.5321	-0.027818531
occluded_40Hz-A	0	6.777523667	0.2536	0.157980392
occluded_40Hz-A	0.0185	0.357265505	0.3842	0.058250427
occluded_40Hz-A	0	1.647584903	0.8231	-0.184846033
occluded_40Hz-A	0	3.93876509	0.8109	-0.245384054
occluded_40Hz-A	0.0285	0.367250662	0.0791	0.365415079
occluded_40Hz-A	0.0057	0.496835022	0.0871	0.453028998
occluded_40Hz-A	0.0318	0.350196596	0.0561	0.583147862
occluded_40Hz-A	0.01	0.47927693	0.6578	-0.091121555
occluded_40Hz-A	0	1.487007935	0.7554	-0.144263638
occluded_40Hz-A	0	2.82765778	0.8716	-0.286822388
occluded_40Hz-A	0	1.043846951	0.3997	0.068960139
occluded_40Hz-A	0.0014	0.947135247	0.3	0.205491199
occluded_40Hz-A	0.0124	0.537084547	0.1569	0.211912933
occluded_40Hz-A	0.0022	0.720074365	0.1313	0.335623677
occluded_40Hz-A	0.0266	0.678912674	0.7825	-0.150463183
occluded_40Hz-A	0	3.446437771	0.9412	-0.341632535
occluded_40Hz-A	0	2.062407627	0.9055	-0.289333888
occluded_40Hz-A	0	1.446923362	0.5227	-0.01220438
occluded_40Hz-A	0.0023	0.652999111	0.7503	-0.225586518
occluded_40Hz-A	0.003	0.622088281	0.9383	-0.388527278
occluded_40Hz-A	0.04	0.387560829	0.4871	0.006195343
