# Supplementary material for: Multisensory flicker modulates widespread brain networks and reduces interictal epileptiform discharges
Source: Nat Commun. 2024 Apr 11;15:3156. doi: 10.1038/s41467-024-47263-y (PMC11009358; doi:10.1038/s41467-024-47263-y)
Supplement: Supplementary file 4 — Source Data [file 41467_2024_47263_MOESM4_ESM.zip › Source Data New Corrected/Figure_S6C_V.csv]

mni_x	mni_y	mni_z	response
-18.8857	-4.35567	-18.8058	none
-22.8553	-3.89457	-20.854	none
-26.2908	-3.86972	-22.1557	single pulse
-29.3757	-3.44096	-23.3576	none
-32.4606	-3.17135	-24.5364	none
-36.8472	-2.90247	-26.4331	none
-40.0402	-2.45405	-27.3966	none
-43.3254	-2.47369	-28.3543	none
-48.0626	-2.13955	-29.7843	none
-51.423	-1.79486	-30.3635	none
-54.8516	-1.36502	-30.8243	none
-58.7814	-0.968256	-31.1751	none
17.5031	-8.02893	-22.1446	none
20.9624	-8.41327	-22.9291	flicker and single pulse
24.3863	-8.30329	-23.6192	none
27.858	-8.71427	-24.1911	none
31.4817	-8.73333	-24.5063	flicker
36.2175	-8.80196	-24.2011	single pulse
39.564	-8.81908	-24.2509	flicker and single pulse
42.8879	-9.05067	-24.4543	flicker
46.1738	-9.12213	-24.973	none
49.6076	-9.53981	-25.3238	none
-20.8505	-13.4331	-18.6572	flicker and single pulse
-24.5854	-13.2984	-18.9371	single pulse
-28.2768	-13.4926	-19.8632	none
-32.4182	-13.3239	-20.0394	flicker
-36.1716	-13.5042	-20.267	flicker and single pulse
-43.624	-12.7251	-20.6436	flicker and single pulse
-47.5752	-12.7241	-21.4257	flicker and single pulse
-51.5855	-12.3158	-21.3675	flicker
-55.5913	-12.3588	-21.2612	none
-59.5995	-11.9615	-21.7824	none
-63.89	-11.7973	-21.51	none
24.5256	-19.7831	-20.6409	flicker
28.3185	-20.6153	-20.4992	none
31.798	-20.9821	-19.9205	single pulse
35.7644	-21.5834	-19.1318	single pulse
39.0586	-21.7378	-18.2065	none
43.4259	-22.3894	-16.7226	single pulse
46.4235	-22.8279	-16.4342	flicker and single pulse
49.9931	-23.7506	-16.3092	flicker and single pulse
53.1009	-24.1452	-15.8391	none
56.8509	-24.9761	-15.1861	single pulse
60.1516	-25.2462	-14.5696	none
64.3231	-25.1796	-13.9875	none
68.7638	-25.8496	-12.8453	none
-30.4621	-26.0461	-11.3768	none
-34.3031	-26.7496	-10.5228	none
-38.3309	-27.5758	-10.5346	none
-41.8082	-28.4387	-10.6302	none
-45.1592	-29.2462	-10.6714	none
-48.7797	-30.0224	-10.7095	none
-52.5697	-30.1679	-11.3599	none
-56.3457	-30.8156	-11.1924	none
-60.5085	-31.4589	-10.7362	none
-63.9911	-32.0261	-10.3659	none
-67.2177	-32.5837	-10.0991	none
24.2654	-32.9967	-7.74743	none
28.0169	-33.5738	-7.66379	none
32.3746	-34.0396	-7.45968	none
36.73	-34.6083	-7.28233	none
39.9739	-34.8408	-7.68519	none
42.7932	-35.108	-7.72864	none
45.9094	-35.0386	-7.93358	none
49.3741	-35.329	-8.76858	none
53.468	-35.6287	-8.86682	none
57.1804	-35.852	-8.75984	none
60.9039	-36.0921	-8.43133	single pulse
64.6013	-36.3616	-9.15172	none
68.5344	-36.5813	-9.53853	none
-21.3955	-37.6043	-5.89177	none
-25.0896	-37.5103	-5.44946	none
-29.7873	-37.7858	-5.41501	none
-34.1904	-37.7098	-4.91079	none
-38.3284	-37.8154	-4.50447	none
-41.6327	-38.2748	-4.3555	none
-44.8103	-38.2599	-4.28534	none
-48.2685	-38.1785	-4.20301	none
-52.0255	-37.9504	-4.07791	flicker
-55.9081	-37.6041	-3.87645	none
-60.327	-37.7545	-3.62221	single pulse
-64.2741	-37.4333	-3.38472	none
-68.513	-37.0731	-3.17089	none
-36.7642	13.7513	-48.3108	none
-39.3541	13.6116	-46.5103	none
-43.1095	12.8287	-44.2231	flicker
-47.2244	12.3612	-42.2488	none
-50.8313	11.9961	-40.312	none
-53.5855	10.9589	-38.0848	none
-24.5999	4.9939	-33.9211	none
-27.6636	5.29817	-33.2672	none
-31.0351	6.0891	-32.7376	single pulse
-34.5945	6.36212	-32.2749	none
-38.7296	6.69247	-31.1171	none
-42.2643	7.04633	-30.5868	none
-45.3874	7.22113	-29.9605	none
-48.938	7.40321	-29.2366	none
-52.0197	8.01306	-28.3702	none
-55.6317	8.12073	-27.4737	none
-24.239	-10.7989	-31.5499	none
-27.6469	-10.1527	-32.4207	none
-31.2134	-9.70859	-32.6213	none
-34.8385	-9.7706	-32.9861	flicker
-38.3936	-9.3878	-33.1617	flicker
-42.3881	-9.53554	-33.5301	none
-46.9843	-9.6523	-33.9449	none
-51.1724	-9.4467	-33.893	none
-55.3541	-9.12687	-34.4476	single pulse
-59.0278	-9.46807	-33.7878	flicker and single pulse
-62.7299	-9.97148	-32.6709	flicker
-25.04	-18.2786	-28.5283	single pulse
-28.3094	-18.7117	-28.7718	none
-32.238	-18.9687	-28.4389	flicker
-36.7118	-19.7264	-28.1877	none
-40.0231	-19.9785	-27.5036	single pulse
-44.0424	-20.6138	-27.6307	single pulse
-48.8525	-21.1424	-27.0596	single pulse
-52.8883	-22.1527	-26.5125	single pulse
-56.4513	-22.4327	-26.373	flicker and single pulse
-60.4449	-23.2903	-25.1714	single pulse
-64.9546	-23.982	-23.7226	single pulse
-28.5083	-34.2871	-22.0616	single pulse
-33.285	-35.22	-21.1883	none
-37.1434	-35.3871	-20.1218	none
-40.1625	-36.0444	-19.903	none
-43.9628	-37.0196	-18.9364	single pulse
-48.0596	-37.8101	-18.2861	single pulse
-51.8181	-38.3155	-17.7075	single pulse
-55.583	-39.2586	-16.8078	none
-59.4351	-40.0113	-15.485	none
-62.5464	-40.085	-14.1439	none
-65.971	-40.6263	-12.2383	single pulse
-36.442	1.73245	-8.58598	flicker and single pulse
-39.5847	2.80347	-9.37172	flicker and single pulse
-43.7984	5.01777	-9.4431	flicker and single pulse
-47.7893	6.23102	-10.4552	flicker
-50.6156	8.59081	-10.1911	flicker
-53.2018	10.0004	-10.5785	single pulse
-56.0065	11.4457	-10.9496	none
-39.7521	-6.46093	-10.5783	single pulse
-44.132	-6.89794	-10.1147	single pulse
-48.7085	-6.91874	-9.17963	flicker and single pulse
-52.3285	-6.88456	-8.13943	flicker and single pulse
-56.2629	-6.97706	-7.12303	none
-59.7291	-7.73685	-6.17825	none
-62.9721	-8.12839	-5.41712	none
-65.7995	-8.25425	-5.55861	flicker
-33.1203	8.68379	-12.3725	none
-32.9072	10.8538	-8.62631	flicker and single pulse
-32.7425	13.0137	-4.92652	single pulse
-33.1509	15.1306	-1.32657	single pulse
-33.3881	17.2382	2.35686	none
-33.79	19.2656	6.83235	flicker
-34.1067	21.306	10.499	flicker and single pulse
-34.1706	23.2738	14.0182	flicker and single pulse
-34.7953	25.3784	18.1152	flicker and single pulse
-34.9988	27.4698	22.4503	single pulse
-35.8419	29.3555	26.684	none
-36.091	31.1603	30.8717	none
-36.7583	32.8236	35.6092	none
-36.8243	34.7109	39.6385	none
-36.4997	36.5251	43.6453	none
27.9937	-8.78414	-25.6743	none
31.8111	-9.32863	-24.4276	none
35.9233	-9.94331	-22.6779	none
40.1565	-10.0919	-20.7458	flicker
44.6735	-9.93357	-19.1545	flicker and single pulse
49.1705	-9.69273	-16.5385	single pulse
54.2363	-9.46568	-14.234	none
58.3458	-9.55879	-13.1028	none
62.1632	-10.0495	-11.2812	none
24.5574	-26.5832	-14.0732	none
29.0502	-25.7615	-14.1815	none
32.989	-25.0282	-14.9299	none
37.4829	-24.2607	-15.6394	flicker
42.0861	-23.5604	-15.5881	flicker
46.6972	-22.1777	-16.2956	flicker
51.958	-21.1001	-15.9634	none
56.2858	-20.0476	-16.5049	none
60.9178	-19.7492	-16.9816	none
64.6168	-19.4302	-18.2375	none
28.6321	-1.2218	-42.7289	none
32.2728	-0.0903061	-41.2379	none
36.6689	1.33114	-38.9035	none
41.069	2.18529	-37.557	flicker
45.0658	3.00685	-36.136	none
49.7951	3.76959	-34.0172	none
54.7303	4.68509	-32.7254	none
59.0012	6.01422	-31.4827	none
26.3682	-16.8328	-30.8462	none
30.2518	-17.2957	-29.7539	none
34.0086	-17.7558	-28.7194	single pulse
38.1249	-18.2661	-27.6345	single pulse
42.8183	-18.5767	-27.3595	none
47.0267	-19.1023	-26.4873	none
51.9026	-19.3839	-25.3212	none
56.642	-19.2039	-24.4934	none
61.0149	-19.3242	-23.1358	none
65.2897	-19.495	-22.5786	none
22.6192	-39.2102	-14.9899	flicker and single pulse
26.0108	-38.7509	-14.0738	flicker and single pulse
29.8996	-38.7227	-13.2905	flicker
33.3482	-38.3382	-12.6035	flicker and single pulse
37.2082	-37.9866	-12.0595	none
42.2714	-37.6622	-11.3621	flicker
47.9434	-38.1704	-10.8556	none
53.1032	-37.7425	-10.0317	none
57.5474	-37.0061	-9.00354	none
62.2636	-36.4808	-8.30435	none
66.0449	-36.4203	-7.61968	none
49.9415	-14.9213	2.34291	none
54.1964	-15.5815	3.08381	none
57.9307	-16.8127	4.16519	flicker
62.1579	-18.381	4.90671	none
65.5179	-19.3113	4.99958	none
45.3068	-27.9525	3.71631	none
50.5625	-27.891	4.61194	flicker
55.0802	-28.578	5.5695	none
59.5784	-29.5966	5.14024	none
63.3261	-30.7576	5.26829	none
67.0554	-31.8614	4.41308	single pulse
7.25796	-40.307	20.986	flicker
10.772	-39.3857	22.3677	flicker
14.2282	-38.2369	22.7543	flicker and single pulse
17.8398	-36.6798	23.4419	flicker and single pulse
20.6516	-35.5088	23.6361	none
24.1303	-34.244	25.5231	flicker
29.4106	-32.7637	27.1024	flicker
36.0367	-30.9694	28.7569	none
42.3053	-29.2674	28.8686	none
47.6573	-27.8063	29.257	none
52.2677	-26.693	31.5442	flicker
56.0092	-25.4566	32.7967	flicker
59.2294	-24.0442	34.9069	flicker
62.8531	-22.7307	35.8954	flicker
66.2113	-21.0307	36.824	none
9.28176	-67.267	49.09	none
12.7293	-66.101	50.3818	none
16.9659	-64.3462	51.2339	none
21.5335	-62.1804	52.0958	none
26.0608	-60.2428	52.1208	none
30.1732	-58.0831	52.3175	none
34.3688	-55.9184	53.5472	flicker
38.3037	-53.9971	53.6333	flicker and single pulse
41.8306	-51.7471	53.7521	none
45.4759	-49.8304	53.626	none
49.9448	-47.8828	53.2712	none
54.8658	-46.0948	53.7967	none
4.8332	-51.2878	30.1531	none
8.6069	-52.3241	30.5149	flicker
13.0062	-53.1624	30.6678	none
16.6964	-54.2941	31.0593	none
20.5605	-54.28	31.6811	none
24.5683	-53.5879	32.6589	none
29.6091	-53.2432	34.1557	none
34.74	-52.5715	35.8936	none
38.6768	-52.5824	36.7597	none
43.5214	-52.2938	36.6235	none
47.9643	-52.7205	36.0659	none
52.5062	-52.6255	36.5599	none
9.90247	-57.1154	11.9049	flicker and single pulse
14.0238	-57.3342	11.4786	flicker and single pulse
18.0312	-57.6775	11.1498	flicker and single pulse
21.5807	-57.299	10.9279	flicker and single pulse
25.6411	-56.7726	10.6477	flicker and single pulse
29.4944	-56.5483	10.3987	flicker and single pulse
33.7029	-55.6089	10.0458	flicker and single pulse
38.2177	-54.6568	9.66794	flicker and single pulse
43.4738	-54.0837	10.2779	flicker and single pulse
48.0238	-54.0096	9.97386	flicker
52.0647	-53.3212	9.90238	none
56.8157	-52.725	9.89095	none
8.89756	-65.2811	10.6367	flicker and single pulse
12.9	-65.4544	10.3314	flicker and single pulse
17.2952	-65.6692	9.9731	flicker and single pulse
21.7175	-65.7749	10.5048	flicker and single pulse
26.1316	-65.4896	10.282	flicker and single pulse
30.433	-64.7691	9.9071	flicker and single pulse
34.0935	-64.409	8.54779	flicker and single pulse
38.1278	-63.9825	8.276	flicker and single pulse
42.5631	-63.0463	8.19875	flicker and single pulse
47.022	-62.4896	7.9635	flicker and single pulse
50.9181	-62.0806	7.76321	flicker and single pulse
55.1545	-61.412	7.5889	flicker and single pulse
14.5498	-55.2158	0.753511	flicker and single pulse
18.31	-55.0339	0.482061	flicker and single pulse
22.3988	-54.0492	-0.350183	flicker and single pulse
26.4588	-53.4448	-0.304719	flicker and single pulse
29.9595	-52.8187	-1.35727	flicker and single pulse
34.2434	-52.0764	-1.53399	flicker and single pulse
38.7935	-51.1115	-1.18919	flicker and single pulse
44.1369	-50.5009	-1.04454	flicker
49.2703	-49.8681	-2.00371	none
53.6972	-49.2354	-2.1436	none
58.1612	-48.4185	-2.02636	none
62.3621	-47.833	-2.8239	none
66.8043	-47.3315	-2.9969	none
-26.6818	-4.00315	-41.1353	none
-29.43	-4.11217	-39.404	single pulse
-32.1882	-4.32811	-37.7558	flicker
-33.2877	-4.45271	-37.2391	none
-36.5059	-4.8492	-35.6085	flicker
-39.7181	-4.78628	-32.8382	flicker
-43.0615	-4.72242	-31.5397	none
-45.6261	-4.10375	-28.9923	none
-48.1284	-3.79543	-27.5119	none
-51.7956	-3.91593	-25.7719	none
-55.7274	-4.66214	-24.4639	none
-58.5339	-5.26786	-23.623	none
-24.3453	-11.0662	-38.0525	none
-27.3908	-11.9559	-37.1328	none
-31.5027	-12.8701	-36.3303	none
-35.6628	-13.774	-35.7071	none
-39.3756	-14.1418	-35.451	none
-43.7951	-14.479	-34.4595	none
-47.674	-14.7806	-33.3502	none
-51.6925	-15.1045	-32.224	none
-56.6195	-15.5403	-31.249	none
-60.8175	-15.7013	-29.9876	none
-64.5	-16.7555	-28.6275	none
-17.9456	-31.0114	-11.6211	flicker and single pulse
-22.8581	-31.4816	-10.8243	none
-27.2928	-31.423	-10.7478	flicker
-30.8486	-31.213	-10.5288	none
-38.3937	-30.8054	-9.82206	flicker
-42.5058	-30.8585	-9.47547	flicker and single pulse
-46.7533	-31.0915	-9.40779	flicker and single pulse
-50.5045	-31.1844	-9.2477	flicker and single pulse
-54.8385	-31.1509	-8.68771	flicker
-58.5143	-31.1627	-8.06141	none
-62.4999	-31.5132	-7.93215	none
-66.2687	-31.3471	-8.21941	none
-69.2326	-31.5797	-8.3297	none
-29.737	-50.1056	-18.0385	single pulse
-33.2557	-49.9506	-17.6112	single pulse
-37.3095	-49.516	-16.7791	single pulse
-41.534	-49.6185	-16.4112	single pulse
-45.591	-49.6778	-15.7184	single pulse
-49.9708	-50.0834	-15.2778	single pulse
-54.3449	-50.5593	-14.1456	single pulse
-58.0211	-50.8188	-13.7291	none
-62.0872	-51.1538	-13.4006	none
-14.0419	-61.4359	-7.50566	flicker and single pulse
-18.0453	-61.3868	-7.14049	flicker and single pulse
-22.0866	-61.8449	-7.64473	flicker and single pulse
-26.3832	-61.9237	-8.43483	flicker and single pulse
-29.9315	-61.8857	-8.93223	flicker and single pulse
-33.7422	-62.3175	-9.21292	single pulse
-37.4441	-62.2524	-9.50467	single pulse
-41.069	-62.778	-10.0755	single pulse
-44.9972	-62.9434	-9.86101	flicker and single pulse
-49.145	-63.168	-10.3644	flicker and single pulse
-53.1551	-63.9736	-10.856	single pulse
-57.2186	-64.3296	-11.2283	single pulse
-6.67199	-70.8705	-3.01748	flicker and single pulse
-10.8159	-71.345	-3.86105	flicker and single pulse
-15.1758	-71.4703	-3.97081	flicker and single pulse
-18.5681	-71.7159	-4.51557	flicker and single pulse
-22.9839	-71.6608	-4.28642	flicker and single pulse
-26.4237	-72.0803	-4.5804	flicker and single pulse
-30.2407	-72.5369	-4.39211	flicker and single pulse
-33.7401	-72.3536	-5.054	flicker and single pulse
-37.1394	-72.6949	-5.02304	single pulse
-41.0204	-72.8111	-4.84416	single pulse
-45.114	-73.4045	-5.45812	single pulse
-49.1574	-73.6974	-5.38128	single pulse
-6.15792	-81.2742	-8.63675	flicker and single pulse
-9.83701	-81.6423	-9.09721	flicker and single pulse
-13.6395	-82.4076	-9.77221	flicker and single pulse
-17.5856	-83.3446	-9.57232	flicker and single pulse
-21.3673	-84.5562	-10.1978	flicker and single pulse
-25.036	-84.7259	-10.8673	flicker and single pulse
-28.0228	-85.2421	-11.511	flicker and single pulse
-31.4207	-86.1645	-12.2166	flicker and single pulse
-35.14	-87.5407	-12.0954	flicker and single pulse
-42.1181	-90.2393	-13.3988	flicker and single pulse
-36.6615	-15.8307	-1.30981	single pulse
-40.3552	-14.7739	-0.259048	flicker and single pulse
-43.241	-14.1405	0.0131074	none
-46.499	-13.3915	0.748744	none
-51.1352	-13.5305	0.92049	none
-56.0576	-13.9288	1.2169	none
-60.6891	-14.1211	1.70181	flicker
-64.0162	-14.454	1.38451	flicker and single pulse
-67.6101	-14.7058	1.55936	single pulse
-69.8479	-14.9016	1.33052	none
-6.01565	-49.3519	15.3398	flicker and single pulse
-9.32122	-51.0539	16.2549	flicker and single pulse
-12.564	-52.9235	17.797	flicker and single pulse
-15.8796	-54.8415	18.4391	single pulse
-18.6778	-57.0806	20.0192	flicker and single pulse
-21.9144	-59.0663	21.0004	flicker and single pulse
-24.7991	-60.909	22.9743	flicker and single pulse
-27.8123	-62.9404	24.0403	flicker and single pulse
-31.7678	-64.6133	25.7767	flicker and single pulse
-34.8736	-66.3827	26.7182	flicker and single pulse
-37.9857	-68.2259	28.408	flicker and single pulse
-41.0489	-69.8492	29.1934	none
-44.5252	-71.3024	30.661	none
-47.1111	-72.7593	31.2458	none
-49.7143	-74.623	32.3543	none
-1.13269	-63.188	28.9819	flicker and single pulse
-5.01375	-62.8049	29.875	flicker and single pulse
-8.39313	-63.1934	30.7422	flicker and single pulse
-12.2522	-63.5139	32.7171	flicker and single pulse
-15.2038	-63.3189	34.094	flicker and single pulse
-19.1893	-63.3356	35.3685	flicker and single pulse
-23.4214	-62.7329	36.917	flicker and single pulse
-28.0321	-62.034	38.6601	flicker and single pulse
-32.7677	-61.7256	39.8191	single pulse
-37.0105	-60.7117	40.9796	single pulse
-40.8795	-60.3432	42.301	single pulse
-44.8747	-59.5793	43.2078	none
-48.423	-59.2293	43.4655	single pulse
-51.9441	-59.0755	43.9893	none
-54.8472	-58.3827	43.9946	flicker and single pulse
-57.3374	-58.0608	43.9882	flicker
-60.0664	-57.6727	43.9454	flicker and single pulse
-0.507833	-68.5935	50.8905	flicker
-3.26533	-67.7765	50.6031	flicker
-6.45355	-67.3578	50.1443	none
-10.4514	-67.0551	49.6765	none
-14.3405	-66.3119	49.4006	single pulse
-18.3178	-65.1036	49.1653	none
-22.5106	-63.5008	49.109	single pulse
-27.6597	-61.8912	49.8449	single pulse
-31.4671	-60.762	49.2989	flicker and single pulse
-35.2761	-58.7404	48.9512	flicker and single pulse
-39.0732	-57.2485	48.7223	single pulse
-43.6573	-56.0887	48.8018	single pulse
-47.2739	-55.1716	47.829	single pulse
-50.7412	-54.1503	46.6332	flicker and single pulse
-55.1514	-53.0422	45.1341	none
-58.543	-51.8651	44.5403	none
-61.1139	-50.487	43.2622	none
-63.2401	-48.5862	42.0644	flicker
-5.07218	10.2464	35.4494	single pulse
-10.2606	12.9149	36.9374	flicker and single pulse
-14.3492	16.2282	38.7687	flicker and single pulse
-19.7063	18.9425	40.4466	none
-24.7152	22.1044	42.5899	none
-29.8139	24.7872	43.2753	none
-34.4307	27.4083	43.4489	single pulse
-39.2909	29.0744	43.4105	none
-2.91325	-40.3379	33.4547	single pulse
-5.6633	-40.237	35.7047	single pulse
-9.55896	-39.9003	39.0398	flicker and single pulse
-12.0245	-39.5886	42.3494	flicker and single pulse
-15.0772	-39.8329	44.4272	flicker and single pulse
-18.5086	-39.4897	47.4756	flicker
-22.6231	-38.9491	50.6599	flicker and single pulse
-26.9327	-38.1959	53.528	flicker and single pulse
-30.8927	-37.419	55.3243	flicker and single pulse
-34.6363	-37.3455	57.5591	flicker and single pulse
-38.0566	-36.8179	59.4389	none
-40.5819	-36.1647	61.1642	none
-43.6201	-35.4679	61.8881	none
-46.1813	-35.1706	63.0761	none
-2.71681	-36.8786	47.9308	flicker and single pulse
-5.04899	-37.0045	50.7029	flicker and single pulse
-7.92137	-36.9491	53.999	flicker and single pulse
-10.2716	-36.5319	57.0404	single pulse
-13.3144	-35.6304	60.519	flicker and single pulse
-16.9066	-35.0383	63.8506	none
-20.6517	-34.2697	66.8483	flicker
-24.0131	-34.0044	69.8254	flicker and single pulse
-26.6839	-33.4101	71.6955	none
-29.2603	-32.3959	72.7791	flicker
-31.6867	-32.001	73.3727	single pulse
-34.4584	-31.1744	74.1551	single pulse
-5.52969	8.52217	72.209	single pulse
-9.02081	9.13027	70.7385	single pulse
-12.7785	9.64398	69.5149	single pulse
-17.1682	10.8228	67.9151	none
-20.915	11.5942	67.6821	single pulse
-25.4536	12.1181	66.5954	flicker
-28.7199	13.4032	66.1604	single pulse
-32.2933	14.3783	65.2322	none
-3.76792	11.5771	60.0443	single pulse
-7.34935	11.4462	59.6253	single pulse
-12.6178	10.8503	59.8126	single pulse
-17.514	10.6445	59.4238	none
-21.9499	9.76093	59.5953	none
-25.9957	9.71453	59.073	none
-30.0545	9.40161	59.2761	single pulse
-33.666	9.54806	59.2606	none
-37.5299	9.65545	59.8488	none
-40.5501	9.07093	59.3251	none
-6.40821	-2.21251	79.8474	flicker
-10.0928	-2.11041	78.8555	single pulse
-13.1696	-2.02132	77.6234	single pulse
-16.9466	-1.56376	76.6059	none
-20.5551	-1.07555	75.1618	single pulse
-24.5654	-0.725825	72.4866	single pulse
-27.9289	-0.481413	70.9399	flicker and single pulse
-31.3394	-0.0668843	68.7608	flicker
-35.0684	0.390305	67.9772	flicker
-3.78443	1.41291	56.1982	flicker and single pulse
-7.13537	1.30958	56.124	flicker
-11.3049	0.750747	55.7839	flicker
-15.2223	0.7046	55.4509	flicker
-19.3474	0.35758	54.8237	single pulse
-24.3979	0.717912	54.0918	none
-28.8439	0.969635	53.6926	single pulse
-33.3908	0.91001	53.4229	single pulse
-36.8188	1.19036	53.3845	single pulse
-39.991	0.621694	53.3459	single pulse
-43.9457	-0.0165126	53.2867	single pulse
-47.5673	-1.13946	53.7481	none
-51.0184	-1.20807	53.5826	none
-7.18629	3.73886	37.7363	single pulse
-10.9628	3.72336	37.6142	none
-14.7994	3.6841	38.4883	none
-19.4641	3.77648	38.6692	flicker
-23.9001	3.42573	38.6558	single pulse
-28.4669	3.61959	38.7706	single pulse
-33.3714	3.69744	39.7383	single pulse
-36.7996	3.03744	39.7037	single pulse
-40.3201	2.53422	39.5063	single pulse
-44.5175	1.49669	39.0615	single pulse
-48.2327	1.08874	38.5846	single pulse
-51.7178	0.809945	38.9263	single pulse
-55.6165	0.264065	38.4268	single pulse
-59.1191	0.286615	38.408	single pulse
-62.3139	0.317477	39.1396	single pulse
-6.49697	-11.9342	77.6639	none
-9.22289	-12.4907	77.5904	none
-12.5516	-13.0448	77.4793	none
-16.4259	-13.1729	76.8017	none
-19.5557	-14.0688	76.4714	none
-23.6254	-14.7311	76.9917	none
-27.1989	-15.1944	77.2023	none
-3.17303	-7.25961	58.7798	none
-6.46521	-7.45332	58.7364	flicker and single pulse
-10.3011	-7.15725	58.8066	flicker
-13.9686	-7.28361	59.5383	single pulse
-18.9195	-7.28799	58.8855	single pulse
-23.1835	-7.15792	58.9695	single pulse
-27.0041	-6.19589	58.224	none
-31.1376	-5.58075	58.1263	single pulse
-34.6005	-5.3008	57.7646	flicker and single pulse
-38.6272	-5.47691	58.2033	flicker and single pulse
-42.1199	-5.48658	58.0185	flicker and single pulse
-45.707	-6.3541	58.0114	single pulse
-48.6498	-6.95845	57.046	single pulse
-9.89935	-9.86238	43.0028	single pulse
-13.5569	-9.91468	41.8176	none
-17.3744	-9.46035	41.9899	none
-20.8134	-9.36824	42.4094	none
-24.7214	-9.05153	42.8144	none
-29.3377	-8.53469	43.1017	single pulse
-33.3317	-8.27217	43.3848	none
-37.713	-7.84622	43.6265	none
-41.5044	-8.22466	43.3636	flicker
-45.8732	-8.69153	43.0166	flicker
-49.5196	-8.69388	42.7692	none
-53.3454	-9.18427	42.3433	none
-56.6563	-10.0029	41.7301	single pulse
-60.0491	-10.6256	40.9295	none
-62.8978	-10.248	41.3185	none
-6.60347	-19.7467	81.1253	none
-10.1706	-19.6249	79.9879	none
-13.5755	-19.8613	78.6297	single pulse
-17.1654	-19.5606	77.4558	none
-21.3048	-19.925	76.7555	none
-24.6971	-19.5062	76.4421	single pulse
-28.8836	-19.5893	76.1764	none
-32.35	-19.72	75.4765	single pulse
-2.56885	-18.1981	65.4258	flicker
-5.28924	-19.1924	65.1805	flicker
-9.2439	-19.5651	65.6042	none
-13.1613	-19.5002	65.0238	flicker
-17.4744	-19.2399	65.295	flicker
-22.2347	-19.1187	64.6549	flicker
-25.9915	-18.9598	64.0914	none
-29.9786	-20.0353	64.2677	flicker
-34.5179	-21.3278	63.569	flicker
-38.2478	-22.1782	63.602	flicker
-41.4953	-21.8207	62.8708	none
-44.6348	-22.0266	62.2328	single pulse
-48.9423	-22.8792	62.2811	none
-52.1489	-23.8744	60.9615	none
-4.34606	-16.4408	48.4971	single pulse
-7.50611	-16.6171	48.1161	none
-10.8745	-16.4921	48.112	flicker and single pulse
-15.291	-16.3916	48.4063	flicker
-19.2495	-16.0557	48.5836	flicker
-22.9629	-15.6939	47.9076	flicker
-27.063	-15.8278	48.0138	flicker and single pulse
-30.7381	-16.0014	47.897	none
-34.464	-16.3108	47.6665	single pulse
-39.0651	-17.2743	47.1588	single pulse
-43.0438	-17.7062	46.9981	none
-47.2616	-18.0229	46.9038	single pulse
-50.7039	-17.8971	46.5163	single pulse
-54.0974	-18.259	45.6928	single pulse
-57.4479	-18.707	44.936	single pulse
-60.7518	-19.415	44.3364	single pulse
-44.2688	9.80375	-6.72971	single pulse
-43.3963	6.94051	-4.46791	none
-42.7868	3.95759	-1.71375	single pulse
-42.7216	1.17578	1.09059	none
-41.9639	-1.20008	3.93781	none
-41.1182	-3.82197	6.75127	none
-40.3579	-5.77301	9.76063	single pulse
-39.8477	-8.72717	12.6847	single pulse
-39.801	-10.5601	15.8749	single pulse
-39.3447	-12.9034	19.3012	none
-38.7578	-15.0014	22.8618	single pulse
-37.9907	-17.1197	25.9548	none
-37.6503	-18.6808	28.4934	none
-36.8225	-20.8141	31.7783	none
-35.9416	-22.4643	34.569	none
-35.1748	-24.6374	39.3275	single pulse
-35.0024	-26.519	42.8662	none
-34.1928	-27.9274	46.0065	none
-15.206	-7.20006	-19.9247	none
-19.2151	-7.77335	-20.2377	none
-22.7426	-7.65509	-19.9894	none
-26.5508	-8.01109	-19.7264	single pulse
-30.2879	-8.33689	-20.3454	flicker and single pulse
-37.472	-8.32909	-19.9724	flicker and single pulse
-41.215	-8.37358	-20.2082	flicker and single pulse
-44.1768	-8.07417	-19.4531	none
-47.516	-7.02992	-18.3239	none
-51.1285	-6.5408	-17.9944	none
-54.602	-6.39964	-17.6027	flicker
-59.1243	-6.10404	-17.5562	flicker
-63.5193	-6.88682	-18.1279	none
-21.0664	-15.242	-16.6293	none
-24.803	-15.2315	-16.7388	none
-28.7732	-15.5257	-16.5331	none
-32.6642	-15.7012	-16.8818	none
-35.9563	-15.3928	-16.6271	none
-39.5858	-15.5706	-16.5021	flicker
-42.5036	-15.1307	-16.2734	flicker and single pulse
-45.6791	-15.0479	-15.7775	flicker and single pulse
-49.1143	-15.0364	-15.542	flicker and single pulse
-52.8976	-14.7859	-15.9906	none
-57.2307	-14.0347	-15.2434	none
-62.0528	-14.361	-13.7651	none
-21.999	-25.8934	-15.848	flicker
-25.465	-25.9826	-15.6306	none
-29.0332	-25.1981	-14.914	flicker
-33.2414	-24.776	-14.0875	flicker
-37.1228	-24.5947	-13.8918	flicker
-40.3267	-23.869	-13.6924	flicker
-43.6611	-23.2766	-12.3495	flicker and single pulse
-46.4994	-22.6301	-11.9023	flicker and single pulse
-50.0609	-22.0148	-11.5479	none
-53.7875	-21.2175	-11.4223	none
-58.5183	-20.8863	-10.6292	none
-62.5548	-20.0024	-9.93055	none
-30.3062	21.8194	-38.1963	none
-32.9873	21.2138	-36.4127	none
-36.287	19.9262	-33.7241	none
-38.8898	19.2648	-30.9426	flicker
-41.3673	18.7625	-27.4787	none
-44.2104	18.7659	-24.7051	flicker
-47.6687	17.7957	-22.9265	none
-50.9583	17.2966	-20.6514	flicker
-53.1091	17.2166	-18.3007	flicker
-55.6027	15.8011	-15.754	none
-26.2694	7.12282	-42.4146	none
-29.373	6.39358	-41.3792	none
-32.4376	6.02787	-40.2612	none
-36.1083	5.76777	-38.5616	none
-39.5328	5.95095	-37.5224	none
-43.1695	6.3514	-35.5916	none
-47.2807	6.11884	-33.0167	flicker
-50.9329	5.93863	-31.5506	flicker
-54.9768	5.6285	-30.024	flicker
-58.8345	4.51945	-27.7614	flicker
-61.4401	4.13968	-26.6094	flicker
-48.6903	-3.95952	-3.71103	single pulse
-52.2605	-2.87292	-2.47046	none
-55.0949	-1.96261	-2.25257	flicker
-58.9807	-1.77256	-2.29223	none
-62.6049	-2.62748	-3.2907	none
-38.2206	-17.1071	9.18403	none
-42.0792	-17.1026	9.08841	none
-45.8549	-16.498	9.92581	none
-49.442	-16.2186	9.96089	single pulse
-53.7027	-16.2335	9.50207	none
-57.5501	-17.0304	8.75864	none
-62.0005	-17.6434	7.67821	flicker
-65.6392	-17.9423	7.79056	single pulse
-68.4663	-18.4376	7.80552	single pulse
-40.9502	-37.3296	11.5228	none
-44.2705	-36.9094	12.0317	single pulse
-48.7192	-37.4693	12.1739	single pulse
-53.4667	-37.4869	12.2917	single pulse
-57.4946	-37.8541	12.644	flicker and single pulse
-62.0416	-37.9276	13.2335	flicker and single pulse
-66.2292	-38.0952	12.964	flicker and single pulse
-42.8988	-25.8037	22.0659	flicker and single pulse
-46.7412	-25.8591	23.2388	single pulse
-51.8428	-26.0244	25.2917	single pulse
-56.4061	-26.0608	27.3486	none
-59.5115	-26.2251	28.8103	flicker and single pulse
-62.6554	-26.5964	30.012	single pulse
-65.6428	-27.6053	31.45	single pulse
-68.3885	-28.9224	32.5659	single pulse
-6.15826	-44.1896	29.2585	none
-10.4534	-43.8138	29.218	none
-13.9617	-42.7148	29.4702	none
-17.5652	-42.3503	29.5759	flicker
-20.939	-42.2189	29.9924	flicker and single pulse
-23.9341	-42.1158	29.7234	flicker
-27.5691	-42.0692	30.6617	flicker and single pulse
-30.9768	-41.8755	31.4657	flicker and single pulse
-35.0914	-41.5844	32.3005	single pulse
-38.8918	-41.2322	33.0715	flicker
-43.3864	-40.9965	34.1809	single pulse
-47.5128	-40.9491	35.3674	none
-52.3296	-41.3046	36.4549	none
-56.3202	-41.0598	36.7161	none
-59.3808	-41.2337	36.0493	flicker and single pulse
-62.5888	-40.6796	36.0326	single pulse
-65.1308	-40.1953	36.0261	single pulse
-36.1996	0.78419	12.6519	flicker and single pulse
-39.1171	1.59553	13.8507	single pulse
-42.863	2.18109	16.2643	single pulse
-46.4219	2.57788	19.1323	single pulse
-49.9603	3.23615	22.0898	none
-53.7202	4.03646	24.9765	single pulse
-56.9662	5.15849	27.6081	single pulse
-59.4886	5.72923	29.8597	single pulse
-61.7252	5.88222	31.8555	single pulse
-3.06194	7.11751	52.4628	single pulse
-6.34445	6.65034	52.1619	single pulse
-10.5864	6.15284	51.8481	none
-14.6054	6.02484	52.6555	single pulse
-18.258	5.80141	53.1282	none
-22.2035	5.17634	52.8853	flicker
-26.0104	3.85491	54.6944	none
-29.3385	3.46938	55.024	none
-33.8907	3.7221	55.2166	single pulse
-38.3603	4.19977	53.7767	single pulse
-42.8097	4.86915	53.4173	single pulse
-46.9855	4.87757	52.3301	single pulse
-50.1873	3.9433	51.97	flicker and single pulse
-53.5095	3.33559	50.5527	flicker and single pulse
-56.0856	2.21316	49.785	single pulse
-13.0755	0.402975	69.0758	single pulse
-17.3767	0.0264188	68.3313	flicker and single pulse
-21.689	0.38171	67.7253	flicker and single pulse
-25.7026	0.284025	67.3765	flicker
-28.3213	-0.639737	67.7232	flicker and single pulse
-31.9688	-0.813495	67.4633	flicker and single pulse
-35.4096	-0.826719	66.1433	none
-39.4689	-0.801081	63.6624	single pulse
-43.5218	-0.380949	61.7734	single pulse
-47.0323	-0.304508	61.2483	single pulse
-2.03078	18.891	61.5028	single pulse
-5.41414	18.6191	62.0641	none
-9.05405	18.8159	62.5696	single pulse
-13.4104	18.1646	61.8842	none
-18.1808	18.245	61.5161	flicker
-22.6802	17.9768	61.2183	flicker
-26.7604	17.7411	61.3889	none
-29.4219	17.4066	62.0044	none
-36.0254	16.892	60.4132	none
-39.8896	16.1088	59.4477	none
-44.1127	15.4714	58.9181	flicker
-1.41065	33.5678	21.2517	none
-4.33032	33.4879	23.4117	none
-8.01027	33.6212	25.8777	none
-11.4043	33.9872	28.6096	single pulse
-15.0385	34.6726	31.5583	none
-18.8865	34.9806	34.2761	none
-22.0303	34.7444	37.696	none
-25.496	34.8766	39.4154	none
-28.5984	34.818	41.4579	none
-32.0202	34.5804	43.4955	none
-35.7772	34.2157	43.7418	flicker
-39.4014	33.4559	43.7203	flicker
-1.84469	42.6185	18.0499	none
-4.47854	41.9914	18.2738	single pulse
-8.10335	42.2198	19.5467	none
-12.062	42.3776	20.4645	none
-15.8589	43.4342	21.6635	none
-20.9172	43.8719	23.8513	single pulse
-25.0658	43.8018	24.801	single pulse
-28.3758	44.4748	25.4931	single pulse
-31.9929	44.4744	26.7614	single pulse
-35.7159	44.5538	26.3535	flicker
-39.8789	43.7986	25.3598	none
-43.6242	43.2576	25.5975	none
-36.2593	14.9652	3.59503	single pulse
-39.5515	15.2994	5.35152	single pulse
-44.0468	15.1562	7.13808	none
-47.7686	15.3123	9.02516	flicker
-51.4168	14.5424	11.0015	single pulse
-55.1651	13.86	13.1375	single pulse
-58.5833	12.9713	15.1193	none
-61.2251	12.8621	17.512	none
-4.58797	42.573	-22.4534	flicker
-8.65128	42.2829	-20.3091	none
-12.077	41.5467	-19.1657	none
-15.0588	41.2568	-18.1301	none
-18.9091	41.1194	-16.6832	none
-22.9609	41.186	-16.1068	none
-25.935	40.94	-14.8354	single pulse
-28.9481	40.9363	-13.7841	none
-32.5925	40.7617	-12.8261	none
-36.5047	40.5868	-11.3209	none
-40.2174	40.7393	-10.2829	flicker
-43.7653	40.3466	-9.3517	flicker
-47.2836	40.4976	-8.16124	none
-50.7619	40.3504	-6.87757	none
-2.27999	34.6169	15.7137	none
-5.73379	34.1245	15.4296	none
-10.1055	33.3261	14.9967	single pulse
-13.5911	33.1348	15.6639	single pulse
-17.2554	33.3253	16.0939	none
-20.6122	33.7998	16.6182	none
-24.773	34.268	17.0578	none
-28.8567	34.9352	16.9369	single pulse
-33.8562	34.8256	16.249	none
-38.271	34.2678	15.0973	flicker and single pulse
-41.7568	33.9082	15.0097	none
-45.6386	33.7365	14.4576	flicker and single pulse
-48.8529	33.4831	14.1268	none
-52.3224	32.9995	13.9934	flicker and single pulse
-55.037	32.5229	13.5789	none
15.9134	-2.38254	-22.2101	single pulse
19.7844	-2.25752	-21.9939	single pulse
23.6616	-1.52388	-22.7934	single pulse
28.2236	-0.650574	-23.6464	single pulse
32.1085	-0.274352	-24.3981	single pulse
36.032	0.683876	-24.7949	single pulse
39.7449	1.59608	-24.0872	flicker and single pulse
43.2086	1.55728	-24.7506	flicker and single pulse
47.2105	1.09419	-25.8435	flicker and single pulse
51.5423	2.15031	-26.0573	single pulse
55.3853	2.89033	-25.5724	none
58.8772	2.30975	-26.4136	none
62.211	1.94741	-26.979	none
-13.508	-1.07813	-23.9294	single pulse
-17.2447	-0.191731	-23.5651	none
-20.6301	0.404423	-23.3861	none
-24.3075	0.778632	-23.4739	single pulse
-28.1171	1.05366	-23.6482	none
-31.9801	1.34178	-23.8416	flicker and single pulse
-36.4521	1.89886	-23.905	flicker and single pulse
-40.2407	2.13308	-23.9123	flicker and single pulse
-43.8729	2.47491	-24.2586	flicker and single pulse
-47.7464	1.7824	-25.6262	none
-52.6383	1.77568	-26.4467	flicker
-56.4499	1.51704	-26.5088	flicker
-59.7221	1.37181	-26.3557	flicker
22.0434	-16.5035	-18.6508	flicker and single pulse
25.94	-17.0934	-18.879	flicker and single pulse
30.4458	-17.0104	-18.7897	flicker and single pulse
34.4278	-17.3359	-18.6553	flicker
38.4006	-17.7045	-18.5348	single pulse
41.5337	-18.3666	-18.7123	single pulse
45.1785	-18.1987	-18.306	none
48.7332	-18.4802	-17.9262	none
52.4751	-18.6675	-17.4513	none
56.64	-18.1561	-17.2013	flicker
60.9286	-18.7204	-17.6764	none
65.1604	-19.8426	-18.1568	none
-19.7078	-17.7452	-20.8685	none
-23.4751	-17.6491	-20.0032	flicker
-27.5588	-17.8903	-19.4886	none
-31.4886	-18.337	-17.8795	none
-35.5077	-18.0865	-16.9194	single pulse
-38.9474	-17.9407	-15.4232	none
-42.0311	-17.7706	-14.8179	none
-45.8447	-18.3914	-14.8066	none
-50.4567	-18.7115	-15.2586	none
-54.2916	-19.3431	-14.1624	none
-58.8913	-19.3833	-13.3695	none
-63.7154	-19.8707	-12.5897	none
22.6028	-31.3842	-12.9235	single pulse
25.9427	-31.5405	-11.2302	single pulse
29.8067	-31.506	-8.47694	none
33.59	-32.1779	-6.79191	flicker
37.0168	-32.5765	-5.31139	single pulse
39.6709	-32.3491	-3.67588	flicker and single pulse
42.6513	-33.0031	-2.21818	flicker and single pulse
46.13	-32.9154	-0.504127	none
50.4402	-32.7319	1.09361	none
53.8425	-32.6666	2.53716	none
57.7094	-32.5905	4.26378	none
61.5306	-33.0412	5.46384	single pulse
64.8317	-34.0543	6.19272	single pulse
68.2566	-34.9396	7.09716	single pulse
70.7556	-34.7737	8.27333	none
-29.8868	-29.3008	-7.47801	none
-34.8896	-30.208	-6.51594	none
-39.3704	-30.6195	-5.5091	flicker
-44.2501	-30.8994	-3.8175	none
-49.6471	-30.1926	-1.3992	single pulse
-55.8961	-29.8616	-0.107237	single pulse
-61.4756	-30.1169	0.886247	single pulse
25.5128	20.4261	-45.9292	none
28.8866	20.9567	-44.505	none
32.9169	21.5885	-44.0177	single pulse
36.4167	21.0254	-41.5562	single pulse
40.4344	20.3561	-38.9018	flicker
44.2841	20.0933	-36.5091	single pulse
47.945	19.887	-34.0209	single pulse
-30.7055	22.8653	-42.4845	none
-32.7224	22.6007	-40.3962	single pulse
-35.8187	22.1118	-38.2246	none
-38.4391	20.4659	-35.7652	none
-41.0562	19.0597	-32.844	none
-43.5175	17.134	-29.9457	none
-46.2053	15.9949	-27.0952	none
-48.4907	14.1349	-24.1138	none
-51.6827	12.5178	-21.126	none
-53.8635	10.5812	-18.5955	flicker and single pulse
-56.3697	9.31211	-16.0075	flicker
-58.4781	8.17151	-13.199	flicker and single pulse
-61.0859	6.38913	-9.57041	single pulse
-62.6347	4.71416	-7.53019	single pulse
-63.8875	3.4066	-4.42261	none
20.9636	-16.3141	-24.081	flicker and single pulse
24.7011	-16.1408	-25.2245	flicker and single pulse
28.9151	-15.7572	-25.9934	none
32.7256	-15.1825	-26.4496	none
36.1594	-14.4508	-26.741	single pulse
39.5548	-13.6828	-27.0264	single pulse
43.5848	-13.2191	-27.6812	flicker and single pulse
46.6387	-12.6267	-28.1028	flicker and single pulse
51.2374	-11.389	-27.8207	single pulse
55.4562	-10.2723	-28.0461	single pulse
59.3231	-9.90775	-28.6441	single pulse
62.5913	-9.76063	-28.9883	flicker and single pulse
38.8102	12.9909	-15.1444	single pulse
41.9545	13.3877	-15.4666	single pulse
44.525	13.3488	-15.426	single pulse
48.3042	13.609	-15.8322	single pulse
54.4615	14.1428	-17.2353	none
58.0265	13.284	-17.4733	none
-35.9763	15.0742	-12.2178	single pulse
-40.4574	14.396	-12.1452	single pulse
-43.6977	13.6664	-11.4497	single pulse
-46.5525	12.6445	-10.398	single pulse
-49.4482	11.9956	-9.27114	single pulse
-52.3513	11.3618	-8.6382	none
-55.9987	10.6216	-8.44806	none
-59.2418	9.36829	-8.45682	single pulse
-61.9025	7.30108	-8.4232	single pulse
3.91477	29.2956	-29.4	single pulse
7.90035	29.5091	-28.2912	single pulse
11.6315	30.2795	-27.2373	single pulse
15.4234	30.4433	-26.413	none
19.3023	30.7409	-25.6916	flicker and single pulse
22.8339	31.1266	-23.818	none
26.533	31.469	-22.6245	none
30.4909	31.8332	-21.8903	none
34.5535	31.9271	-20.8886	flicker
38.2896	32.1981	-19.3214	none
41.8585	32.6796	-18.0275	none
45.4445	33.1349	-16.8506	none
48.894	33.7972	-15.3717	none
-6.24913	34.4693	-30.6114	flicker
-9.65235	34.6287	-28.7987	none
-12.9217	34.275	-27.4523	single pulse
-17.2674	34.4714	-26.3944	single pulse
-20.9479	34.7355	-24.8995	none
-24.0527	35.0534	-23.0463	single pulse
-27.9089	35.5029	-21.3498	single pulse
-32.3137	36.056	-20.3713	single pulse
-36.7922	35.9882	-19.0381	single pulse
-40.2781	35.9728	-17.293	single pulse
-44.4563	36.5948	-15.657	flicker and single pulse
-49.254	37.1472	-13.7016	flicker and single pulse
-52.4744	37.7329	-12.7299	single pulse
-55.5725	38.2091	-10.1073	single pulse
40.7593	18.0133	-4.54484	single pulse
43.0877	18.4133	-2.16542	single pulse
45.9979	19.5495	-0.599414	single pulse
49.4136	20.9887	1.61788	flicker and single pulse
52.176	21.3541	3.42554	flicker
55.2947	21.2125	6.39729	none
58.1192	21.4182	8.36189	flicker and single pulse
40.3747	-2.40123	7.22609	single pulse
44.0925	-2.08152	7.65001	single pulse
47.8552	-1.74948	8.97378	single pulse
51.8122	-0.548835	10.1196	single pulse
56.044	0.145293	11.288	single pulse
60.1574	0.168483	12.9395	single pulse
63.5803	0.311489	13.8296	single pulse
5.66131	-48.235	19.7437	single pulse
9.59687	-48.681	20.1513	single pulse
13.1991	-49.7294	21.5905	flicker and single pulse
17.2046	-50.3622	22.0503	single pulse
21.213	-51.4777	22.9318	flicker and single pulse
25.1611	-53.2429	23.3743	flicker
28.7047	-54.7128	22.7711	flicker and single pulse
31.8756	-55.9476	22.9699	flicker and single pulse
34.9696	-57.3688	22.3923	flicker and single pulse
37.9344	-58.224	22.909	flicker and single pulse
42.2752	-58.8009	23.3774	none
46.4066	-59.6428	22.3457	none
50.0599	-60.1336	22.2583	none
53.5497	-61.2373	21.3832	none
56.8722	-61.5861	21.7087	single pulse
50.0755	6.9995	-44.6684	none
49.1859	8.69384	-40.4086	none
48.3941	11.2052	-35.5956	single pulse
46.8677	12.6407	-30.6889	none
45.2599	14.2822	-25.3157	none
43.9694	14.505	-20.7828	none
43.0371	15.6852	-17.1918	single pulse
42.5419	16.5581	-13.6288	none
42.0737	17.3759	-8.75139	none
40.2089	17.9991	-4.55349	single pulse
39.8592	19.3661	-1.21918	flicker and single pulse
38.3545	20.6034	2.75907	single pulse
36.5505	22.1115	7.09064	single pulse
35.3176	23.8118	12.1227	single pulse
33.9856	25.2704	16.3592	flicker and single pulse
32.6598	26.7963	20.1468	single pulse
31.6938	28.3433	24.0438	single pulse
30.7218	29.7606	28.6257	single pulse
