# Supplementary material for: Multisensory flicker modulates widespread brain networks and reduces interictal epileptiform discharges
Source: Nat Commun. 2024 Apr 11;15:3156. doi: 10.1038/s41467-024-47263-y (PMC11009358; doi:10.1038/s41467-024-47263-y)
Supplement: Supplementary file 4 — Source Data [file 41467_2024_47263_MOESM4_ESM.zip › Source Data New Corrected/Figure_3B_40Hz-AV.csv]

mni_x	mni_y	mni_z	mod_amp	mod_sig
-8.07639	12.5209	-25.5169	-0.29512956120153	0.9766
-11.691	14.5704	-24.0081	-0.213714685045134	0.925
-15.3695	16.3972	-22.9305	-0.00355617572927169	0.5052
-18.7942	18.2406	-21.6594	-0.0209723744289302	0.5465
-22.1585	20.0879	-20.3363	-0.0471154415606041	0.6037
-26.2502	22.0788	-19.0814	-0.20734285227205	0.7755
-30.0229	23.9463	-17.6418	0.0356409794212438	0.4554
-33.8912	25.5561	-16.2013	0.267107548285209	0.2469
-37.8298	27.4475	-15.251	-0.0168602934711856	0.5289
-41.7643	28.3812	-13.5746	-0.0169339845247486	0.5376
-46.1347	30.4882	-11.8733	0.0298866811505039	0.4234
-50.0537	32.1334	-10.4265	0.0398199325776174	0.4127
-53.3898	33.5975	-8.92378	0.285930242332219	0.0775
-56.4135	34.8175	-7.34017	-0.198854341242357	0.7786
-27.1024	18.6003	-43.5743	0.261688471858721	0.4201
-28.7865	19.0251	-39.7123	0.223044964605078	0.4191
-30.855	18.9727	-35.6504	0.115097125205523	0.2695
-33.8583	18.9287	-32.7283	0.0939161963817898	0.3146
-37.5659	18.4313	-30.1865	0.200642965645874	0.2016
-41.9714	18.5924	-28.1539	0.105728566277762	0.3293
-45.705	18.3934	-25.3761	0.4580295266158	0.0116
-50.0448	18.2993	-23.5475	-0.0657326039788342	0.6221
-53.2879	17.6556	-20.7074	-0.167912423767375	0.7795
27.9173	16.4508	-46.6232	0.0758050904407424	0.3432
32.335	17.2015	-45.5036	0.233784341316816	0.1268
37.265	17.8852	-45.5765	0.0625194122782409	0.3945
41.6813	18.6371	-44.3224	0.0499255732813244	0.4169
44.5927	18.2911	-42.6558	0.010632415860697	0.4855
-30.1934	19.122	-45.1431	0.213563717687678	0.2096
-32.7532	19.4681	-42.8367	0.299071789747702	0.1224
-36.4039	18.9094	-40.4669	0.161437704865013	0.1666
-40.5684	18.0698	-38.4763	-0.264554932730789	0.9736
-43.9325	16.9061	-36.3974	-0.201891423633673	0.8917
-47.7681	16.069	-34.5434	-0.00563898755519843	0.5172
-51.8032	15.9992	-31.9107	0.104650917671091	0.2835
-13.8756	-1.64096	-23.8671	-0.245403458386469	0.9307
-17.2796	-0.296258	-23.1901	-0.244858889376135	0.9641
-28.8475	0.507853	-22.6435	-0.144449789199777	0.8337
-33.24	1.00942	-22.3793	-0.0461489231690512	0.5764
-37.9705	1.01639	-22.112	0.129920124244799	0.2785
-42.7363	1.6874	-22.5279	-0.0166653706924067	0.5532
-47.7944	1.63107	-22.4673	0.135868509159267	0.2518
-52.8918	2.12372	-22.2237	0.119773805468155	0.3085
-57.7306	2.19552	-21.7323	-0.236096235041243	0.8543
-61.832	2.44199	-20.9503	-0.176474015550881	0.6926
-33.1633	-2.88058	-51.1515	-0.148573150597973	0.7274
-36.9285	-3.16396	-49.159	-0.212082948984757	0.8884
-40.631	-3.51149	-48.3083	-0.0808885262993075	0.694
-45.3203	-3.3985	-47.1703	0.196972624132523	0.1417
-48.8622	-3.43516	-45.2506	-0.171550372805812	0.8296
-52.3842	-3.47514	-42.7586	-0.126041756972352	0.7733
-16.9949	-10.3635	-31.1955	0.126177698589304	0.3029
-19.4754	-11.1017	-29.2601	-0.0363838275104893	0.5844
-37.6392	-14.4801	-21.1971	-0.10158901934578	0.7436
-41.9239	-15.6772	-19.8108	0.132716712974802	0.2432
-46.3145	-16.76	-18.1338	0.104080214796355	0.3301
-50.0694	-17.2757	-16.024	0.108711420808194	0.2851
-54.3009	-18.2726	-14.1609	0.239163098915897	0.0795
-58.3659	-18.7607	-12.2212	-0.000560126394871907	0.4855
-62.4065	-19.8828	-10.3131	0.0947333878282484	0.2937
-65.9635	-20.5866	-8.28847	0.0231387486527195	0.4582
-68.2377	-21.4421	-6.39771	-0.000740872387452907	0.5081
21.4588	-14.9788	-27.0771	0.0148592834549484	0.4573
25.2901	-14.4623	-26.9093	0.0310226754685203	0.4272
28.8671	-14.5171	-25.879	0.0713053077080406	0.3503
33.6657	-14.3919	-25.5885	-0.162600895115125	0.8439
37.7545	-14.2137	-24.3839	-0.149271874463122	0.8042
42.0355	-14.2315	-23.883	-0.12793413331839	0.7469
46.2777	-14.4384	-23.6227	-0.0470070830834433	0.6092
50.6937	-14.8076	-22.5335	-0.0294481049257725	0.5469
55.4933	-14.5766	-21.1799	0.317808735701928	0.0493
60.3549	-14.9257	-21.0068	0.158999635784326	0.1269
64.5793	-15.3399	-19.8125	0.359775015411347	0.0538
69.1913	-15.2555	-18.991	0.17137072014299	0.1127
-15.9426	-28.0788	-16.9195	1.29014067013623	0.0007
-20.4316	-28.3592	-15.8544	2.11865233429179	0
-32.6932	-29.2335	-13.0382	0.0973356669078316	0.275
-37.2951	-30.1659	-12.7425	0.0865184164288977	0.3233
-41.5712	-30.8181	-12.4557	-0.127112049139921	0.7692
-45.9759	-31.2281	-12.0727	0.0179485030707842	0.4518
-50.5077	-31.5443	-11.5769	0.124016794890181	0.2427
-55.0751	-32.3063	-10.2291	0.01977385614983	0.4411
-59.7762	-32.6587	-9.97676	-0.107808432520137	0.702
-64.1769	-33.0266	-9.54679	0.0122044460576716	0.4765
-68.295	-33.9342	-8.264	0.200625339244502	0.2957
-71.0906	-34.3393	-7.64256	0.105162858089941	0.3044
-1.45246	-49.121	16.6195	0.200199592600746	0.2669
-6.43298	-50.0482	16.3274	-0.22438719739566	0.7763
-11.2422	-51.0237	15.5002	-0.120144427850655	0.6459
-15.3774	-52.0404	15.4552	-0.170118127084942	0.8717
-19.5367	-52.7049	15.5399	-0.0675255199840199	0.6331
-23.7299	-53.1223	14.9665	0.0663047009658517	0.3861
-32.3249	-52.5515	14.3105	-0.15572324891775	0.7108
-37.1257	-52.7767	13.8281	-0.187271198186227	0.8798
-42.538	-52.0742	12.9582	-0.0413248648984663	0.625
-47.5132	-52.3933	12.9958	-0.019632741318644	0.5452
-52.3719	-52.8512	12.8525	-0.0761120738985644	0.6963
-56.9377	-53.2955	12.4679	0.0602679824198822	0.3566
-60.9926	-52.9625	11.356	-0.179739628057085	0.8996
-64.5511	-53.1152	10.8828	-0.304409124130916	0.986
25.1131	-29.0554	-13.4456	0.055179737736557	0.4035
30.6602	-28.7125	-12.1271	0.104332406101709	0.3012
49.7083	-25.4763	-9.1724	0.293342739348624	0.0768
62.9289	-23.2389	-8.12326	-0.168483219937275	0.809
68.8905	-23.108	-7.47366	0.036318448175652	0.4144
28.4069	-22.813	-29.8761	-0.0177433645612589	0.538
31.4983	-23.5032	-28.9665	0.124099357798042	0.2613
35.3634	-24.8046	-28.288	-0.158008918711077	0.8258
40.0753	-25.8894	-27.218	0.0448734472183683	0.3852
43.8053	-26.556	-27.0046	-0.10372070895524	0.7021
48.5204	-27.6246	-26.1895	-0.194705363068573	0.7782
53.7741	-28.5007	-25.3211	0.0361181432776572	0.4269
58.7825	-29.168	-24.3358	0.303084696962013	0.2425
63.9627	-29.7239	-23.3841	0.144779211672119	0.4258
67.3038	-29.8943	-22.9831	-0.0639620457122728	0.5556
25.4418	-40.7217	-19.1498	-0.16294860698424	0.7243
28.4772	-41.4741	-17.5091	-0.144914475498901	0.6767
32.6208	-42.3743	-17.2499	-0.0259215812276504	0.5652
36.5487	-43.092	-17.344	-0.177961266830062	0.9592
40.8656	-43.6015	-16.3444	-0.184848106650995	0.9225
45.6344	-44.3703	-16.2622	-0.326716190714463	0.9255
50.8085	-45.1768	-15.7457	-0.360212302373022	0.9765
56.369	-45.7545	-14.9382	-0.0261444698064515	0.5581
60.8805	-45.7681	-13.6236	0.323975239017025	0.0813
64.784	-45.8404	-13.0518	0.200023444084372	0.1539
67.5533	-45.4781	-11.7163	0.135214606195811	0.258
23.6111	-50.3804	-14.4667	-0.455547158394026	0.9495
27.026	-52.1107	-14.277	-0.41573952837514	0.9197
30.7928	-53.409	-14.5962	0.154583776388828	0.1986
34.9977	-54.8293	-15.3558	-0.345308626292477	0.978
39.5748	-56.7345	-16.0062	-0.0246261206545354	0.5569
44.37	-58.6355	-16.6518	0.0747657545055749	0.308
49.141	-60.0326	-17.3791	-0.147640380111007	0.8843
53.2664	-61.8975	-17.9561	0.0980185393104722	0.2615
56.4358	-62.6746	-18.8053	0.296112170091957	0.0747
58.8795	-63.6739	-18.8099	0.153509633697668	0.2021
10.2852	-31.3334	47.9679	0.25161355717661	0.1032
16.3601	-31.9442	47.6231	-0.0925864644615348	0.6797
22.8046	-32.3988	48.5554	-0.253028942924595	0.9314
30.207	-30.9639	48.3502	-0.136048731106523	0.7382
36.5529	-30.0131	48.3875	-0.272315856149845	0.8985
44.5227	-29.9807	46.6396	-0.0260068332545692	0.549
50.8399	-29.9648	46.3466	0.499092546058125	0.0185
56.4265	-29.5737	45.9339	0.832199829885614	0.0003
19.0152	-47.4891	69.6325	-0.148015973316673	0.8051
22.799	-47.2636	69.2828	-0.116477750156095	0.7362
26.9884	-47.1166	68.2377	-0.0145523681658281	0.5588
32.0044	-45.4591	67.4772	0.15191021986529	0.2073
36.1193	-44.8917	66.1715	0.0438217238836631	0.4179
40.2552	-44.5722	64.9288	-0.0842908442549699	0.6703
44.3892	-44.8171	62.9721	-0.104178799606986	0.7209
47.401	-44.1872	62.0806	-0.261811456151426	0.9496
37.665	-29.0879	17.942	4.25476306394951	0
42.004	-28.6158	17.1238	0.591755032623674	0.0044
47.1182	-27.6931	16.9262	-0.0564211392927079	0.6422
51.7718	-27.4374	16.9823	-0.149694009809301	0.8288
56.8112	-27.1662	16.9178	0.186331200049141	0.1564
60.8063	-26.7944	16.6839	0.335949869203688	0.0235
64.5701	-25.8412	16.5283	0.764820567833954	0.0016
68.3022	-25.0668	16.3456	6.30570461127902	0
70.3044	-24.897	16.4373	4.24176196629475	0
5.14544	-49.3922	25.7915	-0.201557648615972	0.9257
9.67607	-49.5373	25.7639	-0.229444924209317	0.9794
13.6202	-50.1606	26.6442	0.100701553278133	0.2646
17.298	-50.3825	27.8203	0.0674404502327557	0.3476
21.2537	-51.2901	28.2988	-0.178253777131769	0.8985
25.2279	-51.6686	29.5397	0.0524989750453937	0.3509
29.2969	-51.9025	30.7015	0.0305533733836085	0.4429
33.5318	-52.0639	31.7546	-0.230085485063563	0.931
38.1579	-52.712	32.1318	0.0601059959527486	0.3664
42.8494	-52.507	33.4611	0.129848597321139	0.2862
47.415	-52.3033	34.9106	-0.255866355679543	0.9161
51.8612	-51.4392	36.2057	-0.0510306381640201	0.6203
56.1234	-50.4767	37.5962	-0.0392125487139374	0.6084
60.0443	-50.2881	39.061	-0.291135560552423	0.6475
62.9687	-49.365	40.2134	-0.305070332152716	0.6597
39.9809	-4.17956	-45.9972	0.275922522643103	0.1437
40.1971	-5.30318	-42.5276	-0.166508062438617	0.69
39.655	-7.01471	-38.5746	-0.244621246358701	0.9171
39.2619	-7.95028	-34.4218	0.321906093191341	0.0424
39.6804	-9.37827	-29.9896	-0.0193934703746435	0.5544
39.5878	-10.7716	-25.5027	0.157699786618061	0.136
40.071	-11.7146	-21.3828	0.537686714066406	0.0691
39.9924	-13.4001	-17.3499	4.35381074149613	0.0001
40.433	-14.3761	-13.3442	1.42359375256495	0
39.9227	-15.942	-9.29708	0.263348137219745	0.123
39.886	-17.2348	-4.59021	5.28722567141366	0
39.2713	-18.4213	-1.58634	12.8582310060607	0
39.0103	-19.9633	2.46984	3.4581481930013	0
38.6782	-22.2891	5.82551	0.476414239356081	0.008
39.6192	-24.7515	9.36443	11.9738550084372	0
39.944	-26.699	12.7657	12.7838917342909	0
40.5242	-28.2497	15.6476	21.0002730722974	0
40.9859	-30.3038	18.3436	9.7474236091788	0
16.3528	-73.4687	-18.0495	1.48570419497618	0
20.1851	-73.9941	-17.7065	-0.178111662512812	0.8228
23.9531	-74.5793	-17.416	-0.131173842006503	0.7848
28.292	-74.6593	-17.4434	-0.363068680342393	0.9836
32.3161	-75.3393	-17.832	-0.0708760027809364	0.6699
36.4744	-76.0038	-18.1423	-0.17282469438067	0.8086
40.7861	-76.3483	-18.3813	0.0432460592831234	0.3981
45.4506	-77.1386	-18.4164	-0.0851142706903691	0.7068
49.1652	-77.2563	-18.963	-0.141455090558714	0.8234
52.1717	-77.4573	-18.4748	-0.0801663086818596	0.7161
18.9912	-69.4576	64.3013	-0.167095960925541	0.8472
22.697	-69.3288	63.9876	-0.138288210340849	0.783
26.2912	-68.9324	63.964	0.0282926090870419	0.4291
30.0095	-68.0363	62.1748	0.142806704506156	0.2388
33.0385	-67.0307	60.2959	0.282922458116481	0.1183
7.12568	-45.8091	50.2786	0.0669153145070707	0.3472
11.3716	-45.8569	50.3598	0.0308036328083163	0.4172
15.2217	-45.8021	50.2479	-0.167522658701717	0.8727
20.3226	-46.5593	50.6034	-0.0489502553031681	0.6124
29.4156	-46.4976	49.45	-0.108459605146106	0.7335
34.8712	-45.5884	49.6844	-0.275127462933267	0.9681
38.9132	-44.5516	49.0563	-0.201730079671194	0.8475
43.3543	-45.0015	48.4655	-0.0672917972474082	0.675
47.4975	-44.6715	48.7159	0.00792159674021464	0.4809
51.5548	-44.1536	48.1758	-0.0744478188844933	0.715
56.0136	-43.7844	47.5666	-0.0642524771393669	0.667
59.3722	-43.3231	47.8198	-0.155079191436981	0.8739
7.57407	-60.0791	50.775	0.171787987020512	0.1966
11.7247	-60.3029	50.2523	0.0742624147060973	0.3348
15.6362	-61.1489	49.6696	-0.0183103053617759	0.5465
19.5492	-61.3441	49.8216	0.119202887154158	0.2079
24.083	-61.2716	49.2551	-0.0664072397062874	0.6568
28.068	-61.7213	48.7474	-0.152156332311706	0.8671
32.0984	-61.5507	48.3307	-0.154175543923739	0.8116
36.7931	-61.271	47.9759	-0.048047256734585	0.5809
41.2705	-61.1647	48.3593	-0.275805335739418	0.9346
46.6948	-61.2984	47.998	-0.317239000285434	0.9859
50.6967	-60.614	47.789	-0.120472567663759	0.7509
54.0822	-60.048	47.2152	0.396785195826059	0.0705
7.12755	-76.6997	35.7264	0.316251237313266	0.0358
11.5051	-76.9724	36.033	0.00158967175572267	0.4999
36.5217	-74.746	35.5578	-0.0365519936261338	0.5682
41.5464	-74.1593	36.0044	-0.0049922954763858	0.5164
46.3567	-73.5881	35.8176	-0.0465817316746931	0.5966
50.353	-72.5973	36.1869	0.0438933342619137	0.4288
3.85245	-61.0415	2.86266	47.1548842833296	0
5.42946	-68.5342	2.90736	46.5670972377498	0
6.63174	-72.0487	2.89701	47.8094278173469	0
8.20668	-79.0576	2.33412	44.0573507188762	0
10.0675	-86.5583	1.85633	41.9286912230995	0
10.7175	-94.6844	1.71962	65.5751016815615	0
10.7251	-98.1518	1.57165	98.672582442944	0
-16.0277	-0.743079	-24.9994	-0.174971750432657	0.7171
-19.297	-0.285158	-25.275	0.0573266795659151	0.4181
-22.2459	0.422906	-25.5731	0.218550220519477	0.191
-25.7101	1.31234	-25.852	-0.302096005920186	0.9271
-28.7784	2.32268	-26.3309	-0.170920808239507	0.8441
-32.5334	3.49869	-26.9258	-0.192778809721447	0.8554
-36.6753	4.75195	-28.2645	-0.478638502712285	0.9925
-40.4521	6.12368	-28.4539	0.189513638010474	0.2248
-45.5346	7.02247	-28.8587	-0.0164285840371083	0.5328
-49.805	7.7671	-29.3929	0.0515479303344346	0.3437
-53.7948	8.48442	-29.9577	0.0465254421599197	0.3526
16.7006	-0.673971	-28.2556	-0.142806858477082	0.8281
20.1489	0.182826	-27.6789	-0.217083884118526	0.8022
23.2225	0.773184	-27.1343	-0.0731027565873295	0.6239
26.3734	1.77759	-27.4186	-0.217490205934262	0.8892
29.9778	2.11674	-27.7839	-0.255385855196856	0.9006
33.2702	3.04167	-27.4979	-0.246302853253787	0.9274
36.6538	3.50877	-27.8393	1.23493669383404	0.0094
40.9053	4.56355	-27.4397	0.14350917714293	0.2503
44.7094	5.24821	-27.6272	-0.0786581551800416	0.7067
48.8484	6.25323	-28.0018	0.315015988972599	0.0957
52.4579	6.62324	-27.8913	-0.132418435474553	0.7793
56.4801	7.20384	-28.7159	0.0335918409159346	0.4246
-18.6394	-13.5216	-23.6019	-0.589725599812884	0.9555
-21.6586	-13.3283	-23.2652	-0.697415054335365	0.8686
-25.077	-12.6491	-22.2753	-0.29015104058086	0.8263
-28.5905	-11.9465	-22.1079	0.0994444118700817	0.2828
-31.873	-11.6116	-21.452	0.0222167728588831	0.4405
-35.5269	-10.9918	-21.6137	-0.0558650866725401	0.6271
-39.4453	-10.8264	-21.6417	0.213991191451207	0.0976
-44.7626	-9.33506	-20.5463	0.210520745892136	0.1178
-49.4668	-8.25878	-19.7785	0.0238976011622951	0.4479
-52.9092	-6.92672	-18.3603	-0.303078219855906	0.8877
-57.0709	-6.31742	-17.5089	-0.32528484934893	0.8245
-61.6296	-5.57695	-17.3818	-0.116646841083594	0.62
22.1979	-15.5867	-21.2359	-0.107101685914573	0.7098
25.5766	-15.0868	-21.4048	-0.0730444596218123	0.6468
29.3258	-14.7641	-21.777	0.115645683485863	0.2528
32.5778	-14.4649	-22.2006	-0.1554108189251	0.8621
36.2752	-13.8362	-22.7488	-0.187617966893005	0.8803
39.6119	-13.7026	-22.9165	-0.171964295294013	0.8278
43.4158	-13.7749	-23.9402	-0.128987500839977	0.7384
46.7485	-13.3452	-24.8254	-0.176167308443221	0.8076
51.1281	-12.5322	-24.3031	-0.23676944636232	0.822
54.9762	-12.1896	-24.3829	-0.121839074188548	0.7105
59.2056	-11.9992	-24.6359	0.0562986849483649	0.4021
63.0654	-11.6831	-25.3617	-0.0960782910257666	0.5885
-19.3451	-3.46716	-34.9001	0.263088636076143	0.166
-23.0402	-3.34452	-34.4883	0.538293772253172	0.0184
-26.5795	-2.76565	-34.9883	0.257683029937146	0.0817
-29.7242	-2.54457	-34.9864	0.138659565801357	0.2493
-33.5216	-2.14774	-35.9159	0.060712078291435	0.3596
-37.9013	-1.66742	-36.526	0.104451739600977	0.232
-42.7762	-1.3639	-37.0247	0.0816781166761431	0.2995
-46.891	-1.10248	-35.938	-0.050540887623323	0.6012
-51.661	-0.657741	-35.4278	-0.124843064432473	0.7497
-55.9794	-0.761467	-35.5601	-0.0621496155439542	0.6565
21.769	-0.783628	-39.9621	-0.0433776879934592	0.6013
24.8984	0.314723	-40.6548	0.0751780675921341	0.3192
28.2497	0.905077	-40.4983	0.0840984332488972	0.3069
31.3784	1.17055	-41.0195	-0.0376681123919965	0.5889
34.8562	1.47564	-41.2821	0.324974593601514	0.0395
38.8545	1.6916	-41.2513	-0.0619186152955693	0.6459
42.3939	1.85478	-40.5941	-0.115737798967042	0.7335
47.1192	2.28868	-40.9385	0.143411144039106	0.2364
51.0679	3.04067	-41.2758	-0.230504875726384	0.8956
54.9847	2.6733	-41.4476	-0.218921952442738	0.8748
-22.4749	-11.7435	-33.6985	0.0329713368051376	0.4206
-25.2477	-11.2879	-34.1875	0.326707498828471	0.098
-28.4804	-11.1939	-35.6715	0.160267522955265	0.2134
-31.4292	-11.1174	-36.6953	0.0207525942058553	0.4473
-35.248	-10.9721	-37.8081	0.168661099519539	0.1851
-38.9723	-10.7291	-38.8058	-0.0580561020493212	0.6622
-43.6006	-10.4563	-40.3118	-0.0932286391156986	0.704
-48.7283	-9.03612	-40.297	0.0540077279049604	0.3758
-52.7574	-7.72625	-39.7013	0.149403799945147	0.2389
-56.56	-7.1331	-38.8947	0.231668733956357	0.162
24.6723	-17.0711	-31.2987	0.349623247258479	0.0306
28.1135	-18.0683	-30.8755	0.113599185301099	0.2944
31.6815	-18.7337	-31.1114	-0.0653077280786051	0.6921
35.4787	-19.8622	-30.9891	-0.0757784752213696	0.706
38.6087	-20.6177	-31.336	0.0206727696254299	0.4437
42.5213	-21.0926	-31.4652	0.0032405736701655	0.4911
46.9219	-21.3958	-31.2366	-0.0780686325130242	0.6633
51.2244	-21.6322	-31.0161	-0.0132988169050087	0.5327
56.1093	-21.7652	-30.5331	0.0779887337428018	0.3398
59.9478	-21.4748	-30.2572	0.296186760472897	0.0916
63.4298	-20.7983	-28.6759	0.422671218847829	0.0216
66.574	-20.4923	-28.0863	0.745096154343109	0.0005
-24.2468	10.9718	-47.5865	0.348314874002922	0.0408
-26.7779	12.0485	-45.7548	-0.058054695281427	0.6533
-30.4363	13.1021	-44.1244	0.0177198929197879	0.4422
-33.4002	14.3932	-42.2932	0.187618942302825	0.1534
-36.854	16.1182	-40.6364	0.536925926986533	0.0039
-40.9243	16.8847	-38.9347	0.106480665339148	0.2831
-43.9291	17.2059	-36.0404	0.100329095549157	0.1948
-46.4085	17.2956	-33.2653	0.0988750733688266	0.2754
-49.5763	17.2834	-30.9855	0.162328128509894	0.1439
-52.5397	17.2417	-28.89	0.323912688071424	0.0384
22.9063	14.5702	-44.2674	0.0194376401987921	0.4515
26.0849	15.3914	-41.7777	-0.159920476490492	0.8844
29.5339	16.4713	-39.7814	0.146406903587881	0.1835
32.7409	17.2112	-38.6822	0.582205491372355	0.0073
36.4854	17.4121	-37.3953	1.51003303978054	0
39.3546	17.0725	-35.0656	0.0209392156220476	0.4491
43.2634	16.5545	-33.2585	0.10784410245709	0.2671
46.7538	16.5882	-31.4954	0.101876287121543	0.3147
50.2595	16.5125	-29.6336	0.079747197539707	0.3228
53.2488	16.1355	-27.9158	0.111972857237321	0.2199
-36.0244	12.0083	-16.3999	-0.104175770981073	0.8072
-36.8112	14.3276	-14.5719	-0.153788817735046	0.9425
-37.369	17.0394	-12.1262	0.0460203043511056	0.3559
-37.9363	18.9927	-10.1631	0.0961893458573628	0.2846
-38.5369	21.0629	-7.21768	-0.0668822144184718	0.6509
-39.273	26.0877	-1.57588	-0.300436252250889	0.9653
-39.9682	28.3442	2.03461	-0.227813037095988	0.8687
-40.1074	31.5781	4.86332	-0.12464021211364	0.7812
-40.5944	34.9532	8.48388	-0.0506185040971413	0.629
-41.1137	38.3359	12.5602	0.209702066680368	0.0772
-41.3558	41.5984	15.8258	0.307345704851774	0.041
37.5973	8.57392	-15.2465	0.0693783491412958	0.3075
38.4314	11.8135	-13.3362	-0.108291219919455	0.715
38.9615	15.0905	-10.6177	-0.137883957566352	0.6637
39.6554	17.5785	-8.52089	0.0108790474148477	0.4767
39.8071	19.2789	-6.02239	0.134785834677937	0.2337
40.1396	21.9289	-2.58209	0.308867182257057	0.0791
40.2507	24.682	1.21113	0.397584884271223	0.0152
41.1345	28.0254	4.28973	0.241195026945927	0.1206
41.5921	32.6089	8.80261	-0.162270662040315	0.8373
41.5153	35.7467	11.8515	-0.0324062911424029	0.5607
41.119	37.9933	15.2522	0.335509108929093	0.0593
40.704	40.6658	18.5189	0.447359722470158	0.0148
40.6338	42.9868	21.9933	0.124474204214163	0.3061
39.6075	45.7662	24.5851	0.098234204140861	0.3919
39.0557	48.6125	27.7266	0.100949340438912	0.3953
-2.56298	36.1012	-32.5563	-0.00640490406485139	0.5131
-6.78473	35.9905	-31.3419	-0.0309760446621464	0.5764
-10.0605	35.7634	-29.6088	0.113487065931931	0.2319
-13.4886	35.5668	-27.8765	-0.227245222806112	0.9099
-17.2195	34.937	-25.9438	-0.0521279991809199	0.6115
-20.5647	34.9654	-24.3036	0.0503467284691166	0.3594
-24.1332	35.3252	-22.8927	0.218515487553348	0.1603
-28.3593	36.0161	-21.6175	-0.149093145210486	0.8753
-32.2239	36.8056	-20.6095	-0.197048707308493	0.9225
-36.5349	37.1144	-19.2747	-0.0102713237724439	0.5214
-39.9228	37.2903	-18.8427	0.108837274756134	0.2577
-44.7542	37.8298	-17.6787	-0.0198952434346419	0.5634
2.67973	33.8132	-32.4177	-0.154588891254463	0.8291
6.69996	33.6157	-30.7637	-0.0410106232969427	0.596
10.2107	33.6259	-29.5149	0.365664202653901	0.0805
13.8439	33.3729	-27.8894	-0.132210463614507	0.8353
17.4422	33.673	-26.9952	-0.159273259965765	0.8612
21.0999	33.6701	-26.2626	-0.0902732699235198	0.6924
24.7087	34.1412	-25.0995	-0.0946277777642502	0.718
28.1558	34.5647	-23.1296	-0.109056874911136	0.7755
31.9133	35.8328	-22.3741	-0.0330068867827877	0.5714
36.1412	36.5313	-21.093	-0.403765607785388	0.9981
40.0809	36.842	-20.3274	-0.154129025775206	0.8775
44.4773	37.2764	-19.3013	-0.0507535331626454	0.6243
48.2891	37.2486	-17.9206	0.186112619426429	0.2594
51.2304	37.8936	-16.1506	0.469163272439526	0.0298
54.2987	38.0137	-13.5187	0.403078398622321	0.0312
-3.44983	31.1206	19.7555	-0.054955035152887	0.5975
-6.82504	31.7816	19.3249	-0.284150929347843	0.9645
-11.3526	31.5977	18.5716	-0.206618570584852	0.8384
-15.1959	31.7606	18.916	-0.168731993633	0.8026
-19.5589	32.5069	18.6517	0.4059854891648	0.0115
-23.7254	32.4627	18.1464	0.182748228200585	0.1363
-28.6433	32.4327	17.6321	0.100305490904021	0.2877
-33.3929	32.8573	17.2705	0.0713965360785667	0.3515
-37.2432	32.614	16.7527	0.0376842720929369	0.3722
-42.0432	32.4253	16.1238	-0.0233936599327023	0.5652
-46.8852	32.6233	15.4846	0.185085422700869	0.1115
-50.3433	32.2872	15.1171	0.214444455873186	0.0887
7.93245	37.9878	6.06146	-0.0353595589145655	0.5772
12.1903	38.662	6.01263	-0.223155884221389	0.9028
16.8804	38.3878	6.51453	-0.130647768070796	0.7677
21.5596	38.8023	6.29316	-0.220838850207764	0.9009
25.8176	38.8419	6.17504	-0.210210256394472	0.9668
31.1621	39.5246	5.95353	0.145816678728117	0.2046
35.7284	39.3595	5.93266	0.194447480801838	0.1252
40.2191	39.504	5.99376	0.0211594244111972	0.4487
43.774	39.2613	6.37197	-0.12658870787921	0.7374
47.583	38.6566	5.63053	-0.193121764635889	0.8862
51.2172	38.2256	5.15357	-0.164258850186041	0.8346
54.673	36.8392	4.97039	-0.142855950760712	0.8152
-7.08885	-55.2933	26.3376	-0.215094274302712	0.8605
-11.35	-54.9942	27.7527	-0.238837057371492	0.8658
-15.096	-54.6142	29.4453	-0.137704118746047	0.8007
-18.1066	-53.7953	30.9894	0.146951668370791	0.1567
-21.4331	-53.6366	32.4981	0.0257638529820601	0.4392
-25.3768	-53.5137	33.3643	-0.117368571661565	0.7703
-28.7116	-52.9042	34.7762	0.02858594256127	0.4449
-32.9666	-52.4375	36.6475	0.282836220859201	0.0928
-36.644	-51.9621	38.8541	0.208058529343153	0.1165
-40.5629	-51.2368	41.3013	-0.0144218473409946	0.5383
-43.5822	-50.3667	42.8933	0.217950727013447	0.093
-47.3631	-50.0789	45.0468	0.501517393400437	0.0129
-50.8187	-49.6949	46.9858	-0.0581877088939213	0.622
-54.6452	-48.5836	49.0157	-0.223214364734546	0.9571
-57.6711	-47.6795	50.7316	-0.199496946816494	0.8567
8.73983	-50.8178	25.8255	0.102909044759227	0.3243
13.0012	-51.3173	26.1413	0.163300654040017	0.2382
16.2527	-52.312	26.6569	-0.0756102747341536	0.6849
19.9221	-52.7433	26.7457	-0.0209272032315774	0.5563
22.9885	-53.229	26.3355	0.0107193351564261	0.4836
26.9383	-53.111	26.636	-0.0289613633381758	0.578
31.3638	-53.6227	27.1388	-0.184360714130046	0.9458
36.39	-53.5162	27.7932	0.272772221835503	0.0813
41.4847	-53.5953	28.8731	0.135719794301233	0.2425
45.3718	-53.4269	29.9484	0.0813587569400067	0.3025
49.362	-54.0726	30.358	-0.139862905594466	0.8586
52.7565	-54.4509	30.8647	-0.221294492184072	0.9544
56.4405	-55.2245	31.2391	-0.0687136660342959	0.6713
60.1312	-55.2554	31.501	-0.0562748069082022	0.6444
63.2504	-55.2082	31.9747	0.0578369875213236	0.3758
-0.116021	-3.80793	-12.5293	0.0368068937036388	0.4036
-1.62942	-2.53556	-9.5989	-0.00794723395927699	0.5146
-2.72692	-0.733411	-5.95941	0.53208479434266	0.0138
-4.98452	1.24696	-2.833	0.667586250997881	0.001
-6.38561	2.70564	0.246892	0.222050066063395	0.0973
-8.23837	4.40962	3.88858	0.116819142533814	0.2993
-10.6114	5.52356	6.63842	0.0964984966375371	0.2844
-12.4679	7.16159	9.85708	0.270360715811382	0.043
-14.9168	8.89773	12.3558	0.471234249774752	0.0075
-16.9755	10.0929	14.8034	0.930226664135048	0.0002
-19.4751	11.8283	17.6851	0.222941414500862	0.0834
-22.2461	13.2175	20.1609	-0.084997453700515	0.6835
-24.4615	15.1949	22.7427	-0.0441440485027691	0.6102
-27.144	17.3918	25.4847	0.0345826708610597	0.4228
-29.9377	19.2534	29.0887	0.310887314652135	0.0241
-32.1923	21.4879	31.9798	-0.0748743018280682	0.6943
-34.6265	24.0071	34.8846	0.208696868639621	0.0852
-37.0782	26.1117	38.6334	0.274825588029431	0.0708
-18.8857	-4.35567	-18.8058	0.347809048115143	0.2567
-22.8553	-3.89457	-20.854	0.17751780112835	0.3375
-26.2908	-3.86972	-22.1557	0.0694088175573586	0.3908
-29.3757	-3.44096	-23.3576	-0.152158154278789	0.8321
-32.4606	-3.17135	-24.5364	-0.393359262602244	0.9852
-36.8472	-2.90247	-26.4331	-0.137452842018301	0.7658
-40.0402	-2.45405	-27.3966	-0.214612692261806	0.8704
-43.3254	-2.47369	-28.3543	-0.228771638424094	0.8528
-48.0626	-2.13955	-29.7843	-0.189634990332898	0.8519
-51.423	-1.79486	-30.3635	-0.155750780673307	0.7904
-54.8516	-1.36502	-30.8243	-0.0763680378415637	0.681
-58.7814	-0.968256	-31.1751	0.0933962606619863	0.2841
17.5031	-8.02893	-22.1446	1.08483486758162	0.0571
20.9624	-8.41327	-22.9291	1.94470075010164	0.0437
24.3863	-8.30329	-23.6192	0.392582961139743	0.2367
27.858	-8.71427	-24.1911	1.09648859775377	0.0372
31.4817	-8.73333	-24.5063	1.34318769103547	0.0433
36.2175	-8.80196	-24.2011	0.331058322611187	0.2584
39.564	-8.81908	-24.2509	0.85434168912698	0.0031
42.8879	-9.05067	-24.4543	0.17001445981065	0.1864
46.1738	-9.12213	-24.973	0.121675151471691	0.2558
49.6076	-9.53981	-25.3238	0.21177125806076	0.1571
-20.8505	-13.4331	-18.6572	3.14137798284986	0.0045
-24.5854	-13.2984	-18.9371	1.25280355466833	0.0355
-28.2768	-13.4926	-19.8632	0.492487593937257	0.0892
-32.4182	-13.3239	-20.0394	0.496777002390845	0.0715
-36.1716	-13.5042	-20.267	1.26847032174846	0
-43.624	-12.7251	-20.6436	8.18708664299187	0
-47.5752	-12.7241	-21.4257	1.16666235228401	0.0007
-51.5855	-12.3158	-21.3675	-0.0482887975154042	0.6179
-55.5913	-12.3588	-21.2612	-0.211168317305667	0.9332
-59.5995	-11.9615	-21.7824	0.0871855594867119	0.3376
-63.89	-11.7973	-21.51	0.155842137323901	0.1761
24.5256	-19.7831	-20.6409	0.918879175801565	0.0013
28.3185	-20.6153	-20.4992	0.533128619712514	0.0059
31.798	-20.9821	-19.9205	0.403516697957685	0.1137
35.7644	-21.5834	-19.1318	0.155202722258854	0.2522
39.0586	-21.7378	-18.2065	0.0963427189472161	0.289
43.4259	-22.3894	-16.7226	0.446306903132708	0.0399
46.4235	-22.8279	-16.4342	14.9743157128771	0
49.9931	-23.7506	-16.3092	3.8558519325518	0
53.1009	-24.1452	-15.8391	-0.0555840200831337	0.6255
56.8509	-24.9761	-15.1861	0.335892723288518	0.0435
60.1516	-25.2462	-14.5696	0.421992643379723	0.0212
64.3231	-25.1796	-13.9875	0.305466375020008	0.1027
68.7638	-25.8496	-12.8453	0.108307694428572	0.2742
-30.4621	-26.0461	-11.3768	0.372141013820663	0.0295
-34.3031	-26.7496	-10.5228	0.167845103364604	0.1964
-38.3309	-27.5758	-10.5346	-0.108390111965921	0.7057
-41.8082	-28.4387	-10.6302	-0.112179935072661	0.7269
-45.1592	-29.2462	-10.6714	-0.0100657394477116	0.5186
-48.7797	-30.0224	-10.7095	-0.0394126940336285	0.5813
-52.5697	-30.1679	-11.3599	-0.0631451979332021	0.6561
-56.3457	-30.8156	-11.1924	-0.0589457889910711	0.6339
-60.5085	-31.4589	-10.7362	0.0693931633571165	0.3768
-63.9911	-32.0261	-10.3659	-0.0100233051689227	0.5134
-67.2177	-32.5837	-10.0991	-0.241225960653715	0.9272
24.2654	-32.9967	-7.74743	-0.167190553277646	0.9309
28.0169	-33.5738	-7.66379	-0.0871210092269549	0.7081
32.3746	-34.0396	-7.45968	0.273716671949539	0.1412
36.73	-34.6083	-7.28233	0.179097945130846	0.1923
39.9739	-34.8408	-7.68519	0.0869101356884465	0.3193
42.7932	-35.108	-7.72864	1.27161129060862	0.1306
45.9094	-35.0386	-7.93358	1.16265151195923	0.1915
49.3741	-35.329	-8.76858	0.385535487911545	0.2477
53.468	-35.6287	-8.86682	-0.165721145139055	0.6403
57.1804	-35.852	-8.75984	0.0681221805476127	0.4148
60.9039	-36.0921	-8.43133	0.0997720897398731	0.2773
64.6013	-36.3616	-9.15172	0.165992944619552	0.187
68.5344	-36.5813	-9.53853	0.152253232125493	0.2607
-21.3955	-37.6043	-5.89177	-0.0411928034845533	0.624
-25.0896	-37.5103	-5.44946	-0.0474548422279449	0.6023
-29.7873	-37.7858	-5.41501	-0.0603208334123634	0.6585
-34.1904	-37.7098	-4.91079	0.00824966083119327	0.4818
-38.3284	-37.8154	-4.50447	-0.0940447631361487	0.7103
-41.6327	-38.2748	-4.3555	-0.0242657618337462	0.5568
-44.8103	-38.2599	-4.28534	-0.210771553581706	0.8351
-48.2685	-38.1785	-4.20301	-0.157212456489627	0.8599
-52.0255	-37.9504	-4.07791	0.0709642606889294	0.4062
-55.9081	-37.6041	-3.87645	0.00994132893984467	0.4905
-60.327	-37.7545	-3.62221	0.17817377281246	0.1451
-64.2741	-37.4333	-3.38472	0.129212569597044	0.2256
-68.513	-37.0731	-3.17089	0.281651285752652	0.0761
-36.7642	13.7513	-48.3108	0.0314296480284977	0.4156
-39.3541	13.6116	-46.5103	0.803138629730186	0.0019
-43.1095	12.8287	-44.2231	0.528533163888869	0.0138
-47.2244	12.3612	-42.2488	0.0319623604618362	0.4256
-50.8313	11.9961	-40.312	-0.0407071744578599	0.5808
-53.5855	10.9589	-38.0848	-0.0468735844901905	0.59
-24.5999	4.9939	-33.9211	-0.328502203363468	0.9845
-27.6636	5.29817	-33.2672	-0.339145634636086	0.9716
-31.0351	6.0891	-32.7376	-0.302025927845496	0.9265
-34.5945	6.36212	-32.2749	-0.0425238494665297	0.5879
-38.7296	6.69247	-31.1171	0.107065915698555	0.2167
-42.2643	7.04633	-30.5868	0.0391681385233857	0.4251
-45.3874	7.22113	-29.9605	1.02874308383476	0.0001
-48.938	7.40321	-29.2366	0.676019771349933	0.0013
-52.0197	8.01306	-28.3702	-0.0481501404043386	0.615
-55.6317	8.12073	-27.4737	0.023986564896838	0.4431
-24.239	-10.7989	-31.5499	0.0367216571732021	0.4338
-27.6469	-10.1527	-32.4207	0.228037272102129	0.1445
-31.2134	-9.70859	-32.6213	0.0431151353368067	0.4069
-34.8385	-9.7706	-32.9861	0.174179326564719	0.1126
-38.3936	-9.3878	-33.1617	0.22231948499736	0.0971
-42.3881	-9.53554	-33.5301	0.118706704510849	0.2591
-46.9843	-9.6523	-33.9449	-0.0592621057941142	0.6677
-51.1724	-9.4467	-33.893	0.0168396634672734	0.4541
-55.3541	-9.12687	-34.4476	0.10085605912323	0.2857
-59.0278	-9.46807	-33.7878	0.358305767626903	0.0615
-62.7299	-9.97148	-32.6709	0.177739069225731	0.1912
-25.04	-18.2786	-28.5283	0.0345225016685484	0.3903
-28.3094	-18.7117	-28.7718	0.00930505261844417	0.4694
-32.238	-18.9687	-28.4389	0.0718605722542478	0.3426
-36.7118	-19.7264	-28.1877	-0.196212183653306	0.9272
-40.0231	-19.9785	-27.5036	0.0539341307105898	0.3716
-44.0424	-20.6138	-27.6307	0.183103297670391	0.1329
-48.8525	-21.1424	-27.0596	0.0288935803632773	0.4481
-52.8883	-22.1527	-26.5125	0.0577776042922529	0.3853
-56.4513	-22.4327	-26.373	-0.0768283915957567	0.6777
-60.4449	-23.2903	-25.1714	0.376708855785246	0.0204
-64.9546	-23.982	-23.7226	0.0225324513521878	0.4478
-28.5083	-34.2871	-22.0616	0.103839990106857	0.2529
-33.285	-35.22	-21.1883	0.120563718288675	0.2663
-37.1434	-35.3871	-20.1218	-0.106021134124462	0.7981
-40.1625	-36.0444	-19.903	-0.123383634634932	0.8017
-43.9628	-37.0196	-18.9364	0.254039863464714	0.1166
-48.0596	-37.8101	-18.2861	0.235551996411766	0.0451
-51.8181	-38.3155	-17.7075	-0.2957566929531	0.981
-55.583	-39.2586	-16.8078	-0.30831907990314	0.9848
-59.4351	-40.0113	-15.485	-0.0198998179552737	0.5537
-62.5464	-40.085	-14.1439	0.0981765949792237	0.339
-65.971	-40.6263	-12.2383	0.00542660156606711	0.4884
-36.442	1.73245	-8.58598	0.0945206512869377	0.2354
-39.5847	2.80347	-9.37172	1.24651983483769	0.0001
-43.7984	5.01777	-9.4431	0.382079963765733	0.049
-47.7893	6.23102	-10.4552	-0.149268161279888	0.8386
-50.6156	8.59081	-10.1911	-0.0536387680421569	0.6366
-53.2018	10.0004	-10.5785	0.247953432460001	0.0822
-56.0065	11.4457	-10.9496	0.326031252136199	0.051
-39.7521	-6.46093	-10.5783	0.268266098792008	0.1068
-44.132	-6.89794	-10.1147	0.336170901889366	0.0748
-48.7085	-6.91874	-9.17963	0.691390748162861	0.0014
-52.3285	-6.88456	-8.13943	0.351529375666954	0.0374
-56.2629	-6.97706	-7.12303	-0.19680300328672	0.9249
-59.7291	-7.73685	-6.17825	0.0855828219326618	0.3237
-62.9721	-8.12839	-5.41712	0.0808727816797472	0.3304
-65.7995	-8.25425	-5.55861	0.73451800361461	0.0076
-33.1203	8.68379	-12.3725	0.16220557363789	0.1646
-32.9072	10.8538	-8.62631	1.01784376701852	0.0005
-32.7425	13.0137	-4.92652	0.425654970900277	0.0329
-33.1509	15.1306	-1.32657	-0.114540994360847	0.7942
-33.3881	17.2382	2.35686	0.251359581247581	0.1307
-33.79	19.2656	6.83235	0.300245338491003	0.0705
-34.1067	21.306	10.499	0.0804866542281018	0.3498
-34.1706	23.2738	14.0182	4.63108044553591	0
-34.7953	25.3784	18.1152	2.44404936019993	0
-34.9988	27.4698	22.4503	0.145877125948855	0.2268
-35.8419	29.3555	26.684	0.135551175354783	0.2234
-36.091	31.1603	30.8717	0.143533169906789	0.2442
-36.7583	32.8236	35.6092	-0.00573070221522654	0.5207
-36.8243	34.7109	39.6385	-0.278021699365083	0.8982
-36.4997	36.5251	43.6453	-0.0443806306197584	0.6111
27.9937	-8.78414	-25.6743	0.286114584864711	0.2016
31.8111	-9.32863	-24.4276	0.232897647310397	0.2297
35.9233	-9.94331	-22.6779	-0.00776323144918323	0.5016
40.1565	-10.0919	-20.7458	1.17603976145432	0.0033
44.6735	-9.93357	-19.1545	0.60815269458446	0.1623
49.1705	-9.69273	-16.5385	0.0503791316286508	0.4497
54.2363	-9.46568	-14.234	0.0523350401438514	0.393
58.3458	-9.55879	-13.1028	-0.0190476130682918	0.5442
62.1632	-10.0495	-11.2812	0.0167796439408174	0.457
24.5574	-26.5832	-14.0732	-0.233360045252311	0.7689
29.0502	-25.7615	-14.1815	-0.0520480470863475	0.5525
32.989	-25.0282	-14.9299	0.500615954569195	0.0994
37.4829	-24.2607	-15.6394	0.62794821594579	0.0279
42.0861	-23.5604	-15.5881	0.538532689879806	0.0297
46.6972	-22.1777	-16.2956	7.00624780387373	0
51.958	-21.1001	-15.9634	-0.0519125175596939	0.5703
56.2858	-20.0476	-16.5049	-0.19464678091181	0.7244
60.9178	-19.7492	-16.9816	0.202826876606295	0.2908
64.6168	-19.4302	-18.2375	0.0116943879591007	0.4933
28.6321	-1.2218	-42.7289	-0.00298358645666297	0.51
32.2728	-0.0903061	-41.2379	-0.235292596428536	0.9104
36.6689	1.33114	-38.9035	-0.117033767575108	0.8029
41.069	2.18529	-37.557	-0.161942672173124	0.8054
45.0658	3.00685	-36.136	-0.124622306442706	0.7154
49.7951	3.76959	-34.0172	-0.21411190308961	0.831
54.7303	4.68509	-32.7254	0.274479115555565	0.2289
59.0012	6.01422	-31.4827	0.366057883390414	0.1893
26.3682	-16.8328	-30.8462	0.111003869913219	0.3242
30.2518	-17.2957	-29.7539	0.343455009699151	0.1164
34.0086	-17.7558	-28.7194	0.624595290131379	0.0366
38.1249	-18.2661	-27.6345	0.309284520801987	0.0435
42.8183	-18.5767	-27.3595	0.444842610459566	0.0433
47.0267	-19.1023	-26.4873	0.291815133887042	0.1744
51.9026	-19.3839	-25.3212	0.0640871950009152	0.3783
56.642	-19.2039	-24.4934	0.234463437088253	0.1861
61.0149	-19.3242	-23.1358	-0.0192197381842727	0.5281
65.2897	-19.495	-22.5786	-0.134919951579602	0.6345
68.8525	-20.3524	-21.1513	-0.0895148111114921	0.5918
71.5881	-20.7237	-19.7807	0.154437411452413	0.3127
22.6192	-39.2102	-14.9899	6.43801840265979	0
26.0108	-38.7509	-14.0738	3.42827812103851	0
29.8996	-38.7227	-13.2905	0.92644635499352	0.0091
33.3482	-38.3382	-12.6035	-0.00920516363103074	0.5217
37.2082	-37.9866	-12.0595	-0.0791757741758105	0.7035
42.2714	-37.6622	-11.3621	0.840473438314506	0.0071
47.9434	-38.1704	-10.8556	-0.134480960208771	0.7776
53.1032	-37.7425	-10.0317	0.112692562840688	0.3054
57.5474	-37.0061	-9.00354	-0.173272884784201	0.6899
62.2636	-36.4808	-8.30435	-0.148755095054256	0.7107
66.0449	-36.4203	-7.61968	-0.118231523158981	0.6965
49.9415	-14.9213	2.34291	0.206571994032296	0.1185
54.1964	-15.5815	3.08381	0.18278002931175	0.1603
57.9307	-16.8127	4.16519	0.577810917067927	0.0126
62.1579	-18.381	4.90671	0.0250548688938883	0.4363
65.5179	-19.3113	4.99958	0.0375129676571375	0.4255
45.3068	-27.9525	3.71631	1.00086817813774	0.0005
50.5625	-27.891	4.61194	0.846509250312083	0.001
55.0802	-28.578	5.5695	0.601571630383603	0.0282
59.5784	-29.5966	5.14024	0.0620972802023532	0.3988
63.3261	-30.7576	5.26829	-0.00879863837522044	0.5172
67.0554	-31.8614	4.41308	0.592837448102959	0.0052
7.25796	-40.307	20.986	1.52181096322526	0.0021
10.772	-39.3857	22.3677	0.345477079346231	0.1987
14.2282	-38.2369	22.7543	2.38979609553631	0.0002
17.8398	-36.6798	23.4419	2.27697729250173	0
20.6516	-35.5088	23.6361	1.22942242695377	0.0003
24.1303	-34.244	25.5231	4.15262707615154	0
29.4106	-32.7637	27.1024	1.41235274159419	0
36.0367	-30.9694	28.7569	0.238670078495614	0.0984
42.3053	-29.2674	28.8686	-0.107924263840168	0.7267
47.6573	-27.8063	29.257	0.184249333511716	0.2048
52.2677	-26.693	31.5442	0.503031908995358	0.0193
56.0092	-25.4566	32.7967	0.406751004007336	0.0765
59.2294	-24.0442	34.9069	0.148341548057217	0.2561
62.8531	-22.7307	35.8954	0.220325757612968	0.142
66.2113	-21.0307	36.824	0.00693459715164835	0.4864
9.28176	-67.267	49.09	-0.163875320913156	0.7229
12.7293	-66.101	50.3818	-0.266003808966887	0.9241
16.9659	-64.3462	51.2339	-0.161392478753626	0.8176
21.5335	-62.1804	52.0958	-0.161021750057185	0.8349
26.0608	-60.2428	52.1208	-0.109728825940707	0.6393
30.1732	-58.0831	52.3175	0.162033348067648	0.2118
34.3688	-55.9184	53.5472	0.0151840599801008	0.4688
38.3037	-53.9971	53.6333	0.113861401904052	0.2858
41.8306	-51.7471	53.7521	0.337116222785369	0.0963
45.4759	-49.8304	53.626	0.405105501542811	0.0956
49.9448	-47.8828	53.2712	0.337096239745486	0.0789
54.8658	-46.0948	53.7967	0.451956270589322	0.0435
4.8332	-51.2878	30.1531	0.0457184837632347	0.4065
8.6069	-52.3241	30.5149	-0.028898359929045	0.5716
13.0062	-53.1624	30.6678	0.141691595168254	0.2182
16.6964	-54.2941	31.0593	0.149674765287491	0.2038
20.5605	-54.28	31.6811	0.291494889629927	0.0637
24.5683	-53.5879	32.6589	-0.0511701457718503	0.6138
29.6091	-53.2432	34.1557	0.186073779267706	0.1934
34.74	-52.5715	35.8936	0.0731062833082661	0.3392
38.6768	-52.5824	36.7597	-0.0990009763200274	0.7223
43.5214	-52.2938	36.6235	0.0572389316049058	0.418
47.9643	-52.7205	36.0659	-0.172804167704662	0.7416
52.5062	-52.6255	36.5599	-0.239340676199254	0.8356
9.90247	-57.1154	11.9049	63.2798289609548	0
14.0238	-57.3342	11.4786	14.5945676436032	0
18.0312	-57.6775	11.1498	28.4046590001915	0
21.5807	-57.299	10.9279	17.1430631405532	0
25.6411	-56.7726	10.6477	0.744174922875345	0.0179
29.4944	-56.5483	10.3987	1.0136393974382	0
33.7029	-55.6089	10.0458	1.67096001559588	0
38.2177	-54.6568	9.66794	0.268247983964797	0.086
43.4738	-54.0837	10.2779	0.266567471978938	0.128
48.0238	-54.0096	9.97386	-0.165021637764332	0.8127
52.0647	-53.3212	9.90238	-0.1958278040085	0.8597
56.8157	-52.725	9.89095	-0.143874292331763	0.649
8.89756	-65.2811	10.6367	35.0707733373231	0
12.9	-65.4544	10.3314	25.668821218806	0
17.2952	-65.6692	9.9731	8.81499295744318	0
21.7175	-65.7749	10.5048	2.70511724700428	0
26.1316	-65.4896	10.282	2.034309060959	0.0001
30.433	-64.7691	9.9071	35.6426992311619	0
34.0935	-64.409	8.54779	209.944448097338	0
38.1278	-63.9825	8.276	30.0199413729956	0
42.5631	-63.0463	8.19875	0.791103222364312	0.0038
47.022	-62.4896	7.9635	2.70086975243686	0
50.9181	-62.0806	7.76321	1.5547976406399	0.0002
55.1545	-61.412	7.5889	3.62589908100747	0
14.5498	-55.2158	0.753511	4.28845801544333	0
18.31	-55.0339	0.482061	11.5813175690039	0
22.3988	-54.0492	-0.350183	42.1386792487987	0
26.4588	-53.4448	-0.304719	21.6953856607659	0
29.9595	-52.8187	-1.35727	5.27131938394877	0
34.2434	-52.0764	-1.53399	6.89253789888598	0
38.7935	-51.1115	-1.18919	0.0398634660450203	0.412
44.1369	-50.5009	-1.04454	-0.132974766902696	0.8099
49.2703	-49.8681	-2.00371	-0.200267644135983	0.8852
53.6972	-49.2354	-2.1436	-0.233622029925924	0.8839
58.1612	-48.4185	-2.02636	0.0519682336036027	0.3842
62.3621	-47.833	-2.8239	-0.0311139805942336	0.5679
66.8043	-47.3315	-2.9969	-0.0297754948303891	0.5649
-26.6818	-4.00315	-41.1353	-0.0219973197678452	0.5496
-29.43	-4.11217	-39.404	-0.0393736401310896	0.6037
-32.1882	-4.32811	-37.7558	-0.0325483717232616	0.5872
-33.2877	-4.45271	-37.2391	-0.188884635066125	0.8866
-36.5059	-4.8492	-35.6085	-0.0912439661994447	0.6769
-39.7181	-4.78628	-32.8382	-0.0928478183854301	0.7442
-43.0615	-4.72242	-31.5397	-0.0390699754092281	0.6222
-45.6261	-4.10375	-28.9923	-0.121053892607414	0.7796
-48.1284	-3.79543	-27.5119	-0.0900595063028183	0.7533
-51.7956	-3.91593	-25.7719	-0.0273808471429087	0.5807
-55.7274	-4.66214	-24.4639	-0.123514377559707	0.7769
-58.5339	-5.26786	-23.623	0.123425867540038	0.2178
-24.3453	-11.0662	-38.0525	0.264730166300917	0.0768
-27.3908	-11.9559	-37.1328	0.222105300549041	0.1513
-31.5027	-12.8701	-36.3303	-0.300304703223764	0.9864
-35.6628	-13.774	-35.7071	-0.141478814010721	0.8239
-39.3756	-14.1418	-35.451	0.137477158958642	0.2258
-43.7951	-14.479	-34.4595	0.112943290315716	0.257
-47.674	-14.7806	-33.3502	0.000209218930774302	0.5043
-51.6925	-15.1045	-32.224	-0.118102679603323	0.8482
-56.6195	-15.5403	-31.249	0.0394043286704195	0.3875
-60.8175	-15.7013	-29.9876	0.417008244186744	0.0816
-64.5	-16.7555	-28.6275	0.408145105799744	0.0622
-17.9456	-31.0114	-11.6211	8.46383510482387	0
-22.8581	-31.4816	-10.8243	0.239520983565743	0.1079
-27.2928	-31.423	-10.7478	1.10798193875151	0
-30.8486	-31.213	-10.5288	0.212070355503829	0.1407
-38.3937	-30.8054	-9.82206	5.40538469522396	0
-42.5058	-30.8585	-9.47547	1405.46040434394	0
-46.7533	-31.0915	-9.40779	354.748465842429	0
-50.5045	-31.1844	-9.2477	0.808669503449504	0.0013
-54.8385	-31.1509	-8.68771	0.0523209553786341	0.3961
-58.5143	-31.1627	-8.06141	-0.29896565982935	0.983
-62.4999	-31.5132	-7.93215	-0.201250152111398	0.9595
-66.2687	-31.3471	-8.21941	0.0826140029165874	0.3057
-69.2326	-31.5797	-8.3297	0.236580038162816	0.0931
-29.737	-50.1056	-18.0385	0.19818659737426	0.062
-33.2557	-49.9506	-17.6112	-0.0144331882341846	0.5278
-37.3095	-49.516	-16.7791	0.0632979972734278	0.3522
-41.534	-49.6185	-16.4112	0.169149830562111	0.176
-45.591	-49.6778	-15.7184	0.112707008976754	0.2821
-49.9708	-50.0834	-15.2778	0.378512213513968	0.0702
-54.3449	-50.5593	-14.1456	-0.0573132866922935	0.6471
-58.0211	-50.8188	-13.7291	-0.136475274602195	0.7802
-62.0872	-51.1538	-13.4006	-0.0865475898322235	0.7065
-14.0419	-61.4359	-7.50566	6.09857090421279	0
-18.0453	-61.3868	-7.14049	4.2973645205487	0
-22.0866	-61.8449	-7.64473	1.12425377902003	0
-26.3832	-61.9237	-8.43483	0.747746138136643	0.006
-29.9315	-61.8857	-8.93223	0.727644784836833	0.0085
-33.7422	-62.3175	-9.21292	-0.220105030605712	0.9016
-37.4441	-62.2524	-9.50467	-0.0829952292228284	0.674
-41.069	-62.778	-10.0755	0.297000815027575	0.0196
-44.9972	-62.9434	-9.86101	0.336023918027015	0.0502
-49.145	-63.168	-10.3644	0.0203536167828118	0.455
-53.1551	-63.9736	-10.856	-0.169186949239963	0.8986
-57.2186	-64.3296	-11.2283	-0.19379236915973	0.9409
-6.67199	-70.8705	-3.01748	2.54707148457364	0
-10.8159	-71.345	-3.86105	12.5677230816902	0
-15.1758	-71.4703	-3.97081	17.9361832922938	0
-18.5681	-71.7159	-4.51557	10.586814492129	0
-22.9839	-71.6608	-4.28642	1.03122376740654	0.0001
-26.4237	-72.0803	-4.5804	0.460185251148784	0.0133
-30.2407	-72.5369	-4.39211	0.947503688529859	0.0002
-33.7401	-72.3536	-5.054	1.63953750792681	0
-37.1394	-72.6949	-5.02304	-0.344603382518739	0.9583
-41.0204	-72.8111	-4.84416	-0.159707155481747	0.7932
-45.114	-73.4045	-5.45812	0.0654575599644207	0.3823
-49.1574	-73.6974	-5.38128	0.142502465791915	0.228
-6.15792	-81.2742	-8.63675	7.28022131663205	0
-9.83701	-81.6423	-9.09721	3.61373283029344	0
-13.6395	-82.4076	-9.77221	0.9408445269384	0.0003
-17.5856	-83.3446	-9.57232	6.42213564720767	0
-21.3673	-84.5562	-10.1978	11.507460216828	0
-25.036	-84.7259	-10.8673	31.318985968809	0
-28.0228	-85.2421	-11.511	18.6732080832163	0
-31.4207	-86.1645	-12.2166	3.44132957786369	0
-35.14	-87.5407	-12.0954	1.34637341917919	0
-42.1181	-90.2393	-13.3988	1.18593264441775	0
-36.6615	-15.8307	-1.30981	0.590926354704925	0.008
-40.3552	-14.7739	-0.259048	0.401306373442984	0.0257
-43.241	-14.1405	0.0131074	0.175056399460105	0.07
-46.499	-13.3915	0.748744	1.39505810012091	0
-51.1352	-13.5305	0.92049	3.60774095135052	0
-56.0576	-13.9288	1.2169	0.0145362856563314	0.462
-60.6891	-14.1211	1.70181	-0.057642007275723	0.6563
-64.0162	-14.454	1.38451	-0.064069202083901	0.6445
-67.6101	-14.7058	1.55936	0.250175431601791	0.0778
-69.8479	-14.9016	1.33052	0.533724613665125	0.0015
-6.01565	-49.3519	15.3398	0.804537098943112	0.0003
-9.32122	-51.0539	16.2549	0.394550804667005	0.0034
-12.564	-52.9235	17.797	0.471897858527936	0.0101
-15.8796	-54.8415	18.4391	0.350255845308726	0.0361
-18.6778	-57.0806	20.0192	1.86455231009868	0
-21.9144	-59.0663	21.0004	7.8197391767298	0
-24.7991	-60.909	22.9743	2.38181159998376	0
-27.8123	-62.9404	24.0403	12.8448611406857	0
-31.7678	-64.6133	25.7767	61.1138547160456	0
-34.8736	-66.3827	26.7182	20.1033574762344	0
-37.9857	-68.2259	28.408	0.357606742947703	0.0089
-41.0489	-69.8492	29.1934	-0.20295490571438	0.8902
-44.5252	-71.3024	30.661	-0.298867177166243	0.9472
-47.1111	-72.7593	31.2458	-0.203380423913052	0.9098
-49.7143	-74.623	32.3543	-0.121517972646062	0.765
-1.13269	-63.188	28.9819	1.55749010816623	0
-5.01375	-62.8049	29.875	1.19273064505788	0.0001
-8.39313	-63.1934	30.7422	1.45290686314154	0.0001
-12.2522	-63.5139	32.7171	0.685584650486843	0.0062
-15.2038	-63.3189	34.094	0.239056365965886	0.1223
-19.1893	-63.3356	35.3685	0.0939783927218347	0.2712
-23.4214	-62.7329	36.917	0.42070961487987	0.0028
-28.0321	-62.034	38.6601	0.328251517429452	0.0562
-32.7677	-61.7256	39.8191	0.11306984122903	0.2557
-37.0105	-60.7117	40.9796	0.0409441038392202	0.4044
-40.8795	-60.3432	42.301	0.162030270354235	0.1867
-44.8747	-59.5793	43.2078	0.0600050616728256	0.3426
-48.423	-59.2293	43.4655	-0.0473624911753558	0.6054
-51.9441	-59.0755	43.9893	-0.100783495486635	0.7709
-54.8472	-58.3827	43.9946	-0.162352260340711	0.8881
-57.3374	-58.0608	43.9882	-0.0369843585452868	0.6017
-60.0664	-57.6727	43.9454	0.193359730488674	0.1731
-0.507833	-68.5935	50.8905	1.34987055892037	0
-3.26533	-67.7765	50.6031	0.409116980680864	0.0309
-6.45355	-67.3578	50.1443	-0.0237301476228083	0.5626
-10.4514	-67.0551	49.6765	-0.0843749270701755	0.7054
-14.3405	-66.3119	49.4006	-0.15204113101901	0.8744
-18.3178	-65.1036	49.1653	-0.0366817825163381	0.5972
-22.5106	-63.5008	49.109	-0.0307404779888364	0.5956
-27.6597	-61.8912	49.8449	-0.0346134564289639	0.5797
-31.4671	-60.762	49.2989	0.53706205401425	0.0137
-35.2761	-58.7404	48.9512	0.36150065206935	0.033
-39.0732	-57.2485	48.7223	-0.0314376964157292	0.5814
-43.6573	-56.0887	48.8018	-0.18933373249686	0.8551
-47.2739	-55.1716	47.829	-0.167612276763411	0.7936
-50.7412	-54.1503	46.6332	0.0675144344635137	0.3461
-55.1514	-53.0422	45.1341	-0.0065516230394197	0.5177
-58.543	-51.8651	44.5403	-0.172789985918906	0.9226
-61.1139	-50.487	43.2622	-0.158150887427504	0.8721
-63.2401	-48.5862	42.0644	-0.077286261624446	0.6324
-5.07218	10.2464	35.4494	0.0759584597787302	0.364
-10.2606	12.9149	36.9374	-0.11905350838352	0.8212
-14.3492	16.2282	38.7687	0.146394831407725	0.1702
-19.7063	18.9425	40.4466	-0.127816334083732	0.7629
-24.7152	22.1044	42.5899	-0.0916452017008197	0.6944
-29.8139	24.7872	43.2753	-0.191804587810194	0.8895
-34.4307	27.4083	43.4489	-0.20001859727353	0.9528
-39.2909	29.0744	43.4105	-0.158010389928054	0.8546
-2.91325	-40.3379	33.4547	0.0712265148475391	0.3574
-5.6633	-40.237	35.7047	-0.0207559143110101	0.5443
-9.55896	-39.9003	39.0398	0.293925097314369	0.0474
-12.0245	-39.5886	42.3494	0.194871221318067	0.1638
-15.0772	-39.8329	44.4272	0.0461249502451304	0.3848
-18.5086	-39.4897	47.4756	0.629067010204229	0.0003
-22.6231	-38.9491	50.6599	0.410369053710773	0.0354
-26.9327	-38.1959	53.528	0.287920094825294	0.0659
-30.8927	-37.419	55.3243	-0.00554056216677146	0.5156
-34.6363	-37.3455	57.5591	0.116830240220944	0.1775
-38.0566	-36.8179	59.4389	-0.236614059136439	0.9164
-40.5819	-36.1647	61.1642	-0.240853100820158	0.9091
-43.6201	-35.4679	61.8881	-0.208602866217466	0.837
-46.1813	-35.1706	63.0761	-0.424251164064838	0.9834
-2.71681	-36.8786	47.9308	0.0229471846041138	0.4469
-5.04899	-37.0045	50.7029	-0.20334005994846	0.8874
-7.92137	-36.9491	53.999	0.0963564214821955	0.2574
-10.2716	-36.5319	57.0404	0.0492716270622733	0.3679
-13.3144	-35.6304	60.519	0.18749359664978	0.0719
-16.9066	-35.0383	63.8506	-0.010423390811558	0.5358
-20.6517	-34.2697	66.8483	-0.0163682968441449	0.5342
-24.0131	-34.0044	69.8254	0.311940997673525	0.0941
-26.6839	-33.4101	71.6955	-0.0980196873546935	0.7556
-29.2603	-32.3959	72.7791	0.53769768764675	0.0056
-31.6867	-32.001	73.3727	0.210454081859389	0.0917
-34.4584	-31.1744	74.1551	0.37585289571417	0.0064
-5.52969	8.52217	72.209	-0.207863201958369	0.9302
-9.02081	9.13027	70.7385	-0.127177130996837	0.8051
-12.7785	9.64398	69.5149	-0.111656820455972	0.6909
-17.1682	10.8228	67.9151	-0.181671500533332	0.8329
-20.915	11.5942	67.6821	-0.176829488765206	0.8696
-25.4536	12.1181	66.5954	-0.295697650776822	0.9767
-28.7199	13.4032	66.1604	-0.321966667896111	0.9794
-32.2933	14.3783	65.2322	-0.159310529105989	0.9124
-3.76792	11.5771	60.0443	0.337317906385211	0.0145
-7.34935	11.4462	59.6253	0.204508629104952	0.1243
-12.6178	10.8503	59.8126	-0.0837758074825871	0.6823
-17.514	10.6445	59.4238	-0.0630096755402454	0.6341
-21.9499	9.76093	59.5953	0.000825458028463011	0.5056
-25.9957	9.71453	59.073	-0.0432322802913722	0.5056
-30.0545	9.40161	59.2761	-0.0949333181406303	0.6664
-33.666	9.54806	59.2606	0.091490453793454	0.3017
-37.5299	9.65545	59.8488	-0.168819531177467	0.8884
-40.5501	9.07093	59.3251	-0.293129690010626	0.9625
-6.40821	-2.21251	79.8474	0.0797421513839041	0.323
-10.0928	-2.11041	78.8555	0.0404975460927164	0.4014
-13.1696	-2.02132	77.6234	-0.171542263246641	0.8616
-16.9466	-1.56376	76.6059	-0.148941644690908	0.8179
-20.5551	-1.07555	75.1618	-0.101752242949251	0.761
-24.5654	-0.725825	72.4866	-0.0655512461847039	0.6214
-27.9289	-0.481413	70.9399	0.129946656150915	0.2961
-31.3394	-0.0668843	68.7608	0.232111858572791	0.0997
-35.0684	0.390305	67.9772	0.010631239124504	0.4785
-3.78443	1.41291	56.1982	0.0204595788214723	0.4643
-7.13537	1.30958	56.124	0.0876649103618006	0.2868
-11.3049	0.750747	55.7839	0.101269045706282	0.3054
-15.2223	0.7046	55.4509	-0.13679109836341	0.8085
-19.3474	0.35758	54.8237	0.211923857989177	0.1115
-24.3979	0.717912	54.0918	0.0394877983225774	0.4053
-28.8439	0.969635	53.6926	-0.0187408944561203	0.5446
-33.3908	0.91001	53.4229	0.199453582496533	0.1136
-36.8188	1.19036	53.3845	-0.0118929663049235	0.5259
-39.991	0.621694	53.3459	0.12378807376374	0.3147
-43.9457	-0.0165126	53.2867	0.235926547168528	0.063
-47.5673	-1.13946	53.7481	0.0927156747241253	0.3194
-51.0184	-1.20807	53.5826	0.14859059924034	0.254
-7.18629	3.73886	37.7363	0.108203085742599	0.3216
-10.9628	3.72336	37.6142	0.273140317437927	0.1303
-14.7994	3.6841	38.4883	0.444821038415919	0.0168
-19.4641	3.77648	38.6692	0.0962464444559623	0.2157
-23.9001	3.42573	38.6558	0.0384310681234463	0.4126
-28.4669	3.61959	38.7706	0.352005456289116	0.1047
-33.3714	3.69744	39.7383	0.555222286099835	0.0204
-36.7996	3.03744	39.7037	0.410342316867669	0.0261
-40.3201	2.53422	39.5063	0.288250974813486	0.126
-44.5175	1.49669	39.0615	0.219832480536293	0.1433
-48.2327	1.08874	38.5846	1.02941514982786	0.0013
-51.7178	0.809945	38.9263	0.313867645094068	0.0686
-55.6165	0.264065	38.4268	1.30785876517351	0.0004
-59.1191	0.286615	38.408	1.83426964878422	0
-62.3139	0.317477	39.1396	1.84571738125877	0
-6.49697	-11.9342	77.6639	0.265085231277905	0.057
-9.22289	-12.4907	77.5904	0.139543114549274	0.2107
-12.5516	-13.0448	77.4793	0.109525678948353	0.2998
-16.4259	-13.1729	76.8017	-0.234407974791599	0.9268
-19.5557	-14.0688	76.4714	0.265185876590974	0.0879
-23.6254	-14.7311	76.9917	0.0477573402739573	0.3883
-27.1989	-15.1944	77.2023	0.0343737238234592	0.4363
-3.17303	-7.25961	58.7798	0.275103338739856	0.0665
-6.46521	-7.45332	58.7364	0.032356897644984	0.4053
-10.3011	-7.15725	58.8066	0.124058657426788	0.3071
-13.9686	-7.28361	59.5383	0.123749792695611	0.2524
-18.9195	-7.28799	58.8855	0.232576217605804	0.2122
-23.1835	-7.15792	58.9695	0.217026562231116	0.1462
-27.0041	-6.19589	58.224	0.0167256212215763	0.4603
-31.1376	-5.58075	58.1263	0.0265002362227391	0.4466
-34.6005	-5.3008	57.7646	0.114034348091401	0.3004
-38.6272	-5.47691	58.2033	0.32935721686401	0.0364
-42.1199	-5.48658	58.0185	0.165999208380992	0.172
-45.707	-6.3541	58.0114	-0.240975617113472	0.9161
-48.6498	-6.95845	57.046	-0.0373714035546535	0.5973
-9.89935	-9.86238	43.0028	-0.0538912049606132	0.6307
-13.5569	-9.91468	41.8176	0.0125526432273733	0.4774
-17.3744	-9.46035	41.9899	0.0254947332411664	0.4456
-20.8134	-9.36824	42.4094	-0.197225615019723	0.9059
-24.7214	-9.05153	42.8144	0.033664095116503	0.4099
-29.3377	-8.53469	43.1017	-0.0743926873594271	0.6308
-33.3317	-8.27217	43.3848	-0.178626863661269	0.747
-37.713	-7.84622	43.6265	0.0812166772116032	0.354
-41.5044	-8.22466	43.3636	1.10784502392462	0.0164
-45.8732	-8.69153	43.0166	1.58085369858571	0.0049
-49.5196	-8.69388	42.7692	0.507309972972846	0.0716
-53.3454	-9.18427	42.3433	0.185093628300115	0.1737
-56.6563	-10.0029	41.7301	0.186504450187552	0.1428
-60.0491	-10.6256	40.9295	-0.0627525664294073	0.6658
-62.8978	-10.248	41.3185	0.0597461450252079	0.3833
-6.60347	-19.7467	81.1253	0.134749179109244	0.2595
-10.1706	-19.6249	79.9879	0.261143152858377	0.0795
-13.5755	-19.8613	78.6297	-0.00253043088055882	0.5088
-17.1654	-19.5606	77.4558	-0.103908136484845	0.7271
-21.3048	-19.925	76.7555	-0.132220204010911	0.7416
-24.6971	-19.5062	76.4421	0.0458138314814787	0.4041
-28.8836	-19.5893	76.1764	0.171492170317027	0.144
-32.35	-19.72	75.4765	0.0294724534556989	0.4261
-2.56885	-18.1981	65.4258	0.0271247842162383	0.4474
-5.28924	-19.1924	65.1805	-0.0749010512374981	0.6871
-9.2439	-19.5651	65.6042	0.153013254378695	0.2576
-13.1613	-19.5002	65.0238	0.511367306381943	0.02
-17.4744	-19.2399	65.295	0.176670097963364	0.2212
-22.2347	-19.1187	64.6549	0.0130137546140876	0.4873
-25.9915	-18.9598	64.0914	-0.0826649634021046	0.7621
-29.9786	-20.0353	64.2677	-0.029724208375743	0.5666
-34.5179	-21.3278	63.569	-0.00387466810825698	0.5064
-38.2478	-22.1782	63.602	0.125381029452253	0.2674
-41.4953	-21.8207	62.8708	0.0883774652293747	0.319
-44.6348	-22.0266	62.2328	-0.202995779535288	0.8565
-48.9423	-22.8792	62.2811	0.141685338338785	0.2118
-52.1489	-23.8744	60.9615	0.188752275047608	0.1658
-4.34606	-16.4408	48.4971	-0.0669448704169203	0.6471
-7.50611	-16.6171	48.1161	-0.126041314783925	0.7537
-10.8745	-16.4921	48.112	0.126768887986147	0.2882
-15.291	-16.3916	48.4063	0.383976641075238	0.0131
-19.2495	-16.0557	48.5836	0.208325712368778	0.1136
-22.9629	-15.6939	47.9076	0.32643054228858	0.0558
-27.063	-15.8278	48.0138	0.350484494378419	0.0368
-30.7381	-16.0014	47.897	0.204863212708266	0.2007
-34.464	-16.3108	47.6665	-0.349803727990317	0.9938
-39.0651	-17.2743	47.1588	-0.0915184109868578	0.7585
-43.0438	-17.7062	46.9981	-0.153802514497517	0.8308
-47.2616	-18.0229	46.9038	-0.246835151948974	0.9599
-50.7039	-17.8971	46.5163	-0.38367318488501	0.9949
-54.0974	-18.259	45.6928	-0.184903169430801	0.8879
-57.4479	-18.707	44.936	-0.0292458551245468	0.5686
-60.7518	-19.415	44.3364	-0.0155797677891459	0.5328
-44.2688	9.80375	-6.72971	0.261178614313435	0.0884
-43.3963	6.94051	-4.46791	0.525249154670612	0.0061
-42.7868	3.95759	-1.71375	0.102243830948073	0.2707
-42.7216	1.17578	1.09059	0.30501454095166	0.0543
-41.9639	-1.20008	3.93781	-0.0627154176172501	0.6785
-41.1182	-3.82197	6.75127	0.339674403882381	0.0979
-40.3579	-5.77301	9.76063	0.0496372354938863	0.3888
-39.8477	-8.72717	12.6847	0.0369470239707901	0.41
-39.801	-10.5601	15.8749	-0.0142537874662431	0.5235
-39.3447	-12.9034	19.3012	-0.316994351301492	0.9514
-38.7578	-15.0014	22.8618	-0.320010737256343	0.9496
-37.9907	-17.1197	25.9548	0.201557655990212	0.1482
-37.6503	-18.6808	28.4934	2.1012622786732	0
-36.8225	-20.8141	31.7783	3.28128394567397	0
-35.9416	-22.4643	34.569	0.630170423142897	0.0071
-35.1748	-24.6374	39.3275	0.0153734070288283	0.4668
-35.0024	-26.519	42.8662	-0.0179412222677201	0.5409
-34.1928	-27.9274	46.0065	0.0849343936404885	0.3084
-18.4486	1.33375	-28.0606	-0.139261966639243	0.6256
-21.6252	1.69885	-28.3324	-0.246586081865245	0.7091
-24.8152	2.56563	-28.5939	0.0604213160749825	0.3905
-28.0783	2.9033	-28.9312	0.0196866379175704	0.4536
-42.8957	5.43411	-30.7463	-0.0719276498913781	0.6992
-47.2759	5.47339	-30.5034	-0.191200963386755	0.9005
-52.2619	5.14621	-29.7603	-0.178497588624377	0.8668
-56.7228	4.32564	-29.6445	-0.127935105589275	0.7684
-19.0465	-9.97251	-21.3872	-0.238146502540028	0.6757
-22.8327	-8.64273	-22.1104	-0.139413432519843	0.6866
-25.754	-7.64425	-22.2641	-0.028518922024329	0.5325
-31.8625	-4.88242	-23.8323	-0.109328389220141	0.6087
-35.0426	-2.85788	-24.9266	0.816740529616588	0.0003
-39.0628	0.172589	-25.5669	0.20000635761777	0.103
-43.4424	1.44296	-25.5415	-0.0751552039620558	0.7063
-48.0792	2.0995	-26.2556	0.237973506486851	0.1545
-51.987	2.9514	-25.8296	-0.000895378496262755	0.5042
-55.9925	3.25955	-26.3598	-0.0659887132533982	0.6696
-28.1294	24.6869	-38.8622	1.1706843044165	0.0651
-31.3174	24.2635	-36.462	1.1706843044165	0.064
-31.1578	14.4882	-13.4837	0.204178802087254	0.0719
-35.6344	13.6135	-13.8896	0.183794660390448	0.1132
-40.0081	13.4983	-15.0619	0.117059130182965	0.2373
-46.1123	12.6824	-14.3936	0.272627217710181	0.084
-49.9641	12.4559	-14.2491	0.301743248137878	0.079
-53.3641	11.7089	-15.5932	0.109196917417372	0.2698
-3.18067	24.3221	-25.7746	0.217033293053699	0.1288
-6.52962	25.4963	-24.2283	-0.026928428540276	0.567
-9.80677	26.1729	-22.9697	-0.0512824848962655	0.6229
-14.2936	27.3699	-22.3507	0.00375694076027666	0.5014
-18.5655	28.0146	-21.2331	0.130592903866087	0.1786
-21.363	28.6054	-20.9887	0.31858747963064	0.0454
-24.1614	29.6732	-19.5762	-0.0768826445352335	0.6227
-27.0656	30.6586	-19.1913	-0.0551471186135434	0.6043
-29.8004	31.8536	-19.0082	0.172625394622572	0.2263
-33.7441	33.3829	-18.8446	0.0194971464527518	0.4435
-37.9673	33.6927	-17.6869	0.057656973177687	0.3647
-41.3556	33.7978	-16.9926	-0.082208422859856	0.674
-45.5596	34.4598	-16.1313	0.0312206819955567	0.4236
-50.4838	35.051	-14.2556	-0.0797722488048932	0.6658
-4.10685	37.6875	-23.7823	0.0932545902172626	0.3043
-7.33348	38.0912	-22.4074	-0.0679882956016923	0.6497
-11.8172	38.2635	-21.5803	-0.153263116729759	0.8201
-15.6545	38.862	-21.374	0.0571539969874666	0.3503
-19.0067	39.0617	-21.2704	-0.11898082965648	0.8693
-21.9409	39.6684	-20.8476	0.129984988258737	0.2891
-25.0933	40.0731	-19.5596	0.157276808426916	0.2093
-29.2115	40.7958	-18.8189	0.292574900659323	0.0759
-33.3577	41.0417	-18.4648	0.241417867292906	0.0915
-36.9139	41.6907	-18.213	0.193119440791209	0.1792
-40.8605	42.211	-17.7567	-0.0655683749499258	0.6719
-45.3318	42.9885	-16.7698	-0.0894453861271803	0.6736
-49.4674	42.9472	-15.7492	0.0585258266888056	0.4011
-1.77193	40.0007	1.44621	-0.128590754657532	0.7932
-5.44383	40.316	1.23034	-0.0630312586280407	0.6454
-9.35408	40.333	1.81786	0.0773927119182416	0.3191
-13.2103	39.8607	1.92041	0.00512728079598856	0.485
-16.6834	39.4958	2.90057	0.530757454746574	0.0022
-20.1947	40.073	3.14226	-0.00823590437863342	0.5223
-23.7817	40.1122	3.93246	-0.102073388970329	0.7702
-27.5502	40.2656	3.82899	0.150009901417483	0.2642
-31.3018	40.2908	3.61821	0.0915021765663149	0.3016
-35.0564	40.0863	4.06461	0.0661913304024664	0.3465
-39.4516	40.5436	4.01479	-3.57012957140634e-05	0.4923
-44.1277	40.5447	4.60074	-0.0931575057709036	0.7134
-48.2513	40.3617	4.45926	0.184740474145183	0.0992
-51.759	39.7996	4.98522	0.199637263075308	0.0786
2.75473	18.7843	67.2126	-0.131315778718093	0.7767
-0.124266	19.0562	67.2	-0.0405773985593132	0.5653
-2.61366	19.6085	67.6434	0.255982614799437	0.1405
-5.69736	20.104	67.7541	0.0910326166038986	0.2953
-8.92404	20.8327	68.2193	-0.140232703530034	0.8227
-13.1481	21.5542	68.6009	-0.0567966021442977	0.6238
-16.6591	21.5886	68.1856	0.0153460112027852	0.4628
-20.1898	21.9926	67.6839	0.810116152705428	0.0006
-23.4708	22.1087	67.319	2.70335561077072	0.0001
-1.51831	53.4006	20.2644	-0.000637456041501117	0.5022
-4.29017	53.2193	21.2121	0.0530834750564522	0.3676
-8.17045	53.7701	22.0179	0.174880599522178	0.1787
-12.2328	53.8007	23.2018	-0.0316864875766135	0.5769
-16.4716	53.6278	24.5706	0.0340456933789548	0.4357
-20.6967	53.816	25.0733	-0.15225159018067	0.8178
-24.2109	54.5485	25.9088	0.0587080933335868	0.3448
-27.1042	54.1746	26.4284	0.124463647880837	0.2398
-30.9346	53.471	26.9786	0.0458723828132022	0.3702
-35.0486	53.2681	27.1975	-0.0307852226489186	0.5742
-38.601	52.2349	27.0421	-0.131964039962437	0.8354
-2.73745	38.3209	53.6546	0.0547717111382844	0.3262
-5.99086	39.2831	52.7807	0.120200046156373	0.1912
-10.3504	40.0881	52.6782	-0.210582076002867	0.8965
-14.3179	41.2428	52.3992	-0.274867260701909	0.9894
-17.7855	41.8348	51.9519	-0.0730630740053159	0.694
-20.9822	42.1505	51.1659	-0.212794404132266	0.9156
-24.033	43.1292	49.7761	-0.165763270366066	0.8213
-6.20573	50.9195	-25.5466	0.10118112843574	0.3133
-9.6597	50.869	-23.6649	0.0513725037296262	0.3931
-13.435	50.244	-22.181	0.258797133234998	0.2064
-16.4541	49.6477	-21.1465	0.51244840583779	0.1232
-19.7157	49.2736	-20.3028	0.522848920494492	0.0847
-22.5403	49.6499	-18.8506	-0.0287656650643097	0.584
-26.3737	49.8154	-16.5807	-0.0759731751504192	0.6865
-30.5042	50.0129	-14.9117	0.0332662405932476	0.4174
-33.9304	50.0572	-13.4302	-0.132452310245103	0.7737
-37.9014	50.114	-12.4228	-0.170888678933339	0.8215
-41.3683	50.45	-11.1262	0.185078655064659	0.159
-45.422	49.7468	-9.18937	0.364178097550988	0.0205
-3.79676	68.2753	4.37207	0.128155018220347	0.1853
-7.02136	67.8354	4.94832	0.125922914646216	0.2425
-11.1659	66.9608	5.43633	0.218797119048635	0.1342
-14.6222	66.1715	6.17337	0.238673601901768	0.0985
-18.1437	65.3527	7.30106	0.203389291017661	0.135
-22.2774	65.0904	8.98357	0.147672920793716	0.1851
-26.2428	63.9981	10.6027	-0.355249448085629	0.9751
-29.1679	63.4273	11.2839	-0.0995971305530294	0.6911
-32.4967	62.4613	12.0015	0.170197459154087	0.2243
-35.944	61.4928	12.8415	0.118480613512322	0.2507
-39.5557	59.892	13.9903	0.0793637629482398	0.3351
-42.3036	58.0144	14.2897	0.0601024959876382	0.3709
-15.206	-7.20006	-19.9247	0.166243515687901	0.2133
-19.2151	-7.77335	-20.2377	0.0852442287405295	0.3531
-22.7426	-7.65509	-19.9894	0.235801095171551	0.1106
-26.5508	-8.01109	-19.7264	0.343928265175295	0.1737
-30.2879	-8.33689	-20.3454	1.72262562072859	0
-37.472	-8.32909	-19.9724	12.3961754966992	0
-41.215	-8.37358	-20.2082	30.6917683893751	0
-44.1768	-8.07417	-19.4531	0.0481603049662154	0.4015
-47.516	-7.02992	-18.3239	-0.0959723510250515	0.6993
-51.1285	-6.5408	-17.9944	-0.22508008211788	0.9546
-54.602	-6.39964	-17.6027	-0.170555394091697	0.9077
-59.1243	-6.10404	-17.5562	-0.026813037267631	0.5654
-63.5193	-6.88682	-18.1279	0.129412285807918	0.2348
-21.0664	-15.242	-16.6293	-0.16177828126877	0.6992
-24.803	-15.2315	-16.7388	-0.25598351749567	0.913
-28.7732	-15.5257	-16.5331	-0.2753248462236	0.9628
-32.6642	-15.7012	-16.8818	-0.328534888873271	0.9931
-35.9563	-15.3928	-16.6271	-0.160906329185471	0.823
-39.5858	-15.5706	-16.5021	6.5345432206348	0
-42.5036	-15.1307	-16.2734	45.4945620456802	0
-45.6791	-15.0479	-15.7775	11.3541740538228	0
-49.1143	-15.0364	-15.542	2.2732155063611	0.0169
-52.8976	-14.7859	-15.9906	0.5347418737224	0.0064
-57.2307	-14.0347	-15.2434	0.150117883531109	0.2397
-62.0528	-14.361	-13.7651	0.117515118849682	0.2734
-21.999	-25.8934	-15.848	1.61765045151638	0
-25.465	-25.9826	-15.6306	0.354934411100276	0.2063
-29.0332	-25.1981	-14.914	0.326220783015295	0.2309
-33.2414	-24.776	-14.0875	-0.094346982228745	0.7326
-37.1228	-24.5947	-13.8918	-0.0370991439819242	0.5877
-40.3267	-23.869	-13.6924	11.5324396226278	0
-43.6611	-23.2766	-12.3495	33.9094339224585	0
-46.4994	-22.6301	-11.9023	1.75911460246693	0
-50.0609	-22.0148	-11.5479	-0.11068223416647	0.7276
-53.7875	-21.2175	-11.4223	0.0666358863008718	0.3582
-58.5183	-20.8863	-10.6292	-0.361980463019041	0.9996
-62.5548	-20.0024	-9.93055	-0.189820619919747	0.89
-30.3062	21.8194	-38.1963	0.30304535570267	0.0844
-32.9873	21.2138	-36.4127	0.212173851604379	0.1381
-36.287	19.9262	-33.7241	0.00174797340493615	0.5017
-38.8898	19.2648	-30.9426	-0.139962103265917	0.8501
-41.3673	18.7625	-27.4787	-0.151831871570288	0.8007
-44.2104	18.7659	-24.7051	-0.282361841511011	0.9765
-47.6687	17.7957	-22.9265	-0.112744545670967	0.723
-50.9583	17.2966	-20.6514	0.330609946674482	0.0113
-53.1091	17.2166	-18.3007	0.140185269425512	0.1954
-55.6027	15.8011	-15.754	0.0130420229319514	0.4535
-26.2694	7.12282	-42.4146	0.310830449124081	0.2328
-29.373	6.39358	-41.3792	0.207661196335154	0.2039
-32.4376	6.02787	-40.2612	-0.280886847806998	0.9713
-36.1083	5.76777	-38.5616	-0.16886486842054	0.8529
-39.5328	5.95095	-37.5224	0.347946246626419	0.0122
-43.1695	6.3514	-35.5916	-0.0811821654955385	0.6649
-47.2807	6.11884	-33.0167	-0.0236127219552916	0.5604
-50.9329	5.93863	-31.5506	-0.00287737248285136	0.5024
-54.9768	5.6285	-30.024	0.135680883560744	0.1636
-58.8345	4.51945	-27.7614	1.13591509189996	0.0017
-61.4401	4.13968	-26.6094	1.3305067528069	0.0019
-48.6903	-3.95952	-3.71103	0.0141091546603695	0.4654
-52.2605	-2.87292	-2.47046	0.0658184912219435	0.3637
-55.0949	-1.96261	-2.25257	0.261249651260742	0.0988
-58.9807	-1.77256	-2.29223	-0.0688799831965202	0.678
-62.6049	-2.62748	-3.2907	-0.121362957980146	0.7587
-38.2206	-17.1071	9.18403	16.907523640763	0
-42.0792	-17.1026	9.08841	4.51991063714168	0
-45.8549	-16.498	9.92581	3.95826291937858	0
-49.442	-16.2186	9.96089	9.31969767740525	0
-53.7027	-16.2335	9.50207	4.64910763274197	0
-57.5501	-17.0304	8.75864	0.641711374125948	0.0003
-62.0005	-17.6434	7.67821	-0.0423362993596301	0.6154
-65.6392	-17.9423	7.79056	-0.25967935870438	0.9207
-68.4663	-18.4376	7.80552	0.0215981222752852	0.4669
-40.9502	-37.3296	11.5228	0.147005482113608	0.2324
-44.2705	-36.9094	12.0317	19.340447078622	0
-48.7192	-37.4693	12.1739	8.69425656511754	0
-53.4667	-37.4869	12.2917	2.14565102362852	0
-57.4946	-37.8541	12.644	0.8051819359768	0.001
-62.0416	-37.9276	13.2335	0.786689613734326	0.0011
-66.2292	-38.0952	12.964	0.761779744436221	0.0013
-42.8988	-25.8037	22.0659	0.932063122851434	0.0004
-46.7412	-25.8591	23.2388	0.0222554005465141	0.4426
-51.8428	-26.0244	25.2917	0.170202501376567	0.1547
-56.4061	-26.0608	27.3486	0.0674418236067604	0.3524
-59.5115	-26.2251	28.8103	-0.113254596563176	0.7811
-62.6554	-26.5964	30.012	0.178924791998909	0.2331
-65.6428	-27.6053	31.45	0.0858526361157912	0.2762
-68.3885	-28.9224	32.5659	0.0955914415204606	0.2397
-6.15826	-44.1896	29.2585	-0.0590475360729403	0.6259
-10.4534	-43.8138	29.218	-0.0804683992329391	0.7015
-13.9617	-42.7148	29.4702	0.0435399029540549	0.3926
-17.5652	-42.3503	29.5759	0.0919773947552924	0.2744
-20.939	-42.2189	29.9924	0.572300508121248	0.0023
-23.9341	-42.1158	29.7234	0.252378823236989	0.0968
-27.5691	-42.0692	30.6617	0.161464918454847	0.1434
-30.9768	-41.8755	31.4657	0.303465041597414	0.0673
-35.0914	-41.5844	32.3005	-0.0779850871249953	0.6594
-38.8918	-41.2322	33.0715	0.809367649534958	0.0084
-43.3864	-40.9965	34.1809	0.722571093865478	0.0056
-47.5128	-40.9491	35.3674	0.177207377973956	0.179
-52.3296	-41.3046	36.4549	0.0627029183502945	0.3829
-56.3202	-41.0598	36.7161	-0.102589104512862	0.7197
-59.3808	-41.2337	36.0493	0.284483677065961	0.1049
-62.5888	-40.6796	36.0326	0.243016672356806	0.1588
-65.1308	-40.1953	36.0261	0.240721817744273	0.2236
-36.1996	0.78419	12.6519	-0.111509793843261	0.7001
-39.1171	1.59553	13.8507	-0.0204614159501368	0.5408
-42.863	2.18109	16.2643	-0.174728027478676	0.8065
-46.4219	2.57788	19.1323	0.174161746998735	0.2804
-49.9603	3.23615	22.0898	0.286144865504724	0.1402
-53.7202	4.03646	24.9765	0.17801222794712	0.2689
-56.9662	5.15849	27.6081	0.0581055837051512	0.3597
-59.4886	5.72923	29.8597	0.10304545700594	0.2747
-61.7252	5.88222	31.8555	-0.00937049210050944	0.5229
-3.06194	7.11751	52.4628	-0.042463437823291	0.6007
-6.34445	6.65034	52.1619	0.0893240989042039	0.2937
-10.5864	6.15284	51.8481	0.111849068856539	0.2258
-14.6054	6.02484	52.6555	0.0183659550699953	0.4532
-18.258	5.80141	53.1282	-0.0693910433481395	0.7007
-22.2035	5.17634	52.8853	0.0483721825645709	0.4013
-26.0104	3.85491	54.6944	-0.0320424638294421	0.5957
-29.3385	3.46938	55.024	0.109748241187396	0.3371
-33.8907	3.7221	55.2166	0.266484912414576	0.0972
-38.3603	4.19977	53.7767	0.110183195772751	0.2503
-42.8097	4.86915	53.4173	0.104304022138041	0.2502
-46.9855	4.87757	52.3301	-0.0687522847257999	0.6927
-50.1873	3.9433	51.97	0.275013688152225	0.1236
-53.5095	3.33559	50.5527	0.0443381315893312	0.4166
-56.0856	2.21316	49.785	0.502168700476739	0.0287
-1.87585	0.573545	68.1643	0.0370419246074314	0.4175
-9.53353	0.249733	68.9647	0.10733050327392	0.2496
-13.0755	0.402975	69.0758	0.0302681642814813	0.4308
-17.3767	0.0264188	68.3313	-0.174569473107955	0.8911
-21.689	0.38171	67.7253	0.0348157496335457	0.4348
-25.7026	0.284025	67.3765	0.229560137295802	0.1532
-28.3213	-0.639737	67.7232	0.32687866651687	0.0474
-31.9688	-0.813495	67.4633	0.516883161065175	0.0083
-35.4096	-0.826719	66.1433	0.295460167068737	0.079
-39.4689	-0.801081	63.6624	0.139208827831264	0.1824
-43.5218	-0.380949	61.7734	0.148159804612602	0.2099
-47.0323	-0.304508	61.2483	0.117602533138598	0.2083
-2.03078	18.891	61.5028	0.405082969897125	0.022
-5.41414	18.6191	62.0641	0.723995100919866	0.0157
-9.05405	18.8159	62.5696	0.16752245673483	0.2221
-13.4104	18.1646	61.8842	0.066580452325524	0.3686
-18.1808	18.245	61.5161	0.17725756917662	0.2198
-22.6802	17.9768	61.2183	0.248497688323872	0.1261
-26.7604	17.7411	61.3889	0.228854893017157	0.1393
-29.4219	17.4066	62.0044	0.120603534768277	0.2766
-36.0254	16.892	60.4132	-0.0889130323142713	0.7161
-39.8896	16.1088	59.4477	-0.00598669931743767	0.5184
-44.1127	15.4714	58.9181	-0.100023112601715	0.7424
-1.41065	33.5678	21.2517	0.154581078911346	0.1518
-4.33032	33.4879	23.4117	0.125014772870568	0.1871
-8.01027	33.6212	25.8777	-0.0849462218790515	0.705
-11.4043	33.9872	28.6096	0.156695117273105	0.2019
-15.0385	34.6726	31.5583	-0.142513222176665	0.8399
-18.8865	34.9806	34.2761	0.349712802686593	0.0625
-22.0303	34.7444	37.696	0.313480940195184	0.075
-25.496	34.8766	39.4154	0.201669033115762	0.1797
-28.5984	34.818	41.4579	-0.084213057828326	0.7145
-32.0202	34.5804	43.4955	-0.0637897438486066	0.624
-35.7772	34.2157	43.7418	0.0964358554424725	0.268
-39.4014	33.4559	43.7203	0.133440892183041	0.1862
-1.84469	42.6185	18.0499	-0.118046812716677	0.7685
-4.47854	41.9914	18.2738	-0.0305306711316492	0.5926
-8.10335	42.2198	19.5467	0.108592043973917	0.2783
-12.062	42.3776	20.4645	0.0111397350351825	0.4745
-15.8589	43.4342	21.6635	-0.0240928264540756	0.5552
-20.9172	43.8719	23.8513	0.00507112139726895	0.4908
-25.0658	43.8018	24.801	0.0524841442704636	0.3503
-28.3758	44.4748	25.4931	0.134483636446382	0.2485
-31.9929	44.4744	26.7614	0.183220862262353	0.2202
-35.7159	44.5538	26.3535	0.176982896847354	0.1752
-39.8789	43.7986	25.3598	0.168745607419458	0.1641
-43.6242	43.2576	25.5975	0.07676314004044	0.3338
-36.2593	14.9652	3.59503	0.116888944666832	0.3113
-39.5515	15.2994	5.35152	-0.184112327686491	0.8047
-44.0468	15.1562	7.13808	-0.117216934720064	0.754
-47.7686	15.3123	9.02516	0.0668952803047014	0.3753
-51.4168	14.5424	11.0015	0.434351583735218	0.0732
-55.1651	13.86	13.1375	-0.0625832315925292	0.586
-58.5833	12.9713	15.1193	-0.123890562535137	0.7108
-61.2251	12.8621	17.512	0.111025420320104	0.3218
-4.58797	42.573	-22.4534	-0.119813039776358	0.8012
-8.65128	42.2829	-20.3091	-0.221274238693399	0.932
-12.077	41.5467	-19.1657	-0.04000193606099	0.6088
-15.0588	41.2568	-18.1301	-0.0100093640972424	0.531
-18.9091	41.1194	-16.6832	0.194761784643597	0.1814
-22.9609	41.186	-16.1068	0.221247851741926	0.1001
-25.935	40.94	-14.8354	-0.108376338120131	0.8172
-28.9481	40.9363	-13.7841	-0.033062397307411	0.6154
-32.5925	40.7617	-12.8261	0.097875930377826	0.2839
-36.5047	40.5868	-11.3209	0.0602572043195855	0.3489
-40.2174	40.7393	-10.2829	0.125144495170261	0.2591
-43.7653	40.3466	-9.3517	0.218693274319489	0.0914
-47.2836	40.4976	-8.16124	-0.252988913273003	0.9644
-50.7619	40.3504	-6.87757	-0.19378008185344	0.8986
-2.27999	34.6169	15.7137	-0.276199717645719	0.9474
-5.73379	34.1245	15.4296	-0.248133621437312	0.9455
-10.1055	33.3261	14.9967	-0.0407406639480618	0.6161
-13.5911	33.1348	15.6639	0.28351698092319	0.0441
-17.2554	33.3253	16.0939	-0.131148787246711	0.7869
-20.6122	33.7998	16.6182	-0.159018163722492	0.8045
-24.773	34.268	17.0578	0.317062637186271	0.0219
-28.8567	34.9352	16.9369	-0.0585825701566305	0.6475
-33.8562	34.8256	16.249	0.228978717866821	0.1407
-38.271	34.2678	15.0973	-0.08988104432307	0.7211
-41.7568	33.9082	15.0097	-0.206689906267858	0.9549
-45.6386	33.7365	14.4576	0.272227111044294	0.0381
-48.8529	33.4831	14.1268	-0.173680705349891	0.8751
-52.3224	32.9995	13.9934	-0.0468565560144188	0.603
-55.037	32.5229	13.5789	0.177266841410313	0.1705
15.9134	-2.38254	-22.2101	-0.343729974144744	0.7645
19.7844	-2.25752	-21.9939	-0.308368480014382	0.8947
23.6616	-1.52388	-22.7934	-0.223499309286216	0.8395
28.2236	-0.650574	-23.6464	-0.119317191209114	0.8336
32.1085	-0.274352	-24.3981	0.102826660391016	0.3304
36.032	0.683876	-24.7949	0.132448725458524	0.208
39.7449	1.59608	-24.0872	0.298434664917183	0.0442
43.2086	1.55728	-24.7506	0.217750627573588	0.1059
47.2105	1.09419	-25.8435	0.0985285655027111	0.3173
51.5423	2.15031	-26.0573	0.115569056736372	0.259
55.3853	2.89033	-25.5724	0.0237540664253271	0.4478
58.8772	2.30975	-26.4136	-0.151835966975252	0.7947
62.211	1.94741	-26.979	-0.222501767319001	0.8675
-13.508	-1.07813	-23.9294	-0.334538674333685	0.5637
-17.2447	-0.191731	-23.5651	-0.0665309641953857	0.5327
-20.6301	0.404423	-23.3861	-0.212995601421407	0.9296
-24.3075	0.778632	-23.4739	-0.302049182512963	0.9636
-28.1171	1.05366	-23.6482	-0.438482426185885	0.8084
-31.9801	1.34178	-23.8416	2.03638166424147	0.0004
-36.4521	1.89886	-23.905	776.836029088533	0
-40.2407	2.13308	-23.9123	608.658306036421	0
-43.8729	2.47491	-24.2586	2.64532437804363	0
-47.7464	1.7824	-25.6262	-0.109473661036385	0.7352
-52.6383	1.77568	-26.4467	0.144103226426506	0.1925
-56.4499	1.51704	-26.5088	3.49283102473955	0
-59.7221	1.37181	-26.3557	3.5090694851571	0
22.0434	-16.5035	-18.6508	1.43025892822367	0
25.94	-17.0934	-18.879	4.02181933545795	0
30.4458	-17.0104	-18.7897	10.9985160297055	0
34.4278	-17.3359	-18.6553	1.53274262144753	0
38.4006	-17.7045	-18.5348	-0.0841932791593848	0.6896
41.5337	-18.3666	-18.7123	1.23381533376827	0
45.1785	-18.1987	-18.306	1.27706002409508	0
48.7332	-18.4802	-17.9262	-0.115955381586128	0.7345
52.4751	-18.6675	-17.4513	-0.121163465283682	0.7376
56.64	-18.1561	-17.2013	0.349566476146329	0.066
60.9286	-18.7204	-17.6764	-0.0875115394995482	0.696
65.1604	-19.8426	-18.1568	-0.145811287389832	0.8051
-19.7078	-17.7452	-20.8685	0.131971861394423	0.2225
-23.4751	-17.6491	-20.0032	0.0616441795959144	0.3454
-27.5588	-17.8903	-19.4886	-0.161677062362614	0.8487
-31.4886	-18.337	-17.8795	0.194270399802243	0.1286
-35.5077	-18.0865	-16.9194	0.118922793904539	0.2419
-38.9474	-17.9407	-15.4232	-0.0493486159267618	0.6033
-42.0311	-17.7706	-14.8179	0.0828506637442687	0.3078
-45.8447	-18.3914	-14.8066	0.0721170287806445	0.3576
-50.4567	-18.7115	-15.2586	0.149207667102907	0.198
-54.2916	-19.3431	-14.1624	-0.114065875047393	0.7694
-58.8913	-19.3833	-13.3695	-0.264557833137532	0.9722
-63.7154	-19.8707	-12.5897	-0.0656633661653019	0.6476
22.6028	-31.3842	-12.9235	0.116578594456694	0.2358
25.9427	-31.5405	-11.2302	0.311888835743529	0.0118
29.8067	-31.506	-8.47694	-0.0245824086519395	0.5568
33.59	-32.1779	-6.79191	0.232432947864402	0.0816
37.0168	-32.5765	-5.31139	0.113021580213423	0.2516
39.6709	-32.3491	-3.67588	1.01359951853627	0.0005
42.6513	-33.0031	-2.21818	0.284657420239478	0.1067
46.13	-32.9154	-0.504127	-0.0480426539858363	0.6181
50.4402	-32.7319	1.09361	0.0853261833919807	0.3515
53.8425	-32.6666	2.53716	0.0902149461789179	0.3245
57.7094	-32.5905	4.26378	0.0601099166956629	0.3785
61.5306	-33.0412	5.46384	-0.00153026070692608	0.5071
64.8317	-34.0543	6.19272	0.00368922362829815	0.4872
68.2566	-34.9396	7.09716	-0.272415223591957	0.9287
70.7556	-34.7737	8.27333	-0.0759283881219777	0.6512
-29.8868	-29.3008	-7.47801	0.501564237434283	0.0139
-34.8896	-30.208	-6.51594	0.167466310574261	0.1865
-39.3704	-30.6195	-5.5091	0.117624728519277	0.2252
-44.2501	-30.8994	-3.8175	-0.0451450960037947	0.5433
-49.6471	-30.1926	-1.3992	0.0633636984974593	0.4128
-55.8961	-29.8616	-0.107237	-0.236236996178537	0.7329
-61.4756	-30.1169	0.886247	-0.474448234675452	0.9245
25.5128	20.4261	-45.9292	-0.407859523021212	0.9616
28.8866	20.9567	-44.505	-0.41664531440267	0.99
32.9169	21.5885	-44.0177	-0.250680634453003	0.9558
36.4167	21.0254	-41.5562	-0.342514102764614	0.9713
40.4344	20.3561	-38.9018	0.541783481783244	0.0146
44.2841	20.0933	-36.5091	0.132188945002756	0.2075
47.945	19.887	-34.0209	0.233005984218135	0.1449
-30.7055	22.8653	-42.4845	-0.0849507228420341	0.6957
-32.7224	22.6007	-40.3962	-0.0383338475575348	0.6045
-35.8187	22.1118	-38.2246	0.237195869879575	0.1069
-38.4391	20.4659	-35.7652	-0.163284991510174	0.6651
-41.0562	19.0597	-32.844	-0.199978923485176	0.8009
-43.5175	17.134	-29.9457	-0.472923557356221	0.9014
-46.2053	15.9949	-27.0952	-0.25574936981938	0.7127
-48.4907	14.1349	-24.1138	-0.367767933244242	0.7101
-51.6827	12.5178	-21.126	-0.132913054920826	0.6106
-53.8635	10.5812	-18.5955	6.2165494864282	0
-56.3697	9.31211	-16.0075	0.795944761476158	0.0023
-58.4781	8.17151	-13.199	7.21029219962011	0
-61.0859	6.38913	-9.57041	0.0453293822568623	0.4035
-62.6347	4.71416	-7.53019	0.13666178627321	0.2574
-63.8875	3.4066	-4.42261	-0.234349540693331	0.911
20.9636	-16.3141	-24.081	1.82860657336679	0.0001
24.7011	-16.1408	-25.2245	3.6526369774744	0
28.9151	-15.7572	-25.9934	-0.462525412313353	0.8892
32.7256	-15.1825	-26.4496	-0.497565203416238	0.897
36.1594	-14.4508	-26.741	0.125614994939293	0.4176
39.5548	-13.6828	-27.0264	0.706203323875108	0.0856
43.5848	-13.2191	-27.6812	95.1639541839916	0
46.6387	-12.6267	-28.1028	34.3727729386602	0
51.2374	-11.389	-27.8207	0.17217958194891	0.1705
55.4562	-10.2723	-28.0461	0.0599830907507946	0.3805
59.3231	-9.90775	-28.6441	0.119293417819495	0.2579
62.5913	-9.76063	-28.9883	0.927836268941099	0.0014
38.8102	12.9909	-15.1444	0.985584132553789	0.0016
41.9545	13.3877	-15.4666	0.117141016398199	0.2203
44.525	13.3488	-15.426	5.79526880548037	0
48.3042	13.609	-15.8322	0.606390481087733	0.0014
54.4615	14.1428	-17.2353	0.866273424277882	0.0005
58.0265	13.284	-17.4733	-0.108412002292311	0.7252
-35.9763	15.0742	-12.2178	-0.397164901174145	0.9611
-40.4574	14.396	-12.1452	-0.254123190724181	0.9153
-43.6977	13.6664	-11.4497	-0.0551709569529804	0.6376
-46.5525	12.6445	-10.398	-0.224982876767192	0.877
-49.4482	11.9956	-9.27114	-0.292123145547142	0.8045
-52.3513	11.3618	-8.6382	-0.382616652182631	0.9089
-55.9987	10.6216	-8.44806	-0.0765471938311496	0.5929
-59.2418	9.36829	-8.45682	-0.535691434289866	0.9796
-61.9025	7.30108	-8.4232	-0.343265199905001	0.8283
3.91477	29.2956	-29.4	-0.033893548928545	0.5604
7.90035	29.5091	-28.2912	-0.102131485667811	0.802
11.6315	30.2795	-27.2373	-0.0222741008073344	0.5611
15.4234	30.4433	-26.413	0.0901930683636707	0.3146
19.3023	30.7409	-25.6916	-0.157863591906771	0.8805
22.8339	31.1266	-23.818	-0.158992765122963	0.8459
26.533	31.469	-22.6245	-0.0938334907488532	0.7175
30.4909	31.8332	-21.8903	0.709010311905229	0.0028
34.5535	31.9271	-20.8886	0.87866381533164	0.0006
38.2896	32.1981	-19.3214	0.154402523059456	0.1937
41.8585	32.6796	-18.0275	-0.290257037801459	0.9709
45.4445	33.1349	-16.8506	-0.117366858832891	0.7697
48.894	33.7972	-15.3717	0.221214162567627	0.1481
-6.24913	34.4693	-30.6114	1.04565657039631	0
-9.65235	34.6287	-28.7987	0.342678664413781	0.1152
-12.9217	34.275	-27.4523	-0.0357595603902766	0.5749
-17.2674	34.4714	-26.3944	-0.036677145860325	0.5956
-20.9479	34.7355	-24.8995	-0.033672159736148	0.5861
-24.0527	35.0534	-23.0463	0.281242374129058	0.0369
-27.9089	35.5029	-21.3498	0.204631869291313	0.1464
-32.3137	36.056	-20.3713	0.169085522989847	0.1195
-36.7922	35.9882	-19.0381	0.301973382274524	0.0079
-40.2781	35.9728	-17.293	0.0451672952674	0.3803
-44.4563	36.5948	-15.657	0.0698084722956742	0.357
-49.254	37.1472	-13.7016	0.155526272270178	0.2006
-52.4744	37.7329	-12.7299	-0.183179658897877	0.9025
-55.5725	38.2091	-10.1073	-0.318404588357872	0.9912
40.7593	18.0133	-4.54484	-0.222695698948024	0.9439
43.0877	18.4133	-2.16542	-0.0428085082749989	0.6096
45.9979	19.5495	-0.599414	0.0208473566180496	0.4427
49.4136	20.9887	1.61788	0.0738409425998738	0.344
52.176	21.3541	3.42554	-0.000438391661213844	0.4933
55.2947	21.2125	6.39729	0.121434362021126	0.2934
58.1192	21.4182	8.36189	0.115218140418599	0.2818
40.3747	-2.40123	7.22609	0.358808681901818	0.0382
44.0925	-2.08152	7.65001	-0.0845116262315347	0.7154
47.8552	-1.74948	8.97378	-0.223168617672356	0.9361
51.8122	-0.548835	10.1196	-0.23895280967535	0.921
56.044	0.145293	11.288	-0.0689356300400377	0.6642
60.1574	0.168483	12.9395	-0.158908211722632	0.8392
63.5803	0.311489	13.8296	-0.155435540843378	0.8851
5.66131	-48.235	19.7437	-0.0780356459497474	0.6633
9.59687	-48.681	20.1513	-0.172762966869428	0.8399
13.1991	-49.7294	21.5905	0.704195061071234	0.0006
17.2046	-50.3622	22.0503	0.278082339889571	0.1749
21.213	-51.4777	22.9318	1.28800490556816	0
25.1611	-53.2429	23.3743	4.54536853141104	0
28.7047	-54.7128	22.7711	13.874502387093	0
31.8756	-55.9476	22.9699	115.178822142302	0
34.9696	-57.3688	22.3923	59.5599378401444	0
37.9344	-58.224	22.909	0.692964952371543	0.006
42.2752	-58.8009	23.3774	0.131066476648832	0.25
46.4066	-59.6428	22.3457	0.372156078471142	0.0029
50.0599	-60.1336	22.2583	0.0531213989092139	0.3835
53.5497	-61.2373	21.3832	0.109579597954798	0.2565
56.8722	-61.5861	21.7087	-0.035793524386367	0.5963
50.0755	6.9995	-44.6684	0.0389162924395057	0.3975
49.1859	8.69384	-40.4086	-0.024956665902984	0.5545
48.3941	11.2052	-35.5956	0.0300653959118047	0.4271
46.8677	12.6407	-30.6889	-0.233454818418199	0.9227
45.2599	14.2822	-25.3157	-0.178391953274204	0.8612
43.9694	14.505	-20.7828	-0.191543681071906	0.8651
43.0371	15.6852	-17.1918	-0.242269167453677	0.9416
42.5419	16.5581	-13.6288	-0.268547872801974	0.9448
42.0737	17.3759	-8.75139	-0.192065324189437	0.908
40.2089	17.9991	-4.55349	0.178180864359311	0.2379
39.8592	19.3661	-1.21918	0.0511415541684777	0.3716
38.3545	20.6034	2.75907	0.230512197847145	0.0754
36.5505	22.1115	7.09064	0.138821703425698	0.2117
35.3176	23.8118	12.1227	0.0809468958225066	0.3376
33.9856	25.2704	16.3592	0.264970403780282	0.1012
32.6598	26.7963	20.1468	0.368791598736432	0.035
31.6938	28.3433	24.0438	0.0960819546038676	0.2781
30.7218	29.7606	28.6257	-0.10855911772484	0.7876
15.1605	-2.17916	-24.4839	-0.308210130816351	0.6794
18.4647	-2.15952	-24.3388	-0.286563202890898	0.8354
22.3504	-1.32777	-25.0528	-0.169964798210707	0.7722
26.7127	-1.11363	-24.9827	0.156130972749497	0.1869
30.5505	-0.43858	-25.4385	0.101139817081727	0.2945
35.2579	-1.09216	-25.2939	-0.169574393179136	0.8087
39.7214	-2.38294	-25.2723	-0.0373393892919794	0.5904
43.5064	-2.86629	-25.9233	0.329458477038396	0.0281
48.3347	-3.90285	-26.0167	-0.0452453995602889	0.6335
54.3454	-4.19326	-25.9138	0.168511811503713	0.2732
58.89	-4.5705	-26.4547	0.374509483790538	0.0353
62.9041	-4.53987	-26.0721	0.180407847279049	0.1352
-13.0887	-3.2715	-22.7935	-0.485165851573036	0.7682
-17.0423	-3.25615	-22.2055	-0.384900586034209	0.727
-20.9764	-2.39329	-21.6007	-0.395416156928847	0.7764
-25.2555	-1.49223	-21.0558	-0.348369488307245	0.7731
-29.7113	-0.798638	-20.4453	0.571791794094602	0.0835
-33.4187	-0.319665	-19.8457	2.4030816369115	0
-37.5491	0.0469184	-19.0851	171.371790067618	0
-41.5244	-0.195422	-18.1932	82.9465713338024	0
-45.5454	-0.0215338	-18.0703	-0.346516850154689	0.9909
-50.4313	-0.587788	-17.621	-0.25616966585088	0.9326
-55.9791	-1.68622	-17.3179	-0.0376091197255412	0.5817
-61.1076	-1.58813	-16.8127	0.191856711942197	0.2152
25.7379	-11.3239	-22.8226	1.01455801593063	0.0089
32.621	-10.9154	-23.0107	-0.23303458295019	0.6639
38.8478	-12.2019	-23.55	0.420288320313222	0.1378
43.8916	-13.0215	-24.1295	-0.0999421540445289	0.7193
50.1579	-13.7564	-23.722	19.4810318021399	0
56.6021	-14.5704	-22.9806	404.864873089364	0
63.0028	-14.8445	-24.3123	349.192056845887	0
68.5129	-15.4218	-24.3959	8.17948549567398	0
-15.1292	-10.894	-22.12	-0.0974686463754006	0.7379
-18.9418	-11.1552	-21.6262	-0.0854507206244152	0.7182
-22.5706	-11.8874	-21.2136	0.0846020379883525	0.35
-26.8808	-11.8802	-19.761	0.673878886317158	0.002
-31.545	-12.1194	-18.9329	0.618354821193756	0.0059
-35.3782	-12.1457	-17.6261	0.0877081334743746	0.2936
-39.469	-13.1223	-17.1796	-0.0586037534427105	0.5917
-42.9063	-13.6432	-16.6258	0.00792719542632003	0.4899
-46.4193	-14.7553	-15.1901	0.118114985123791	0.2984
-50.1167	-15.2544	-14.402	-0.132928361084921	0.7724
-55.0159	-15.8813	-13.6348	0.182932171276128	0.1432
-59.6999	-17.2091	-12.5642	0.294354630572034	0.0784
-21.7057	-30.8092	-14.8198	-0.0948901812324058	0.7084
-24.8816	-31.7711	-14.5722	-0.0469521262789415	0.6074
-28.6278	-33.3807	-14.2546	0.0591460704182407	0.3395
-32.967	-34.7709	-13.6502	0.280013449536024	0.0609
-36.9626	-35.3263	-13.5103	-0.0533206444401026	0.6564
-40.4436	-36.3905	-12.4558	-0.155788355769877	0.7778
-44.0617	-37.6253	-11.5384	-0.257033229370644	0.9259
-48.3041	-38.6146	-11.8056	0.018781436582888	0.4521
-51.8463	-40.1646	-11.6459	0.106036478174824	0.2479
-55.254	-41.2713	-11.1617	0.270611101522085	0.0838
-59.3371	-43.0214	-10.5069	-0.433750015409208	0.7535
-62.8347	-44.6653	-11.0694	-0.456997567234705	0.7707
37.3994	19.7228	-15.0845	-0.166232541628289	0.7298
41.3175	19.2475	-13.9884	-0.135366683107685	0.6851
44.8248	18.7919	-13.3985	-0.1005737447145	0.73
48.5196	18.0023	-12.3155	-0.185072601308837	0.8856
51.8414	16.7558	-11.4842	-0.284470062648942	0.984
56.0222	15.1664	-11.5663	-0.231103367783443	0.9499
59.079	12.8836	-10.621	-0.0252944889583024	0.5427
61.1507	10.7841	-10.2453	-0.0818155948177922	0.6474
-24.8809	8.27395	-44.7446	-0.0661548131938902	0.6534
-27.8691	10.1497	-41.2081	0.0453425672896475	0.3864
-32.2817	12.1891	-37.2497	0.572353961599606	0.0122
-36.5981	13.4617	-35.3162	0.0292029124836231	0.437
-39.8422	14.1498	-32.623	-0.188261847341032	0.7797
-43.8711	13.9887	-29.8421	-0.013752791272108	0.5201
-49.0545	13.6823	-27.6222	-0.181087765341114	0.807
-53.5711	13.1709	-25.1814	0.140001856468577	0.214
-27.6524	-6.71052	-45.2428	-0.145245540864165	0.8202
-31.921	-7.01948	-43.6336	-0.134904526511003	0.7776
-35.6471	-7.66385	-41.4673	0.10114213866477	0.2739
-39.6159	-8.21982	-39.0744	-0.186772837265862	0.8751
-43.2671	-7.49213	-36.891	-0.141105823762419	0.834
-48.4456	-6.73582	-34.4312	0.862894563081639	0.0004
-52.4922	-6.88685	-32.0023	1.0743718235716	0.0002
-56.2645	-6.7397	-30.4209	-0.0986318944868817	0.7612
-60.3882	-7.68525	-28.1272	-0.105198508224846	0.73
-63.6712	-8.22668	-26.3534	-0.0801856078370922	0.6651
-67.5947	-9.63174	-23.8722	-0.0406994555703838	0.6149
-21.7206	-13.8416	-31.5053	0.143900209806593	0.227
-26.2084	-13.8169	-31.058	0.135538194934509	0.2452
-30.882	-13.5806	-30.0201	-0.00425158418431948	0.5174
-35.9158	-13.7898	-29.6861	-0.0626568751604709	0.6418
-39.6397	-14.2698	-29.5113	0.0303438280989283	0.3933
-43.6915	-13.9076	-28.9568	0.0208061976061806	0.4435
-47.9364	-13.9294	-28.15	0.159145770424084	0.1698
-51.9294	-14.1252	-27.2136	-0.0486470449715127	0.6363
-56.1127	-14.5179	-26.2067	0.106060609326232	0.2448
-59.7948	-15.0133	-25.6685	0.121845020474656	0.2405
-63.6661	-15.8236	-25.0919	-0.126187403514991	0.7964
-67.1305	-16.2219	-25.0326	-0.212822684159384	0.9545
-25.9044	-33.7891	-22.6867	0.0564981970502632	0.3785
-29.4499	-33.1434	-21.6943	-0.085008310524929	0.7159
-34.0779	-32.5597	-21.4075	0.140130238013361	0.2792
-37.8884	-32.5159	-20.9486	-0.0770615615606813	0.6862
-42.3773	-32.514	-20.9765	-0.160322599863533	0.8829
-46.5922	-32.0385	-20.4466	-0.17829994186896	0.8963
-50.414	-31.6353	-20.8707	0.0775108829854085	0.2712
-53.1325	-31.8593	-20.9661	-0.109797218461931	0.689
-56.95	-31.8737	-21.6722	-0.127009872478239	0.6894
-61.8183	-31.3225	-20.5905	-0.193260267876145	0.8066
-66.6351	-31.2014	-20.4824	-0.173745274827488	0.873
-34.378	11.9504	-18.1628	-0.122815948318656	0.8092
-37.8887	12.2455	-18.1699	-0.0560795270929452	0.6614
-45.0281	12.1998	-17.5061	-0.125821683838003	0.8147
-51.1915	12.0294	-19.2534	0.0715085046508026	0.3367
-55.5167	10.7751	-20.1033	-0.0690614373453029	0.6456
-58.7515	8.51514	-20.6833	-0.0365098117823054	0.5993
-39.373	15.6931	-5.56231	0.21702512137309	0.1387
-43.3284	15.4955	-3.89244	0.291385231551975	0.0808
-46.5793	15.7234	-2.99879	-0.268220097980843	0.909
-50.2112	15.3038	-0.757332	0.142596368303316	0.2368
-58.3542	14.121	4.1251	0.124455258479332	0.1766
-61.3494	13.7502	6.23103	0.00882206184267487	0.475
-5.49784	28.4823	-29.5345	-0.14237301602747	0.8117
-9.02864	28.2408	-27.9306	-0.306452759275409	0.9959
-12.8714	28.1449	-26.203	-0.038278382164687	0.5802
-16.762	28.1255	-24.4394	-0.0508431668528034	0.5942
-22.3493	28.3841	-23.008	-0.12915688243647	0.867
-25.905	28.8098	-21.5922	0.0532073652006171	0.3847
-30.976	29.5691	-20.3688	-0.0346324663540611	0.5988
-35.8038	29.5379	-18.1118	-0.174678448070516	0.8948
-39.5149	28.9367	-15.4219	-0.072007500017789	0.664
-44.6996	28.2666	-11.8484	0.136856582117147	0.2278
-48.6708	28.4185	-10.3313	0.330886136072559	0.1218
-52.2591	28.0911	-8.3793	0.387259515566661	0.0766
-55.0465	28.032	-6.89629	0.585771645695737	0.0193
-57.7053	27.8728	-4.56029	1.0528654509033	0
-1.58675	44.7231	-10.4847	0.413937804303207	0.0421
-4.36074	43.8912	-9.11907	0.0270757453504251	0.4409
-8.95244	42.808	-7.71742	0.101503130822819	0.2982
-13.7314	42.7229	-6.83427	0.189427729470876	0.103
-19.3277	42.3954	-6.07256	0.0656286186758344	0.3514
-24.5001	42.0305	-5.05286	-0.118666532148961	0.7452
-30.6377	41.5726	-3.83781	0.117692185431	0.2703
-36.6691	41.7476	-1.59777	0.0895211013284294	0.3093
-41.6244	41.8342	-0.122381	0.354520781657996	0.0874
-45.145	41.9748	1.3233	0.161431008296153	0.2049
-48.7125	42.0367	2.90102	0.0217078022003969	0.4497
-51.5651	41.1359	4.10878	-0.182231952626908	0.8525
11.193	-4.94112	-25.1016	-0.349906075014094	0.9415
15.1981	-4.45927	-25.0354	-0.250390536843187	0.9008
18.8449	-3.72936	-25.0982	-0.275181238572606	0.911
21.9886	-2.80669	-25.7519	-0.219476702742793	0.9242
26.3569	-1.75528	-25.8407	-0.0952395491987444	0.7105
30.2414	-0.818399	-26.6161	-0.162529957686226	0.8401
34.5352	-0.226901	-26.9247	0.0874013134068914	0.323
38.6388	-0.431409	-28.1202	0.943371634685754	0.0108
42.7854	0.206741	-28.0912	-0.0579390117141062	0.5578
47.0229	0.605952	-29.3109	-0.54184430001254	0.9022
51.7674	1.3786	-28.9735	-0.36607736190867	0.7854
56.4369	2.0067	-28.5829	-0.750712393000579	0.9477
60.1037	1.93832	-29.3241	-0.66248498829202	0.9387
-10.9951	-4.7024	-21.878	0.226114597109606	0.3236
-14.9105	-4.57088	-22.2935	-0.155587715307008	0.8673
-19.2081	-4.186	-22.8241	-0.168636637001424	0.87
-22.5101	-3.87635	-22.6263	0.307913999472746	0.1516
-26.408	-3.87938	-23.3542	0.307453917472546	0.2512
-30.8092	-3.36953	-23.9851	-0.0722872372373967	0.6113
-34.2395	-3.05201	-23.8988	0.549149355475583	0.0377
-38.6521	-3.15634	-24.7122	0.892190228639024	0.0145
-42.5852	-2.75831	-25.3561	0.073444540779561	0.3678
-46.1336	-2.39745	-25.2943	-0.123970129880858	0.7292
-51.5735	-2.40154	-26.384	-0.0941759301171454	0.7252
-56.8286	-1.72744	-27.169	0.403038406543691	0.0069
-60.9269	-1.35713	-26.8055	1.43707430786755	0.0001
21.1753	-9.83041	-21.3501	0.248544356524761	0.2206
25.9365	-12.1954	-20.5473	-0.109126881214878	0.6463
31.5813	-14.4173	-19.7743	-0.0637189761737865	0.6488
37.2833	-17.6607	-19.5627	0.294813173781418	0.0738
41.8597	-20.647	-19.2026	32.497622121193	0
46.1408	-23.3999	-18.0571	146.401725398762	0
50.5906	-25.9651	-16.1743	17.1859602244289	0
55.7099	-28.5038	-14.4491	0.0687584285756313	0.3583
-18.7654	-15.8767	-16.1992	-0.109127305842382	0.7223
-23.3497	-16.206	-17.3223	-0.179041870722953	0.8958
-27.6779	-16.4908	-17.3572	0.108770047601754	0.3124
-32.0807	-16.6772	-17.3136	0.036134787463282	0.4208
-36.5369	-16.5023	-18.3839	-0.160725853105121	0.8237
-40.5535	-17.0327	-18.8151	-0.503673711997384	0.9962
-44.2677	-17.492	-18.8799	-0.378781380475266	0.9691
-48.9735	-17.7081	-19.2563	-0.396659474578289	0.8933
-53.0637	-17.9514	-18.7606	-0.238014440215815	0.8471
-57.9624	-18.1444	-18.3931	-0.406683067562261	0.7052
-63.2587	-17.6349	-18.316	-0.391937036181702	0.821
-67.487	-17.8221	-19.0296	-0.266126435047004	0.727
-21.2353	-26.1236	-15.1749	-0.256786041264395	0.7485
-25.0101	-27.4317	-15.2472	0.263225569861074	0.1443
-29.0982	-27.858	-14.6513	0.165335089633691	0.2513
-32.9763	-28.3995	-14.1655	-0.370161217201334	0.9843
-37.4673	-29.9715	-13.4432	-0.709987869953935	0.8851
-41.432	-31.2003	-13.4746	-0.721869671088931	0.8607
-44.9462	-32.8437	-13.4693	-0.381158807936046	0.9382
-49.0897	-33.9586	-13.318	-0.447980820781411	0.9198
-53.378	-35.5772	-12.355	-0.490565492484274	0.9054
-57.1402	-36.648	-12.2028	-0.485180856426587	0.9598
-61.51	-38.2091	-11.7636	-0.356812228609565	0.9153
-65.0382	-39.3136	-11.5358	-0.0835616065162029	0.6481
-28.4245	14.6615	-41.6967	-0.0847450176945316	0.6524
-31.8721	14.2501	-38.7673	-0.120511938431672	0.7722
-34.6694	14.2089	-35.7417	-0.15961336029417	0.8254
-37.3227	13.6755	-32.0816	-0.133847923515614	0.5774
-41.3586	13.0542	-29.3517	-0.145071920426933	0.6297
-44.5418	12.1546	-26.8288	-0.346183893264219	0.6421
-47.4152	11.3313	-23.7429	-0.408912160965758	0.9802
-51.3951	11.1801	-21.7804	-0.394355814044863	0.9882
-54.5646	10.2922	-19.7935	-0.493119660943991	0.958
-57.1859	9.10485	-16.9908	-0.266255053338275	0.8224
-59.974	7.67077	-14.7936	-0.0746222133513981	0.6161
30.721	17.0057	-44.822	-0.0996689354029856	0.7407
33.8263	16.601	-43.1022	-0.0122243449115575	0.5244
38.3435	16.8409	-39.3278	0.136504836785889	0.2212
41.1449	16.0999	-37.2593	-0.230387283787451	0.9833
44.5962	15.8539	-33.5189	-0.236516912141552	0.9372
47.3728	14.8684	-31.9719	-0.342737112176803	0.9471
50.7063	14.2125	-28.6322	-0.246022844719429	0.971
53.8613	13.517	-26.0341	0.057173165795352	0.3737
56.144	12.3463	-24.204	0.00539128318604543	0.4866
58.9875	11.4161	-20.8885	-0.0941593185091615	0.6817
-34.7837	-1.33925	-50.6955	-0.0237468475890426	0.5383
-37.8967	-0.367599	-47.9624	-0.0495553873600992	0.6037
-41.7244	0.0874323	-45.104	-0.0463732476736379	0.633
-44.6219	1.13294	-42.6667	-0.0768928337686073	0.6906
-47.6045	2.23859	-40.3444	0.234593713922955	0.0692
-50.8368	3.43615	-37.887	0.193086866020658	0.1701
-54.4811	5.04948	-34.7034	0.188970817469517	0.1882
-57.5929	7.10433	-30.2033	-0.0667315122785656	0.6821
38.7063	7.88164	-47.3873	0.19350474361178	0.1634
42.5659	6.86685	-46.274	0.163932967757371	0.2077
45.8734	6.33731	-45.3767	-0.106918470832669	0.7243
49.8505	6.99042	-43.751	0.0689725286622631	0.3304
-20.5019	-7.5527	-35.1827	0.281622239060557	0.0565
-24.0534	-7.75578	-34.5621	0.22142888974528	0.1451
-27.4974	-7.64828	-33.3727	0.00589755492967425	0.4837
-31.1056	-8.09758	-32.3718	0.129927097802102	0.2882
-35.1169	-8.33893	-31.7193	0.875318966830641	0.1311
-38.8988	-9.28086	-31.3553	0.234303661932718	0.2398
-42.6359	-10.1227	-30.9401	-0.0857235875213456	0.6215
-46.1823	-9.78537	-29.9399	-0.212833760310879	0.9305
-50.9187	-8.8073	-28.5874	-0.153646561699132	0.7881
-56.4391	-8.91918	-27.9099	0.307054002795537	0.0659
-61.7987	-9.30134	-27.2637	-0.0768563111878127	0.7437
-23.0215	-23.94	-23.9061	0.0891061416493193	0.3479
-26.7892	-23.7143	-23.6561	-0.09036742536576	0.7258
-30.6206	-23.6451	-23.1612	-0.0578910768348628	0.6402
-34.8355	-24.349	-22.2342	-0.0648852603635625	0.6611
-38.817	-25.2279	-22.3938	-0.00265395454771689	0.5088
-42.6195	-26.0958	-21.5749	0.0574093714374551	0.383
-46.4915	-26.4135	-21.5254	0.00612733412583921	0.4831
-50.6797	-27.078	-21.0098	-0.236855306458981	0.9376
-56.5054	-27.649	-18.858	-0.103490593435385	0.7673
-61.06	-28.1755	-18.1264	0.115547334447096	0.2172
-66.1031	-28.7246	-17.182	6.10141612767076	0
-69.8099	-29.2353	-16.8947	10.8550494745393	0
-4.60113	22.7404	-27.8591	2.89996086896946	0
-8.77323	22.9802	-26.1686	0.926689993498834	0
-12.21	22.6536	-24.9935	-0.399422289764753	0.9993
-15.4451	22.9164	-24.3676	-0.0950376983335961	0.7743
-19.91	23.3179	-22.8439	0.193910291853126	0.1377
-22.8446	23.8845	-21.5483	0.100106675612627	0.298
-26.6413	24.2951	-20.3804	-0.0813668448351471	0.6681
-30.0375	24.898	-18.2955	-0.282696202003802	0.9736
-34.3187	24.8681	-16.4255	-0.0255900840890672	0.5557
-38.0722	24.8608	-14.4394	0.100672627399129	0.3201
-41.8146	25.0728	-12.5646	-0.0471170752853642	0.6086
-45.9459	25.2547	-9.53782	-0.0706248171381513	0.6589
-49.2501	25.3324	-7.9146	-0.234894337356679	0.9607
-52.4155	25.7818	-6.43496	-0.240906214702713	0.9131
-55.6762	25.7566	-4.07926	-0.142395721218944	0.7692
-13.0438	-2.50695	-21.7985	0.181650738624413	0.2789
-17.2366	-2.18233	-22.3057	0.0175927660052735	0.4855
-20.5149	-1.67572	-22.3323	-0.108107368904581	0.617
-24.5716	-1.19478	-23.1361	0.165256964343853	0.3518
-28.6338	-0.928424	-23.0884	0.820195565031641	0.1774
-32.6766	-0.00467527	-22.7655	0.0758448047463784	0.3734
-36.9774	0.874444	-23.1133	-0.230851625926711	0.8935
-41.0995	1.72466	-22.6507	0.144988057266524	0.3577
-45.4643	2.17795	-23.7718	0.136140644614003	0.24
-50.2752	2.36526	-24.5086	0.0383579130219933	0.416
-54.2579	2.68009	-24.452	0.178604284491776	0.253
-57.8897	3.28523	-25.5339	0.125320100816728	0.3024
-61.7726	2.94528	-25.9224	0.0141406579118781	0.4655
-19.4653	-14.6039	-19.5283	-0.169934264916816	0.7967
-23.5064	-14.7155	-19.4856	-0.156387899583015	0.7889
-27.5411	-14.3299	-19.3575	0.208461511243232	0.096
-31.6696	-14.5309	-19.3846	-0.271722515404295	0.7592
-36.1058	-14.3042	-19.6212	-0.247675573466631	0.7016
-40.4288	-14.8269	-20.2949	0.283116912325275	0.1772
-44.2286	-14.5422	-20.1746	0.748017870829279	0.0031
-48.9042	-13.9033	-18.6929	0.31516775809105	0.0627
-53.5184	-13.6428	-17.4064	0.399982713094536	0.0442
-57.819	-13.5707	-16.9101	0.259821131689255	0.0339
-62.0443	-15.0317	-18.4539	0.158698622881259	0.1572
-65.6507	-15.8077	-20.1465	0.382144857229482	0.0559
-29.909	-26.3061	-11.9311	-0.116596208705671	0.7056
-35.4581	-26.4498	-10.9131	-0.00966629783754658	0.5077
-41.5247	-26.7409	-9.23167	33.8403765403947	0
-48.088	-26.8933	-8.0028	2.96180006102276	0
-54.5426	-26.8003	-6.31779	0.363420195609323	0.0614
-60.5265	-25.9031	-3.97416	0.6801204611516	0.0035
-65.4544	-25.809	-2.63789	2.2008815638039	0
-69.5081	-25.5646	-1.0765	2.85489321039727	0
-15.4888	-37.1234	-4.62239	0.265727138472189	0.0771
-19.8567	-37.8328	-5.16217	-0.168492016482247	0.8051
-23.9651	-37.6446	-4.69802	-0.0906523463027071	0.5813
-28.2317	-37.7724	-4.07166	0.0615757250084856	0.4349
-32.3722	-37.8239	-3.78727	-0.183382122262857	0.7743
-36.4821	-38.9465	-3.97792	0.0529600994693138	0.3906
-40.7425	-39.222	-3.82007	64.0751500356174	0
-45.3999	-39.7848	-3.5163	16.7598694948048	0
-49.9798	-39.6248	-2.74774	0.992184903954671	0
-54.1983	-40.3656	-2.40929	0.657065459945395	0.1706
-58.9354	-40.263	-2.02165	3.21328189286206	0.0011
-62.6267	-39.9948	-2.04657	2.55721609493986	0.3661
-65.9854	-40.462	-2.45765	0.849781070740338	0.0269
-69.0903	-40.4163	-2.96161	1.82515607056492	0
-71.8989	-40.8523	-3.54908	3.58915400311669	0
-33.5192	21.2414	-32.0985	0.0646559736387302	0.4046
-36.9181	20.266	-29.3397	0.0888009818535003	0.4034
-40.6139	19.4776	-26.7992	0.277785371744287	0.1905
-43.5876	18.4895	-24.4377	0.165109021715731	0.4118
-47.1519	17.5444	-22.0055	0.234029421272979	0.2901
-50.2058	16.5961	-19.9878	0.238473172205631	0.1682
-53.1729	15.4266	-18.202	0.175818697253747	0.2198
-56.2742	13.8168	-16.3293	0.00218142133033616	0.4993
-58.6816	12.1896	-14.403	0.0632620200351171	0.3654
-26.8755	13.0015	-47.5236	0.49461161407732	0.2206
-31.0595	11.8159	-45.4183	0.666097642029821	0.3242
-34.5451	10.7689	-44.0326	0.923578309067105	0.3165
-38.6484	9.61429	-44.4232	0.300991110069322	0.2994
-42.9369	8.67514	-44.032	0.213061316244699	0.2403
-47.3019	7.11485	-43.7169	0.194356601004437	0.3237
-51.5192	6.09027	-43.0035	0.0259562507628401	0.4694
-20.1288	-7.52824	-34.9346	-0.533786430214586	0.7739
-23.7889	-7.02096	-35.5532	-0.4197205879499	0.7689
-27.7083	-6.91724	-36.1627	0.108809206153601	0.411
-32.4777	-7.07968	-36.6048	-0.0183640032154164	0.5339
-36.6922	-7.48128	-38.0825	0.0395846930283756	0.4435
-40.923	-6.96204	-38.1864	-0.0551351314717684	0.5646
-45.727	-5.68433	-38.1488	0.297622133310457	0.3569
-49.9419	-5.39135	-38.3295	0.312029591189197	0.3188
-53.9414	-6.213	-38.862	0.17748914183747	0.2828
-57.6975	-5.96322	-39.1229	-0.151211388503722	0.859
-23.6786	-25.3903	-23.623	0.493698734437016	0.0601
-27.2783	-24.8774	-22.1172	-0.0756512418483128	0.5572
-30.8756	-24.7703	-20.9332	0.301354893057069	0.054
-35.3246	-24.9483	-20.4861	0.201508656723964	0.1343
-39.5268	-25.3008	-19.8111	0.158953036871463	0.216
-44.0966	-25.4352	-18.9914	0.321248452138797	0.053
-49.2147	-24.779	-18.1311	0.0103541559436107	0.4597
-54.2187	-24.7429	-17.476	0.0195240021360992	0.4496
-58.7216	-24.9092	-16.7299	-0.00582590793020232	0.5204
-63.2942	-24.9268	-15.1725	0.124651704913656	0.2957
-67.1861	-25.0531	-14.253	0.186086818756511	0.3563
-70.3824	-25.3581	-13.3686	0.702977163528922	0.0169
-5.93758	-47.2508	26.204	0.312416053961569	0.0782
-10.0768	-46.8964	25.5384	-0.0674651825743213	0.6405
-13.6513	-47.2899	24.9937	0.861726009689979	0.0015
-17.287	-47.155	24.3016	2.48819675722049	0
-20.6738	-46.8325	23.4255	2.65657536031964	0
-24.9029	-46.9804	23.0029	52.6361883062041	0
-29.2717	-46.3165	22.769	22.5717503579298	0
-33.4189	-46.0994	22.3552	331.877952364526	0
-37.453	-45.3304	21.9864	173.457591793414	0
-41.1551	-45.1752	21.2848	7.50728730426603	0
-45.6555	-44.3893	20.6898	3.93284503888363	0
-50.4689	-43.1901	20.0286	0.668389852133154	0.0001
-54.705	-42.6244	19.1299	4.96914862974428	0
-59.2995	-41.7756	18.0386	11.0166400468659	0
-63.925	-42.0436	16.8141	1.83982547119722	0.0001
-67.6289	-41.368	15.977	1.01297803081192	0.0001
-69.9151	-40.2108	15.2163	8.35792979577497	0
[truncated: 68 more rows]
