# Supplementary material for: Multisensory flicker modulates widespread brain networks and reduces interictal epileptiform discharges
Source: Nat Commun. 2024 Apr 11;15:3156. doi: 10.1038/s41467-024-47263-y (PMC11009358; doi:10.1038/s41467-024-47263-y)
Supplement: Supplementary file 4 — Source Data [file 41467_2024_47263_MOESM4_ESM.zip › Source Data New Corrected/Figure_2C.csv]

region	mni_x	mni_y	mni_z	mod_amp	mod_sig
MTL	-15.9426	-28.0788	-16.9195	1.29014067013623	0.0007
MTL	-20.4316	-28.3592	-15.8544	2.11865233429179	0
MTL	40.433	-14.3761	-13.3442	1.42359375256495	0
MTL	-23.0402	-3.34452	-34.4883	0.538293772253172	0.0184
MTL	24.6723	-17.0711	-31.2987	0.349623247258479	0.0306
MTL	-24.2468	10.9718	-47.5865	0.348314874002922	0.0408
MTL	-36.854	16.1182	-40.6364	0.536925926986533	0.0039
MTL	32.7409	17.2112	-38.6822	0.582205491372355	0.0073
MTL	20.9624	-8.41327	-22.9291	1.94470075010164	0.0437
MTL	27.858	-8.71427	-24.1911	1.09648859775377	0.0372
MTL	31.4817	-8.73333	-24.5063	1.34318769103547	0.0433
MTL	-20.8505	-13.4331	-18.6572	3.14137798284986	0.0045
MTL	-24.5854	-13.2984	-18.9371	1.25280355466833	0.0355
MTL	-36.1716	-13.5042	-20.267	1.26847032174846	0
MTL	24.5256	-19.7831	-20.6409	0.918879175801565	0.0013
MTL	28.3185	-20.6153	-20.4992	0.533128619712514	0.0059
MTL	-30.4621	-26.0461	-11.3768	0.372141013820663	0.0295
MTL	-39.3541	13.6116	-46.5103	0.803138629730186	0.0019
MTL	40.1565	-10.0919	-20.7458	1.17603976145432	0.0033
MTL	37.4829	-24.2607	-15.6394	0.62794821594579	0.0279
MTL	42.0861	-23.5604	-15.5881	0.538532689879806	0.0297
MTL	34.0086	-17.7558	-28.7194	0.624595290131379	0.0366
MTL	38.1249	-18.2661	-27.6345	0.309284520801987	0.0435
MTL	-17.9456	-31.0114	-11.6211	8.46383510482387	0
MTL	-27.2928	-31.423	-10.7478	1.10798193875151	0
MTL	-35.0426	-2.85788	-24.9266	0.816740529616588	0.0003
MTL	-30.2879	-8.33689	-20.3454	1.72262562072859	0
MTL	-39.5858	-15.5706	-16.5021	6.5345432206348	0
MTL	-21.999	-25.8934	-15.848	1.61765045151638	0
MTL	-40.3267	-23.869	-13.6924	11.5324396226278	0
MTL	22.0434	-16.5035	-18.6508	1.43025892822367	0
MTL	25.94	-17.0934	-18.879	4.02181933545795	0
MTL	30.4458	-17.0104	-18.7897	10.9985160297055	0
MTL	34.4278	-17.3359	-18.6553	1.53274262144753	0
MTL	25.9427	-31.5405	-11.2302	0.311888835743529	0.0118
MTL	-29.8868	-29.3008	-7.47801	0.501564237434283	0.0139
MTL	40.4344	20.3561	-38.9018	0.541783481783244	0.0146
MTL	20.9636	-16.3141	-24.081	1.82860657336679	0.0001
MTL	24.7011	-16.1408	-25.2245	3.6526369774744	0
MTL	25.7379	-11.3239	-22.8226	1.01455801593063	0.0089
MTL	-26.8808	-11.8802	-19.761	0.673878886317158	0.002
MTL	-31.545	-12.1194	-18.9329	0.618354821193756	0.0059
MTL	-32.2817	12.1891	-37.2497	0.572353961599606	0.0122
MTL	-34.2395	-3.05201	-23.8988	0.549149355475583	0.0377
MTL	-40.7425	-39.222	-3.82007	64.0751500356174	0
PFC	-41.3558	41.5984	15.8258	0.307345704851774	0.041
PFC	40.2507	24.682	1.21113	0.397584884271223	0.0152
PFC	40.704	40.6658	18.5189	0.447359722470158	0.0148
PFC	51.2304	37.8936	-16.1506	0.469163272439526	0.0298
PFC	54.2987	38.0137	-13.5187	0.403078398622321	0.0312
PFC	-29.9377	19.2534	29.0887	0.310887314652135	0.0241
PFC	-34.1706	23.2738	14.0182	4.63108044553591	0
PFC	-34.7953	25.3784	18.1152	2.44404936019993	0
PFC	-3.76792	11.5771	60.0443	0.337317906385211	0.0145
PFC	-14.7994	3.6841	38.4883	0.444821038415919	0.0168
PFC	-33.3714	3.69744	39.7383	0.555222286099835	0.0204
PFC	-36.7996	3.03744	39.7037	0.410342316867669	0.0261
PFC	-38.6272	-5.47691	58.2033	0.32935721686401	0.0364
PFC	-13.1613	-19.5002	65.0238	0.511367306381943	0.02
PFC	-15.291	-16.3916	48.4063	0.383976641075238	0.0131
PFC	-21.363	28.6054	-20.9887	0.31858747963064	0.0454
PFC	-20.1898	21.9926	67.6839	0.810116152705428	0.0006
PFC	-23.4708	22.1087	67.319	2.70335561077072	0.0001
PFC	-45.422	49.7468	-9.18937	0.364178097550988	0.0205
PFC	-28.3213	-0.639737	67.7232	0.32687866651687	0.0474
PFC	-31.9688	-0.813495	67.4633	0.516883161065175	0.0083
PFC	-2.03078	18.891	61.5028	0.405082969897125	0.022
PFC	-5.41414	18.6191	62.0641	0.723995100919866	0.0157
PFC	-45.6386	33.7365	14.4576	0.272227111044294	0.0381
PFC	30.4909	31.8332	-21.8903	0.709010311905229	0.0028
PFC	34.5535	31.9271	-20.8886	0.87866381533164	0.0006
PFC	-6.24913	34.4693	-30.6114	1.04565657039631	0
PFC	-24.0527	35.0534	-23.0463	0.281242374129058	0.0369
PFC	-36.7922	35.9882	-19.0381	0.301973382274524	0.0079
PFC	-55.0465	28.032	-6.89629	0.585771645695737	0.0193
PFC	-57.7053	27.8728	-4.56029	1.0528654509033	0
PFC	-1.58675	44.7231	-10.4847	0.413937804303207	0.0421
PFC	-4.60113	22.7404	-27.8591	2.89996086896946	0
PFC	-8.77323	22.9802	-26.1686	0.926689993498834	0
PFC	-50.9445	40.9299	8.24406	0.319144168803127	0.0196
PFC	-53.78	38.8706	8.78971	0.539976074421558	0.003
PFC	-34.3223	24.2398	9.9292	0.448188585866008	0.0101
PFC	-32.8581	28.1992	14.8554	0.627568411540097	0.0057
