# Supplementary material for: Multisensory flicker modulates widespread brain networks and reduces interictal epileptiform discharges
Source: Nat Commun. 2024 Apr 11;15:3156. doi: 10.1038/s41467-024-47263-y (PMC11009358; doi:10.1038/s41467-024-47263-y)
Supplement: Supplementary file 4 — Source Data [file 41467_2024_47263_MOESM4_ESM.zip › Source Data New Corrected/Figure_S6B_V.csv]

mni_x	mni_y	mni_z	significance	max_amplitude
-18.8857	-4.35567	-18.8058	0.256	11.3737881790299
-22.8553	-3.89457	-20.854	0.23	5.36047518585886
-26.2908	-3.86972	-22.1557	0.048	5.117658663464
-29.3757	-3.44096	-23.3576	0.436	4.00724258159923
-32.4606	-3.17135	-24.5364	0.74	3.02695745009738
-36.8472	-2.90247	-26.4331	0.642	2.20308596004492
-40.0402	-2.45405	-27.3966	0.662	2.23039063203429
-43.3254	-2.47369	-28.3543	0.376	5.63858455589682
-48.0626	-2.13955	-29.7843	0.39	6.76221960331552
-51.423	-1.79486	-30.3635	0.564	6.0068692632699
-54.8516	-1.36502	-30.8243	0.122	6.83928368567649
-58.7814	-0.968256	-31.1751	0.496	9.40391220455409
17.5031	-8.02893	-22.1446	0.192	31.9638754455277
20.9624	-8.41327	-22.9291	0.04	47.4306687221499
24.3863	-8.30329	-23.6192	0.446	43.550139880104
27.858	-8.71427	-24.1911	0.59	35.090502704848
31.4817	-8.73333	-24.5063	0.08	30.8117134985814
36.2175	-8.80196	-24.2011	0.002	22.0916715696225
39.564	-8.81908	-24.2509	0	4.14408255478936
42.8879	-9.05067	-24.4543	0.964	1.6118810018803
46.1738	-9.12213	-24.973	0.41	5.54276949542719
49.6076	-9.53981	-25.3238	0.158	10.3906226040048
-20.8505	-13.4331	-18.6572	0.046	55.8698012552823
-24.5854	-13.2984	-18.9371	0.004	28.6103019783723
-28.2768	-13.4926	-19.8632	0.122	35.8616732206791
-32.4182	-13.3239	-20.0394	0.456	10.0817841619778
-36.1716	-13.5042	-20.267	0.002	12.8484963288074
-43.624	-12.7251	-20.6436	0	3.19185538443684
-47.5752	-12.7241	-21.4257	0	3.21261626671527
-51.5855	-12.3158	-21.3675	0.07	2.80587665971062
-55.5913	-12.3588	-21.2612	0.238	4.79944802292758
-59.5995	-11.9615	-21.7824	0.344	3.15673715161983
-63.89	-11.7973	-21.51	0.43	4.40520159945599
24.5256	-19.7831	-20.6409	0.372	47.7135911906442
28.3185	-20.6153	-20.4992	0.52	33.4880934903052
31.798	-20.9821	-19.9205	0.008	32.0913168800554
35.7644	-21.5834	-19.1318	0.008	45.7470421081902
39.0586	-21.7378	-18.2065	0.716	6.78388240145467
43.4259	-22.3894	-16.7226	0.016	18.3269114582398
46.4235	-22.8279	-16.4342	0	19.4158642202251
49.9931	-23.7506	-16.3092	0	9.90185460623284
53.1009	-24.1452	-15.8391	0.08	1.05947950896821
56.8509	-24.9761	-15.1861	0.004	1.4543004531298
60.1516	-25.2462	-14.5696	0.504	1.99209509471392
64.3231	-25.1796	-13.9875	0.69	2.77575902665591
68.7638	-25.8496	-12.8453	0.358	6.22372569947662
-30.4621	-26.0461	-11.3768	0.592	53.0851110171248
-34.3031	-26.7496	-10.5228	0.574	26.744123256779
-38.3309	-27.5758	-10.5346	0.268	7.34858131301792
-41.8082	-28.4387	-10.6302	0.47	4.09226121714643
-45.1592	-29.2462	-10.6714	0.732	4.46275170473415
-48.7797	-30.0224	-10.7095	0.49	2.78438018763111
-52.5697	-30.1679	-11.3599	0.614	18.5030039613154
-56.3457	-30.8156	-11.1924	0.642	22.1736662542408
-60.5085	-31.4589	-10.7362	0.232	8.9979232360236
-63.9911	-32.0261	-10.3659	0.72	1.33975459045332
-67.2177	-32.5837	-10.0991	0.912	6.19020310872196
24.2654	-32.9967	-7.74743	0.44	18.8890311666197
28.0169	-33.5738	-7.66379	0.26	7.90491162397834
32.3746	-34.0396	-7.45968	0.348	13.3911135058597
36.73	-34.6083	-7.28233	0.386	8.17738987091831
39.9739	-34.8408	-7.68519	0.452	11.6455643729677
42.7932	-35.108	-7.72864	0.382	18.802115616609
45.9094	-35.0386	-7.93358	0.308	18.4645160509408
49.3741	-35.329	-8.76858	0.068	8.69969482947353
53.468	-35.6287	-8.86682	0.23	21.2591203570552
57.1804	-35.852	-8.75984	0.116	30.1060200705955
60.9039	-36.0921	-8.43133	0.04	15.3961742783977
64.6013	-36.3616	-9.15172	0.308	10.2397548730967
68.5344	-36.5813	-9.53853	0.16	10.5270762309239
-21.3955	-37.6043	-5.89177	0.744	4.23443302252693
-25.0896	-37.5103	-5.44946	0.452	3.30182169230827
-29.7873	-37.7858	-5.41501	0.334	3.69226955288147
-34.1904	-37.7098	-4.91079	0.488	12.341564760643
-38.3284	-37.8154	-4.50447	0.566	18.4017537851342
-41.6327	-38.2748	-4.3555	0.168	16.7163227812885
-44.8103	-38.2599	-4.28534	0.55	16.5812974965272
-48.2685	-38.1785	-4.20301	0.572	10.297212307329
-52.0255	-37.9504	-4.07791	0.382	17.4403224007226
-55.9081	-37.6041	-3.87645	0.426	15.8687267785444
-60.327	-37.7545	-3.62221	0.048	6.79458121249086
-64.2741	-37.4333	-3.38472	0.424	5.98822909494613
-68.513	-37.0731	-3.17089	0.736	7.24156744157225
-36.7642	13.7513	-48.3108	0.466	8.76902678647416
-39.3541	13.6116	-46.5103	0.392	9.41321528567572
-43.1095	12.8287	-44.2231	0.422	12.7561091052291
-47.2244	12.3612	-42.2488	0.378	3.65147741294421
-50.8313	11.9961	-40.312	0.24	17.5316108676108
-53.5855	10.9589	-38.0848	0.088	27.5490978015313
-24.5999	4.9939	-33.9211	0.34	19.3187049369049
-27.6636	5.29817	-33.2672	0.224	17.9141980817703
-31.0351	6.0891	-32.7376	0.004	12.4567452306434
-34.5945	6.36212	-32.2749	0.466	9.85771261014764
-38.7296	6.69247	-31.1171	0.482	15.586200175627
-42.2643	7.04633	-30.5868	0.56	5.69389390530834
-45.3874	7.22113	-29.9605	0.174	9.58976226918019
-48.938	7.40321	-29.2366	0.234	9.8487174495456
-52.0197	8.01306	-28.3702	0.43	3.57201946796256
-55.6317	8.12073	-27.4737	0.3	4.5158071354843
-24.239	-10.7989	-31.5499	0.098	9.97936968167033
-27.6469	-10.1527	-32.4207	0.39	11.9963261447357
-31.2134	-9.70859	-32.6213	0.08	5.57198613268645
-34.8385	-9.7706	-32.9861	0.296	16.7639333863753
-38.3936	-9.3878	-33.1617	0.762	18.4049302453227
-42.3881	-9.53554	-33.5301	0.636	14.6823432197886
-46.9843	-9.6523	-33.9449	0.192	4.29938367613381
-51.1724	-9.4467	-33.893	0.24	3.17911569424569
-55.3541	-9.12687	-34.4476	0.024	3.4575712046482
-59.0278	-9.46807	-33.7878	0.004	5.26694097783395
-62.7299	-9.97148	-32.6709	0.16	5.76794080480583
-25.04	-18.2786	-28.5283	0.022	21.2022309148208
-28.3094	-18.7117	-28.7718	0.156	8.5476272205541
-32.238	-18.9687	-28.4389	0.342	4.90194753584966
-36.7118	-19.7264	-28.1877	0.382	6.3740743722119
-40.0231	-19.9785	-27.5036	0.002	12.5247273533503
-44.0424	-20.6138	-27.6307	0	12.765718485027
-48.8525	-21.1424	-27.0596	0	19.0081588511021
-52.8883	-22.1527	-26.5125	0	23.6668061206499
-56.4513	-22.4327	-26.373	0	8.0692618773538
-60.4449	-23.2903	-25.1714	0	2.72174209960041
-64.9546	-23.982	-23.7226	0	4.08277642919043
-28.5083	-34.2871	-22.0616	0.012	3.66132388769668
-33.285	-35.22	-21.1883	0.26	2.53247055939769
-37.1434	-35.3871	-20.1218	0.554	6.24054672240777
-40.1625	-36.0444	-19.903	0.46	8.05649864973596
-43.9628	-37.0196	-18.9364	0	12.611214565778
-48.0596	-37.8101	-18.2861	0	23.1027576663095
-51.8181	-38.3155	-17.7075	0.024	13.3469292326557
-55.583	-39.2586	-16.8078	0.228	22.065722457104
-59.4351	-40.0113	-15.485	0.076	19.8810193921736
-62.5464	-40.085	-14.1439	0.152	16.9668323901622
-65.971	-40.6263	-12.2383	0.036	32.7841971454324
-36.442	1.73245	-8.58598	0.002	8.97042330231722
-39.5847	2.80347	-9.37172	0	9.11340080937147
-43.7984	5.01777	-9.4431	0	4.87079156270481
-47.7893	6.23102	-10.4552	0.124	12.275796009419
-50.6156	8.59081	-10.1911	0.108	20.2620647219211
-53.2018	10.0004	-10.5785	0.048	11.0393811403327
-56.0065	11.4457	-10.9496	0.232	0.300141750231279
-39.7521	-6.46093	-10.5783	0	18.4395287323301
-44.132	-6.89794	-10.1147	0	11.0816331247145
-48.7085	-6.91874	-9.17963	0	20.4169854737647
-52.3285	-6.88456	-8.13943	0	11.0671227373481
-56.2629	-6.97706	-7.12303	0.216	1.22879944390566
-59.7291	-7.73685	-6.17825	0.41	1.26083280144796
-62.9721	-8.12839	-5.41712	0.07	1.14578593921178
-65.7995	-8.25425	-5.55861	0.36	2.8965953314786
-33.1203	8.68379	-12.3725	0.306	4.15902790157511
-32.9072	10.8538	-8.62631	0	9.09364782284917
-32.7425	13.0137	-4.92652	0	24.1814855987251
-33.1509	15.1306	-1.32657	0.014	9.23605341087783
-33.3881	17.2382	2.35686	0.254	32.0380497739934
-33.79	19.2656	6.83235	0.366	21.1264495347098
-34.1067	21.306	10.499	0	4.13580213629317
-34.1706	23.2738	14.0182	0	8.60855000505537
-34.7953	25.3784	18.1152	0	4.33684291911976
-34.9988	27.4698	22.4503	0	1.12710260688202
-35.8419	29.3555	26.684	0.528	0.973508773053472
-36.091	31.1603	30.8717	0.406	0.782486701212867
-36.7583	32.8236	35.6092	0.852	1.07639714190161
-36.8243	34.7109	39.6385	0.852	3.31856195580434
-36.4997	36.5251	43.6453	0.748	6.40406226502779
27.9937	-8.78414	-25.6743	0.462	96.2410838234885
31.8111	-9.32863	-24.4276	0.19	59.8986908147119
35.9233	-9.94331	-22.6779	0.544	9.72052809011768
40.1565	-10.0919	-20.7458	0.818	20.4014890203335
44.6735	-9.93357	-19.1545	0.004	19.5892972874647
49.1705	-9.69273	-16.5385	0.018	18.5355748464707
54.2363	-9.46568	-14.234	0.28	5.28254498950673
58.3458	-9.55879	-13.1028	0.052	3.16990923165091
62.1632	-10.0495	-11.2812	0.06	8.22614972854522
24.5574	-26.5832	-14.0732	0.962	58.4948045713066
29.0502	-25.7615	-14.1815	0.632	40.2434669708093
32.989	-25.0282	-14.9299	0.504	54.6814024446788
37.4829	-24.2607	-15.6394	0.206	40.3710529648167
42.0861	-23.5604	-15.5881	0.372	46.2560329878766
46.6972	-22.1777	-16.2956	0.118	3.77723113245613
51.958	-21.1001	-15.9634	0.99	1.89160645009062
56.2858	-20.0476	-16.5049	0.634	3.78181606385041
60.9178	-19.7492	-16.9816	0.464	7.11695406667794
64.6168	-19.4302	-18.2375	0.7	7.6635489488685
28.6321	-1.2218	-42.7289	0.942	21.9856084224476
32.2728	-0.0903061	-41.2379	0.336	14.8582355007306
36.6689	1.33114	-38.9035	0.778	3.99397534938625
41.069	2.18529	-37.557	0.97	5.58459149549702
45.0658	3.00685	-36.136	0.65	7.08045134954837
49.7951	3.76959	-34.0172	0.754	6.74113336539884
54.7303	4.68509	-32.7254	0.514	6.04279936213294
59.0012	6.01422	-31.4827	0.628	16.5063731063644
26.3682	-16.8328	-30.8462	0.176	20.127047628574
30.2518	-17.2957	-29.7539	0.142	9.9732761771664
34.0086	-17.7558	-28.7194	0.038	16.3006345279065
38.1249	-18.2661	-27.6345	0.02	29.191579465311
42.8183	-18.5767	-27.3595	0.102	27.3908462871987
47.0267	-19.1023	-26.4873	0.86	19.1106522395841
51.9026	-19.3839	-25.3212	0.882	14.1422902594687
56.642	-19.2039	-24.4934	0.798	9.32841666385067
61.0149	-19.3242	-23.1358	0.626	23.6857484564142
65.2897	-19.495	-22.5786	0.464	31.0544186105649
68.8525	-20.3524	-21.1513	0.682	29.8536443062402
22.6192	-39.2102	-14.9899	0	41.8088161038491
26.0108	-38.7509	-14.0738	0	46.7003658217324
29.8996	-38.7227	-13.2905	0.136	29.2592341342572
33.3482	-38.3382	-12.6035	0.008	35.0230920114118
37.2082	-37.9866	-12.0595	0.06	10.5747815089295
42.2714	-37.6622	-11.3621	0.342	8.29093903882782
47.9434	-38.1704	-10.8556	0.432	14.5126015614157
53.1032	-37.7425	-10.0317	0.802	2.12462566753295
57.5474	-37.0061	-9.00354	0.526	16.5739410695662
62.2636	-36.4808	-8.30435	0.932	11.3443795815241
66.0449	-36.4203	-7.61968	0.962	9.56378708255103
49.9415	-14.9213	2.34291	0.548	8.23371035831109
54.1964	-15.5815	3.08381	0.358	4.09087414021037
57.9307	-16.8127	4.16519	0.68	0.694142414805685
62.1579	-18.381	4.90671	0.3	0.428725637985883
65.5179	-19.3113	4.99958	0.434	0.70324240384208
45.3068	-27.9525	3.71631	0.964	4.0039846950074
50.5625	-27.891	4.61194	0.61	1.96468526330847
55.0802	-28.578	5.5695	0.054	5.58953288540986
59.5784	-29.5966	5.14024	0.32	12.0458536407816
63.3261	-30.7576	5.26829	0.292	5.9809519810565
67.0554	-31.8614	4.41308	0.004	6.55056156852157
7.25796	-40.307	20.986	0.488	5.52878471478848
10.772	-39.3857	22.3677	0.19	2.99469768217691
14.2282	-38.2369	22.7543	0	1.17599842768473
17.8398	-36.6798	23.4419	0.004	1.42085710466901
20.6516	-35.5088	23.6361	0.452	0.660628733154581
24.1303	-34.244	25.5231	0.24	0.721727327398119
29.4106	-32.7637	27.1024	0.522	0.685657528716223
36.0367	-30.9694	28.7569	0.912	0.700128442401684
42.3053	-29.2674	28.8686	0.716	1.22655769774955
47.6573	-27.8063	29.257	0.978	1.71748451572595
52.2677	-26.693	31.5442	0.15	3.01567324671053
56.0092	-25.4566	32.7967	0.26	5.08802528448886
59.2294	-24.0442	34.9069	0.264	5.04418160668563
62.8531	-22.7307	35.8954	0.758	3.37340146747251
66.2113	-21.0307	36.824	0.692	0.688521803436219
9.28176	-67.267	49.09	0.524	7.50373203476497
12.7293	-66.101	50.3818	0.614	7.91923435981566
16.9659	-64.3462	51.2339	0.84	6.32158793391066
21.5335	-62.1804	52.0958	0.684	11.3221871577505
26.0608	-60.2428	52.1208	0.612	11.0092027656008
30.1732	-58.0831	52.3175	0.522	6.94380066583455
34.3688	-55.9184	53.5472	0.256	8.52018058189276
38.3037	-53.9971	53.6333	0.042	2.48402144377011
41.8306	-51.7471	53.7521	0.414	1.1632448900144
45.4759	-49.8304	53.626	0.262	1.13074705376689
49.9448	-47.8828	53.2712	0.832	0.897228898857539
54.8658	-46.0948	53.7967	0.864	0.860055054710225
4.8332	-51.2878	30.1531	0.574	4.07910403313184
8.6069	-52.3241	30.5149	0.288	4.26301771021167
13.0062	-53.1624	30.6678	0.926	5.61691249090297
16.6964	-54.2941	31.0593	0.172	6.65248070185174
20.5605	-54.28	31.6811	0.794	3.59515280556346
24.5683	-53.5879	32.6589	0.142	4.14359530917255
29.6091	-53.2432	34.1557	0.632	5.835622891159
34.74	-52.5715	35.8936	0.412	6.22197464041529
38.6768	-52.5824	36.7597	0.742	3.93937768406267
43.5214	-52.2938	36.6235	0.966	1.92851584924032
47.9643	-52.7205	36.0659	0.906	5.62251609348415
52.5062	-52.6255	36.5599	0.966	10.4060666612467
9.90247	-57.1154	11.9049	0	52.5628676609736
14.0238	-57.3342	11.4786	0	31.0330058605903
18.0312	-57.6775	11.1498	0	90.8187399388749
21.5807	-57.299	10.9279	0	105.469571276043
25.6411	-56.7726	10.6477	0	128.612813472609
29.4944	-56.5483	10.3987	0	15.2267982778268
33.7029	-55.6089	10.0458	0	20.9269151184882
38.2177	-54.6568	9.66794	0	9.95695965323928
43.4738	-54.0837	10.2779	0.002	23.0990305160327
48.0238	-54.0096	9.97386	0.058	22.0859070658459
52.0647	-53.3212	9.90238	0.682	10.2122997745645
56.8157	-52.725	9.89095	0.072	10.4895885353864
8.89756	-65.2811	10.6367	0	39.6502806784314
12.9	-65.4544	10.3314	0	6.78109917535593
17.2952	-65.6692	9.9731	0	6.12906764437567
21.7175	-65.7749	10.5048	0	7.18998240998574
26.1316	-65.4896	10.282	0.002	5.21750528851428
30.433	-64.7691	9.9071	0	9.56329696807827
34.0935	-64.409	8.54779	0	7.5875933604776
38.1278	-63.9825	8.276	0	5.70009237371492
42.5631	-63.0463	8.19875	0	6.41719377892198
47.022	-62.4896	7.9635	0	6.59475775220446
50.9181	-62.0806	7.76321	0	7.74454698212766
55.1545	-61.412	7.5889	0	22.3043876865943
14.5498	-55.2158	0.753511	0	50.2330865256352
18.31	-55.0339	0.482061	0	8.89954368803008
22.3988	-54.0492	-0.350183	0	8.8487698191929
26.4588	-53.4448	-0.304719	0	8.75912261220807
29.9595	-52.8187	-1.35727	0	11.5317916977206
34.2434	-52.0764	-1.53399	0	11.1574783077505
38.7935	-51.1115	-1.18919	0.008	7.00018479338685
44.1369	-50.5009	-1.04454	0.704	3.75649128947007
49.2703	-49.8681	-2.00371	0.132	19.7487784470971
53.6972	-49.2354	-2.1436	0.382	15.3739604994847
58.1612	-48.4185	-2.02636	0.442	3.604574756366
62.3621	-47.833	-2.8239	0.572	4.43633357550609
66.8043	-47.3315	-2.9969	0.464	4.73357836766547
-26.6818	-4.00315	-41.1353	0.694	6.63843987840534
-29.43	-4.11217	-39.404	0.016	8.31717509234241
-32.1882	-4.32811	-37.7558	0.3	7.88803856452647
-33.2877	-4.45271	-37.2391	0.796	5.0849255060771
-36.5059	-4.8492	-35.6085	0.44	3.52598683556374
-39.7181	-4.78628	-32.8382	0.524	1.71955708312984
-43.0615	-4.72242	-31.5397	0.928	0.933641983655858
-45.6261	-4.10375	-28.9923	0.17	3.13984524630985
-48.1284	-3.79543	-27.5119	0.986	2.17147605970974
-51.7956	-3.91593	-25.7719	0.79	2.40927351316624
-55.7274	-4.66214	-24.4639	0.054	2.22735759599406
-58.5339	-5.26786	-23.623	0.732	0.32576994285306
-24.3453	-11.0662	-38.0525	0.124	27.3106785345258
-27.3908	-11.9559	-37.1328	0.196	21.0374615902441
-31.5027	-12.8701	-36.3303	0.552	12.7865554164914
-35.6628	-13.774	-35.7071	0.424	12.5802144502765
-39.3756	-14.1418	-35.451	0.37	11.7073751462058
-43.7951	-14.479	-34.4595	0.082	8.45772684770244
-47.674	-14.7806	-33.3502	0.318	4.27191854633631
-51.6925	-15.1045	-32.224	0.116	2.88720442818973
-56.6195	-15.5403	-31.249	0.43	4.91287765150551
-60.8175	-15.7013	-29.9876	0.968	7.50313631765484
-64.5	-16.7555	-28.6275	0.758	16.4456092616038
-17.9456	-31.0114	-11.6211	0	21.1360970903277
-22.8581	-31.4816	-10.8243	0.3	9.32750103712081
-27.2928	-31.423	-10.7478	0.424	8.54155908111018
-30.8486	-31.213	-10.5288	0.362	7.66401342115737
-38.3937	-30.8054	-9.82206	0.392	10.7581449296878
-42.5058	-30.8585	-9.47547	0	18.2787752129807
-46.7533	-31.0915	-9.40779	0	8.80946190142203
-50.5045	-31.1844	-9.2477	0.004	1.36539573171044
-54.8385	-31.1509	-8.68771	0.904	1.11369723278369
-58.5143	-31.1627	-8.06141	0.298	3.0252000173161
-62.4999	-31.5132	-7.93215	0.154	7.34345073762011
-66.2687	-31.3471	-8.21941	0.082	10.75594645266
-69.2326	-31.5797	-8.3297	0.122	8.06534413398336
-29.737	-50.1056	-18.0385	0	66.5022818834936
-33.2557	-49.9506	-17.6112	0	38.1748326622467
-37.3095	-49.516	-16.7791	0	20.536460161425
-41.534	-49.6185	-16.4112	0	20.0198444345704
-45.591	-49.6778	-15.7184	0.012	13.7526361892893
-49.9708	-50.0834	-15.2778	0	6.7737686477521
-54.3449	-50.5593	-14.1456	0.02	10.8631272006499
-58.0211	-50.8188	-13.7291	0.072	13.3630490167519
-62.0872	-51.1538	-13.4006	0.314	11.0933072363394
-14.0419	-61.4359	-7.50566	0	75.0890707214011
-18.0453	-61.3868	-7.14049	0	54.494297490383
-22.0866	-61.8449	-7.64473	0	22.8079467066967
-26.3832	-61.9237	-8.43483	0	21.2333467594773
-29.9315	-61.8857	-8.93223	0	6.41561842009797
-33.7422	-62.3175	-9.21292	0	15.039146616733
-37.4441	-62.2524	-9.50467	0	36.4923161736335
-41.069	-62.778	-10.0755	0	24.2350245208661
-44.9972	-62.9434	-9.86101	0	28.1558685196466
-49.145	-63.168	-10.3644	0	36.2557633161766
-53.1551	-63.9736	-10.856	0	11.8012128325307
-57.2186	-64.3296	-11.2283	0.036	8.2189742303306
-6.67199	-70.8705	-3.01748	0	60.8417910317924
-10.8159	-71.345	-3.86105	0	67.2779213106066
-15.1758	-71.4703	-3.97081	0	72.2490175068988
-18.5681	-71.7159	-4.51557	0	112.94980377107
-22.9839	-71.6608	-4.28642	0	58.3553901656619
-26.4237	-72.0803	-4.5804	0	13.1493667566671
-30.2407	-72.5369	-4.39211	0	4.61950696309933
-33.7401	-72.3536	-5.054	0	4.64919588440808
-37.1394	-72.6949	-5.02304	0	17.6291733177206
-41.0204	-72.8111	-4.84416	0	27.8641343054294
-45.114	-73.4045	-5.45812	0	17.8404935435003
-49.1574	-73.6974	-5.38128	0.004	16.3712532254415
-6.15792	-81.2742	-8.63675	0	284.236336322432
-9.83701	-81.6423	-9.09721	0	236.863125132295
-13.6395	-82.4076	-9.77221	0	92.8446334499371
-17.5856	-83.3446	-9.57232	0	37.2879057608113
-21.3673	-84.5562	-10.1978	0	53.5613754147865
-25.036	-84.7259	-10.8673	0	32.0058120670472
-28.0228	-85.2421	-11.511	0	14.9838767381917
-31.4207	-86.1645	-12.2166	0	14.6145543328785
-35.14	-87.5407	-12.0954	0	26.6979421052417
-42.1181	-90.2393	-13.3988	0	48.3178655181435
-36.6615	-15.8307	-1.30981	0	17.0988536543763
-40.3552	-14.7739	-0.259048	0	9.11690173340339
-43.241	-14.1405	0.0131074	0.06	6.09380967929742
-46.499	-13.3915	0.748744	1	2.38640313180224
-51.1352	-13.5305	0.92049	0.302	8.35755570381122
-56.0576	-13.9288	1.2169	1	2.42873819546347
-60.6891	-14.1211	1.70181	0.972	6.3302756487085
-64.0162	-14.454	1.38451	0.012	5.78261296302067
-67.6101	-14.7058	1.55936	0.016	10.0679929626854
-69.8479	-14.9016	1.33052	0.136	18.5350853602382
-6.01565	-49.3519	15.3398	0.002	6.58485830546125
-9.32122	-51.0539	16.2549	0.01	3.11850587817877
-12.564	-52.9235	17.797	0	5.25281256538768
-15.8796	-54.8415	18.4391	0	8.16533994224888
-18.6778	-57.0806	20.0192	0	22.0609690553215
-21.9144	-59.0663	21.0004	0	22.0807921694988
-24.7991	-60.909	22.9743	0	8.73991472399799
-27.8123	-62.9404	24.0403	0	5.34240691230329
-31.7678	-64.6133	25.7767	0	5.61327908604105
-34.8736	-66.3827	26.7182	0	2.96953406143698
-37.9857	-68.2259	28.408	0	1.41430980430242
-41.0489	-69.8492	29.1934	0.522	1.73046643439301
-44.5252	-71.3024	30.661	0.408	3.36684250698771
-47.1111	-72.7593	31.2458	0.626	3.55191700409155
-49.7143	-74.623	32.3543	0.088	4.93938960354755
-1.13269	-63.188	28.9819	0	24.0034807618378
-5.01375	-62.8049	29.875	0	8.25805263910432
-8.39313	-63.1934	30.7422	0	7.98860280179254
-12.2522	-63.5139	32.7171	0.042	6.35174160646989
-15.2038	-63.3189	34.094	0.01	17.6052034631629
-19.1893	-63.3356	35.3685	0.036	9.64950760971622
-23.4214	-62.7329	36.917	0	15.0042297378974
-28.0321	-62.034	38.6601	0	12.5275199816358
-32.7677	-61.7256	39.8191	0	8.58174858107697
-37.0105	-60.7117	40.9796	0	5.14919832272189
-40.8795	-60.3432	42.301	0	6.3480696030291
-44.8747	-59.5793	43.2078	0.098	2.99379944020947
-48.423	-59.2293	43.4655	0.004	2.15835070529693
-51.9441	-59.0755	43.9893	0.05	1.24351555192757
-54.8472	-58.3827	43.9946	0.008	2.03910696305872
-57.3374	-58.0608	43.9882	0.154	2.02995415293934
-60.0664	-57.6727	43.9454	0.014	5.55410173313234
-0.507833	-68.5935	50.8905	0.37	6.0159773879012
-3.26533	-67.7765	50.6031	0.664	4.37613289658274
-6.45355	-67.3578	50.1443	0.632	6.55260430837963
-10.4514	-67.0551	49.6765	0.14	5.7084494053914
-14.3405	-66.3119	49.4006	0.006	9.74344136170822
-18.3178	-65.1036	49.1653	0.166	8.06470788023779
-22.5106	-63.5008	49.109	0	14.5843068446391
-27.6597	-61.8912	49.8449	0	16.5245120881918
-31.4671	-60.762	49.2989	0	22.8648900734079
-35.2761	-58.7404	48.9512	0	19.7735027669426
-39.0732	-57.2485	48.7223	0	20.8039295909183
-43.6573	-56.0887	48.8018	0	19.5576883939887
-47.2739	-55.1716	47.829	0	8.82655696158566
-50.7412	-54.1503	46.6332	0	6.62466670011969
-55.1514	-53.0422	45.1341	0.326	8.62878072493168
-58.543	-51.8651	44.5403	0.222	23.9138341175372
-61.1139	-50.487	43.2622	0.152	18.6705339294134
-63.2401	-48.5862	42.0644	0.176	11.9443297448194
-5.07218	10.2464	35.4494	0	12.9903548915705
-10.2606	12.9149	36.9374	0	4.56682723799921
-14.3492	16.2282	38.7687	0	1.46767956037841
-19.7063	18.9425	40.4466	0.082	1.40824040879098
-24.7152	22.1044	42.5899	0.106	2.03143140820443
-29.8139	24.7872	43.2753	0.058	5.27966749142626
-34.4307	27.4083	43.4489	0.04	7.62140417465598
-39.2909	29.0744	43.4105	0.49	7.1725785935691
-2.91325	-40.3379	33.4547	0.004	8.30202360476454
-5.6633	-40.237	35.7047	0.002	6.70901672795032
-9.55896	-39.9003	39.0398	0	2.88066978768967
-12.0245	-39.5886	42.3494	0	4.52435855802046
-15.0772	-39.8329	44.4272	0	6.19491681118536
-18.5086	-39.4897	47.4756	0.092	1.17165405993644
-22.6231	-38.9491	50.6599	0	1.6144075842988
-26.9327	-38.1959	53.528	0.006	1.3640782885928
-30.8927	-37.419	55.3243	0.002	2.0750325463228
-34.6363	-37.3455	57.5591	0	3.10818048777445
-38.0566	-36.8179	59.4389	0.298	2.40535700041551
-40.5819	-36.1647	61.1642	0.458	2.70575089243716
-43.6201	-35.4679	61.8881	0.542	2.39394061742482
-46.1813	-35.1706	63.0761	0.218	5.08082091607137
-2.71681	-36.8786	47.9308	0	15.3817175611999
-5.04899	-37.0045	50.7029	0	7.53605159103977
-7.92137	-36.9491	53.999	0	5.28602392326198
-10.2716	-36.5319	57.0404	0	5.96468781753469
-13.3144	-35.6304	60.519	0	4.48782321492096
-16.9066	-35.0383	63.8506	0.21	2.3342528889043
-20.6517	-34.2697	66.8483	0.668	3.26210184547775
-24.0131	-34.0044	69.8254	0.022	4.73930005391829
-26.6839	-33.4101	71.6955	0.562	3.32804133279276
-29.2603	-32.3959	72.7791	0.24	1.74745373656719
-31.6867	-32.001	73.3727	0	13.0402308897617
-34.4584	-31.1744	74.1551	0	25.2539462443043
-5.52969	8.52217	72.209	0.002	5.36080921243512
-9.02081	9.13027	70.7385	0.016	4.47640714170086
-12.7785	9.64398	69.5149	0.044	3.97989809289733
-17.1682	10.8228	67.9151	0.524	1.52988284633254
-20.915	11.5942	67.6821	0.006	6.12354671520989
-25.4536	12.1181	66.5954	0.186	7.13778288645415
-28.7199	13.4032	66.1604	0.002	10.1582206048063
-32.2933	14.3783	65.2322	0.262	5.49452876220472
-3.76792	11.5771	60.0443	0	18.3247976858732
-7.34935	11.4462	59.6253	0	10.062810025597
-12.6178	10.8503	59.8126	0	3.15414404435326
-17.514	10.6445	59.4238	0.716	2.91733305262339
-21.9499	9.76093	59.5953	0.754	6.7174760827051
-25.9957	9.71453	59.073	0.074	11.8282004732621
-30.0545	9.40161	59.2761	0.02	5.15861015975057
-33.666	9.54806	59.2606	0.692	0.923427634952241
-37.5299	9.65545	59.8488	0.184	2.39207443281745
-40.5501	9.07093	59.3251	0.116	3.58646118622718
-6.40821	-2.21251	79.8474	0.132	7.51974330139619
-10.0928	-2.11041	78.8555	0.002	8.0343452338892
-13.1696	-2.02132	77.6234	0.03	7.46098866106784
-16.9466	-1.56376	76.6059	0.39	6.25011595118902
-20.5551	-1.07555	75.1618	0.034	8.15565976874568
-24.5654	-0.725825	72.4866	0.012	6.90151737221802
-27.9289	-0.481413	70.9399	0.006	4.63485113960403
-31.3394	-0.0668843	68.7608	0.484	2.23695083156443
-35.0684	0.390305	67.9772	0.982	1.95712969490933
-3.78443	1.41291	56.1982	0.046	4.05096553716298
-7.13537	1.30958	56.124	0.354	1.82679422631703
-11.3049	0.750747	55.7839	0.952	1.48227216202297
-15.2223	0.7046	55.4509	0.574	1.41169524366986
-19.3474	0.35758	54.8237	0	1.06743671397055
-24.3979	0.717912	54.0918	0.784	1.01707113188546
-28.8439	0.969635	53.6926	0.02	8.69173570518683
-33.3908	0.91001	53.4229	0.022	14.4564583327668
-36.8188	1.19036	53.3845	0	9.45095556909424
-39.991	0.621694	53.3459	0.016	7.20131998383667
-43.9457	-0.0165126	53.2867	0.002	6.30591699875204
-47.5673	-1.13946	53.7481	0.234	6.00191518294273
-51.0184	-1.20807	53.5826	0.148	13.7268296986553
-7.18629	3.73886	37.7363	0.002	4.40476972417068
-10.9628	3.72336	37.6142	0.21	1.98779623659802
-14.7994	3.6841	38.4883	0.202	1.68179842805114
-19.4641	3.77648	38.6692	0.428	0.822191530798692
-23.9001	3.42573	38.6558	0	2.75887143098764
-28.4669	3.61959	38.7706	0.002	14.742334229293
-33.3714	3.69744	39.7383	0	27.8335862908033
-36.7996	3.03744	39.7037	0	23.1371444045435
-40.3201	2.53422	39.5063	0	14.9483662259751
-44.5175	1.49669	39.0615	0	18.8865258759746
-48.2327	1.08874	38.5846	0	14.4662810189109
-51.7178	0.809945	38.9263	0	7.6705627160862
-55.6165	0.264065	38.4268	0.002	7.38817527131707
-59.1191	0.286615	38.408	0.002	12.5609803333023
-62.3139	0.317477	39.1396	0	30.9779956143411
-6.49697	-11.9342	77.6639	0.378	3.99276040448903
-9.22289	-12.4907	77.5904	0.824	1.87128675867523
-12.5516	-13.0448	77.4793	0.794	2.12486411579815
-16.4259	-13.1729	76.8017	0.766	1.55776945475611
-19.5557	-14.0688	76.4714	0.776	1.82192384934991
-23.6254	-14.7311	76.9917	0.068	2.8953736076468
-27.1989	-15.1944	77.2023	0.08	5.06761688302131
-3.17303	-7.25961	58.7798	0.304	4.74167294435133
-6.46521	-7.45332	58.7364	0.018	5.61020122741168
-10.3011	-7.15725	58.8066	0.164	7.80712257567126
-13.9686	-7.28361	59.5383	0	11.4821571003162
-18.9195	-7.28799	58.8855	0	14.4398973397801
-23.1835	-7.15792	58.9695	0	6.76283094746869
-27.0041	-6.19589	58.224	0.118	4.49904398853473
-31.1376	-5.58075	58.1263	0	4.54672966693933
-34.6005	-5.3008	57.7646	0.024	6.06074407569701
-38.6272	-5.47691	58.2033	0.006	6.36388267653071
-42.1199	-5.48658	58.0185	0.002	6.68566702608383
-45.707	-6.3541	58.0114	0	3.15304870535243
-48.6498	-6.95845	57.046	0	2.20977111445981
-9.89935	-9.86238	43.0028	0	8.82120050907582
-13.5569	-9.91468	41.8176	0.084	3.90633211576287
-17.3744	-9.46035	41.9899	0.242	1.99684889546133
-20.8134	-9.36824	42.4094	0.178	1.53095444255942
-24.7214	-9.05153	42.8144	0.348	1.27810573247904
-29.3377	-8.53469	43.1017	0.01	4.5314708305111
-33.3317	-8.27217	43.3848	0.24	7.52552906822846
-37.713	-7.84622	43.6265	0.28	8.89373626644571
-41.5044	-8.22466	43.3636	0.394	4.29887825654789
-45.8732	-8.69153	43.0166	0.766	4.4825727677246
-49.5196	-8.69388	42.7692	0.484	5.08947944399572
-53.3454	-9.18427	42.3433	0.176	3.24626771815741
-56.6563	-10.0029	41.7301	0.006	3.33666192600649
-60.0491	-10.6256	40.9295	0.394	4.60800723200822
-62.8978	-10.248	41.3185	0.178	9.71954405208033
-6.60347	-19.7467	81.1253	0.146	10.2166422422481
-10.1706	-19.6249	79.9879	0.146	5.29287763341104
-13.5755	-19.8613	78.6297	0.03	7.86917564884113
-17.1654	-19.5606	77.4558	0.074	6.26304906694393
-21.3048	-19.925	76.7555	0.05	4.13887555266348
-24.6971	-19.5062	76.4421	0.008	5.79596618166284
-28.8836	-19.5893	76.1764	0.322	3.27530759813457
-32.35	-19.72	75.4765	0.004	5.92519640785851
-2.56885	-18.1981	65.4258	0.19	6.64809278100476
-5.28924	-19.1924	65.1805	0.108	4.59231968128331
-9.2439	-19.5651	65.6042	0.428	1.87265859402322
-13.1613	-19.5002	65.0238	0.156	1.41203898283304
-17.4744	-19.2399	65.295	0.386	3.09083514044826
-22.2347	-19.1187	64.6549	0.53	5.05420136828583
-25.9915	-18.9598	64.0914	0.466	3.64683799120618
-29.9786	-20.0353	64.2677	0.63	1.56463109368154
-34.5179	-21.3278	63.569	0.182	3.40167128681615
-38.2478	-22.1782	63.602	0.56	8.44028592206752
-41.4953	-21.8207	62.8708	0.276	8.35721589465223
-44.6348	-22.0266	62.2328	0.048	11.9713002684099
-48.9423	-22.8792	62.2811	0.564	8.41428739104925
-52.1489	-23.8744	60.9615	0.674	7.49819997206011
-4.34606	-16.4408	48.4971	0.002	13.9921344242662
-7.50611	-16.6171	48.1161	0.138	6.33408777018283
-10.8745	-16.4921	48.112	0	5.60253395099504
-15.291	-16.3916	48.4063	0.58	1.77440642492763
-19.2495	-16.0557	48.5836	0.608	5.52495963712178
-22.9629	-15.6939	47.9076	0.232	8.35872679793242
-27.063	-15.8278	48.0138	0.006	9.71161734062054
-30.7381	-16.0014	47.897	0.15	5.39018710765414
-34.464	-16.3108	47.6665	0	12.6518761795411
-39.0651	-17.2743	47.1588	0	16.2821759205322
-43.0438	-17.7062	46.9981	0.946	6.39747949531635
-47.2616	-18.0229	46.9038	0	8.18184082857045
-50.7039	-17.8971	46.5163	0	8.40141186855443
-54.0974	-18.259	45.6928	0.024	9.16809315874418
-57.4479	-18.707	44.936	0	12.208142849912
-60.7518	-19.415	44.3364	0.004	10.945717934738
-44.2688	9.80375	-6.72971	0.004	7.70961803612989
-43.3963	6.94051	-4.46791	0.262	4.06109782221694
-42.7868	3.95759	-1.71375	0.006	3.82225472511958
-42.7216	1.17578	1.09059	0.06	5.07128316473818
-41.9639	-1.20008	3.93781	0.536	3.54431913673345
-41.1182	-3.82197	6.75127	0.33	5.58517568598977
-40.3579	-5.77301	9.76063	0.006	9.0070930239465
-39.8477	-8.72717	12.6847	0.018	6.42291972506659
-39.801	-10.5601	15.8749	0.036	8.59454043250241
-39.3447	-12.9034	19.3012	0.212	9.72117486782664
-38.7578	-15.0014	22.8618	0.02	5.70537414503753
-37.9907	-17.1197	25.9548	0.282	1.10782929731813
-37.6503	-18.6808	28.4934	0.486	0.655426343802703
-36.8225	-20.8141	31.7783	0.364	0.63198273103849
-35.9416	-22.4643	34.569	0.22	0.663584775605604
-35.1748	-24.6374	39.3275	0.028	6.46996196499407
-35.0024	-26.519	42.8662	0.812	10.064423695395
-34.1928	-27.9274	46.0065	0.98	17.3351092411702
-15.206	-7.20006	-19.9247	0.062	5.91883716049255
-19.2151	-7.77335	-20.2377	0.512	2.53180828774075
-22.7426	-7.65509	-19.9894	0.676	1.57788784895119
-26.5508	-8.01109	-19.7264	0	3.52207911787148
-30.2879	-8.33689	-20.3454	0.026	4.22673520932241
-37.472	-8.32909	-19.9724	0	3.92633562478363
-41.215	-8.37358	-20.2082	0.028	1.86906733029498
-44.1768	-8.07417	-19.4531	0.84	3.42474306815127
-47.516	-7.02992	-18.3239	0.402	4.00995433443697
-51.1285	-6.5408	-17.9944	0.664	3.93496660078118
-54.602	-6.39964	-17.6027	0.13	7.91829589416639
-59.1243	-6.10404	-17.5562	0.084	8.45577435046942
-63.5193	-6.88682	-18.1279	0.198	4.72620780537457
-21.0664	-15.242	-16.6293	0.662	20.2277475958163
-24.803	-15.2315	-16.7388	0.92	14.1338078783267
-28.7732	-15.5257	-16.5331	0.986	13.7568782414604
-32.6642	-15.7012	-16.8818	0.078	19.8820759258606
-35.9563	-15.3928	-16.6271	0.208	16.1556674397511
-39.5858	-15.5706	-16.5021	0.424	1.52726144067426
-42.5036	-15.1307	-16.2734	0	5.26741698108232
-45.6791	-15.0479	-15.7775	0	3.12081120133979
-49.1143	-15.0364	-15.542	0.014	0.936111812603734
-52.8976	-14.7859	-15.9906	0.31	1.26102884604524
-57.2307	-14.0347	-15.2434	0.694	1.60758609367449
-62.0528	-14.361	-13.7651	0.644	4.04201121420783
-21.999	-25.8934	-15.848	0.08	7.01685344159266
-25.465	-25.9826	-15.6306	0.072	11.4227312291874
-29.0332	-25.1981	-14.914	0.326	9.61288549212818
-33.2414	-24.776	-14.0875	0.162	24.2274695262985
-37.1228	-24.5947	-13.8918	0.146	17.2028025521817
-40.3267	-23.869	-13.6924	0.214	2.1528072328284
-43.6611	-23.2766	-12.3495	0	7.29440916107425
-46.4994	-22.6301	-11.9023	0	5.10403607497163
-50.0609	-22.0148	-11.5479	0.326	2.8175534337456
-53.7875	-21.2175	-11.4223	0.386	3.00521916835045
-58.5183	-20.8863	-10.6292	0.28	4.28446376577333
-62.5548	-20.0024	-9.93055	0.628	5.22999867339823
-30.3062	21.8194	-38.1963	0.276	9.36922458314507
-32.9873	21.2138	-36.4127	0.306	4.74963749973706
-36.287	19.9262	-33.7241	0.642	1.80754033113739
-38.8898	19.2648	-30.9426	0.26	1.14675355615278
-41.3673	18.7625	-27.4787	0.538	1.88569599771713
-44.2104	18.7659	-24.7051	0.438	3.39402788740809
-47.6687	17.7957	-22.9265	0.804	5.02955881869651
-50.9583	17.2966	-20.6514	0.14	7.08467235737862
-53.1091	17.2166	-18.3007	0.102	5.69682762962477
-55.6027	15.8011	-15.754	0.37	5.97426663480885
-26.2694	7.12282	-42.4146	0.494	10.7713104591037
-29.373	6.39358	-41.3792	0.614	6.29387054477943
-32.4376	6.02787	-40.2612	0.244	7.18642782997044
-36.1083	5.76777	-38.5616	0.34	8.18560571795616
-39.5328	5.95095	-37.5224	0.532	4.64471767069477
-43.1695	6.3514	-35.5916	0.588	1.9424462757708
-47.2807	6.11884	-33.0167	0.418	2.98142715571235
-50.9329	5.93863	-31.5506	0.572	2.94875862051854
-54.9768	5.6285	-30.024	0.49	2.75202364164071
-58.8345	4.51945	-27.7614	0.274	2.5438305401002
-61.4401	4.13968	-26.6094	0.424	3.24625168618498
-48.6903	-3.95952	-3.71103	0.006	13.4537047349091
-52.2605	-2.87292	-2.47046	0.104	11.5114674114638
-55.0949	-1.96261	-2.25257	0.854	5.58790751236407
-58.9807	-1.77256	-2.29223	0.67	10.945552349217
-62.6049	-2.62748	-3.2907	0.502	17.6949540167145
-38.2206	-17.1071	9.18403	0.13	18.2938270060938
-42.0792	-17.1026	9.08841	0.57	10.0601378683541
-45.8549	-16.498	9.92581	0.452	5.30953298507825
-49.442	-16.2186	9.96089	0	10.6409974086874
-53.7027	-16.2335	9.50207	0.074	11.2976325337715
-57.5501	-17.0304	8.75864	0.138	3.30982436197894
-62.0005	-17.6434	7.67821	0.296	4.08539719030586
-65.6392	-17.9423	7.79056	0.004	9.90774535520381
-68.4663	-18.4376	7.80552	0.006	18.2374758386423
-40.9502	-37.3296	11.5228	0.128	0.338522489477397
-44.2705	-36.9094	12.0317	0	8.22992614080243
-48.7192	-37.4693	12.1739	0	16.0058612709042
-53.4667	-37.4869	12.2917	0	30.5135204578646
-57.4946	-37.8541	12.644	0	52.7932691752601
-62.0416	-37.9276	13.2335	0	47.7313306275741
-66.2292	-38.0952	12.964	0	79.5749852775087
-42.8988	-25.8037	22.0659	0	28.9066277057987
-46.7412	-25.8591	23.2388	0	29.7540515743323
-51.8428	-26.0244	25.2917	0.002	13.9585579439672
-56.4061	-26.0608	27.3486	0.246	12.4737077121676
-59.5115	-26.2251	28.8103	0	23.3180905855379
-62.6554	-26.5964	30.012	0.02	15.2143072708367
-65.6428	-27.6053	31.45	0	17.6292326941336
-68.3885	-28.9224	32.5659	0	21.3612827621931
-6.15826	-44.1896	29.2585	0.44	2.99283809504062
-10.4534	-43.8138	29.218	0.076	1.83477101418753
-13.9617	-42.7148	29.4702	0.552	0.937051874253258
-17.5652	-42.3503	29.5759	0.422	0.759934032245349
-20.939	-42.2189	29.9924	0.028	0.853727850366093
-23.9341	-42.1158	29.7234	0.542	0.538972663867638
-27.5691	-42.0692	30.6617	0.002	0.667006555815187
-30.9768	-41.8755	31.4657	0	0.719406487433401
-35.0914	-41.5844	32.3005	0	0.601007653926092
-38.8918	-41.2322	33.0715	0.172	0.526809602918842
-43.3864	-40.9965	34.1809	0	0.684862619278519
-47.5128	-40.9491	35.3674	0.086	3.32558862055001
-52.3296	-41.3046	36.4549	0.37	5.38251587161001
-56.3202	-41.0598	36.7161	0.55	2.22967825445149
-59.3808	-41.2337	36.0493	0.042	2.47526958825504
-62.5888	-40.6796	36.0326	0.044	3.17551360030712
-65.1308	-40.1953	36.0261	0	5.77685062242423
-36.1996	0.78419	12.6519	0	16.823452238476
-39.1171	1.59553	13.8507	0	9.25561601226112
-42.863	2.18109	16.2643	0	2.81020885764493
-46.4219	2.57788	19.1323	0.038	2.65231154057564
-49.9603	3.23615	22.0898	0.288	3.25328391371437
-53.7202	4.03646	24.9765	0	4.28932924870881
-56.9662	5.15849	27.6081	0	4.75990913240815
-59.4886	5.72923	29.8597	0.016	10.796604147678
-61.7252	5.88222	31.8555	0.014	17.9409041091737
-3.06194	7.11751	52.4628	0	29.4576924676868
-6.34445	6.65034	52.1619	0	14.8861589612949
-10.5864	6.15284	51.8481	0.154	5.09971877327376
-14.6054	6.02484	52.6555	0	1.49997991639613
-18.258	5.80141	53.1282	0.36	1.47551572289226
-22.2035	5.17634	52.8853	0.668	1.81618953094032
-26.0104	3.85491	54.6944	0.16	4.75107560516502
-29.3385	3.46938	55.024	0.306	3.11307929569109
-33.8907	3.7221	55.2166	0.026	5.49812249165068
-38.3603	4.19977	53.7767	0	25.5711662120829
-42.8097	4.86915	53.4173	0	44.7882555186556
-46.9855	4.87757	52.3301	0	13.3409092108466
-50.1873	3.9433	51.97	0	9.3614484747675
-53.5095	3.33559	50.5527	0.012	8.18207308364647
-56.0856	2.21316	49.785	0	10.7550704921935
-1.87585	0.573545	68.1643	0.006	9.19133384853929
-4.98736	0.199693	68.8812	0	12.5920997529475
-9.53353	0.249733	68.9647	0	20.0251482837162
-13.0755	0.402975	69.0758	0	12.0982557351515
-17.3767	0.0264188	68.3313	0	4.34963592231369
-21.689	0.38171	67.7253	0	6.61880581085088
-25.7026	0.284025	67.3765	0.094	8.20704727423467
-28.3213	-0.639737	67.7232	0.034	7.32226180228442
-31.9688	-0.813495	67.4633	0	10.6068715765404
-35.4096	-0.826719	66.1433	0.176	7.69636871897328
-39.4689	-0.801081	63.6624	0.012	9.27082307916419
-43.5218	-0.380949	61.7734	0	7.33390217131136
-47.0323	-0.304508	61.2483	0.008	6.53824045913836
-2.03078	18.891	61.5028	0.006	5.53894206918756
-5.41414	18.6191	62.0641	0.328	2.70332226816013
-9.05405	18.8159	62.5696	0.03	2.12797756347588
-13.4104	18.1646	61.8842	0.266	1.45180991255199
-18.1808	18.245	61.5161	0.362	2.20090174248547
-22.6802	17.9768	61.2183	0.092	4.19852755309331
-26.7604	17.7411	61.3889	0.194	7.2992592357368
-29.4219	17.4066	62.0044	0.12	8.78421696627479
-36.0254	16.892	60.4132	0.222	10.0522003164525
-39.8896	16.1088	59.4477	0.326	4.70226645900485
-44.1127	15.4714	58.9181	0.698	2.52150517180948
-1.41065	33.5678	21.2517	0.116	10.4916459649165
-4.33032	33.4879	23.4117	0.236	7.28745969217731
-8.01027	33.6212	25.8777	0.252	1.66565349055683
-11.4043	33.9872	28.6096	0	0.931169501869198
-15.0385	34.6726	31.5583	0.104	1.39647814382814
-18.8865	34.9806	34.2761	0.428	4.69475658229862
-22.0303	34.7444	37.696	0.728	5.27321853097984
-25.496	34.8766	39.4154	0.316	3.296849127076
-28.5984	34.818	41.4579	0.53	3.33594842303205
-32.0202	34.5804	43.4955	0.44	3.12896771686929
-35.7772	34.2157	43.7418	0.354	2.32332049431448
-39.4014	33.4559	43.7203	0.756	4.71519238360582
-1.84469	42.6185	18.0499	0.314	4.14837111314566
-4.47854	41.9914	18.2738	0.04	3.49403454451578
-8.10335	42.2198	19.5467	0.158	2.91313919460606
-12.062	42.3776	20.4645	0.278	1.67243751258267
-15.8589	43.4342	21.6635	0.11	1.67315592282388
-20.9172	43.8719	23.8513	0	4.33875498263608
-25.0658	43.8018	24.801	0.006	4.69727413323523
-28.3758	44.4748	25.4931	0.02	4.07984476814995
-31.9929	44.4744	26.7614	0.044	7.23687759812298
-35.7159	44.5538	26.3535	0.06	4.93169681325599
-39.8789	43.7986	25.3598	0.35	1.82373147987353
-43.6242	43.2576	25.5975	0.492	3.96701800205363
-36.2593	14.9652	3.59503	0	13.9430602025124
-39.5515	15.2994	5.35152	0	10.7367481429192
-44.0468	15.1562	7.13808	0.118	5.48058368499372
-47.7686	15.3123	9.02516	0.276	4.22741652554999
-51.4168	14.5424	11.0015	0.034	5.82493507117867
-55.1651	13.86	13.1375	0.03	8.09846605458606
-58.5833	12.9713	15.1193	0.098	10.068902698785
-61.2251	12.8621	17.512	0.104	15.9527081936572
-4.58797	42.573	-22.4534	0.726	4.0435819015638
-8.65128	42.2829	-20.3091	0.708	2.03184800111657
-12.077	41.5467	-19.1657	0.932	1.23379619240437
-15.0588	41.2568	-18.1301	0.314	1.73527882983861
-18.9091	41.1194	-16.6832	0.946	5.17622887056965
-22.9609	41.186	-16.1068	0.954	5.9043543717842
-25.935	40.94	-14.8354	0.018	7.44834227118545
-28.9481	40.9363	-13.7841	0.334	4.92456895804243
-32.5925	40.7617	-12.8261	0.28	4.84144096538157
-36.5047	40.5868	-11.3209	0.222	5.21170398020494
-40.2174	40.7393	-10.2829	0.484	2.47972751921149
-43.7653	40.3466	-9.3517	0.46	1.50972073211954
-47.2836	40.4976	-8.16124	0.592	2.5953236022737
-50.7619	40.3504	-6.87757	0.668	4.55195913345437
-2.27999	34.6169	15.7137	0.158	4.97829459061149
-5.73379	34.1245	15.4296	0.118	3.40508198865773
-10.1055	33.3261	14.9967	0.022	0.753320269613222
-13.5911	33.1348	15.6639	0.036	0.404948539115169
-17.2554	33.3253	16.0939	0.18	0.454529909471377
-20.6122	33.7998	16.6182	0.354	0.481766045607002
-24.773	34.268	17.0578	0.126	0.718793043210183
-28.8567	34.9352	16.9369	0	1.76995851452337
-33.8562	34.8256	16.249	0.436	3.6348104503982
-38.271	34.2678	15.0973	0.034	9.56467750763898
-41.7568	33.9082	15.0097	0.808	7.74508498626375
-45.6386	33.7365	14.4576	0.014	7.19330820571163
-48.8529	33.4831	14.1268	0.568	6.34825062495456
-52.3224	32.9995	13.9934	0.046	5.37911679884452
-55.037	32.5229	13.5789	0.156	0.267045309916549
15.9134	-2.38254	-22.2101	0.002	5.66300266466764
19.7844	-2.25752	-21.9939	0.004	4.82491011234567
23.6616	-1.52388	-22.7934	0	4.21762286915537
28.2236	-0.650574	-23.6464	0	2.90821600590571
32.1085	-0.274352	-24.3981	0	3.1346862379221
36.032	0.683876	-24.7949	0	1.78206871817634
39.7449	1.59608	-24.0872	0	2.43967093767675
43.2086	1.55728	-24.7506	0	2.5195403580077
47.2105	1.09419	-25.8435	0.01	1.99449386027963
51.5423	2.15031	-26.0573	0	1.97025932139965
55.3853	2.89033	-25.5724	0.138	1.60739412899225
58.8772	2.30975	-26.4136	0.158	1.38387451240126
62.211	1.94741	-26.979	0.372	2.15858085944862
-13.508	-1.07813	-23.9294	0	11.6280586870013
-17.2447	-0.191731	-23.5651	0.242	6.83500186465776
-20.6301	0.404423	-23.3861	0.466	4.23605745333121
-24.3075	0.778632	-23.4739	0.002	24.4540417126248
-28.1171	1.05366	-23.6482	0.174	8.03388806932436
-31.9801	1.34178	-23.8416	0	20.386532774591
-36.4521	1.89886	-23.905	0	19.0428832624122
-40.2407	2.13308	-23.9123	0	8.88415060791695
-43.8729	2.47491	-24.2586	0	0.763931945570389
-47.7464	1.7824	-25.6262	0.386	0.757445315254274
-52.6383	1.77568	-26.4467	0.058	1.44899068637175
-56.4499	1.51704	-26.5088	0.104	18.0701861293391
-59.7221	1.37181	-26.3557	0.118	35.3515515053646
22.0434	-16.5035	-18.6508	0.03	18.7129723314968
25.94	-17.0934	-18.879	0.038	9.97223218016533
30.4458	-17.0104	-18.7897	0	4.99530572374854
34.4278	-17.3359	-18.6553	0.324	2.11768876366648
38.4006	-17.7045	-18.5348	0	6.96105800172823
41.5337	-18.3666	-18.7123	0.006	19.4041496785608
45.1785	-18.1987	-18.306	0.176	17.5415025037643
48.7332	-18.4802	-17.9262	0.144	12.8390397186135
52.4751	-18.6675	-17.4513	0.424	5.36347897764413
56.64	-18.1561	-17.2013	0.67	4.40278052278558
60.9286	-18.7204	-17.6764	0.844	4.6370310868919
65.1604	-19.8426	-18.1568	0.738	9.52961910784884
-19.7078	-17.7452	-20.8685	0.764	10.2029040052727
-23.4751	-17.6491	-20.0032	0.878	6.90081826073192
-27.5588	-17.8903	-19.4886	0.328	14.2885730801293
-31.4886	-18.337	-17.8795	0.358	18.1639209550135
-35.5077	-18.0865	-16.9194	0.044	12.8158202650947
-38.9474	-17.9407	-15.4232	0.612	6.33581305968049
-42.0311	-17.7706	-14.8179	0.59	3.58192298013258
-45.8447	-18.3914	-14.8066	0.31	1.61293146769405
-50.4567	-18.7115	-15.2586	0.294	9.0648347415583
-54.2916	-19.3431	-14.1624	0.442	12.6487677849139
-58.8913	-19.3833	-13.3695	0.112	4.87899999568928
-63.7154	-19.8707	-12.5897	0.27	4.86519849423082
22.6028	-31.3842	-12.9235	0.026	12.596359705628
25.9427	-31.5405	-11.2302	0	13.0728777610321
29.8067	-31.506	-8.47694	0.2	7.86632217847559
33.59	-32.1779	-6.79191	0.052	5.03430788512259
37.0168	-32.5765	-5.31139	0.038	5.07834142671505
39.6709	-32.3491	-3.67588	0.002	9.60948248018763
42.6513	-33.0031	-2.21818	0.012	11.9403462414834
46.13	-32.9154	-0.504127	0.26	5.96702861026083
50.4402	-32.7319	1.09361	0.234	9.92890483059853
53.8425	-32.6666	2.53716	0.134	16.7993501879874
57.7094	-32.5905	4.26378	0.17	7.49173587364176
61.5306	-33.0412	5.46384	0	12.1799091176596
64.8317	-34.0543	6.19272	0.036	8.991979753563
68.2566	-34.9396	7.09716	0.002	17.7038489370877
70.7556	-34.7737	8.27333	0.05	12.621436957305
-29.8868	-29.3008	-7.47801	0.45	5.312577745189
-34.8896	-30.208	-6.51594	0.56	4.88930684654699
-39.3704	-30.6195	-5.5091	0.754	2.54098024758708
-44.2501	-30.8994	-3.8175	0.05	2.02721146748809
-49.6471	-30.1926	-1.3992	0	20.2768054319989
-55.8961	-29.8616	-0.107237	0	20.7258227801783
-61.4756	-30.1169	0.886247	0.042	7.35188087309326
25.5128	20.4261	-45.9292	0.246	3.81725184076918
28.8866	20.9567	-44.505	0.34	3.05410768153596
32.9169	21.5885	-44.0177	0.048	2.57018593377709
36.4167	21.0254	-41.5562	0.002	1.98216103932534
40.4344	20.3561	-38.9018	0.1	1.22812614952083
44.2841	20.0933	-36.5091	0	2.82946746966033
47.945	19.887	-34.0209	0.01	5.78671438410722
-30.7055	22.8653	-42.4845	0.398	4.21625798372363
-32.7224	22.6007	-40.3962	0.006	2.91569266255186
-35.8187	22.1118	-38.2246	0.61	4.22510204119476
-38.4391	20.4659	-35.7652	0.312	10.2413411502739
-41.0562	19.0597	-32.844	0.152	11.8203362804385
-43.5175	17.134	-29.9457	0.104	18.0837978364392
-46.2053	15.9949	-27.0952	0.372	13.9487272932648
-48.4907	14.1349	-24.1138	0.118	15.48904536738
-51.6827	12.5178	-21.126	0.344	5.02191947679212
-53.8635	10.5812	-18.5955	0	3.40256219456521
-56.3697	9.31211	-16.0075	0.128	2.2863084512413
-58.4781	8.17151	-13.199	0.004	1.27001644208154
-61.0859	6.38913	-9.57041	0.032	1.48271076798386
-62.6347	4.71416	-7.53019	0.01	2.00675902759762
-63.8875	3.4066	-4.42261	0.106	4.29852160143713
20.9636	-16.3141	-24.081	0	53.2663028043621
24.7011	-16.1408	-25.2245	0	39.3501183069953
28.9151	-15.7572	-25.9934	0.196	32.4946303304868
32.7256	-15.1825	-26.4496	0.398	23.8762483310582
36.1594	-14.4508	-26.741	0.014	39.1231640618222
39.5548	-13.6828	-27.0264	0.04	27.945648813921
43.5848	-13.2191	-27.6812	0	19.1981875665863
46.6387	-12.6267	-28.1028	0	11.6380561956874
51.2374	-11.389	-27.8207	0	47.3229172372275
55.4562	-10.2723	-28.0461	0	82.7328170930174
59.3231	-9.90775	-28.6441	0	59.9642040895812
62.5913	-9.76063	-28.9883	0	42.2548295732297
38.8102	12.9909	-15.1444	0	8.79874246589222
41.9545	13.3877	-15.4666	0	9.51239809105583
44.525	13.3488	-15.426	0	8.52809222537633
48.3042	13.609	-15.8322	0	22.0894648176937
54.4615	14.1428	-17.2353	0.218	10.387529914446
58.0265	13.284	-17.4733	0.15	8.89132827380596
-35.9763	15.0742	-12.2178	0.002	48.353377961788
-40.4574	14.396	-12.1452	0	21.8687447526485
-43.6977	13.6664	-11.4497	0	29.9951170125109
-46.5525	12.6445	-10.398	0	23.1469228909879
-49.4482	11.9956	-9.27114	0.04	20.5064657771023
-52.3513	11.3618	-8.6382	0.056	16.3332563646636
-55.9987	10.6216	-8.44806	0.146	7.53866262642818
-59.2418	9.36829	-8.45682	0	18.1947250545657
-61.9025	7.30108	-8.4232	0	42.3965176933293
3.91477	29.2956	-29.4	0	11.6355371022024
7.90035	29.5091	-28.2912	0	14.1318666843511
11.6315	30.2795	-27.2373	0.028	11.8578768445676
15.4234	30.4433	-26.413	0.302	7.49332340149021
19.3023	30.7409	-25.6916	0.012	1.82560186232075
22.8339	31.1266	-23.818	0.908	1.85827291240714
26.533	31.469	-22.6245	0.238	6.69784380961941
30.4909	31.8332	-21.8903	0.292	20.5741089295418
34.5535	31.9271	-20.8886	0.278	23.1639120383664
38.2896	32.1981	-19.3214	0.532	5.40243872646155
41.8585	32.6796	-18.0275	0.324	8.05365940063068
45.4445	33.1349	-16.8506	0.44	11.394563730486
48.894	33.7972	-15.3717	0.152	6.99367571148646
-6.24913	34.4693	-30.6114	0.358	33.9913119851169
-9.65235	34.6287	-28.7987	0.202	29.265722166488
-12.9217	34.275	-27.4523	0.006	21.1602755174723
-17.2674	34.4714	-26.3944	0.002	13.2609039971688
-20.9479	34.7355	-24.8995	0.348	3.89879498150814
-24.0527	35.0534	-23.0463	0	9.50990527929706
-27.9089	35.5029	-21.3498	0.008	10.2128390820454
-32.3137	36.056	-20.3713	0.012	17.7819611411384
-36.7922	35.9882	-19.0381	0.008	16.5829215357591
-40.2781	35.9728	-17.293	0.004	14.0921576576673
-44.4563	36.5948	-15.657	0.044	10.3532567379963
-49.254	37.1472	-13.7016	0.004	11.5377636076767
-52.4744	37.7329	-12.7299	0	9.90702325195478
-55.5725	38.2091	-10.1073	0.028	6.85079771054357
40.7593	18.0133	-4.54484	0.002	18.7036913782207
43.0877	18.4133	-2.16542	0.002	12.9985089737362
45.9979	19.5495	-0.599414	0.016	10.7668568188462
49.4136	20.9887	1.61788	0.012	14.6281546721121
52.176	21.3541	3.42554	0.08	15.9151150869346
55.2947	21.2125	6.39729	0.078	8.90074101249885
58.1192	21.4182	8.36189	0	7.26114269545031
40.3747	-2.40123	7.22609	0	36.6072377661371
44.0925	-2.08152	7.65001	0	27.3578264299304
47.8552	-1.74948	8.97378	0.018	11.5681685515614
51.8122	-0.548835	10.1196	0	5.00276746838087
56.044	0.145293	11.288	0	8.0073741749665
60.1574	0.168483	12.9395	0	3.61662753985125
63.5803	0.311489	13.8296	0	9.85343637649406
5.66131	-48.235	19.7437	0.024	4.16588648905068
9.59687	-48.681	20.1513	0	3.12962708561267
13.1991	-49.7294	21.5905	0.008	1.37729028333718
17.2046	-50.3622	22.0503	0	1.190680490589
21.213	-51.4777	22.9318	0.024	1.21779739097926
25.1611	-53.2429	23.3743	0.308	0.769370119573056
28.7047	-54.7128	22.7711	0	1.16905457891119
31.8756	-55.9476	22.9699	0	3.11482389820034
34.9696	-57.3688	22.3923	0	2.04331318391801
37.9344	-58.224	22.909	0.01	0.976003855628291
42.2752	-58.8009	23.3774	0.168	1.12858920169349
46.4066	-59.6428	22.3457	0.642	0.751348536149927
50.0599	-60.1336	22.2583	0.572	1.21188199178382
53.5497	-61.2373	21.3832	0.096	2.28635909409603
56.8722	-61.5861	21.7087	0.008	4.70357812697198
50.0755	6.9995	-44.6684	0.154	27.1723691730536
49.1859	8.69384	-40.4086	0.124	28.7938297431653
48.3941	11.2052	-35.5956	0.002	29.2858980961493
46.8677	12.6407	-30.6889	0.328	13.296749766374
45.2599	14.2822	-25.3157	0.05	15.5143676435474
43.9694	14.505	-20.7828	0.136	9.00703937092485
43.0371	15.6852	-17.1918	0	8.48167842115079
42.5419	16.5581	-13.6288	0.414	11.4438432147843
42.0737	17.3759	-8.75139	0.444	10.0495221707872
40.2089	17.9991	-4.55349	0	12.9052642761745
39.8592	19.3661	-1.21918	0	10.3838605392095
38.3545	20.6034	2.75907	0.012	6.18783907200552
36.5505	22.1115	7.09064	0	16.5056841754085
35.3176	23.8118	12.1227	0	14.6104821848896
33.9856	25.2704	16.3592	0	6.37895609222459
32.6598	26.7963	20.1468	0	9.88285497375198
31.6938	28.3433	24.0438	0	5.35885469107768
30.7218	29.7606	28.6257	0	2.82010939783096
