# Supplementary material for: Multisensory flicker modulates widespread brain networks and reduces interictal epileptiform discharges
Source: Nat Commun. 2024 Apr 11;15:3156. doi: 10.1038/s41467-024-47263-y (PMC11009358; doi:10.1038/s41467-024-47263-y)
Supplement: Supplementary file 4 — Source Data [file 41467_2024_47263_MOESM4_ESM.zip › Source Data New Corrected/Figure_S6B_A.csv]

mni_x	mni_y	mni_z	significance	max_amplitude
-18.8857	-4.35567	-18.8058	0.29	10.3444765074449
-22.8553	-3.89457	-20.854	0.024	6.93092411501299
-26.2908	-3.86972	-22.1557	0.38	3.85082783815525
-29.3757	-3.44096	-23.3576	0.3	4.39525623018463
-32.4606	-3.17135	-24.5364	0.486	3.35492710123172
-36.8472	-2.90247	-26.4331	0.626	1.19581586687822
-40.0402	-2.45405	-27.3966	0.296	2.78838330762953
-43.3254	-2.47369	-28.3543	0.752	4.53462635867179
-48.0626	-2.13955	-29.7843	0.816	6.73390302663223
-51.423	-1.79486	-30.3635	0.236	7.47162153208261
-54.8516	-1.36502	-30.8243	0.004	8.21222343125746
-58.7814	-0.968256	-31.1751	0.064	11.0158334436316
17.5031	-8.02893	-22.1446	0.816	23.3152812063509
20.9624	-8.41327	-22.9291	0.4	39.9108237421718
24.3863	-8.30329	-23.6192	0.862	35.3610817208671
27.858	-8.71427	-24.1911	0.236	52.3699347586431
31.4817	-8.73333	-24.5063	0.832	16.849215776706
36.2175	-8.80196	-24.2011	0.046	23.938739436996
39.564	-8.81908	-24.2509	0.216	1.28951233089171
42.8879	-9.05067	-24.4543	0.906	1.35632264604294
46.1738	-9.12213	-24.973	0.042	8.97187743319753
49.6076	-9.53981	-25.3238	0.012	16.762011217654
-20.8505	-13.4331	-18.6572	0.146	43.5886002494158
-24.5854	-13.2984	-18.9371	0.072	19.9432941221161
-28.2768	-13.4926	-19.8632	0.026	42.6272549023745
-32.4182	-13.3239	-20.0394	0.028	13.0057772239219
-36.1716	-13.5042	-20.267	0.022	15.2783569045936
-43.624	-12.7251	-20.6436	0.216	1.41318526288669
-47.5752	-12.7241	-21.4257	0	1.08611319416452
-51.5855	-12.3158	-21.3675	0.028	3.3830514410613
-55.5913	-12.3588	-21.2612	0.268	5.60234691352165
-59.5995	-11.9615	-21.7824	0.106	3.36816853447322
-63.89	-11.7973	-21.51	0.528	3.66734200051812
24.5256	-19.7831	-20.6409	0.588	24.6155754087963
28.3185	-20.6153	-20.4992	0.664	17.9060405451339
31.798	-20.9821	-19.9205	0.03	40.8242523330228
35.7644	-21.5834	-19.1318	0.02	49.6350659748094
39.0586	-21.7378	-18.2065	0.518	7.9868976387189
43.4259	-22.3894	-16.7226	0.038	13.0939278931702
46.4235	-22.8279	-16.4342	0	2.10062719351521
49.9931	-23.7506	-16.3092	0.362	1.2590973289126
53.1009	-24.1452	-15.8391	0.028	1.50954095766468
56.8509	-24.9761	-15.1861	0.006	2.09791910149589
60.1516	-25.2462	-14.5696	0.536	2.05617482941407
64.3231	-25.1796	-13.9875	0.472	2.48035143038987
68.7638	-25.8496	-12.8453	0.742	4.1704138992591
-30.4621	-26.0461	-11.3768	0.824	42.0251053370794
-34.3031	-26.7496	-10.5228	0.73	22.9022188041845
-38.3309	-27.5758	-10.5346	0.494	6.52013425591465
-41.8082	-28.4387	-10.6302	0.482	4.57715077122651
-45.1592	-29.2462	-10.6714	0.686	5.21915316360715
-48.7797	-30.0224	-10.7095	0.152	4.52245747509758
-52.5697	-30.1679	-11.3599	0.496	20.3491546374604
-56.3457	-30.8156	-11.1924	0.382	26.130397358046
-60.5085	-31.4589	-10.7362	0.094	11.3736702102019
-63.9911	-32.0261	-10.3659	0.352	1.81152688534061
-67.2177	-32.5837	-10.0991	0.904	7.60316400291623
24.2654	-32.9967	-7.74743	0.834	15.3199792959846
28.0169	-33.5738	-7.66379	0.516	4.85022907918532
32.3746	-34.0396	-7.45968	0.02	18.4042865363759
36.73	-34.6083	-7.28233	0	15.387741230235
39.9739	-34.8408	-7.68519	0.186	13.5918805789572
42.7932	-35.108	-7.72864	0.772	14.0167530425672
45.9094	-35.0386	-7.93358	0.228	21.5056914512649
49.3741	-35.329	-8.76858	0.062	8.62907038982602
53.468	-35.6287	-8.86682	0.352	14.2661685905992
57.1804	-35.852	-8.75984	0.198	23.1278633599753
60.9039	-36.0921	-8.43133	0.062	15.6944796192496
64.6013	-36.3616	-9.15172	0.734	8.31425616049453
68.5344	-36.5813	-9.53853	0.52	9.99373421274758
-21.3955	-37.6043	-5.89177	0.69	4.85174993483127
-25.0896	-37.5103	-5.44946	0.48	2.99516146104473
-29.7873	-37.7858	-5.41501	0	6.20524027789517
-34.1904	-37.7098	-4.91079	0.658	11.1377485319343
-38.3284	-37.8154	-4.50447	0.548	15.0496911978113
-41.6327	-38.2748	-4.3555	0.396	12.2886502751973
-44.8103	-38.2599	-4.28534	0.73	10.7540184274674
-48.2685	-38.1785	-4.20301	0.254	9.07740822418759
-52.0255	-37.9504	-4.07791	0.912	11.3918079766616
-55.9081	-37.6041	-3.87645	0.9	10.4123448812044
-60.327	-37.7545	-3.62221	0.052	8.74254647667748
-64.2741	-37.4333	-3.38472	0.074	8.17908990037555
-68.513	-37.0731	-3.17089	0.926	7.00638860844917
-36.7642	13.7513	-48.3108	0.47	10.4967659041761
-39.3541	13.6116	-46.5103	0.544	12.4211523018486
-43.1095	12.8287	-44.2231	0.452	13.343089603479
-47.2244	12.3612	-42.2488	0.422	2.89622671143984
-50.8313	11.9961	-40.312	0.84	8.13466043796195
-53.5855	10.9589	-38.0848	0.706	15.1944782765253
-24.5999	4.9939	-33.9211	0.44	19.7336549542332
-27.6636	5.29817	-33.2672	0.124	16.9184617687107
-31.0351	6.0891	-32.7376	0.018	13.1096766655026
-34.5945	6.36212	-32.2749	0.61	9.8306319198549
-38.7296	6.69247	-31.1171	0.366	16.6566993910508
-42.2643	7.04633	-30.5868	0.662	6.46752343564034
-45.3874	7.22113	-29.9605	0.034	12.5437033868557
-48.938	7.40321	-29.2366	0.038	12.8873612492364
-52.0197	8.01306	-28.3702	0.416	3.11728290391378
-55.6317	8.12073	-27.4737	0.006	7.15436307316351
-24.239	-10.7989	-31.5499	0.008	12.4387536942936
-27.6469	-10.1527	-32.4207	0.316	11.382709247568
-31.2134	-9.70859	-32.6213	0.076	5.66756444275909
-34.8385	-9.7706	-32.9861	0.078	17.8464681786815
-38.3936	-9.3878	-33.1617	0.532	12.9732617806328
-42.3881	-9.53554	-33.5301	0.848	8.09440228326947
-46.9843	-9.6523	-33.9449	0	5.19274125775727
-51.1724	-9.4467	-33.893	0.306	3.53252661559342
-55.3541	-9.12687	-34.4476	0.358	3.1089443178861
-59.0278	-9.46807	-33.7878	0.03	4.96648745705113
-62.7299	-9.97148	-32.6709	0.038	6.4507337378092
-25.04	-18.2786	-28.5283	0.214	16.3211559504994
-28.3094	-18.7117	-28.7718	0.15	9.17821512264325
-32.238	-18.9687	-28.4389	0	9.38541527907697
-36.7118	-19.7264	-28.1877	0.458	5.25239656604824
-40.0231	-19.9785	-27.5036	0.208	8.33380850042213
-44.0424	-20.6138	-27.6307	0.014	9.15550187357232
-48.8525	-21.1424	-27.0596	0	18.825119456711
-52.8883	-22.1527	-26.5125	0	27.9453814085317
-56.4513	-22.4327	-26.373	0	8.64177727028727
-60.4449	-23.2903	-25.1714	0	3.94538794965782
-64.9546	-23.982	-23.7226	0	3.17759958998163
-28.5083	-34.2871	-22.0616	0.06	3.52379754725595
-33.285	-35.22	-21.1883	0.194	2.132905015718
-37.1434	-35.3871	-20.1218	0.212	7.66426971299992
-40.1625	-36.0444	-19.903	0.796	5.47932830385163
-43.9628	-37.0196	-18.9364	0.002	9.4170614886704
-48.0596	-37.8101	-18.2861	0.006	12.7966599502761
-51.8181	-38.3155	-17.7075	0.356	7.41877612238394
-55.583	-39.2586	-16.8078	0.588	16.4495052328847
-59.4351	-40.0113	-15.485	0.25	15.4171562500113
-62.5464	-40.085	-14.1439	0.814	8.79971221046079
-65.971	-40.6263	-12.2383	0.592	19.3658954969837
-36.442	1.73245	-8.58598	0.448	3.18337019079117
-39.5847	2.80347	-9.37172	0.73	0.928740692711479
-43.7984	5.01777	-9.4431	0.284	1.2283349228604
-47.7893	6.23102	-10.4552	0.366	9.08626364942457
-50.6156	8.59081	-10.1911	0.35	16.3092011708159
-53.2018	10.0004	-10.5785	0.402	9.44364590534942
-56.0065	11.4457	-10.9496	0.48	0.29546721622034
-39.7521	-6.46093	-10.5783	0.54	10.7710636326686
-44.132	-6.89794	-10.1147	0.636	3.84319947990574
-48.7085	-6.91874	-9.17963	0.404	2.10162791662009
-52.3285	-6.88456	-8.13943	0.132	2.05200544175178
-56.2629	-6.97706	-7.12303	0.082	1.27741364679954
-59.7291	-7.73685	-6.17825	0.026	1.53163540346188
-62.9721	-8.12839	-5.41712	0.194	1.32071277898922
-65.7995	-8.25425	-5.55861	0.472	3.32489701874776
-33.1203	8.68379	-12.3725	0.398	4.37593561336368
-32.9072	10.8538	-8.62631	0.006	10.04834276871
-32.7425	13.0137	-4.92652	0.006	11.1235991853316
-33.1509	15.1306	-1.32657	0.454	7.73272668509471
-33.3881	17.2382	2.35686	0.036	42.0170231126147
-33.79	19.2656	6.83235	0.07	27.1379002379116
-34.1067	21.306	10.499	0.06	2.68842861518595
-34.1706	23.2738	14.0182	0	2.25951529532131
-34.7953	25.3784	18.1152	0.05	1.1128587643261
-34.9988	27.4698	22.4503	0.002	1.22380299356789
-35.8419	29.3555	26.684	0.488	0.915863350388609
-36.091	31.1603	30.8717	0.02	1.04350908958311
-36.7583	32.8236	35.6092	0.92	0.995847510720495
-36.8243	34.7109	39.6385	0.222	4.12237257369435
-36.4997	36.5251	43.6453	0.096	8.47089720451143
27.9937	-8.78414	-25.6743	0.79	77.1092624430582
31.8111	-9.32863	-24.4276	0.568	44.2440840971694
35.9233	-9.94331	-22.6779	0.524	12.0773359697231
40.1565	-10.0919	-20.7458	0.854	17.4882727172088
44.6735	-9.93357	-19.1545	0	36.9350715545986
49.1705	-9.69273	-16.5385	0.002	28.9969031043791
54.2363	-9.46568	-14.234	0.008	11.404190759482
58.3458	-9.55879	-13.1028	0	6.84184688356346
62.1632	-10.0495	-11.2812	0	9.50131330052366
24.5574	-26.5832	-14.0732	0.896	39.8255273234064
29.0502	-25.7615	-14.1815	0.076	51.8621319064066
32.989	-25.0282	-14.9299	0.272	62.5140470332884
37.4829	-24.2607	-15.6394	0.592	25.5692561627802
42.0861	-23.5604	-15.5881	0.7	30.1237044284664
46.6972	-22.1777	-16.2956	0.028	4.2578882614036
51.958	-21.1001	-15.9634	0.21	2.75077090176968
56.2858	-20.0476	-16.5049	0.842	2.72115906415481
60.9178	-19.7492	-16.9816	0.094	9.44534376230395
64.6168	-19.4302	-18.2375	0.002	16.7073278489191
28.6321	-1.2218	-42.7289	0.974	17.5255241380164
32.2728	-0.0903061	-41.2379	0.634	13.0435426296667
36.6689	1.33114	-38.9035	0.086	7.16443584842048
41.069	2.18529	-37.557	0.704	8.77055289663814
45.0658	3.00685	-36.136	0.418	7.91729090874834
49.7951	3.76959	-34.0172	0.1	9.53226840970072
54.7303	4.68509	-32.7254	0.99	4.16466918143081
59.0012	6.01422	-31.4827	0.196	18.892512795659
26.3682	-16.8328	-30.8462	0.774	12.4292174301141
30.2518	-17.2957	-29.7539	0.006	16.8280406499602
34.0086	-17.7558	-28.7194	0.048	13.9061332547127
38.1249	-18.2661	-27.6345	0.122	14.1290550982336
42.8183	-18.5767	-27.3595	0.668	14.284671492231
47.0267	-19.1023	-26.4873	0.802	24.5432261868484
51.9026	-19.3839	-25.3212	0.006	29.7000770346209
56.642	-19.2039	-24.4934	0.906	12.9174972653078
61.0149	-19.3242	-23.1358	0	49.8574835999616
65.2897	-19.495	-22.5786	0.018	48.7268104892654
68.8525	-20.3524	-21.1513	0.272	36.6838343680264
22.6192	-39.2102	-14.9899	0.178	14.9045415551869
26.0108	-38.7509	-14.0738	0.162	9.291986367635
29.8996	-38.7227	-13.2905	0.888	11.5440473287362
33.3482	-38.3382	-12.6035	0.4	12.7600893120093
37.2082	-37.9866	-12.0595	0.262	5.41401677622885
42.2714	-37.6622	-11.3621	0.358	6.47551754830832
47.9434	-38.1704	-10.8556	0.546	7.29281885658387
53.1032	-37.7425	-10.0317	0.788	2.80063268953683
57.5474	-37.0061	-9.00354	0.65	11.1446892374715
62.2636	-36.4808	-8.30435	0.726	15.4071991426946
66.0449	-36.4203	-7.61968	0.71	13.0686152902669
49.9415	-14.9213	2.34291	0	15.3877669536721
54.1964	-15.5815	3.08381	0	8.77256439943755
57.9307	-16.8127	4.16519	0.006	1.45914941227322
62.1579	-18.381	4.90671	0.102	0.53465071564768
65.5179	-19.3113	4.99958	0.338	0.740497318652826
45.3068	-27.9525	3.71631	0	26.1794036737844
50.5625	-27.891	4.61194	0	10.3973275056133
55.0802	-28.578	5.5695	0.052	7.16749886556368
59.5784	-29.5966	5.14024	0	49.9716722283983
63.3261	-30.7576	5.26829	0	33.6656959214936
67.0554	-31.8614	4.41308	0	9.26159891054869
7.25796	-40.307	20.986	0.894	3.94796494193476
10.772	-39.3857	22.3677	0.812	2.24592017660134
14.2282	-38.2369	22.7543	0.388	0.670451061932972
17.8398	-36.6798	23.4419	0.326	1.60923071408724
20.6516	-35.5088	23.6361	0.174	0.755577451702869
24.1303	-34.244	25.5231	0.168	0.884481786104977
29.4106	-32.7637	27.1024	0.44	0.786152211104477
36.0367	-30.9694	28.7569	0.12	0.87404675443067
42.3053	-29.2674	28.8686	0.446	1.28733795703629
47.6573	-27.8063	29.257	0.67	1.82915727798661
52.2677	-26.693	31.5442	0.586	2.69553470023695
56.0092	-25.4566	32.7967	0.642	4.50183189923309
59.2294	-24.0442	34.9069	0.052	7.07928642027667
62.8531	-22.7307	35.8954	0.164	5.41275804368787
66.2113	-21.0307	36.824	0.922	0.527844715426088
9.28176	-67.267	49.09	0.386	9.93876876792594
12.7293	-66.101	50.3818	0.078	11.2147094405453
16.9659	-64.3462	51.2339	0.512	6.7290944697824
21.5335	-62.1804	52.0958	0.582	9.37957054778493
26.0608	-60.2428	52.1208	0.58	10.8885359855639
30.1732	-58.0831	52.3175	0.59	7.07934209699239
34.3688	-55.9184	53.5472	0.202	7.50958894263763
38.3037	-53.9971	53.6333	0.088	1.82310356024672
41.8306	-51.7471	53.7521	0.984	0.760727778553309
45.4759	-49.8304	53.626	0.33	1.10028068723704
49.9448	-47.8828	53.2712	0.648	1.00299872478531
54.8658	-46.0948	53.7967	0.868	0.77234943857965
4.8332	-51.2878	30.1531	0.79	5.38000838839343
8.6069	-52.3241	30.5149	0.5	2.8448447683271
13.0062	-53.1624	30.6678	0.998	5.12110727735213
16.6964	-54.2941	31.0593	0.694	5.79240128103106
20.5605	-54.28	31.6811	0.954	3.0852723682762
24.5683	-53.5879	32.6589	0.156	4.48194029217177
29.6091	-53.2432	34.1557	0.696	6.48246158253802
34.74	-52.5715	35.8936	0.124	9.56728665048507
38.6768	-52.5824	36.7597	0.582	5.27492055455188
43.5214	-52.2938	36.6235	0.76	2.9895390474327
47.9643	-52.7205	36.0659	0.554	10.8481795178267
52.5062	-52.6255	36.5599	0.698	16.5469194951337
9.90247	-57.1154	11.9049	0.312	12.8024120485301
14.0238	-57.3342	11.4786	0.404	8.66956315061234
18.0312	-57.6775	11.1498	0.634	11.7596261077806
21.5807	-57.299	10.9279	0.246	10.8697074264758
25.6411	-56.7726	10.6477	0.038	18.415431710951
29.4944	-56.5483	10.3987	0.892	4.37270614479686
33.7029	-55.6089	10.0458	0	3.27371112311332
38.2177	-54.6568	9.66794	0.128	4.63719527045319
43.4738	-54.0837	10.2779	0.036	11.6985653328081
48.0238	-54.0096	9.97386	0.352	21.596622524435
52.0647	-53.3212	9.90238	0	26.8114829565768
56.8157	-52.725	9.89095	0	21.1357889323287
8.89756	-65.2811	10.6367	0.694	9.24954230534784
12.9	-65.4544	10.3314	0.712	2.21971665137249
17.2952	-65.6692	9.9731	0.354	2.70107842271324
21.7175	-65.7749	10.5048	0.724	1.92266271748736
26.1316	-65.4896	10.282	0.22	3.25963451990155
30.433	-64.7691	9.9071	0.192	2.73688633509286
34.0935	-64.409	8.54779	0.036	4.2465246395658
38.1278	-63.9825	8.276	0.628	2.31081909885045
42.5631	-63.0463	8.19875	0.118	1.56901952275225
47.022	-62.4896	7.9635	0.798	2.19775090847502
50.9181	-62.0806	7.76321	0.906	2.94819998309534
55.1545	-61.412	7.5889	0.8	5.58628936609561
14.5498	-55.2158	0.753511	0.61	7.79544188071687
18.31	-55.0339	0.482061	0.6	3.71320443256611
22.3988	-54.0492	-0.350183	0.98	2.06329598451263
26.4588	-53.4448	-0.304719	0.238	2.47267737014409
29.9595	-52.8187	-1.35727	0.734	2.47406562052913
34.2434	-52.0764	-1.53399	0	4.5157715338592
38.7935	-51.1115	-1.18919	0.584	5.68056842292571
44.1369	-50.5009	-1.04454	0.756	4.34536870380387
49.2703	-49.8681	-2.00371	0.724	18.1736953740721
53.6972	-49.2354	-2.1436	0.772	15.9444404944828
58.1612	-48.4185	-2.02636	0.836	3.62688421499114
62.3621	-47.833	-2.8239	0.662	5.27069786594412
66.8043	-47.3315	-2.9969	0.34	6.08568168557336
-26.6818	-4.00315	-41.1353	0.798	5.43104911944661
-29.43	-4.11217	-39.404	0.086	5.01400969700205
-32.1882	-4.32811	-37.7558	0.186	7.37368547494507
-33.2877	-4.45271	-37.2391	0.718	8.2507656563355
-36.5059	-4.8492	-35.6085	0.542	3.41238337413339
-39.7181	-4.78628	-32.8382	0.774	1.27271277860748
-43.0615	-4.72242	-31.5397	0.374	1.21666337714534
-45.6261	-4.10375	-28.9923	0.534	3.29987760450147
-48.1284	-3.79543	-27.5119	0.954	2.18687682547224
-51.7956	-3.91593	-25.7719	0.64	3.28364273667415
-55.7274	-4.66214	-24.4639	0.448	1.11109481530795
-58.5339	-5.26786	-23.623	0.782	0.306037618731303
-24.3453	-11.0662	-38.0525	0.084	25.5613115967743
-27.3908	-11.9559	-37.1328	0.274	17.1923918429139
-31.5027	-12.8701	-36.3303	0.56	14.4405969971868
-35.6628	-13.774	-35.7071	0.116	17.0151625513681
-39.3756	-14.1418	-35.451	0.372	12.0626156261801
-43.7951	-14.479	-34.4595	0.018	12.9732780506677
-47.674	-14.7806	-33.3502	0.892	2.66482247576185
-51.6925	-15.1045	-32.224	0.12	2.74518529259692
-56.6195	-15.5403	-31.249	0.812	2.86556979997898
-60.8175	-15.7013	-29.9876	0.616	10.2820633435126
-64.5	-16.7555	-28.6275	0.456	18.6448511738579
-17.9456	-31.0114	-11.6211	0.334	6.30839830555339
-22.8581	-31.4816	-10.8243	0.084	11.6407984946167
-27.2928	-31.423	-10.7478	0.096	11.9671137085308
-30.8486	-31.213	-10.5288	0.652	7.42121577513442
-38.3937	-30.8054	-9.82206	0.628	6.97257076055606
-42.5058	-30.8585	-9.47547	0.132	1.36881723552705
-46.7533	-31.0915	-9.40779	0.02	1.91661314959589
-50.5045	-31.1844	-9.2477	0	1.91934107255046
-54.8385	-31.1509	-8.68771	0.39	1.64183535403912
-58.5143	-31.1627	-8.06141	0.072	3.22643747251326
-62.4999	-31.5132	-7.93215	0.296	5.5264929098179
-66.2687	-31.3471	-8.21941	0.466	5.73113525004865
-69.2326	-31.5797	-8.3297	0.356	5.39238611936474
-29.737	-50.1056	-18.0385	0.146	10.6484536506752
-33.2557	-49.9506	-17.6112	0.352	7.97679813483042
-37.3095	-49.516	-16.7791	0.664	8.36249043744331
-41.534	-49.6185	-16.4112	0.328	12.3818661230475
-45.591	-49.6778	-15.7184	0.238	8.76010690883589
-49.9708	-50.0834	-15.2778	0.096	5.41796414389916
-54.3449	-50.5593	-14.1456	0.03	10.449498120809
-58.0211	-50.8188	-13.7291	0.15	13.1150261801252
-62.0872	-51.1538	-13.4006	0.548	10.3778804394729
-14.0419	-61.4359	-7.50566	0.688	10.4198826023068
-18.0453	-61.3868	-7.14049	0.268	9.86103838251278
-22.0866	-61.8449	-7.64473	0.548	7.38169338508923
-26.3832	-61.9237	-8.43483	0.928	3.20817904197449
-29.9315	-61.8857	-8.93223	0.534	2.1222745495154
-33.7422	-62.3175	-9.21292	0.814	8.85420000219407
-37.4441	-62.2524	-9.50467	0.278	17.6333983937436
-41.069	-62.778	-10.0755	0.03	13.5762209631057
-44.9972	-62.9434	-9.86101	0.128	12.0709832658633
-49.145	-63.168	-10.3644	0.218	16.1887175212484
-53.1551	-63.9736	-10.856	0.254	5.71154869189236
-57.2186	-64.3296	-11.2283	0.066	6.56232224564904
-6.67199	-70.8705	-3.01748	0.01	8.82526357558599
-10.8159	-71.345	-3.86105	0.17	7.47506123940265
-15.1758	-71.4703	-3.97081	0.644	11.2824838576263
-18.5681	-71.7159	-4.51557	0.392	15.6085211908465
-22.9839	-71.6608	-4.28642	0.006	11.3820178543938
-26.4237	-72.0803	-4.5804	0.996	3.00826176017323
-30.2407	-72.5369	-4.39211	0.13	2.45000462626742
-33.7401	-72.3536	-5.054	0.014	1.83639455165715
-37.1394	-72.6949	-5.02304	0.046	10.6784122159039
-41.0204	-72.8111	-4.84416	0.118	16.8508790030542
-45.114	-73.4045	-5.45812	0.282	8.67036705041773
-49.1574	-73.6974	-5.38128	0.434	9.1317306909307
-6.15792	-81.2742	-8.63675	0.166	28.2692696369527
-9.83701	-81.6423	-9.09721	0.252	25.7753724851788
-13.6395	-82.4076	-9.77221	0.178	14.5572305037298
-17.5856	-83.3446	-9.57232	0.022	7.00091551544149
-21.3673	-84.5562	-10.1978	0.006	7.85375181289414
-25.036	-84.7259	-10.8673	0.578	5.76308493762371
-28.0228	-85.2421	-11.511	0.238	4.16296967642865
-31.4207	-86.1645	-12.2166	0.002	5.50546448784024
-35.14	-87.5407	-12.0954	0.864	5.14010458420806
-42.1181	-90.2393	-13.3988	0.324	10.9190332608684
-36.6615	-15.8307	-1.30981	0	13.5684618361374
-40.3552	-14.7739	-0.259048	0	6.54275901284696
-43.241	-14.1405	0.0131074	0	20.9912437092417
-46.499	-13.3915	0.748744	1	5.27342833472585
-51.1352	-13.5305	0.92049	0	20.5339603962958
-56.0576	-13.9288	1.2169	0	10.7168391534231
-60.6891	-14.1211	1.70181	0	17.5203976585745
-64.0162	-14.454	1.38451	0	15.4836647651341
-67.6101	-14.7058	1.55936	0	12.0277034159457
-69.8479	-14.9016	1.33052	0.002	27.2793011943556
-6.01565	-49.3519	15.3398	0.85	3.45506736377988
-9.32122	-51.0539	16.2549	0.592	1.42653938456682
-12.564	-52.9235	17.797	0.66	1.11737872546748
-15.8796	-54.8415	18.4391	0.112	3.90282163001473
-18.6778	-57.0806	20.0192	0.516	5.27584614024214
-21.9144	-59.0663	21.0004	0.328	2.65724729750867
-24.7991	-60.909	22.9743	0.654	1.1020774541861
-27.8123	-62.9404	24.0403	0.89	0.756697687234955
-31.7678	-64.6133	25.7767	0.348	0.778271395175663
-34.8736	-66.3827	26.7182	0.002	0.911352690925465
-37.9857	-68.2259	28.408	0.088	0.923219817610139
-41.0489	-69.8492	29.1934	0.592	1.65429863130673
-44.5252	-71.3024	30.661	0.028	3.8032461512833
-47.1111	-72.7593	31.2458	0.282	4.21740554067274
-49.7143	-74.623	32.3543	0.256	3.24411352632917
-1.13269	-63.188	28.9819	0.5	4.06711237389884
-5.01375	-62.8049	29.875	0.778	2.5929918955455
-8.39313	-63.1934	30.7422	0.432	2.93836782369141
-12.2522	-63.5139	32.7171	0.69	3.52080222473046
-15.2038	-63.3189	34.094	0.758	6.44261542060583
-19.1893	-63.3356	35.3685	0.748	4.50997699439561
-23.4214	-62.7329	36.917	0.016	6.13159474608972
-28.0321	-62.034	38.6601	0.048	9.25301157603371
-32.7677	-61.7256	39.8191	0.068	4.73873067299394
-37.0105	-60.7117	40.9796	0.06	2.59621821043999
-40.8795	-60.3432	42.301	0.112	5.45920019771963
-44.8747	-59.5793	43.2078	0.012	5.20084485620297
-48.423	-59.2293	43.4655	0.004	2.04376047548517
-51.9441	-59.0755	43.9893	0.156	1.08949305964595
-54.8472	-58.3827	43.9946	0.046	2.62652860579789
-57.3374	-58.0608	43.9882	0.516	1.43877590790325
-60.0664	-57.6727	43.9454	0.05	4.54286367715693
-0.507833	-68.5935	50.8905	0.552	5.75929628156743
-3.26533	-67.7765	50.6031	0.648	5.09255358651597
-6.45355	-67.3578	50.1443	0.558	6.89820114858921
-10.4514	-67.0551	49.6765	0.396	3.51884937972499
-14.3405	-66.3119	49.4006	0.298	7.30561574072532
-18.3178	-65.1036	49.1653	0.456	5.33520537359341
-22.5106	-63.5008	49.109	0.004	6.63913221607801
-27.6597	-61.8912	49.8449	0.006	12.4978514295335
-31.4671	-60.762	49.2989	0.024	9.57632160377697
-35.2761	-58.7404	48.9512	0.096	8.17628556724056
-39.0732	-57.2485	48.7223	0.014	9.95364647779035
-43.6573	-56.0887	48.8018	0.036	10.1984874794226
-47.2739	-55.1716	47.829	0.074	5.74896530262578
-50.7412	-54.1503	46.6332	0.31	4.45575304698134
-55.1514	-53.0422	45.1341	0.726	4.68600375284425
-58.543	-51.8651	44.5403	0.822	8.83812617899274
-61.1139	-50.487	43.2622	0.868	5.5380186158954
-63.2401	-48.5862	42.0644	0.72	5.05556574928342
-5.07218	10.2464	35.4494	0	3.92029052613064
-10.2606	12.9149	36.9374	0.342	1.34141888279278
-14.3492	16.2282	38.7687	0.098	1.02195473737043
-19.7063	18.9425	40.4466	0.074	1.43320845277841
-24.7152	22.1044	42.5899	0.048	1.95242732079322
-29.8139	24.7872	43.2753	0.002	7.9677613428132
-34.4307	27.4083	43.4489	0.004	9.53421257503074
-39.2909	29.0744	43.4105	0.19	9.16711212540255
-2.91325	-40.3379	33.4547	0.018	7.12338543051654
-5.6633	-40.237	35.7047	0.154	3.71708876937336
-9.55896	-39.9003	39.0398	0.09	1.74506713297282
-12.0245	-39.5886	42.3494	0.182	1.6058712068909
-15.0772	-39.8329	44.4272	0.392	1.16633098791069
-18.5086	-39.4897	47.4756	0.016	1.31281617322513
-22.6231	-38.9491	50.6599	0.178	1.13564074615512
-26.9327	-38.1959	53.528	0.358	0.935283273603629
-30.8927	-37.419	55.3243	0.396	1.01856677931989
-34.6363	-37.3455	57.5591	0.362	1.79286827078346
-38.0566	-36.8179	59.4389	0.084	3.24347231830782
-40.5819	-36.1647	61.1642	0.082	3.83887321559755
-43.6201	-35.4679	61.8881	0.182	3.3539925102622
-46.1813	-35.1706	63.0761	0.048	5.16748824695886
-2.71681	-36.8786	47.9308	0.518	5.15783948546226
-5.04899	-37.0045	50.7029	0.19	4.20494229398397
-7.92137	-36.9491	53.999	0.036	4.07203653992905
-10.2716	-36.5319	57.0404	0.004	4.86119286370457
-13.3144	-35.6304	60.519	0	6.45469737350445
-16.9066	-35.0383	63.8506	0.058	2.86523751268969
-20.6517	-34.2697	66.8483	0.31	3.14271133461256
-24.0131	-34.0044	69.8254	0.004	5.61886572784565
-26.6839	-33.4101	71.6955	0.034	4.63175695868739
-29.2603	-32.3959	72.7791	0.404	1.75468697516369
-31.6867	-32.001	73.3727	0.004	6.47913504230095
-34.4584	-31.1744	74.1551	0	12.4364849459784
-5.52969	8.52217	72.209	0.09	3.9877028926071
-9.02081	9.13027	70.7385	0.096	3.1137033384877
-12.7785	9.64398	69.5149	0.026	4.48404433494921
-17.1682	10.8228	67.9151	0.204	2.10727593133639
-20.915	11.5942	67.6821	0.058	4.49874065985014
-25.4536	12.1181	66.5954	0.024	7.5075824814975
-28.7199	13.4032	66.1604	0.122	7.51698179241634
-32.2933	14.3783	65.2322	0.608	2.88046375547972
-3.76792	11.5771	60.0443	0.022	15.0375314673148
-7.34935	11.4462	59.6253	0.01	7.70423503569975
-12.6178	10.8503	59.8126	0.006	2.26756444243557
-17.514	10.6445	59.4238	0.848	2.26813691571154
-21.9499	9.76093	59.5953	0.668	8.48198256789082
-25.9957	9.71453	59.073	0.158	12.7886862338039
-30.0545	9.40161	59.2761	0.038	7.81593662458557
-33.666	9.54806	59.2606	0.152	1.43069172986287
-37.5299	9.65545	59.8488	0	2.77269882720846
-40.5501	9.07093	59.3251	0.028	3.71848145395197
-6.40821	-2.21251	79.8474	0	12.1835002442581
-10.0928	-2.11041	78.8555	0	9.70400920645561
-13.1696	-2.02132	77.6234	0.34	5.46291412594009
-16.9466	-1.56376	76.6059	0.706	5.240234667266
-20.5551	-1.07555	75.1618	0.592	5.33672909273856
-24.5654	-0.725825	72.4866	0.042	8.08808575309777
-27.9289	-0.481413	70.9399	0.008	5.70992650132298
-31.3394	-0.0668843	68.7608	0.204	2.78135672868764
-35.0684	0.390305	67.9772	0.176	3.08791316712137
-3.78443	1.41291	56.1982	0.008	3.9114372140161
-7.13537	1.30958	56.124	0.92	1.33577260512659
-11.3049	0.750747	55.7839	0.84	1.28083891507426
-15.2223	0.7046	55.4509	0.824	1.0652918589967
-19.3474	0.35758	54.8237	0.236	0.899036579031217
-24.3979	0.717912	54.0918	0.35	1.39174697246532
-28.8439	0.969635	53.6926	0	11.8260536048202
-33.3908	0.91001	53.4229	0	17.3837654826978
-36.8188	1.19036	53.3845	0	8.32295486847363
-39.991	0.621694	53.3459	0.002	9.63860039064625
-43.9457	-0.0165126	53.2867	0.002	8.5340841925006
-47.5673	-1.13946	53.7481	0.082	7.91209527579282
-51.0184	-1.20807	53.5826	0.034	13.3566670420564
-7.18629	3.73886	37.7363	0	8.77270592212221
-10.9628	3.72336	37.6142	0.002	3.40163019169401
-14.7994	3.6841	38.4883	0.148	1.64043619636264
-19.4641	3.77648	38.6692	0.182	1.08235990433581
-23.9001	3.42573	38.6558	0	3.51286918539759
-28.4669	3.61959	38.7706	0.002	10.4837233358021
-33.3714	3.69744	39.7383	0	22.3203126864351
-36.7996	3.03744	39.7037	0	25.7533324304228
-40.3201	2.53422	39.5063	0.014	14.3340144035713
-44.5175	1.49669	39.0615	0	18.2111235725363
-48.2327	1.08874	38.5846	0	15.7885193974049
-51.7178	0.809945	38.9263	0	8.84809171484891
-55.6165	0.264065	38.4268	0	9.00879423464988
-59.1191	0.286615	38.408	0	24.7314133664719
-62.3139	0.317477	39.1396	0	47.1578618422444
-6.49697	-11.9342	77.6639	0.48	2.85211072247008
-9.22289	-12.4907	77.5904	0	2.98447538525226
-12.5516	-13.0448	77.4793	0.9	1.94427344245739
-16.4259	-13.1729	76.8017	0.98	1.4203806614043
-19.5557	-14.0688	76.4714	0	6.15963850361247
-23.6254	-14.7311	76.9917	0	6.84108388612841
-27.1989	-15.1944	77.2023	0	8.71327778447107
-3.17303	-7.25961	58.7798	0.07	8.2089434972673
-6.46521	-7.45332	58.7364	0.002	7.43983341155076
-10.3011	-7.15725	58.8066	0.322	7.54888423766772
-13.9686	-7.28361	59.5383	0	13.7093978210492
-18.9195	-7.28799	58.8855	0	11.9622911724221
-23.1835	-7.15792	58.9695	0	5.47341444428626
-27.0041	-6.19589	58.224	0.74	2.47210289822043
-31.1376	-5.58075	58.1263	0	5.00823136750089
-34.6005	-5.3008	57.7646	0	8.60735748171584
-38.6272	-5.47691	58.2033	0	7.83286336694496
-42.1199	-5.48658	58.0185	0	6.03322855799206
-45.707	-6.3541	58.0114	0	2.26680565321082
-48.6498	-6.95845	57.046	0	2.65327674549093
-9.89935	-9.86238	43.0028	0.028	5.97859407430612
-13.5569	-9.91468	41.8176	0.17	3.3152725763592
-17.3744	-9.46035	41.9899	0.418	1.22919869466253
-20.8134	-9.36824	42.4094	0.52	1.20020092712515
-24.7214	-9.05153	42.8144	0.04	1.93333035022466
-29.3377	-8.53469	43.1017	0	13.8640136585541
-33.3317	-8.27217	43.3848	0.252	15.8082268828636
-37.713	-7.84622	43.6265	0.762	7.21790571698582
-41.5044	-8.22466	43.3636	0.108	6.15857146748296
-45.8732	-8.69153	43.0166	0.172	4.55898216039552
-49.5196	-8.69388	42.7692	0.064	5.46128384888129
-53.3454	-9.18427	42.3433	0.06	4.04534429750342
-56.6563	-10.0029	41.7301	0.144	3.32529030974001
-60.0491	-10.6256	40.9295	0.166	5.9173988425949
-62.8978	-10.248	41.3185	0.062	11.6318968043355
-6.60347	-19.7467	81.1253	0.308	7.64779349044797
-10.1706	-19.6249	79.9879	0.026	6.98868526088405
-13.5755	-19.8613	78.6297	0.056	8.95078516535969
-17.1654	-19.5606	77.4558	0.144	8.66009779571149
-21.3048	-19.925	76.7555	0.042	6.7781714621327
-24.6971	-19.5062	76.4421	0.002	4.83528981072356
-28.8836	-19.5893	76.1764	0	5.66700402523322
-32.35	-19.72	75.4765	0	7.96409755902605
-2.56885	-18.1981	65.4258	0.276	5.57675140398483
-5.28924	-19.1924	65.1805	0.468	3.37998644989971
-9.2439	-19.5651	65.6042	0.326	1.69838151648494
-13.1613	-19.5002	65.0238	0.54	1.25011476728478
-17.4744	-19.2399	65.295	0.012	3.33637760462419
-22.2347	-19.1187	64.6549	0.01	4.83751384864579
-25.9915	-18.9598	64.0914	0.246	3.10964791847301
-29.9786	-20.0353	64.2677	0.8	1.74602497365886
-34.5179	-21.3278	63.569	0.444	2.94488871484361
-38.2478	-22.1782	63.602	0.738	9.86053221681316
-41.4953	-21.8207	62.8708	0	13.2054024128959
-44.6348	-22.0266	62.2328	0.016	9.88204727917781
-48.9423	-22.8792	62.2811	0.548	9.45841051455934
-52.1489	-23.8744	60.9615	0.78	7.06682125599621
-4.34606	-16.4408	48.4971	0.3	9.57943198158875
-7.50611	-16.6171	48.1161	0.126	5.57726186188608
-10.8745	-16.4921	48.112	0	5.78361957663802
-15.291	-16.3916	48.4063	0.27	2.93423930633312
-19.2495	-16.0557	48.5836	0.678	5.31974930511362
-22.9629	-15.6939	47.9076	0.398	9.57467331669589
-27.063	-15.8278	48.0138	0.1	8.09919260333724
-30.7381	-16.0014	47.897	0.282	3.78206718164034
-34.464	-16.3108	47.6665	0	17.5026831910104
-39.0651	-17.2743	47.1588	0	21.0373033949943
-43.0438	-17.7062	46.9981	0.804	6.06872333456533
-47.2616	-18.0229	46.9038	0.51	6.51549369587711
-50.7039	-17.8971	46.5163	0	8.68278993747369
-54.0974	-18.259	45.6928	0.018	10.2906588227566
-57.4479	-18.707	44.936	0	14.7811296293559
-60.7518	-19.415	44.3364	0	20.2510535699589
-44.2688	9.80375	-6.72971	0.236	4.74644813850324
-43.3963	6.94051	-4.46791	0.048	3.35127149250882
-42.7868	3.95759	-1.71375	0.09	3.20669675550284
-42.7216	1.17578	1.09059	0.842	2.98309210763499
-41.9639	-1.20008	3.93781	0.054	6.21056276592177
-41.1182	-3.82197	6.75127	0.288	6.38140021063762
-40.3579	-5.77301	9.76063	0.1	8.01134823671582
-39.8477	-8.72717	12.6847	0.006	11.2254514475234
-39.801	-10.5601	15.8749	0	12.038743962325
-39.3447	-12.9034	19.3012	0	14.8438534380359
-38.7578	-15.0014	22.8618	0	12.3524933985138
-37.9907	-17.1197	25.9548	0.066	1.33849018461825
-37.6503	-18.6808	28.4934	0.14	0.683488465045607
-36.8225	-20.8141	31.7783	0.01	1.09846054861337
-35.9416	-22.4643	34.569	0.572	0.567968697318147
-35.1748	-24.6374	39.3275	0.024	8.30134054286981
-35.0024	-26.519	42.8662	0.992	7.15119410553162
-34.1928	-27.9274	46.0065	1	12.3840336259827
-15.206	-7.20006	-19.9247	0.498	3.60329956751136
-19.2151	-7.77335	-20.2377	0.528	1.93649297372398
-22.7426	-7.65509	-19.9894	0.328	2.44934879115167
-26.5508	-8.01109	-19.7264	0.89	1.50347865723831
-30.2879	-8.33689	-20.3454	0.024	2.67716243516386
-37.472	-8.32909	-19.9724	0.1	1.99863124416215
-41.215	-8.37358	-20.2082	0.24	0.926980404749299
-44.1768	-8.07417	-19.4531	0.558	3.79839627554464
-47.516	-7.02992	-18.3239	0.414	3.77362018173049
-51.1285	-6.5408	-17.9944	0.696	3.64325165884648
-54.602	-6.39964	-17.6027	0.108	8.49222927689144
-59.1243	-6.10404	-17.5562	0.084	7.62675711899887
-63.5193	-6.88682	-18.1279	0.414	3.89312998939294
-21.0664	-15.242	-16.6293	0.514	23.8565512261156
-24.803	-15.2315	-16.7388	0.566	26.9569312864387
-28.7732	-15.5257	-16.5331	0.606	20.1225088418857
-32.6642	-15.7012	-16.8818	0.254	14.025391199318
-35.9563	-15.3928	-16.6271	0.262	12.6854432398848
-39.5858	-15.5706	-16.5021	0.362	0.892969160218866
-42.5036	-15.1307	-16.2734	0.022	0.809939318062032
-45.6791	-15.0479	-15.7775	0	1.12075201670882
-49.1143	-15.0364	-15.542	0.306	0.605029772628627
-52.8976	-14.7859	-15.9906	0.416	1.07115459565935
-57.2307	-14.0347	-15.2434	0.506	1.84284625057046
-62.0528	-14.361	-13.7651	0.212	4.4751847307428
-21.999	-25.8934	-15.848	0.128	6.3302715829084
-25.465	-25.9826	-15.6306	0.346	8.88519921801481
-29.0332	-25.1981	-14.914	0.44	7.95403233016802
-33.2414	-24.776	-14.0875	0.19	17.7807837752696
-37.1228	-24.5947	-13.8918	0.158	14.9842343985292
-40.3267	-23.869	-13.6924	0.164	1.92493260910165
-43.6611	-23.2766	-12.3495	0.282	1.12643525805324
-46.4994	-22.6301	-11.9023	0.006	1.87137861879696
-50.0609	-22.0148	-11.5479	0.892	1.963078170563
-53.7875	-21.2175	-11.4223	0.056	3.471495248415
-58.5183	-20.8863	-10.6292	0.186	3.99563814583203
-62.5548	-20.0024	-9.93055	0.282	8.90857008311434
-30.3062	21.8194	-38.1963	0.206	10.2196337851014
-32.9873	21.2138	-36.4127	0.34	4.90832973670738
-36.287	19.9262	-33.7241	0.686	1.9757177816687
-38.8898	19.2648	-30.9426	0.308	1.37254174719494
-41.3673	18.7625	-27.4787	0.792	1.24125785981899
-44.2104	18.7659	-24.7051	0.262	3.41472363345535
-47.6687	17.7957	-22.9265	0.598	6.09226578207435
-50.9583	17.2966	-20.6514	0.006	9.19317599702964
-53.1091	17.2166	-18.3007	0.01	5.82279108147107
-55.6027	15.8011	-15.754	0.01	9.40239036462615
-26.2694	7.12282	-42.4146	0.724	6.304817009002
-29.373	6.39358	-41.3792	0.774	5.69211818041333
-32.4376	6.02787	-40.2612	0.294	6.88839534402188
-36.1083	5.76777	-38.5616	0.402	10.7581107348944
-39.5328	5.95095	-37.5224	0.518	5.20679006179476
-43.1695	6.3514	-35.5916	0.65	1.37986723936024
-47.2807	6.11884	-33.0167	0.468	2.34825256223541
-50.9329	5.93863	-31.5506	0.288	4.03329464155273
-54.9768	5.6285	-30.024	0.214	2.90485452493222
-58.8345	4.51945	-27.7614	0.538	2.09223807556091
-61.4401	4.13968	-26.6094	0.662	2.75034139362846
-48.6903	-3.95952	-3.71103	0	24.8539684376655
-52.2605	-2.87292	-2.47046	0	21.8661546466732
-55.0949	-1.96261	-2.25257	0.412	9.63439969636415
-58.9807	-1.77256	-2.29223	0.154	13.5523342110187
-62.6049	-2.62748	-3.2907	0.026	24.5184633638555
-38.2206	-17.1071	9.18403	0	86.5499813247742
-42.0792	-17.1026	9.08841	0	54.5808394293497
-45.8549	-16.498	9.92581	0	52.0729187163996
-49.442	-16.2186	9.96089	0	81.7206960872576
-53.7027	-16.2335	9.50207	0	37.0658645389213
-57.5501	-17.0304	8.75864	0	15.7672393724719
-62.0005	-17.6434	7.67821	0.096	5.3929768899264
-65.6392	-17.9423	7.79056	0.052	11.1191283106907
-68.4663	-18.4376	7.80552	0.002	26.7744756016158
-40.9502	-37.3296	11.5228	0.93	0.349572370865131
-44.2705	-36.9094	12.0317	0	20.4012308027937
-48.7192	-37.4693	12.1739	0	26.7965343124804
-53.4667	-37.4869	12.2917	0	33.672705321231
-57.4946	-37.8541	12.644	0	26.0093043853715
-62.0416	-37.9276	13.2335	0	24.0014634399597
-66.2292	-38.0952	12.964	0	34.545344482026
-42.8988	-25.8037	22.0659	0	33.6183644979863
-46.7412	-25.8591	23.2388	0	25.1019668685995
-51.8428	-26.0244	25.2917	0.05	7.62289139845424
-56.4061	-26.0608	27.3486	0.002	10.6687876869639
-59.5115	-26.2251	28.8103	0.002	12.8654412663788
-62.6554	-26.5964	30.012	0.63	6.58051681849236
-65.6428	-27.6053	31.45	0.068	14.0584478615943
-68.3885	-28.9224	32.5659	0.062	22.7903109300995
-6.15826	-44.1896	29.2585	0.05	4.33250796793044
-10.4534	-43.8138	29.218	0.218	2.0652686275531
-13.9617	-42.7148	29.4702	0.724	0.815280476060491
-17.5652	-42.3503	29.5759	0.282	0.896915270681577
-20.939	-42.2189	29.9924	0.358	0.552709451955454
-23.9341	-42.1158	29.7234	0.362	0.570850760740252
-27.5691	-42.0692	30.6617	0.246	0.561557681542826
-30.9768	-41.8755	31.4657	0	0.667642313359407
-35.0914	-41.5844	32.3005	0	0.48505939502515
-38.8918	-41.2322	33.0715	0.458	0.510091468080047
-43.3864	-40.9965	34.1809	0.032	0.960972678224357
-47.5128	-40.9491	35.3674	0.51	2.43578311095988
-52.3296	-41.3046	36.4549	0.614	4.01783116416709
-56.3202	-41.0598	36.7161	0.532	2.0385055320321
-59.3808	-41.2337	36.0493	0.058	1.82469289530029
-62.5888	-40.6796	36.0326	0.04	3.78730690625802
-65.1308	-40.1953	36.0261	0.016	5.68387373319013
-36.1996	0.78419	12.6519	0.002	15.4629442660457
-39.1171	1.59553	13.8507	0.136	5.9484455523231
-42.863	2.18109	16.2643	0.004	3.23568903550486
-46.4219	2.57788	19.1323	0.008	2.5566967884072
-49.9603	3.23615	22.0898	0.062	2.74299236713712
-53.7202	4.03646	24.9765	0.43	1.84195440253661
-56.9662	5.15849	27.6081	0	5.01551677755143
-59.4886	5.72923	29.8597	0.364	7.57112259382495
-61.7252	5.88222	31.8555	0.386	13.9209477387666
-3.06194	7.11751	52.4628	0	18.5472890094711
-6.34445	6.65034	52.1619	0	7.61166082039241
-10.5864	6.15284	51.8481	0.35	3.26268009356292
-14.6054	6.02484	52.6555	0.152	0.938603957022542
-18.258	5.80141	53.1282	0.206	1.73255125328677
-22.2035	5.17634	52.8853	0.75	1.75596227711139
-26.0104	3.85491	54.6944	0.41	2.9020061794818
-29.3385	3.46938	55.024	0.28	2.90193434632115
-33.8907	3.7221	55.2166	0.774	2.49373876911156
-38.3603	4.19977	53.7767	0	12.1683316398332
-42.8097	4.86915	53.4173	0	18.0801961081899
-46.9855	4.87757	52.3301	0	18.7664583754254
-50.1873	3.9433	51.97	0.086	6.39299511757775
-53.5095	3.33559	50.5527	0.002	10.2169532441884
-56.0856	2.21316	49.785	0.078	8.38510374207114
-1.87585	0.573545	68.1643	0	9.68044496593817
-4.98736	0.199693	68.8812	0.014	9.03021737839448
-9.53353	0.249733	68.9647	0	15.2036940365462
-13.0755	0.402975	69.0758	0	8.34306009197806
-17.3767	0.0264188	68.3313	0.066	2.57043219180001
-21.689	0.38171	67.7253	0.086	4.07937365506666
-25.7026	0.284025	67.3765	0.87	4.21490934810322
-28.3213	-0.639737	67.7232	0.174	5.63286454226015
-31.9688	-0.813495	67.4633	0.472	6.09762670340662
-35.4096	-0.826719	66.1433	0.748	6.0442397325566
-39.4689	-0.801081	63.6624	0.612	5.24614872120663
-43.5218	-0.380949	61.7734	0.134	4.23348798161615
-47.0323	-0.304508	61.2483	0.416	4.17284127935587
-2.03078	18.891	61.5028	0	6.56495645959656
-5.41414	18.6191	62.0641	0.166	3.53437864386684
-9.05405	18.8159	62.5696	0.732	1.35794639028461
-13.4104	18.1646	61.8842	0.004	2.13550304505446
-18.1808	18.245	61.5161	0.31	2.05056266232637
-22.6802	17.9768	61.2183	0.404	4.85138151233396
-26.7604	17.7411	61.3889	0.376	6.47607966035288
-29.4219	17.4066	62.0044	0.332	7.80255785862435
-36.0254	16.892	60.4132	0.064	11.7198156958859
-39.8896	16.1088	59.4477	0.096	4.9992758466019
-44.1127	15.4714	58.9181	0.534	3.29159784542744
-1.41065	33.5678	21.2517	0.294	4.94324145795605
-4.33032	33.4879	23.4117	0.072	4.40615974797899
-8.01027	33.6212	25.8777	0.002	2.03229503928715
-11.4043	33.9872	28.6096	0.656	0.621787207950051
-15.0385	34.6726	31.5583	0.06	1.57371938100287
-18.8865	34.9806	34.2761	0.288	4.16664715807471
-22.0303	34.7444	37.696	0.402	4.46591364436762
-25.496	34.8766	39.4154	0.302	4.24891922612029
-28.5984	34.818	41.4579	0.076	5.93491228790297
-32.0202	34.5804	43.4955	0.238	4.02662964710707
-35.7772	34.2157	43.7418	0.036	3.14556714066336
-39.4014	33.4559	43.7203	0.692	4.18041857123148
-1.84469	42.6185	18.0499	0.468	3.14486363813845
-4.47854	41.9914	18.2738	0.466	2.21353044051451
-8.10335	42.2198	19.5467	0.292	2.5455130690657
-12.062	42.3776	20.4645	0.022	2.30629932377722
-15.8589	43.4342	21.6635	0.558	0.927875883143284
-20.9172	43.8719	23.8513	0.018	3.01982288368878
-25.0658	43.8018	24.801	0.276	3.16120469708645
-28.3758	44.4748	25.4931	0.174	4.43493194725339
-31.9929	44.4744	26.7614	0.04	7.7910244152983
-35.7159	44.5538	26.3535	0.002	7.37845816789108
-39.8789	43.7986	25.3598	0.024	3.22371270218712
-43.6242	43.2576	25.5975	0.05	4.99839536630894
-36.2593	14.9652	3.59503	0	11.4569860302467
-39.5515	15.2994	5.35152	0	10.8899306002544
-44.0468	15.1562	7.13808	0.008	8.81502555145888
-47.7686	15.3123	9.02516	0.03	4.58114321061168
-51.4168	14.5424	11.0015	0.124	4.38046243889276
-55.1651	13.86	13.1375	0.452	6.26459357323872
-58.5833	12.9713	15.1193	0.428	7.74632185186053
-61.2251	12.8621	17.512	0.35	15.737486579394
-4.58797	42.573	-22.4534	0.592	3.86285219664147
-8.65128	42.2829	-20.3091	0.732	2.18070849628667
-12.077	41.5467	-19.1657	0.368	1.65204173944613
-15.0588	41.2568	-18.1301	0.396	1.38097319568521
-18.9091	41.1194	-16.6832	0.726	8.85204969057255
-22.9609	41.186	-16.1068	0.794	9.39183211295914
-25.935	40.94	-14.8354	0.716	6.53256434852361
-28.9481	40.9363	-13.7841	0.816	3.1091092533196
-32.5925	40.7617	-12.8261	0	7.14376182135335
-36.5047	40.5868	-11.3209	0.004	7.85277170709756
-40.2174	40.7393	-10.2829	0.006	3.00735410918787
-43.7653	40.3466	-9.3517	0.424	1.8269501764143
-47.2836	40.4976	-8.16124	0.472	2.79121527170636
-50.7619	40.3504	-6.87757	0.5	5.6234283076186
-2.27999	34.6169	15.7137	0.432	4.04115333385324
-5.73379	34.1245	15.4296	0.486	2.05945750041027
-10.1055	33.3261	14.9967	0.102	0.738823132220613
-13.5911	33.1348	15.6639	0.086	0.406561536240446
-17.2554	33.3253	16.0939	0.106	0.427740008641343
-20.6122	33.7998	16.6182	0.706	0.326216675510315
-24.773	34.268	17.0578	0.392	0.492287448063466
-28.8567	34.9352	16.9369	0.072	1.37665960804238
-33.8562	34.8256	16.249	0.684	3.82213538152189
-38.271	34.2678	15.0973	0.026	7.29406702248641
-41.7568	33.9082	15.0097	0.398	8.42205874955963
-45.6386	33.7365	14.4576	0.006	6.13731311367603
-48.8529	33.4831	14.1268	0.43	5.63758900185243
-52.3224	32.9995	13.9934	0.016	5.42994550800886
-55.037	32.5229	13.5789	0.746	0.285760929594632
15.9134	-2.38254	-22.2101	0	7.28671142107317
19.7844	-2.25752	-21.9939	0.294	2.89057885924859
23.6616	-1.52388	-22.7934	0.008	3.84996343872992
28.2236	-0.650574	-23.6464	0.19	1.92976107707531
32.1085	-0.274352	-24.3981	0.066	1.84007980519125
36.032	0.683876	-24.7949	0.018	2.46265849057444
39.7449	1.59608	-24.0872	0	1.70403605137736
43.2086	1.55728	-24.7506	0	2.38784975707027
47.2105	1.09419	-25.8435	0.23	1.74752172986735
51.5423	2.15031	-26.0573	0.004	1.92753636036912
55.3853	2.89033	-25.5724	0.516	1.24910801306742
58.8772	2.30975	-26.4136	0.16	1.26667074200684
62.211	1.94741	-26.979	0	4.74030330054713
-13.508	-1.07813	-23.9294	0.012	10.3187937207142
-17.2447	-0.191731	-23.5651	0.504	6.1396731708719
-20.6301	0.404423	-23.3861	0.336	5.9253909054612
-24.3075	0.778632	-23.4739	0.018	20.3335893573629
-28.1171	1.05366	-23.6482	0.032	8.13128391630599
-31.9801	1.34178	-23.8416	0.142	10.5176961681087
-36.4521	1.89886	-23.905	0	1.2856833318884
-40.2407	2.13308	-23.9123	0	2.01192624493171
-43.8729	2.47491	-24.2586	0	1.88646642756825
-47.7464	1.7824	-25.6262	0.09	0.834652957877946
-52.6383	1.77568	-26.4467	0.222	1.06259464965026
-56.4499	1.51704	-26.5088	0.094	30.1749368716282
-59.7221	1.37181	-26.3557	0.092	58.1429633889119
22.0434	-16.5035	-18.6508	0.13	16.7446347224656
25.94	-17.0934	-18.879	0.02	7.91222181614548
30.4458	-17.0104	-18.7897	0	6.84318365400157
34.4278	-17.3359	-18.6553	0	12.2957402802909
38.4006	-17.7045	-18.5348	0.032	4.67175782574076
41.5337	-18.3666	-18.7123	0	26.5676740847982
45.1785	-18.1987	-18.306	0.006	29.3016896726756
48.7332	-18.4802	-17.9262	0.114	18.0444773302898
52.4751	-18.6675	-17.4513	0.008	9.0113940744615
56.64	-18.1561	-17.2013	0.108	9.64977803562745
60.9286	-18.7204	-17.6764	0.15	7.67689510493972
65.1604	-19.8426	-18.1568	0.388	14.8397251660477
-19.7078	-17.7452	-20.8685	0.11	23.6666260776552
-23.4751	-17.6491	-20.0032	0.016	12.7241925010178
-27.5588	-17.8903	-19.4886	0	36.4392027129237
-31.4886	-18.337	-17.8795	0	52.2698932833613
-35.5077	-18.0865	-16.9194	0	18.3653436116521
-38.9474	-17.9407	-15.4232	0	16.6033580464178
-42.0311	-17.7706	-14.8179	0	8.83646419715351
-45.8447	-18.3914	-14.8066	0	3.69218658113931
-50.4567	-18.7115	-15.2586	0.078	10.1934948826318
-54.2916	-19.3431	-14.1624	0.094	17.3047129041274
-58.8913	-19.3833	-13.3695	0.324	4.44931330447081
-63.7154	-19.8707	-12.5897	0	6.76186303587558
22.6028	-31.3842	-12.9235	0	23.7167679343651
25.9427	-31.5405	-11.2302	0	22.0764679805176
29.8067	-31.506	-8.47694	0	9.92218463344934
33.59	-32.1779	-6.79191	0.004	8.22656320297759
37.0168	-32.5765	-5.31139	0	8.62244965449797
39.6709	-32.3491	-3.67588	0	16.8260088694086
42.6513	-33.0031	-2.21818	0.018	13.3920454108075
46.13	-32.9154	-0.504127	0.268	5.13279109039911
50.4402	-32.7319	1.09361	0.8	7.08919799203123
53.8425	-32.6666	2.53716	0.5	11.5876333269781
57.7094	-32.5905	4.26378	0.308	6.36095522221791
61.5306	-33.0412	5.46384	0.074	5.46217113804912
64.8317	-34.0543	6.19272	0.112	7.18756004372312
68.2566	-34.9396	7.09716	0.04	14.3958278541565
70.7556	-34.7737	8.27333	0.016	14.3257281872965
-29.8868	-29.3008	-7.47801	0.744	4.27413906244284
-34.8896	-30.208	-6.51594	0.834	2.89749085216107
-39.3704	-30.6195	-5.5091	0.96	1.6008873529104
-44.2501	-30.8994	-3.8175	0.026	2.21684170134944
-49.6471	-30.1926	-1.3992	0.028	9.67488905219889
-55.8961	-29.8616	-0.107237	0.068	13.0216645793958
-61.4756	-30.1169	0.886247	0.124	7.55264691310276
25.5128	20.4261	-45.9292	0.002	6.54986785195955
28.8866	20.9567	-44.505	0.014	2.67251377422264
32.9169	21.5885	-44.0177	0	3.99144637525279
36.4167	21.0254	-41.5562	0.122	1.20550422923035
40.4344	20.3561	-38.9018	0.596	0.758127293234312
44.2841	20.0933	-36.5091	0.004	1.64721192342708
47.945	19.887	-34.0209	0	7.13377171478287
-30.7055	22.8653	-42.4845	0.22	4.32649648810904
-32.7224	22.6007	-40.3962	0.02	2.81700440752929
-35.8187	22.1118	-38.2246	0.13	8.29760518698549
-38.4391	20.4659	-35.7652	0.15	12.6216003755448
-41.0562	19.0597	-32.844	0.146	10.6052102275566
-43.5175	17.134	-29.9457	0.234	12.6301935998168
-46.2053	15.9949	-27.0952	0.044	18.2872918200853
-48.4907	14.1349	-24.1138	0.048	17.8561520205717
-51.6827	12.5178	-21.126	0.036	6.36924541175587
-53.8635	10.5812	-18.5955	0.006	1.93050865745074
-56.3697	9.31211	-16.0075	0.186	2.05459823376884
-58.4781	8.17151	-13.199	0	2.0302691818137
-61.0859	6.38913	-9.57041	0.004	1.28172147616096
-62.6347	4.71416	-7.53019	0	1.65859262526086
-63.8875	3.4066	-4.42261	0.35	3.14190101193798
20.9636	-16.3141	-24.081	0.004	27.8466423532224
24.7011	-16.1408	-25.2245	0.014	16.7597121447409
28.9151	-15.7572	-25.9934	0.336	31.3273771714022
32.7256	-15.1825	-26.4496	0.392	22.8322926125809
36.1594	-14.4508	-26.741	0.186	26.1003999574537
39.5548	-13.6828	-27.0264	0.346	17.1347615743044
43.5848	-13.2191	-27.6812	0	3.46048161879071
46.6387	-12.6267	-28.1028	0	8.40779469225686
51.2374	-11.389	-27.8207	0	30.8936841706568
55.4562	-10.2723	-28.0461	0	66.6892655456348
59.3231	-9.90775	-28.6441	0	57.1939601764583
62.5913	-9.76063	-28.9883	0	47.9174151949799
38.8102	12.9909	-15.1444	0	40.0306813657972
41.9545	13.3877	-15.4666	0	25.2429319955693
44.525	13.3488	-15.426	0	49.8634579942127
48.3042	13.609	-15.8322	0	39.5860353589188
54.4615	14.1428	-17.2353	0	21.5068535029828
58.0265	13.284	-17.4733	0.276	10.4264302395691
-35.9763	15.0742	-12.2178	0	61.8090589169599
-40.4574	14.396	-12.1452	0	29.4241296185047
-43.6977	13.6664	-11.4497	0	33.4709850906371
-46.5525	12.6445	-10.398	0	25.5654223207052
-49.4482	11.9956	-9.27114	0.012	28.8069239399814
-52.3513	11.3618	-8.6382	0	26.0150552655628
-55.9987	10.6216	-8.44806	0.028	11.1199848632904
-59.2418	9.36829	-8.45682	0	8.71741249752897
-61.9025	7.30108	-8.4232	0.004	26.2897443467021
3.91477	29.2956	-29.4	0.046	6.34368182985105
7.90035	29.5091	-28.2912	0.01	8.24968017454042
11.6315	30.2795	-27.2373	0.214	8.06800489239014
15.4234	30.4433	-26.413	0.416	7.59216616093765
19.3023	30.7409	-25.6916	0	2.27031721793107
22.8339	31.1266	-23.818	0.75	2.46903461683125
26.533	31.469	-22.6245	0.488	5.99139171775324
30.4909	31.8332	-21.8903	0.47	20.8631244243017
34.5535	31.9271	-20.8886	0.494	19.9851847014452
38.2896	32.1981	-19.3214	0.35	7.91469003010952
41.8585	32.6796	-18.0275	0.482	8.13891232880566
45.4445	33.1349	-16.8506	0.022	13.7069560507851
48.894	33.7972	-15.3717	0	11.8085129941024
-6.24913	34.4693	-30.6114	0.496	19.6526960012608
-9.65235	34.6287	-28.7987	0.27	16.4668708398
-12.9217	34.275	-27.4523	0.104	10.9557321815049
-17.2674	34.4714	-26.3944	0.282	5.34538828755503
-20.9479	34.7355	-24.8995	0.142	5.46527681435971
-24.0527	35.0534	-23.0463	0.036	8.77958907186061
-27.9089	35.5029	-21.3498	0.018	8.27092088265455
-32.3137	36.056	-20.3713	0.802	5.92052421950219
-36.7922	35.9882	-19.0381	0.164	10.8651023887657
-40.2781	35.9728	-17.293	0.032	14.7437614431916
-44.4563	36.5948	-15.657	0.04	11.985053360427
-49.254	37.1472	-13.7016	0.004	12.1026822745551
-52.4744	37.7329	-12.7299	0	10.2698746920293
-55.5725	38.2091	-10.1073	0.002	8.57059895458455
40.7593	18.0133	-4.54484	0.034	16.9795670494364
43.0877	18.4133	-2.16542	0.284	7.93928747233715
45.9979	19.5495	-0.599414	0.002	11.677683586179
49.4136	20.9887	1.61788	0.316	8.75310788613374
52.176	21.3541	3.42554	0.528	7.73184412472337
55.2947	21.2125	6.39729	0.22	6.48505503552879
58.1192	21.4182	8.36189	0	8.22064116794411
40.3747	-2.40123	7.22609	0.068	22.5462798047394
44.0925	-2.08152	7.65001	0	24.2418783040719
47.8552	-1.74948	8.97378	0	31.2009198260615
51.8122	-0.548835	10.1196	0	5.61545703309163
56.044	0.145293	11.288	0	10.0345393120881
60.1574	0.168483	12.9395	0	7.39368456381542
63.5803	0.311489	13.8296	0	9.41492829248901
5.66131	-48.235	19.7437	0.008	5.39519191533258
9.59687	-48.681	20.1513	0	3.28417324705484
13.1991	-49.7294	21.5905	0.044	0.804732871381005
17.2046	-50.3622	22.0503	0	1.07990555348413
21.213	-51.4777	22.9318	0.06	0.687577042503071
25.1611	-53.2429	23.3743	0.686	0.585032831580185
28.7047	-54.7128	22.7711	0.168	0.572248707238838
31.8756	-55.9476	22.9699	0.736	0.586582531218076
34.9696	-57.3688	22.3923	0.042	0.712942867913073
37.9344	-58.224	22.909	0.042	1.18217617730341
42.2752	-58.8009	23.3774	0.01	1.37493377269393
46.4066	-59.6428	22.3457	0.072	1.27012292061428
50.0599	-60.1336	22.2583	0.622	1.30493428397291
53.5497	-61.2373	21.3832	0.024	3.81797512785736
56.8722	-61.5861	21.7087	0.006	8.20247563852538
50.0755	6.9995	-44.6684	0.886	23.3433863087806
49.1859	8.69384	-40.4086	0.31	18.4313419941215
48.3941	11.2052	-35.5956	0	31.0317252716591
46.8677	12.6407	-30.6889	0.05	19.402446674587
45.2599	14.2822	-25.3157	0.002	23.4347115049627
43.9694	14.505	-20.7828	0.014	13.5392117604847
43.0371	15.6852	-17.1918	0.004	8.03598886557909
42.5419	16.5581	-13.6288	0.198	9.25752768654248
42.0737	17.3759	-8.75139	0.034	14.2342330338724
40.2089	17.9991	-4.55349	0	11.367591471559
39.8592	19.3661	-1.21918	0.002	8.15972264499566
38.3545	20.6034	2.75907	0.002	7.0236452080664
36.5505	22.1115	7.09064	0	25.9687677672136
35.3176	23.8118	12.1227	0	18.315725219751
33.9856	25.2704	16.3592	0	6.3935500012253
32.6598	26.7963	20.1468	0	8.3670521065166
31.6938	28.3433	24.0438	0	4.6603155680953
30.7218	29.7606	28.6257	0	2.40338934162335
