# Supplementary material for: Multisensory flicker modulates widespread brain networks and reduces interictal epileptiform discharges
Source: Nat Commun. 2024 Apr 11;15:3156. doi: 10.1038/s41467-024-47263-y (PMC11009358; doi:10.1038/s41467-024-47263-y)
Supplement: Supplementary file 4 — Source Data [file 41467_2024_47263_MOESM4_ESM.zip › Source Data New Corrected/Figure_3A_3.csv]

Audio	Visual
5.5	5.5
80	80
80	80
40	40
80	40
40	40
40	40
40	40
40	40
80	80
80	80
80	80
40	40
40	5.5
80	80
40	40
40	40
40	40
40	40
80	5.5
80	80
80	40
40	5.5
80	80
80	80
5.5	80
80	5.5
80	5.5
40	40
80	5.5
40	40
40	40
40	40
80	40
5.5	40
80	40
80	80
40	80
80	5.5
80	5.5
80	40
80	40
80	40
80	5.5
80	5.5
5.5	5.5
5.5	40
40	40
80	40
5.5	40
80	80
80	5.5
5.5	5.5
5.5	5.5
5.5	5.5
5.5	5.5
5.5	40
80	80
80	40
5.5	40
40	40
40	40
40	40
80	80
40	40
80	80
40	5.5
80	5.5
80	40
80	40
40	40
5.5	5.5
40	40
40	40
80	80
40	80
40	80
80	80
80	80
80	80
80	80
80	80
80	80
80	80
40	40
5.5	40
5.5	40
40	40
5.5	5.5
5.5	5.5
5.5	40
40	5.5
5.5	5.5
40	40
80	5.5
80	80
80	5.5
40	40
80	5.5
40	40
5.5	5.5
5.5	5.5
5.5	5.5
40	40
40	40
5.5	5.5
5.5	5.5
5.5	5.5
5.5	5.5
5.5	5.5
80	5.5
40	40
40	40
40	40
40	40
80	80
40	40
40	40
80	80
40	80
80	80
40	40
40	80
40	80
80	40
80	40
40	80
5.5	40
80	80
80	80
80	80
80	80
40	80
5.5	80
40	40
40	40
40	80
40	40
40	40
40	80
80	80
40	40
5.5	5.5
40	80
40	40
40	40
40	5.5
40	40
40	40
40	40
40	40
40	40
5.5	40
40	40
40	40
40	40
80	80
5.5	5.5
40	40
5.5	40
5.5	40
40	40
