# Supplementary material for: Multisensory flicker modulates widespread brain networks and reduces interictal epileptiform discharges
Source: Nat Commun. 2024 Apr 11;15:3156. doi: 10.1038/s41467-024-47263-y (PMC11009358; doi:10.1038/s41467-024-47263-y)
Supplement: Supplementary file 4 — Source Data [file 41467_2024_47263_MOESM4_ESM.zip › Source Data New Corrected/Figure_S2A_1.csv]

mni_x	mni_y	mni_z	mod_amp	mod_sig
-11.2422	-51.0237	15.5002	0.490731407718219	0.1049
-15.3774	-52.0404	15.4552	0.028342292356355	0.4418
-19.5367	-52.7049	15.5399	-0.308768437007932	0.9369
49.141	-60.0326	-17.3791	-0.0508501904580433	0.6273
53.2664	-61.8975	-17.9561	-0.221381176976675	0.9664
13.6202	-50.1606	26.6442	0.160005003150763	0.1521
17.298	-50.3825	27.8203	0.0977357188272614	0.2655
21.2537	-51.2901	28.2988	0.179200076440379	0.1665
25.2279	-51.6686	29.5397	0.1506886551952	0.1853
29.2969	-51.9025	30.7015	-0.027566339710294	0.5855
33.5318	-52.0639	31.7546	0.0980641779600504	0.2832
38.1579	-52.712	32.1318	-0.0710950416776993	0.6891
42.8494	-52.507	33.4611	-0.249505622684585	0.9644
47.415	-52.3033	34.9106	-0.134712919792086	0.7841
16.3528	-73.4687	-18.0495	0.583866373964433	0.0018
20.1851	-73.9941	-17.7065	-0.252825422892828	0.9456
23.9531	-74.5793	-17.416	-0.216372641427618	0.8897
28.292	-74.6593	-17.4434	-0.0936381743202459	0.7091
32.3161	-75.3393	-17.832	0.0712768965263137	0.4088
36.4744	-76.0038	-18.1423	-0.163802329677274	0.8229
40.7861	-76.3483	-18.3813	-0.0908431964638918	0.7101
45.4506	-77.1386	-18.4164	-0.00284264486164343	0.4942
49.1652	-77.2563	-18.963	-0.0411986736213362	0.6057
52.1717	-77.4573	-18.4748	-0.144066707760086	0.7928
20.3226	-46.5593	50.6034	-0.198141250648678	0.8856
29.4156	-46.4976	49.45	-0.128553718815923	0.7072
3.85245	-61.0415	2.86266	3.00361188294205	0.0001
5.42946	-68.5342	2.90736	3.31222798995653	0
6.63174	-72.0487	2.89701	3.65762330985204	0
8.20668	-79.0576	2.33412	3.42708777909826	0
10.0675	-86.5583	1.85633	-0.683023472784502	1
10.7175	-94.6844	1.71962	1.27003166188841	0
10.7251	-98.1518	1.57165	5.27667421360046	0
-7.08885	-55.2933	26.3376	-0.426207779163207	0.952
-11.35	-54.9942	27.7527	-0.368149384604035	0.9293
-15.096	-54.6142	29.4453	-0.143959737126187	0.8259
-18.1066	-53.7953	30.9894	-0.340172821478217	0.9932
-21.4331	-53.6366	32.4981	0.450945893487622	0.0304
13.0012	-51.3173	26.1413	-0.198801576925289	0.8289
16.2527	-52.312	26.6569	-0.367297555629341	0.942
19.9221	-52.7433	26.7457	-0.37479683429024	0.7447
22.9885	-53.229	26.3355	-0.269600674307631	0.6566
26.9383	-53.111	26.636	-0.301119767560668	0.8366
22.6192	-39.2102	-14.9899	1.40854963188738	0.0002
26.0108	-38.7509	-14.0738	0.452596004829137	0.04
29.8996	-38.7227	-13.2905	0.502630681471567	0.0443
33.3482	-38.3382	-12.6035	0.435309056832479	0.056
37.2082	-37.9866	-12.0595	-0.0123109944450243	0.5247
9.28176	-67.267	49.09	0.414231692731019	0.1519
12.7293	-66.101	50.3818	0.181472563408503	0.1879
16.9659	-64.3462	51.2339	-0.238503307520605	0.7073
4.8332	-51.2878	30.1531	0.445072187743586	0.1418
8.6069	-52.3241	30.5149	0.700910847536442	0.0467
13.0062	-53.1624	30.6678	0.0183305013014323	0.4677
16.6964	-54.2941	31.0593	0.0995749232367302	0.3695
20.5605	-54.28	31.6811	-0.141012863144276	0.6751
24.5683	-53.5879	32.6589	0.390799153578188	0.0671
29.6091	-53.2432	34.1557	0.0359632090575908	0.4307
9.90247	-57.1154	11.9049	33.3990897592197	0
14.0238	-57.3342	11.4786	40.1242413228839	0
18.0312	-57.6775	11.1498	11.8431438103716	0
21.5807	-57.299	10.9279	10.2144161366737	0
25.6411	-56.7726	10.6477	5.45479934022719	0
29.4944	-56.5483	10.3987	4.39836333387771	0
33.7029	-55.6089	10.0458	15.8109257108146	0
38.2177	-54.6568	9.66794	0.355464617034128	0.0432
43.4738	-54.0837	10.2779	0.0172482947627344	0.4772
8.89756	-65.2811	10.6367	8.46466224673341	0
12.9	-65.4544	10.3314	4.29483286889581	0
17.2952	-65.6692	9.9731	10.7089355971174	0
21.7175	-65.7749	10.5048	6.83990480751844	0
26.1316	-65.4896	10.282	4.72983267629296	0
30.433	-64.7691	9.9071	17.3316552711948	0
34.0935	-64.409	8.54779	27.8368469294694	0
38.1278	-63.9825	8.276	8.73587060142751	0
42.5631	-63.0463	8.19875	3.97597421069504	0
47.022	-62.4896	7.9635	0.344369236196385	0.0947
50.9181	-62.0806	7.76321	0.794336314294404	0.0051
55.1545	-61.412	7.5889	0.714403940857843	0.0206
14.5498	-55.2158	0.753511	26.5574275202836	0
18.31	-55.0339	0.482061	11.6925464839785	0
22.3988	-54.0492	-0.350183	22.0924566172988	0
26.4588	-53.4448	-0.304719	9.58717807528531	0
29.9595	-52.8187	-1.35727	33.8259552224175	0
34.2434	-52.0764	-1.53399	91.1408871475594	0
-14.0419	-61.4359	-7.50566	7.30482898999961	0
-18.0453	-61.3868	-7.14049	1.73426425396912	0
-6.67199	-70.8705	-3.01748	0.251784771624452	0.0824
-10.8159	-71.345	-3.86105	12.94660957561	0
-15.1758	-71.4703	-3.97081	7.22470407765742	0
-18.5681	-71.7159	-4.51557	1.91196847668544	0
-6.15792	-81.2742	-8.63675	18.3711354494303	0
-9.83701	-81.6423	-9.09721	13.9244792352944	0
-13.6395	-82.4076	-9.77221	5.21097552319333	0
-17.5856	-83.3446	-9.57232	9.11551868806188	0
-21.3673	-84.5562	-10.1978	13.9699728885071	0
-25.036	-84.7259	-10.8673	17.8221000440532	0
-28.0228	-85.2421	-11.511	10.0514838348935	0
-31.4207	-86.1645	-12.2166	0.188524122684401	0.1681
-35.14	-87.5407	-12.0954	-0.19365391754222	0.8407
-42.1181	-90.2393	-13.3988	-0.47588424084907	0.9992
-15.8796	-54.8415	18.4391	0.182552468104982	0.1756
-18.6778	-57.0806	20.0192	2.04264324850564	0
-21.9144	-59.0663	21.0004	4.25999017015179	0
-24.7991	-60.909	22.9743	4.96547880941609	0
-27.8123	-62.9404	24.0403	6.96576766107655	0
-1.13269	-63.188	28.9819	2.48213577167467	0
-5.01375	-62.8049	29.875	0.341315734247227	0.0236
-8.39313	-63.1934	30.7422	1.22874146436514	0
-12.2522	-63.5139	32.7171	-0.0120236636815104	0.5165
-15.2038	-63.3189	34.094	0.0534464133148704	0.3694
-19.1893	-63.3356	35.3685	0.101964773732728	0.2962
-23.4214	-62.7329	36.917	0.496144306280533	0.0069
-0.507833	-68.5935	50.8905	0.135484121897913	0.1685
-3.26533	-67.7765	50.6031	0.0353904910091729	0.4241
-6.45355	-67.3578	50.1443	-0.0790377032010714	0.6995
-10.4514	-67.0551	49.6765	0.0834232833723538	0.2975
-14.3405	-66.3119	49.4006	-0.360225429242196	0.9815
-18.3178	-65.1036	49.1653	-0.31688102933938	0.9732
-7.92137	-36.9491	53.999	0.403197646123977	0.032
17.2046	-50.3622	22.0503	-0.337125566565605	0.8612
21.213	-51.4777	22.9318	0.526367646588125	0.3247
25.1611	-53.2429	23.3743	0.896160883366872	0.2116
28.7047	-54.7128	22.7711	0.152725837160112	0.3451
-41.9714	18.5924	-28.1539	-0.0353493838911015	0.5507
-45.705	18.3934	-25.3761	-0.258600753901269	0.8511
-50.0448	18.2993	-23.5475	0.181646134549479	0.2856
-53.2879	17.6556	-20.7074	0.0690844467370886	0.4024
-51.8032	15.9992	-31.9107	-0.141960872442734	0.6735
-33.24	1.00942	-22.3793	0.322922172809072	0.2145
-37.9705	1.01639	-22.112	0.31898114030284	0.0904
-42.7363	1.6874	-22.5279	0.205432626115911	0.2129
-47.7944	1.63107	-22.4673	-0.0170831673856485	0.5206
-52.8918	2.12372	-22.2237	-0.0428772467452584	0.5817
-58.3659	-18.7607	-12.2212	0.164371396901105	0.345
-62.4065	-19.8828	-10.3131	0.424578542286356	0.1029
-65.9635	-20.5866	-8.28847	0.399746379529706	0.1318
-68.2377	-21.4421	-6.39771	0.487772356458134	0.137
-60.9926	-52.9625	11.356	0.797873192372863	0.0872
-64.5511	-53.1152	10.8828	0.734991820517903	0.1041
56.8112	-27.1662	16.9178	-0.166181113089428	0.845
60.8063	-26.7944	16.6839	-0.357305871403861	0.9984
64.5701	-25.8412	16.5283	-0.413191387836564	0.9899
68.3022	-25.0668	16.3456	-0.28858962536697	0.9443
70.3044	-24.897	16.4373	-0.171964392951986	0.8197
-36.6753	4.75195	-28.2645	-0.20006209609871	0.6868
-40.4521	6.12368	-28.4539	-0.154070197430426	0.7098
-49.805	7.7671	-29.3929	-0.0959385840163531	0.6327
-53.7948	8.48442	-29.9577	-0.0953139296802161	0.6308
40.9053	4.56355	-27.4397	-0.0401493047300912	0.5456
44.7094	5.24821	-27.6272	-0.52863296627684	0.9549
-44.7626	-9.33506	-20.5463	0.0647996005433609	0.3964
-49.4668	-8.25878	-19.7785	-0.191186953908989	0.7287
-52.9092	-6.92672	-18.3603	-0.561160488709055	0.9709
-57.0709	-6.31742	-17.5089	-0.319434216344683	0.861
-61.6296	-5.57695	-17.3818	0.00452049168403179	0.4961
-46.4085	17.2956	-33.2653	-0.556557892252689	0.9943
-49.5763	17.2834	-30.9855	-0.648046719699727	0.9947
-52.5397	17.2417	-28.89	-0.653664046338673	0.9919
50.2595	16.5125	-29.6336	0.135618791145275	0.2571
53.2488	16.1355	-27.9158	-0.0347729029503138	0.5703
-43.7984	5.01777	-9.4431	2.02506380575986	0
-47.7893	6.23102	-10.4552	0.586990352482886	0.0138
-50.6156	8.59081	-10.1911	0.492220611934257	0.0438
-53.2018	10.0004	-10.5785	-0.0821511693162885	0.6301
-56.0065	11.4457	-10.9496	-0.282688661644917	0.9166
-44.132	-6.89794	-10.1147	0.088526675833897	0.3867
-48.7085	-6.91874	-9.17963	5.81525816409387	0
-52.3285	-6.88456	-8.13943	2.63143400480357	0
-56.2629	-6.97706	-7.12303	-0.127369459610054	0.7169
-59.7291	-7.73685	-6.17825	-0.221769860372809	0.8397
-62.9721	-8.12839	-5.41712	-0.26399340561229	0.8654
-65.7995	-8.25425	-5.55861	0.0919329789811891	0.3543
49.1705	-9.69273	-16.5385	0.146061163267123	0.3148
54.2363	-9.46568	-14.234	0.0723809596525185	0.3828
58.3458	-9.55879	-13.1028	-0.112597713271138	0.703
62.1632	-10.0495	-11.2812	-0.0706736191727064	0.622
49.9415	-14.9213	2.34291	0.377256602839983	0.1459
54.1964	-15.5815	3.08381	0.409395175270866	0.1365
57.9307	-16.8127	4.16519	-0.186048445824003	0.8685
62.1579	-18.381	4.90671	0.238909337910581	0.1022
65.5179	-19.3113	4.99958	-0.0378328955967009	0.603
45.3068	-27.9525	3.71631	0.00240482149779853	0.4926
50.5625	-27.891	4.61194	0.0824470619270918	0.3416
55.0802	-28.578	5.5695	0.0809236331485275	0.2901
59.5784	-29.5966	5.14024	-0.0687563903145215	0.6974
63.3261	-30.7576	5.26829	0.0184036613037082	0.4689
67.0554	-31.8614	4.41308	-0.112491354011689	0.714
-45.6261	-4.10375	-28.9923	0.150773284528256	0.2406
-48.1284	-3.79543	-27.5119	-0.026605397489332	0.548
-46.499	-13.3915	0.748744	0.211504924808503	0.1019
-51.1352	-13.5305	0.92049	0.0400805183371404	0.4297
-56.0576	-13.9288	1.2169	0.273986675645188	0.1054
-60.6891	-14.1211	1.70181	0.741806329217507	0.0014
-64.0162	-14.454	1.38451	0.565616514765795	0.0006
-67.6101	-14.7058	1.55936	0.31168619696012	0.101
-69.8479	-14.9016	1.33052	0.301063937812265	0.1105
-42.8957	5.43411	-30.7463	0.0601384785250199	0.3868
-47.2759	5.47339	-30.5034	-0.216099484926154	0.9201
-43.4424	1.44296	-25.5415	0.31601682146689	0.093
-48.0792	2.0995	-26.2556	0.0368036385856172	0.4332
-46.1123	12.6824	-14.3936	-0.218601449243417	0.9009
-49.9641	12.4559	-14.2491	0.03016670853632	0.4426
-53.3641	11.7089	-15.5932	0.189877082907109	0.1771
-41.215	-8.37358	-20.2082	0.613509446854499	0.0144
-44.1768	-8.07417	-19.4531	0.496006695840318	0.1029
-51.1285	-6.5408	-17.9944	0.101418794313612	0.3234
-54.602	-6.39964	-17.6027	0.919220402900785	0.0242
-45.6791	-15.0479	-15.7775	4.26247335220074	0
-49.1143	-15.0364	-15.542	0.303874373587586	0.1125
-41.3673	18.7625	-27.4787	-0.166888812733683	0.7546
-44.2104	18.7659	-24.7051	0.495463789168498	0.0383
-47.6687	17.7957	-22.9265	0.146743971490506	0.1903
-50.9583	17.2966	-20.6514	0.62230517532179	0.037
-53.1091	17.2166	-18.3007	0.985825287453904	0.0062
-55.6027	15.8011	-15.754	0.493078065475547	0.0674
-58.8345	4.51945	-27.7614	0.464750412282166	0.0753
-61.4401	4.13968	-26.6094	0.0578323420515665	0.4063
-48.6903	-3.95952	-3.71103	0.014485154108574	0.4706
-52.2605	-2.87292	-2.47046	0.237043796709993	0.0897
-55.0949	-1.96261	-2.25257	0.485755327783693	0.0209
-58.9807	-1.77256	-2.29223	-0.0649554747836393	0.6362
-62.6049	-2.62748	-3.2907	-0.0848082515716035	0.66
-42.0792	-17.1026	9.08841	-0.218825797479304	0.8701
-45.8549	-16.498	9.92581	-0.414137924094883	0.8885
-49.442	-16.2186	9.96089	-0.206087047516645	0.8711
-53.7027	-16.2335	9.50207	0.0613330320533869	0.3649
-57.5501	-17.0304	8.75864	0.296116652883414	0.1079
-62.0005	-17.6434	7.67821	0.642278815251073	0.0433
-65.6392	-17.9423	7.79056	0.219798136117472	0.189
-68.4663	-18.4376	7.80552	0.221747200450562	0.1875
-40.9502	-37.3296	11.5228	-0.014103640344138	0.5346
-44.2705	-36.9094	12.0317	-0.105850605574324	0.8653
-48.7192	-37.4693	12.1739	0.0398058020620653	0.4345
-53.4667	-37.4869	12.2917	-0.0186520380920818	0.5294
-57.4946	-37.8541	12.644	0.915624845426387	0.0002
-66.2292	-38.0952	12.964	-0.00840764287428231	0.5112
43.2086	1.55728	-24.7506	0.179098824629545	0.3089
47.2105	1.09419	-25.8435	-0.0282796310847291	0.5668
-36.4521	1.89886	-23.905	22.6062666883167	0
-40.2407	2.13308	-23.9123	8.03704434662261	0
-43.8729	2.47491	-24.2586	0.564830665510931	0.0195
-47.7464	1.7824	-25.6262	-0.155555908109061	0.6885
42.6513	-33.0031	-2.21818	-0.0756817711548965	0.6404
46.13	-32.9154	-0.504127	0.056202119521837	0.3748
53.8425	-32.6666	2.53716	-0.090554087704783	0.6948
57.7094	-32.5905	4.26378	-0.0725639766338613	0.6296
61.5306	-33.0412	5.46384	0.0250202305962683	0.4564
64.8317	-34.0543	6.19272	-0.1213089568901	0.666
68.2566	-34.9396	7.09716	0.151008147289064	0.2561
70.7556	-34.7737	8.27333	0.129526453379533	0.2839
-44.2501	-30.8994	-3.8175	0.165833663333353	0.25
-49.6471	-30.1926	-1.3992	-0.123316188949041	0.7428
-55.8961	-29.8616	-0.107237	-0.00269879515321558	0.5135
-61.4756	-30.1169	0.886247	0.24680618056602	0.1752
-35.8187	22.1118	-38.2246	0.255236972204373	0.1173
-38.4391	20.4659	-35.7652	0.0374230200748757	0.4441
-41.0562	19.0597	-32.844	-0.0141831901440365	0.5263
-43.5175	17.134	-29.9457	-0.210609176344587	0.7794
-46.2053	15.9949	-27.0952	0.214526386418834	0.2588
-48.4907	14.1349	-24.1138	0.183041908748357	0.3464
-51.6827	12.5178	-21.126	0.254634545514006	0.2011
-53.8635	10.5812	-18.5955	0.0101668422010437	0.4675
-56.3697	9.31211	-16.0075	0.0123934540098642	0.481
-58.4781	8.17151	-13.199	0.620690454440019	0.0067
-61.0859	6.38913	-9.57041	-0.030484868556407	0.5691
-62.6347	4.71416	-7.53019	-0.203071125279051	0.8502
-63.8875	3.4066	-4.42261	-0.155979832777901	0.793
44.525	13.3488	-15.426	0.0327417674171693	0.451
48.3042	13.609	-15.8322	-0.29889647316574	0.9707
54.4615	14.1428	-17.2353	-0.272738232206298	0.9845
58.0265	13.284	-17.4733	-0.0790338234948441	0.7073
-46.5525	12.6445	-10.398	-0.148450542589645	0.8131
-49.4482	11.9956	-9.27114	-0.0303518985362197	0.5661
-52.3513	11.3618	-8.6382	-0.16551833988519	0.749
-55.9987	10.6216	-8.44806	-0.285051286015856	0.8124
-59.2418	9.36829	-8.45682	0.0402386099103085	0.4481
-61.9025	7.30108	-8.4232	0.015415794664112	0.4647
46.8677	12.6407	-30.6889	-0.0884500588189168	0.7484
45.2599	14.2822	-25.3157	-0.139818318855926	0.7808
43.9694	14.505	-20.7828	-0.227138870085486	0.867
43.0371	15.6852	-17.1918	0.0380017201039167	0.4179
-41.5244	-0.195422	-18.1932	0.338591627929086	0.0891
-45.5454	-0.0215338	-18.0703	-0.576532894118662	0.9842
-50.4313	-0.587788	-17.621	-0.602792718847322	0.9801
-55.9791	-1.68622	-17.3179	0.146327679026066	0.2855
-61.1076	-1.58813	-16.8127	-0.421285571327701	0.9077
-42.9063	-13.6432	-16.6258	-0.167547039229621	0.6843
-46.4193	-14.7553	-15.1901	-0.263728823143494	0.6873
-50.1167	-15.2544	-14.402	-0.158431334681458	0.8038
48.5196	18.0023	-12.3155	-0.201948901192846	0.8831
51.8414	16.7558	-11.4842	-0.526375170483953	0.9095
56.0222	15.1664	-11.5663	-0.167065745679479	0.7457
59.079	12.8836	-10.621	-0.37228282441058	0.9122
61.1507	10.7841	-10.2453	-0.343088226532661	0.9365
-49.0545	13.6823	-27.6222	-0.387693929763809	0.8804
-53.5711	13.1709	-25.1814	-0.453145282910015	0.6667
-45.0281	12.1998	-17.5061	-0.374900724197027	0.9686
-51.1915	12.0294	-19.2534	0.0456025790038272	0.3789
-55.5167	10.7751	-20.1033	0.141253251713675	0.1883
-58.7515	8.51514	-20.6833	0.125181014526879	0.2258
-38.6521	-3.15634	-24.7122	-0.580166119255893	0.9349
-42.5852	-2.75831	-25.3561	-0.438722621296414	0.9052
-46.1336	-2.39745	-25.2943	-0.259622332830467	0.8376
-37.3227	13.6755	-32.0816	-0.249896641818337	0.7931
-41.3586	13.0542	-29.3517	-0.337925109263961	0.8536
-44.5418	12.1546	-26.8288	-0.502236161045057	0.8718
-47.4152	11.3313	-23.7429	-0.523973948640008	0.9516
-51.3951	11.1801	-21.7804	-0.470014046620416	0.9643
-54.5646	10.2922	-19.7935	-0.56592924377812	0.9644
-57.1859	9.10485	-16.9908	-0.487929369407088	0.9111
-59.974	7.67077	-14.7936	-0.497016683699217	0.8635
56.144	12.3463	-24.204	-0.296132742707357	0.8179
58.9875	11.4161	-20.8885	-0.22931230449704	0.7529
-36.9774	0.874444	-23.1133	0.00703902041941662	0.4961
-41.0995	1.72466	-22.6507	0.201764739839675	0.4311
-45.4643	2.17795	-23.7718	0.985413779755789	0.1367
-50.2752	2.36526	-24.5086	0.835576953357439	0.0634
-48.9042	-13.9033	-18.6929	0.472310848453224	0.0656
-65.4544	-25.809	-2.63789	0.761892592857371	0.1678
-69.5081	-25.5646	-1.0765	0.569263149712792	0.135
-40.6139	19.4776	-26.7992	0.413716329979651	0.1743
-43.5876	18.4895	-24.4377	-0.172241507882192	0.8034
-47.1519	17.5444	-22.0055	0.725025833670548	0.2105
-50.2058	16.5961	-19.9878	0.134513321300441	0.3328
-53.1729	15.4266	-18.202	1.02708082687027	0.0729
-56.2742	13.8168	-16.3293	0.118949431610122	0.3304
-58.6816	12.1896	-14.403	1.05955205560059	0.1611
-37.453	-45.3304	21.9864	4.87920900419532	0
-41.1551	-45.1752	21.2848	0.208651407762749	0.2118
-45.6555	-44.3893	20.6898	0.653579767130067	0.0072
-50.4689	-43.1901	20.0286	0.362908067425662	0.0897
-54.705	-42.6244	19.1299	-0.0394376833077391	0.6012
-59.2995	-41.7756	18.0386	0.0878773032105946	0.3265
-63.925	-42.0436	16.8141	0.0657816829469591	0.3568
-67.6289	-41.368	15.977	0.0680849434727624	0.3696
-69.9151	-40.2108	15.2163	0.0619030400830103	0.3631
