# Supplementary material for: Multisensory flicker modulates widespread brain networks and reduces interictal epileptiform discharges
Source: Nat Commun. 2024 Apr 11;15:3156. doi: 10.1038/s41467-024-47263-y (PMC11009358; doi:10.1038/s41467-024-47263-y)
Supplement: Supplementary file 4 — Source Data [file 41467_2024_47263_MOESM4_ESM.zip › Source Data New Corrected/Figure_3A_1.csv]

V	AV	A
0	0	0
0	0	0
0	0	0
0	0	0
1	1	0
1	0	1
0	0	0
0	0	0
0	0	0
0	0	0
0	0	0
0	0	0
0	0	0
0	0	0
0	0	0
0	0	0
0	0	0
0	0	0
0	0	1
0	0	0
0	1	1
0	0	0
0	0	0
0	0	0
0	0	0
0	0	0
0	0	0
0	0	0
0	0	0
0	0	1
0	0	0
0	0	0
0	0	0
1	1	0
1	1	0
0	0	1
0	0	0
0	0	0
0	0	0
0	0	0
0	1	0
0	0	0
0	0	0
0	0	0
0	0	0
0	0	0
0	0	0
0	0	0
0	0	1
0	0	0
0	0	0
0	0	1
0	0	1
1	0	0
0	0	0
0	0	0
0	1	1
0	1	1
0	0	0
0	0	0
0	0	1
0	1	1
0	0	0
0	0	0
0	0	1
1	0	0
1	0	0
0	0	0
1	0	0
0	0	0
0	1	0
1	0	0
1	1	0
1	0	0
1	1	0
1	1	0
0	0	0
0	0	0
0	0	0
0	0	0
0	0	0
0	0	0
1	0	0
0	0	1
0	0	1
0	0	1
0	0	1
0	0	0
0	0	0
0	0	0
0	0	0
0	0	0
0	0	0
0	0	0
0	0	0
1	0	0
0	0	0
0	1	1
0	0	0
0	0	0
1	0	0
1	1	1
0	1	1
0	0	0
0	0	0
0	0	0
0	0	0
0	0	0
0	0	0
0	0	0
0	0	0
0	0	0
0	0	0
0	0	0
0	0	0
0	0	0
0	0	0
1	0	0
0	0	0
0	0	0
0	0	0
0	0	0
0	0	0
1	0	0
1	0	0
0	0	0
0	0	0
0	0	0
0	0	0
0	0	0
0	0	0
0	0	0
0	0	0
0	0	0
1	0	0
1	0	0
1	1	1
1	0	0
0	1	0
0	0	0
0	0	0
0	1	0
1	1	0
1	1	0
0	0	0
0	0	0
0	0	0
0	1	0
0	0	0
0	0	0
0	0	0
1	0	0
0	1	1
0	1	1
0	0	1
0	0	0
0	0	0
0	1	1
0	1	1
0	1	1
0	1	1
0	0	0
0	1	0
0	1	0
0	0	0
0	0	0
0	0	0
0	0	0
0	0	0
0	0	0
0	0	0
0	1	0
0	0	0
0	0	0
0	0	0
0	0	0
0	0	0
0	0	0
0	0	0
1	1	1
0	0	0
0	0	0
1	0	0
1	1	0
1	1	1
0	0	0
0	1	1
0	1	1
0	1	1
0	1	1
0	1	1
0	1	1
0	1	1
0	1	1
1	1	0
0	0	0
0	0	0
0	0	0
0	0	0
0	0	0
0	0	0
0	0	0
0	0	0
0	0	0
0	1	0
0	1	0
0	0	0
0	1	0
0	1	1
0	0	1
0	0	1
1	1	0
1	0	0
1	0	0
1	0	0
0	1	0
0	0	0
0	0	0
0	0	0
0	0	0
0	0	0
0	0	0
0	0	0
0	0	1
1	0	1
0	0	0
0	0	0
0	0	0
0	0	0
0	0	0
0	1	0
0	1	0
1	1	0
0	1	0
0	0	0
0	0	0
0	0	0
0	0	0
1	0	0
1	1	0
1	1	0
1	1	0
1	1	0
1	1	0
1	1	0
1	1	1
1	0	0
0	0	0
0	0	0
0	0	0
0	0	0
0	0	0
0	0	0
0	0	1
0	0	0
1	0	0
1	0	0
1	0	0
0	0	0
1	0	0
0	0	0
0	0	0
0	0	0
1	1	0
0	0	0
1	0	0
0	0	0
0	0	0
0	0	0
0	0	0
0	0	0
0	0	0
0	0	0
0	0	0
0	0	0
0	0	0
0	0	0
0	0	0
0	0	0
0	0	0
0	0	0
0	0	0
0	1	0
0	0	0
0	0	0
0	0	0
0	0	0
0	0	0
0	0	0
0	0	0
0	0	0
0	0	0
0	0	0
1	0	0
1	1	0
0	0	1
0	0	1
0	0	0
0	1	0
0	0	0
0	0	0
0	0	0
0	0	0
0	0	0
0	0	0
0	0	0
0	0	0
0	1	0
0	0	0
0	0	0
0	0	0
0	0	0
0	1	0
0	0	0
0	0	0
1	0	0
1	0	0
0	0	0
0	0	0
0	0	0
0	0	0
0	0	0
0	0	0
1	1	1
0	0	1
0	0	0
0	0	0
0	0	0
0	0	0
0	1	0
0	0	0
0	0	0
0	0	0
0	1	0
1	1	0
1	1	0
0	0	1
0	0	0
0	0	0
1	1	1
0	0	0
0	0	0
0	0	0
0	0	0
0	1	0
0	0	0
0	0	0
1	1	0
1	1	1
1	1	1
1	0	0
1	0	0
0	0	1
0	0	1
0	0	0
0	0	0
0	0	0
0	1	0
0	1	0
0	0	0
0	0	0
0	0	0
1	0	0
0	0	0
0	0	0
0	1	0
1	0	0
0	0	0
0	0	0
0	0	0
0	0	0
0	0	0
0	1	0
0	1	0
0	0	0
0	0	0
0	0	0
0	1	0
0	0	0
0	0	0
0	0	0
0	0	0
0	0	0
0	0	1
0	0	0
0	0	0
0	0	0
0	0	0
0	0	0
0	0	0
1	0	0
1	1	0
0	0	0
0	0	0
0	0	0
0	0	0
0	0	0
0	0	0
0	0	0
0	0	0
0	0	0
0	0	0
0	0	0
0	0	0
0	0	0
0	0	0
0	1	1
0	1	1
1	0	1
0	0	0
0	0	0
0	0	0
0	1	0
0	0	0
0	0	0
0	0	0
0	0	0
0	0	1
0	0	0
0	0	0
0	1	1
0	1	0
0	0	0
0	0	0
0	1	1
0	0	0
0	0	0
0	0	0
0	0	0
1	1	0
0	0	0
1	0	0
0	0	0
0	0	0
0	0	0
0	0	0
1	1	0
0	0	0
0	0	0
0	0	0
0	0	0
0	0	0
0	0	0
0	1	0
0	0	0
0	0	0
0	0	0
0	0	0
1	0	0
1	0	0
0	0	0
0	0	0
0	0	0
0	0	0
0	0	0
0	1	0
0	0	0
0	0	0
0	0	0
1	1	0
0	0	0
0	0	0
0	0	0
0	0	0
1	1	0
1	1	0
0	0	0
1	1	0
0	0	0
0	1	1
1	1	0
1	1	0
0	0	0
0	0	0
0	0	0
0	0	0
0	1	0
0	0	0
0	0	0
0	0	1
0	0	1
0	0	1
0	0	0
0	0	0
0	0	0
0	0	0
0	0	0
0	0	0
0	0	0
0	0	0
0	0	0
0	0	0
0	0	0
1	1	1
0	0	0
0	1	0
1	1	0
0	0	0
1	1	1
1	1	1
0	1	0
0	1	0
1	1	1
0	1	1
0	0	1
1	0	1
1	1	1
1	1	1
1	1	1
1	1	1
0	1	1
0	1	1
0	0	0
1	1	1
0	1	1
0	0	0
0	0	0
0	0	0
0	1	0
1	1	1
1	1	0
0	0	0
0	1	0
0	1	0
0	0	0
0	0	0
0	1	1
0	0	0
0	0	0
0	0	0
0	0	0
0	1	0
0	1	0
0	1	1
0	0	0
0	0	0
0	0	0
0	0	0
0	0	0
0	0	1
0	0	0
0	0	0
0	0	0
0	0	0
0	0	0
0	0	0
0	0	0
0	0	0
0	0	0
0	0	0
0	0	0
0	0	0
0	0	0
0	0	1
0	0	1
0	0	0
0	0	0
0	0	0
1	1	0
0	1	0
0	0	0
0	0	1
0	0	1
0	0	0
0	1	0
1	1	1
0	0	0
0	1	0
0	1	0
0	0	1
0	0	1
0	0	0
0	0	0
0	0	0
0	0	0
0	1	1
0	1	1
0	0	0
0	0	0
0	0	0
0	0	0
0	0	0
1	0	1
1	0	1
0	0	1
0	0	0
0	0	0
0	0	0
1	0	0
1	0	0
0	1	0
0	1	0
1	0	0
0	0	0
0	0	1
0	0	0
0	0	0
0	0	0
1	1	0
0	1	0
0	0	0
0	0	0
0	0	0
0	0	0
0	0	0
0	0	1
0	1	0
0	0	0
0	0	0
0	0	0
0	0	0
0	0	0
1	1	0
1	1	0
1	1	0
1	1	1
1	1	0
0	0	0
0	0	0
0	0	0
0	0	0
1	1	0
1	1	1
0	0	0
0	0	0
0	0	0
1	1	1
0	0	1
1	1	0
0	1	0
0	0	0
0	0	0
1	0	0
1	1	0
1	1	0
1	1	1
0	0	0
0	0	0
0	0	0
0	0	0
0	0	0
0	0	1
0	0	1
0	0	1
0	0	0
1	1	0
1	0	0
0	0	0
0	0	0
0	0	0
0	0	0
0	0	0
0	0	1
0	0	1
1	1	1
1	1	0
1	1	0
0	0	0
0	0	0
0	0	0
0	0	0
0	0	0
0	0	0
0	0	0
1	0	1
0	0	0
0	0	0
0	0	0
0	0	1
0	0	0
0	0	0
0	1	1
0	1	1
0	1	0
0	0	0
0	0	1
0	0	0
0	0	0
0	0	0
0	0	0
0	0	0
1	1	0
1	1	0
1	1	0
1	0	0
0	0	0
1	1	0
0	0	0
0	0	0
0	0	0
0	0	0
0	0	0
0	0	0
0	0	0
1	1	1
0	0	0
0	0	0
0	1	1
1	1	1
0	1	1
0	0	1
0	0	1
0	1	1
1	1	0
1	0	0
1	1	0
1	1	0
0	1	1
1	1	1
1	1	0
0	0	0
0	0	0
0	0	0
1	1	0
1	0	1
1	1	1
1	0	1
0	0	0
0	0	0
0	0	1
0	0	0
0	0	0
0	0	0
0	0	1
1	0	0
1	0	0
0	0	0
0	0	0
0	0	0
0	1	0
0	0	0
1	0	0
0	0	0
0	0	0
0	0	0
0	0	0
0	1	0
0	1	0
0	0	0
0	0	0
0	0	0
0	0	0
1	1	0
1	1	0
1	1	0
1	1	0
1	1	0
1	1	0
1	1	0
1	1	0
1	0	0
1	0	0
0	0	1
0	1	1
1	1	0
1	1	0
1	1	0
1	1	1
1	1	1
1	1	0
1	1	0
1	1	1
1	1	0
1	1	0
1	1	1
1	1	1
1	1	1
1	1	1
1	1	0
1	1	0
1	1	0
1	1	0
1	1	0
1	0	0
0	0	0
0	0	0
0	0	0
0	1	0
0	0	0
0	0	0
0	0	0
1	0	0
0	0	0
1	0	1
1	0	0
0	0	0
0	0	0
0	0	1
0	0	0
0	0	0
0	0	0
0	0	0
0	0	0
0	0	0
0	0	0
0	0	0
0	0	0
0	0	0
0	0	0
0	0	1
0	0	0
0	0	0
1	1	0
0	0	0
1	1	1
0	0	0
1	1	0
1	1	0
1	1	1
1	1	1
1	0	0
0	0	0
0	0	0
0	0	0
0	0	1
0	0	0
0	0	0
0	0	0
0	0	0
0	0	0
0	0	0
0	0	0
0	0	0
0	0	0
1	1	0
1	1	0
1	1	0
1	1	1
1	1	0
0	0	0
0	0	0
0	1	0
1	0	0
1	0	0
0	0	0
0	0	0
1	1	1
1	1	0
1	1	0
1	1	0
1	1	1
1	1	0
1	1	1
1	1	0
0	0	0
0	0	0
0	0	0
0	0	0
1	1	0
1	1	1
1	1	0
1	1	1
1	1	1
1	1	0
1	1	1
1	1	0
1	1	0
1	1	0
0	1	0
1	1	1
0	1	1
0	1	1
0	1	1
0	1	1
1	0	0
1	0	0
0	0	0
0	1	0
1	1	0
1	1	0
1	1	1
0	1	0
1	1	0
1	1	1
1	1	0
1	1	0
1	1	0
1	1	0
1	1	0
0	0	0
0	0	0
0	0	0
0	0	0
1	1	0
1	1	0
1	1	1
1	1	0
1	0	0
1	1	0
1	1	1
1	0	1
0	0	0
0	0	0
0	0	0
0	0	0
0	0	0
0	0	0
1	0	0
1	1	0
1	1	1
1	1	0
1	1	1
0	0	0
0	0	0
0	1	0
0	1	0
0	0	0
0	0	0
1	1	0
1	1	0
0	0	0
0	1	0
0	0	0
1	0	0
0	0	0
0	0	0
0	0	0
1	0	0
0	1	0
1	1	0
1	0	0
0	0	0
0	0	0
0	0	0
0	0	0
0	0	0
0	0	1
0	0	0
1	1	1
1	1	0
1	1	0
1	1	1
1	1	0
1	0	0
1	1	0
1	1	0
0	0	0
0	0	0
0	0	0
0	0	0
1	1	0
1	1	0
1	0	0
0	0	0
1	0	0
0	0	0
1	1	1
1	0	1
0	0	0
1	1	0
0	0	0
0	1	0
0	0	0
0	0	0
0	1	0
0	0	0
0	0	0
1	0	0
0	0	0
0	0	0
0	1	1
0	0	1
0	1	0
0	0	0
0	0	0
0	0	0
0	0	0
0	0	0
0	0	0
0	0	0
1	0	1
0	0	0
0	0	0
0	0	0
0	0	0
0	0	0
1	0	0
1	0	0
1	0	0
1	1	0
1	0	0
1	1	0
1	0	1
0	0	1
0	0	0
0	0	0
0	0	1
0	0	1
0	0	0
0	1	1
0	0	0
0	0	1
0	0	0
0	0	0
0	1	0
1	1	0
0	0	0
0	0	0
0	1	0
0	1	1
0	0	1
0	0	0
0	1	1
0	0	0
0	1	1
0	1	1
0	1	1
0	0	0
0	0	0
0	0	0
0	0	0
0	1	0
0	1	0
0	0	1
0	0	0
1	0	0
1	0	0
0	0	0
0	0	0
0	0	0
0	0	0
0	0	0
1	1	1
1	1	1
1	0	0
0	0	0
0	0	0
0	0	0
0	0	0
0	0	0
0	0	0
0	0	0
0	0	0
0	0	0
0	0	0
1	1	1
1	1	0
0	0	0
0	0	0
0	0	0
0	0	0
0	0	0
0	0	0
0	0	0
0	0	0
0	0	0
0	0	0
0	0	0
0	0	0
0	0	0
1	1	0
1	1	0
0	0	0
1	1	0
1	1	0
1	0	0
0	0	0
1	1	0
1	1	0
1	1	0
0	0	0
0	0	0
0	0	0
0	0	1
0	0	0
0	0	0
1	1	0
1	1	1
1	1	1
1	1	1
1	1	0
0	1	0
0	0	0
0	0	0
0	0	0
0	0	0
0	0	0
0	0	0
0	0	0
0	0	0
0	0	0
0	1	0
0	1	0
0	1	1
0	0	0
0	1	0
0	1	0
0	1	0
0	0	0
0	0	0
0	0	0
0	1	0
0	1	1
0	1	1
0	1	1
0	0	0
0	0	0
0	0	0
0	0	0
0	0	0
0	0	1
0	0	0
0	0	0
0	0	1
0	0	1
0	0	0
0	0	0
0	0	0
0	1	0
0	0	0
1	1	0
0	0	0
0	0	0
0	0	1
0	0	1
0	0	0
0	1	1
0	1	1
1	0	1
0	0	0
0	0	0
0	0	0
0	0	0
0	0	0
1	0	1
1	1	1
1	0	0
0	0	0
0	0	0
0	1	0
0	0	0
0	0	0
0	0	0
0	0	0
0	0	0
0	0	0
0	0	0
0	0	0
0	0	0
0	0	0
0	0	0
0	0	0
0	0	0
0	0	0
0	0	0
0	0	0
0	0	0
0	0	0
0	0	0
0	0	0
0	0	0
1	0	1
1	0	1
0	0	0
0	0	0
1	1	1
1	1	1
1	1	0
0	0	0
0	0	0
0	0	1
0	0	0
0	0	0
0	1	0
0	0	0
0	0	0
0	1	0
1	0	1
0	0	0
0	0	0
0	0	0
1	1	0
1	1	0
1	1	0
0	0	1
0	0	0
0	0	0
1	1	0
0	1	0
0	0	0
0	0	1
0	1	0
0	0	0
0	0	0
1	1	0
0	0	0
0	0	0
0	0	1
1	1	0
1	0	0
1	0	0
0	1	0
0	0	0
1	0	0
0	0	0
0	0	0
0	0	0
0	0	0
0	0	0
0	0	0
0	0	0
0	0	0
0	0	1
0	1	0
0	0	0
0	0	0
0	1	0
0	0	0
0	0	0
0	0	0
0	0	0
0	0	0
0	0	1
0	0	1
0	0	0
0	0	0
0	0	0
0	0	0
0	0	0
0	0	0
1	1	0
1	1	0
1	1	1
0	1	0
0	1	0
0	0	0
1	0	0
1	1	0
0	0	0
0	0	0
0	0	0
0	0	0
0	0	0
0	0	0
1	1	0
1	1	0
1	1	1
1	1	0
0	1	0
0	1	1
0	1	1
1	1	0
0	0	0
1	0	0
1	0	0
1	0	0
1	1	1
1	1	0
1	1	0
0	0	0
0	0	0
0	0	0
0	0	0
0	0	0
0	0	0
0	0	0
1	0	0
0	0	0
1	0	1
0	0	0
1	1	0
1	1	0
0	0	0
0	0	0
0	0	0
0	0	1
0	0	1
0	1	1
0	0	0
1	0	0
1	1	1
1	1	0
1	1	1
1	1	0
0	0	0
0	0	0
1	0	1
0	0	0
0	0	0
0	1	1
0	1	1
0	1	1
0	1	1
0	1	1
0	1	1
1	0	0
0	0	0
0	0	0
0	0	0
0	1	1
0	1	1
0	1	1
1	1	0
1	1	1
1	1	1
1	1	1
0	0	1
0	0	1
0	0	0
1	1	1
0	0	1
0	0	0
0	0	0
0	0	0
0	1	0
0	0	0
1	1	0
1	1	1
1	0	1
1	1	0
1	0	1
0	1	0
1	1	1
0	1	1
0	1	0
0	1	0
0	0	0
1	1	0
0	1	0
0	0	0
1	0	1
0	0	0
0	0	0
0	0	1
0	0	0
0	0	0
0	0	0
0	0	0
0	0	0
0	0	0
0	0	1
0	0	0
0	0	0
0	1	0
1	1	0
0	0	0
0	0	0
0	1	0
0	0	0
0	0	0
0	1	1
1	1	1
1	1	1
0	1	1
0	0	1
0	1	0
0	1	1
1	1	0
1	1	0
1	0	0
1	1	1
1	1	1
0	0	0
0	0	0
0	0	1
0	1	0
0	1	0
0	1	1
0	0	0
0	0	0
1	1	1
1	1	0
0	0	0
0	1	0
0	1	1
0	1	1
1	1	1
0	0	1
0	0	1
0	1	0
0	0	0
0	0	0
0	0	1
0	0	1
0	0	0
0	0	0
0	0	0
1	1	1
1	1	1
0	0	0
0	0	0
0	0	1
0	0	0
0	1	1
0	0	0
0	0	0
0	0	1
0	0	0
1	1	0
0	1	0
0	0	0
0	1	0
0	0	1
0	0	0
1	0	0
0	0	0
0	0	0
0	0	0
0	0	0
1	1	0
0	1	0
0	0	0
0	0	0
0	0	0
0	0	0
0	0	0
0	0	0
0	0	1
0	0	0
1	0	0
1	0	0
0	0	0
0	0	0
0	0	0
0	0	0
0	0	0
0	1	0
0	0	0
0	0	0
0	1	1
0	0	0
0	0	0
1	0	0
0	0	0
1	1	0
0	0	1
1	1	1
0	0	1
0	0	0
0	0	0
0	0	0
0	0	0
0	0	0
0	0	0
1	1	1
1	0	0
1	0	0
0	0	0
0	1	1
0	0	0
0	0	0
0	0	0
0	0	0
0	0	0
0	0	0
0	0	0
1	1	0
1	1	0
1	1	0
1	1	0
0	0	0
1	0	1
1	1	0
1	1	0
1	1	1
1	1	0
1	1	1
1	1	1
0	0	1
0	1	0
0	1	1
0	0	0
0	0	0
1	0	0
0	0	0
0	0	0
0	0	0
1	0	0
0	0	0
0	0	0
0	0	0
0	0	0
0	0	0
0	0	0
0	0	0
0	0	0
0	0	0
0	0	1
0	0	0
0	1	0
0	0	0
1	0	0
0	0	0
1	1	0
1	0	0
0	0	0
0	0	0
0	0	0
0	0	0
0	0	0
0	0	0
0	0	0
0	0	0
0	1	1
0	0	1
1	1	1
0	0	0
0	0	0
0	0	0
0	0	0
0	0	0
0	0	0
0	0	0
0	0	0
1	1	1
0	0	0
0	0	0
0	0	0
0	0	0
0	0	1
0	1	1
0	0	0
0	0	0
0	0	0
0	0	0
0	0	0
1	1	0
1	1	0
1	1	0
0	0	0
0	0	0
0	0	0
1	1	0
1	1	0
0	0	0
0	0	0
0	0	0
0	0	0
1	1	0
1	1	1
0	0	0
0	0	0
0	0	1
1	1	1
0	1	1
0	0	0
0	1	1
0	1	1
0	1	0
0	0	0
0	0	0
0	0	0
0	0	1
0	0	0
0	0	0
0	0	0
0	0	0
0	0	0
0	0	0
0	0	0
0	0	0
0	0	0
0	0	0
1	0	0
0	0	0
0	0	0
0	1	0
1	1	0
0	0	0
0	0	0
0	0	0
0	0	0
1	1	0
0	0	0
0	0	0
0	0	0
0	0	0
0	1	0
0	0	0
0	0	0
0	1	0
0	0	0
1	0	0
1	0	0
0	0	0
0	0	0
0	0	0
0	0	0
0	0	0
1	0	1
1	0	0
0	1	0
1	0	0
0	1	0
0	0	0
0	0	0
0	0	0
0	0	0
0	0	0
0	1	0
0	0	0
0	0	0
1	1	0
0	0	0
1	1	0
1	1	0
1	1	0
1	1	0
1	1	0
1	1	0
0	0	0
0	1	1
0	0	0
0	1	1
0	0	0
0	0	0
0	0	0
0	0	0
0	0	0
0	0	0
0	0	1
0	0	0
0	0	0
0	0	0
0	0	0
1	0	0
0	0	0
0	0	0
0	0	0
1	1	0
0	1	1
0	1	0
0	0	0
0	0	0
0	0	0
0	0	0
0	0	0
0	0	0
0	0	0
0	0	0
0	1	0
0	0	1
0	0	0
0	1	0
0	0	0
0	0	0
0	0	0
0	0	0
0	0	0
0	0	0
1	1	0
1	1	0
1	1	0
0	0	0
0	0	0
0	0	0
0	0	0
1	1	0
0	0	0
0	0	0
0	0	0
1	1	0
1	1	0
1	1	0
1	1	1
0	0	0
1	0	0
1	1	0
0	1	1
0	1	0
0	0	0
0	0	0
0	0	0
1	0	0
1	0	0
1	0	1
0	0	0
0	0	0
0	0	0
0	0	0
0	0	0
0	0	0
0	0	0
0	0	0
0	0	0
0	0	0
1	1	0
0	0	0
0	0	0
0	0	0
0	0	0
0	0	0
0	0	0
0	0	0
0	0	0
0	0	0
0	0	0
0	0	0
1	0	1
1	1	1
0	0	0
0	0	0
0	0	0
0	0	0
0	0	0
0	0	0
0	0	0
0	0	0
0	0	1
0	0	0
1	1	1
1	1	1
0	0	0
0	0	0
0	0	0
0	0	0
0	1	0
0	0	0
0	0	0
0	1	1
0	0	0
0	0	1
1	0	1
1	0	0
0	0	0
1	0	1
0	0	0
0	0	0
1	0	1
1	1	1
0	0	0
0	0	0
0	0	0
0	0	0
0	0	1
1	1	1
1	1	0
1	1	0
0	0	1
0	0	0
0	0	0
0	0	0
0	0	0
1	0	0
0	0	0
0	0	0
0	1	1
0	0	1
0	0	0
0	0	1
0	0	0
0	0	1
0	0	0
0	0	1
0	0	0
0	0	1
0	0	0
1	0	0
0	0	0
0	0	0
0	0	0
1	0	0
1	0	1
1	1	1
0	1	1
0	1	1
0	0	0
1	0	1
1	0	0
1	0	0
0	0	0
0	0	0
0	0	0
1	0	1
0	0	0
0	0	0
0	0	0
0	0	0
0	0	0
0	0	0
0	0	0
0	0	0
0	0	0
0	0	0
0	1	0
0	0	0
0	0	0
0	0	0
0	0	0
0	0	0
0	0	0
0	0	0
0	0	0
1	0	0
0	0	0
0	0	0
0	1	0
0	1	0
0	0	0
0	0	0
0	0	1
1	1	0
1	1	0
0	0	0
0	0	0
0	0	0
1	0	0
1	1	1
1	1	0
1	1	0
0	0	0
0	0	0
0	0	0
0	0	0
0	0	0
0	0	0
0	0	0
0	0	0
0	0	0
0	0	0
0	0	0
0	0	0
0	0	0
0	0	0
1	1	0
1	0	0
0	0	0
0	0	0
0	0	0
0	0	0
0	0	0
0	0	0
0	1	0
0	0	0
1	0	0
0	1	0
0	1	0
0	0	0
0	0	0
0	0	0
0	0	0
0	0	0
0	0	0
0	0	0
0	1	0
0	0	0
0	0	0
0	0	0
1	0	0
0	0	0
0	0	0
0	0	0
0	0	0
0	0	0
0	0	0
0	0	0
0	0	0
0	0	0
0	0	0
0	0	0
1	0	0
0	0	0
0	0	0
0	0	0
0	0	0
0	0	0
0	0	0
0	0	0
0	0	0
0	0	0
0	0	0
0	0	1
0	0	0
0	0	0
0	0	0
0	0	0
0	0	1
0	0	0
0	0	1
0	0	0
0	0	1
1	0	1
0	0	1
0	0	0
0	0	0
0	0	0
0	0	0
0	0	0
1	0	1
1	1	0
1	1	1
1	1	1
1	1	1
0	0	0
0	0	0
0	0	0
0	0	0
0	0	0
0	0	0
0	0	0
0	0	0
0	0	0
0	0	0
0	0	0
0	0	0
0	0	0
0	0	0
0	0	0
0	0	0
0	0	0
1	0	0
0	0	0
0	0	0
0	0	0
0	0	0
0	0	0
1	0	0
0	0	0
0	0	0
0	0	1
0	0	1
0	0	0
0	0	0
0	0	0
0	0	0
1	1	0
0	0	0
1	1	0
1	1	0
0	0	0
0	0	0
0	0	0
0	0	0
1	1	1
1	1	0
0	0	0
1	1	1
0	1	1
0	1	1
0	0	0
0	0	0
0	0	0
0	0	0
0	1	0
0	1	0
1	1	0
1	1	1
0	1	1
0	0	0
1	1	0
0	0	0
0	1	0
1	1	1
1	1	1
0	0	0
0	0	0
0	0	0
0	0	0
0	0	0
0	0	0
0	0	0
0	0	0
0	0	0
0	0	0
0	0	0
0	0	0
0	0	0
0	0	0
0	0	0
0	0	0
0	0	0
0	0	0
0	0	0
0	0	0
0	0	0
0	0	0
0	0	0
0	0	0
0	0	0
0	0	0
0	0	0
0	0	0
0	0	0
0	0	0
0	0	0
0	0	0
0	0	0
0	0	0
0	0	0
0	0	0
0	0	0
0	1	0
1	0	0
1	0	0
1	1	0
1	1	0
1	1	1
1	1	1
1	1	0
1	1	1
1	1	1
1	1	1
1	1	1
1	1	1
0	1	1
0	1	1
1	1	1
1	1	1
0	1	1
[truncated: 68 more rows]
