# Supplementary material for: Multisensory flicker modulates widespread brain networks and reduces interictal epileptiform discharges
Source: Nat Commun. 2024 Apr 11;15:3156. doi: 10.1038/s41467-024-47263-y (PMC11009358; doi:10.1038/s41467-024-47263-y)
Supplement: Supplementary file 4 — Source Data [file 41467_2024_47263_MOESM4_ESM.zip › Source Data New Corrected/Figure_3C.csv]

func_network	mod_sig	mod_amp
visual	0.0007	1.29014067013623
visual	0.3012	0.104332406101709
visual	0.7243	-0.16294860698424
visual	0.6767	-0.144914475498901
visual	0.5652	-0.0259215812276504
visual	0.9592	-0.177961266830062
visual	0.9225	-0.184848106650995
visual	0.9495	-0.455547158394026
visual	0.9197	-0.41573952837514
visual	0.1986	0.154583776388828
visual	0.978	-0.345308626292477
visual	0.5569	-0.0246261206545354
visual	0.8843	-0.147640380111007
visual	0	1.48570419497618
visual	0.8228	-0.178111662512812
visual	0.7848	-0.131173842006503
visual	0.9836	-0.363068680342393
visual	0.6699	-0.0708760027809364
visual	0.8086	-0.17282469438067
visual	0.3981	0.0432460592831234
visual	0.7068	-0.0851142706903691
visual	0.8234	-0.141455090558714
visual	0.7161	-0.0801663086818596
visual	0	47.1548842833296
visual	0	46.5670972377498
visual	0	47.8094278173469
visual	0	44.0573507188762
visual	0	41.9286912230995
visual	0	65.5751016815615
visual	0	98.672582442944
visual	0.578	-0.0289613633381758
visual	0.9309	-0.167190553277646
visual	0.7081	-0.0871210092269549
visual	0.1412	0.273716671949539
visual	0.1923	0.179097945130846
visual	0.3193	0.0869101356884465
visual	0.624	-0.0411928034845533
visual	0.6023	-0.0474548422279449
visual	0.6585	-0.0603208334123634
visual	0.4818	0.00824966083119327
visual	0.7103	-0.0940447631361487
visual	0.2529	0.103839990106857
visual	0.2663	0.120563718288675
visual	0.7981	-0.106021134124462
visual	0.7689	-0.233360045252311
visual	0.5525	-0.0520480470863475
visual	0.0994	0.500615954569195
visual	0.0279	0.62794821594579
visual	0.0297	0.538532689879806
visual	0	6.43801840265979
visual	0	3.42827812103851
visual	0.0091	0.92644635499352
visual	0.5217	-0.00920516363103074
visual	0.7035	-0.0791757741758105
visual	0.0071	0.840473438314506
visual	0	63.2798289609548
visual	0	14.5945676436032
visual	0	28.4046590001915
visual	0	17.1430631405532
visual	0.0179	0.744174922875345
visual	0	1.0136393974382
visual	0	1.67096001559588
visual	0	35.0707733373231
visual	0	25.668821218806
visual	0	8.81499295744318
visual	0	2.70511724700428
visual	0.0001	2.034309060959
visual	0	35.6426992311619
visual	0	209.944448097338
visual	0	30.0199413729956
visual	0.0038	0.791103222364312
visual	0	2.70086975243686
visual	0.0002	1.5547976406399
visual	0	3.62589908100747
visual	0	4.28845801544333
visual	0	11.5813175690039
visual	0	42.1386792487987
visual	0	21.6953856607659
visual	0	5.27131938394877
visual	0	6.89253789888598
visual	0.412	0.0398634660450203
visual	0.062	0.19818659737426
visual	0.5278	-0.0144331882341846
visual	0.3522	0.0632979972734278
visual	0	6.09857090421279
visual	0	4.2973645205487
visual	0	1.12425377902003
visual	0.006	0.747746138136643
visual	0.0085	0.727644784836833
visual	0.9016	-0.220105030605712
visual	0	2.54707148457364
visual	0	12.5677230816902
visual	0	17.9361832922938
visual	0	10.586814492129
visual	0.0001	1.03122376740654
visual	0.0133	0.460185251148784
visual	0.0002	0.947503688529859
visual	0	1.63953750792681
visual	0	7.28022131663205
visual	0	3.61373283029344
visual	0.0003	0.9408445269384
visual	0	6.42213564720767
visual	0	11.507460216828
visual	0	31.318985968809
visual	0	18.6732080832163
visual	0	3.44132957786369
visual	0	1.34637341917919
visual	0	1.18593264441775
visual	0	2.38181159998376
visual	0	12.8448611406857
visual	0.0028	0.42070961487987
visual	0.0118	0.311888835743529
visual	0.5568	-0.0245824086519395
visual	0.0816	0.232432947864402
visual	0.5077	-0.00966629783754658
visual	0.0771	0.265727138472189
visual	0.8051	-0.168492016482247
visual	0.5813	-0.0906523463027071
visual	0.4349	0.0615757250084856
somatomotor	0.4582	0.0231387486527195
somatomotor	0.5081	-0.000740872387452907
somatomotor	0.6963	-0.0761120738985644
somatomotor	0.3566	0.0602679824198822
somatomotor	0.8996	-0.179739628057085
somatomotor	0.986	-0.304409124130916
somatomotor	0.7382	-0.136048731106523
somatomotor	0.8985	-0.272315856149845
somatomotor	0.549	-0.0260068332545692
somatomotor	0.8051	-0.148015973316673
somatomotor	0.7362	-0.116477750156095
somatomotor	0.5588	-0.0145523681658281
somatomotor	0.2073	0.15191021986529
somatomotor	0.4179	0.0438217238836631
somatomotor	0.6703	-0.0842908442549699
somatomotor	0	4.25476306394951
somatomotor	0.0044	0.591755032623674
somatomotor	0.6422	-0.0564211392927079
somatomotor	0.8288	-0.149694009809301
somatomotor	0.1564	0.186331200049141
somatomotor	0.0235	0.335949869203688
somatomotor	0.0016	0.764820567833954
somatomotor	0	6.30570461127902
somatomotor	0	4.24176196629475
somatomotor	0	3.4581481930013
somatomotor	0.008	0.476414239356081
somatomotor	0	11.9738550084372
somatomotor	0	12.7838917342909
somatomotor	0	21.0002730722974
somatomotor	0	9.7474236091788
somatomotor	0.3472	0.0669153145070707
somatomotor	0.8727	-0.167522658701717
somatomotor	0.6124	-0.0489502553031681
somatomotor	0.7335	-0.108459605146106
somatomotor	0.1185	0.206571994032296
somatomotor	0.1603	0.18278002931175
somatomotor	0.0126	0.577810917067927
somatomotor	0.4363	0.0250548688938883
somatomotor	0.4255	0.0375129676571375
somatomotor	0.0282	0.601571630383603
somatomotor	0.3988	0.0620972802023532
somatomotor	0.5172	-0.00879863837522044
somatomotor	0.0052	0.592837448102959
somatomotor	0	1.41235274159419
somatomotor	0.0984	0.238670078495614
somatomotor	0.7267	-0.107924263840168
somatomotor	0	1.39505810012091
somatomotor	0	3.60774095135052
somatomotor	0.462	0.0145362856563314
somatomotor	0.6563	-0.057642007275723
somatomotor	0.6445	-0.064069202083901
somatomotor	0.0778	0.250175431601791
somatomotor	0.0015	0.533724613665125
somatomotor	0.1775	0.116830240220944
somatomotor	0.9164	-0.236614059136439
somatomotor	0.9091	-0.240853100820158
somatomotor	0.837	-0.208602866217466
somatomotor	0.9834	-0.424251164064838
somatomotor	0.5358	-0.010423390811558
somatomotor	0.5342	-0.0163682968441449
somatomotor	0.0941	0.311940997673525
somatomotor	0.7556	-0.0980196873546935
somatomotor	0.0056	0.53769768764675
somatomotor	0.0917	0.210454081859389
somatomotor	0.0064	0.37585289571417
somatomotor	0.254	0.14859059924034
somatomotor	0.9268	-0.234407974791599
somatomotor	0.0879	0.265185876590974
somatomotor	0.3883	0.0477573402739573
somatomotor	0.4363	0.0343737238234592
somatomotor	0.9161	-0.240975617113472
somatomotor	0.5973	-0.0373714035546535
somatomotor	0.1737	0.185093628300115
somatomotor	0.1428	0.186504450187552
somatomotor	0.6658	-0.0627525664294073
somatomotor	0.3833	0.0597461450252079
somatomotor	0.2595	0.134749179109244
somatomotor	0.0795	0.261143152858377
somatomotor	0.5088	-0.00253043088055882
somatomotor	0.7271	-0.103908136484845
somatomotor	0.7416	-0.132220204010911
somatomotor	0.4041	0.0458138314814787
somatomotor	0.144	0.171492170317027
somatomotor	0.4261	0.0294724534556989
somatomotor	0.4474	0.0271247842162383
somatomotor	0.6871	-0.0749010512374981
somatomotor	0.2576	0.153013254378695
somatomotor	0.02	0.511367306381943
somatomotor	0.2212	0.176670097963364
somatomotor	0.4873	0.0130137546140876
somatomotor	0.7621	-0.0826649634021046
somatomotor	0.5666	-0.029724208375743
somatomotor	0.5064	-0.00387466810825698
somatomotor	0.2674	0.125381029452253
somatomotor	0.319	0.0883774652293747
somatomotor	0.8565	-0.202995779535288
somatomotor	0.7537	-0.126041314783925
somatomotor	0.2882	0.126768887986147
somatomotor	0.0131	0.383976641075238
somatomotor	0.7585	-0.0915184109868578
somatomotor	0.8308	-0.153802514497517
somatomotor	0.9599	-0.246835151948974
somatomotor	0.9949	-0.38367318488501
somatomotor	0.8879	-0.184903169430801
somatomotor	0.41	0.0369470239707901
somatomotor	0.5235	-0.0142537874662431
somatomotor	0.9514	-0.316994351301492
somatomotor	0.9496	-0.320010737256343
somatomotor	0.1482	0.201557655990212
somatomotor	0	2.1012622786732
somatomotor	0.4668	0.0153734070288283
somatomotor	0.5409	-0.0179412222677201
somatomotor	0.4654	0.0141091546603695
somatomotor	0.3637	0.0658184912219435
somatomotor	0.0988	0.261249651260742
somatomotor	0.678	-0.0688799831965202
somatomotor	0.7587	-0.121362957980146
somatomotor	0	16.907523640763
somatomotor	0	4.51991063714168
somatomotor	0	3.95826291937858
somatomotor	0	9.31969767740525
somatomotor	0	4.64910763274197
somatomotor	0.0003	0.641711374125948
somatomotor	0.6154	-0.0423362993596301
somatomotor	0.9207	-0.25967935870438
somatomotor	0.4669	0.0215981222752852
somatomotor	0.2324	0.147005482113608
somatomotor	0	19.340447078622
somatomotor	0	8.69425656511754
somatomotor	0	2.14565102362852
somatomotor	0.0013	0.761779744436221
somatomotor	0.0004	0.932063122851434
somatomotor	0.4426	0.0222554005465141
somatomotor	0.2747	0.10304545700594
somatomotor	0.5229	-0.00937049210050944
somatomotor	0.3245	0.0902149461789179
somatomotor	0.3785	0.0601099166956629
somatomotor	0.5071	-0.00153026070692608
somatomotor	0.4872	0.00368922362829815
somatomotor	0.9287	-0.272415223591957
somatomotor	0.6512	-0.0759283881219777
somatomotor	0.4035	0.0453293822568623
somatomotor	0.2574	0.13666178627321
somatomotor	0.911	-0.234349540693331
somatomotor	0.8283	-0.343265199905001
somatomotor	0.0382	0.358808681901818
somatomotor	0	2.85489321039727
somatomotor	0	173.457591793414
somatomotor	0	7.50728730426603
somatomotor	0	3.93284503888363
somatomotor	0.0001	0.668389852133154
somatomotor	0	4.96914862974428
somatomotor	0	11.0166400468659
somatomotor	0.0001	1.83982547119722
somatomotor	0.0001	1.01297803081192
somatomotor	0	8.35792979577497
somatomotor	0	4.12089995924389
somatomotor	0	3.32985974281278
somatomotor	0	1.92588912042175
somatomotor	0	1.86099630765359
somatomotor	0	3.40368787456445
somatomotor	0	11.6178145745996
somatomotor	0	7.88804629956942
somatomotor	0	2.84249356891571
somatomotor	0.1276	0.240768888027272
somatomotor	0.406	0.0442255627084622
dorsal-attention	0.9255	-0.326716190714463
dorsal-attention	0.9765	-0.360212302373022
dorsal-attention	0.5581	-0.0261444698064515
dorsal-attention	0.308	0.0747657545055749
dorsal-attention	0.2615	0.0980185393104722
dorsal-attention	0.0747	0.296112170091957
dorsal-attention	0.2021	0.153509633697668
dorsal-attention	0.0185	0.499092546058125
dorsal-attention	0.4429	0.0305533733836085
dorsal-attention	0.783	-0.138288210340849
dorsal-attention	0.4291	0.0282926090870419
dorsal-attention	0.2388	0.142806704506156
dorsal-attention	0.1183	0.282922458116481
dorsal-attention	0.9681	-0.275127462933267
dorsal-attention	0.8475	-0.201730079671194
dorsal-attention	0.675	-0.0672917972474082
dorsal-attention	0.4809	0.00792159674021464
dorsal-attention	0.2079	0.119202887154158
dorsal-attention	0.6568	-0.0664072397062874
dorsal-attention	0.8671	-0.152156332311706
dorsal-attention	0.8116	-0.154175543923739
dorsal-attention	0.5809	-0.048047256734585
dorsal-attention	0.9346	-0.275805335739418
dorsal-attention	0	14.9743157128771
dorsal-attention	0	3.8558519325518
dorsal-attention	0.1306	1.27161129060862
dorsal-attention	0.1915	1.16265151195923
dorsal-attention	0.2477	0.385535487911545
dorsal-attention	0.5568	-0.0242657618337462
dorsal-attention	0.1166	0.254039863464714
dorsal-attention	0.0451	0.235551996411766
dorsal-attention	0.981	-0.2957566929531
dorsal-attention	0.9848	-0.30831907990314
dorsal-attention	0.7776	-0.134480960208771
dorsal-attention	0.3054	0.112692562840688
dorsal-attention	0.9241	-0.266003808966887
dorsal-attention	0.8176	-0.161392478753626
dorsal-attention	0.8349	-0.161021750057185
dorsal-attention	0.6393	-0.109728825940707
dorsal-attention	0.2118	0.162033348067648
dorsal-attention	0.4688	0.0151840599801008
dorsal-attention	0.2858	0.113861401904052
dorsal-attention	0.0963	0.337116222785369
dorsal-attention	0.1934	0.186073779267706
dorsal-attention	0.3392	0.0731062833082661
dorsal-attention	0.7223	-0.0990009763200274
dorsal-attention	0.086	0.268247983964797
dorsal-attention	0.128	0.266567471978938
dorsal-attention	0.8127	-0.165021637764332
dorsal-attention	0.8597	-0.1958278040085
dorsal-attention	0.8099	-0.132974766902696
dorsal-attention	0.8852	-0.200267644135983
dorsal-attention	0.8839	-0.233622029925924
dorsal-attention	0.3842	0.0519682336036027
dorsal-attention	0.176	0.169149830562111
dorsal-attention	0.2821	0.112707008976754
dorsal-attention	0.0702	0.378512213513968
dorsal-attention	0.674	-0.0829952292228284
dorsal-attention	0.0196	0.297000815027575
dorsal-attention	0.0502	0.336023918027015
dorsal-attention	0.455	0.0203536167828118
dorsal-attention	0.8986	-0.169186949239963
dorsal-attention	0.9583	-0.344603382518739
dorsal-attention	0.7932	-0.159707155481747
dorsal-attention	0.3823	0.0654575599644207
dorsal-attention	0.228	0.142502465791915
dorsal-attention	0.0562	0.328251517429452
dorsal-attention	0.2557	0.11306984122903
dorsal-attention	0.4044	0.0409441038392202
dorsal-attention	0.5956	-0.0307404779888364
dorsal-attention	0.5797	-0.0346134564289639
dorsal-attention	0.0137	0.53706205401425
dorsal-attention	0.033	0.36150065206935
dorsal-attention	0.0659	0.287920094825294
dorsal-attention	0.5156	-0.00554056216677146
dorsal-attention	0.8085	-0.13679109836341
dorsal-attention	0.1115	0.211923857989177
dorsal-attention	0.1433	0.219832480536293
dorsal-attention	0.0013	1.02941514982786
dorsal-attention	0.0686	0.313867645094068
dorsal-attention	0.0004	1.30785876517351
dorsal-attention	0	1.83426964878422
dorsal-attention	0	1.84571738125877
dorsal-attention	0.3071	0.124058657426788
dorsal-attention	0.2524	0.123749792695611
dorsal-attention	0.2122	0.232576217605804
dorsal-attention	0.1462	0.217026562231116
dorsal-attention	0.4603	0.0167256212215763
dorsal-attention	0.4466	0.0265002362227391
dorsal-attention	0.3004	0.114034348091401
dorsal-attention	0.4774	0.0125526432273733
dorsal-attention	0.4456	0.0254947332411664
dorsal-attention	0.9059	-0.197225615019723
dorsal-attention	0.4099	0.033664095116503
dorsal-attention	0.6308	-0.0743926873594271
dorsal-attention	0.747	-0.178626863661269
dorsal-attention	0.354	0.0812166772116032
dorsal-attention	0.0164	1.10784502392462
dorsal-attention	0.0049	1.58085369858571
dorsal-attention	0.0716	0.507309972972846
dorsal-attention	0.2118	0.141685338338785
dorsal-attention	0.1658	0.188752275047608
dorsal-attention	0.1136	0.208325712368778
dorsal-attention	0.0558	0.32643054228858
dorsal-attention	0.0368	0.350484494378419
dorsal-attention	0.2007	0.204863212708266
dorsal-attention	0.9938	-0.349803727990317
dorsal-attention	0.5686	-0.0292458551245468
dorsal-attention	0.5328	-0.0155797677891459
dorsal-attention	0.3084	0.0849343936404885
dorsal-attention	0.3597	0.0581055837051512
dorsal-attention	0.7007	-0.0693910433481395
dorsal-attention	0.4013	0.0483721825645709
dorsal-attention	0.5957	-0.0320424638294421
dorsal-attention	0.3371	0.109748241187396
dorsal-attention	0.0287	0.502168700476739
dorsal-attention	0.4348	0.0348157496335457
dorsal-attention	0.1532	0.229560137295802
dorsal-attention	0.0474	0.32687866651687
dorsal-attention	0.0083	0.516883161065175
dorsal-attention	0.6564	-0.0533206444401026
dorsal-attention	0	1.21765439991978
ventral-attention	0.8798	-0.187271198186227
ventral-attention	0.1032	0.25161355717661
ventral-attention	0.6797	-0.0925864644615348
ventral-attention	0.9314	-0.253028942924595
ventral-attention	0.0003	0.832199829885614
ventral-attention	0.931	-0.230085485063563
ventral-attention	0.3664	0.0601059959527486
ventral-attention	0.2862	0.129848597321139
ventral-attention	0.9161	-0.255866355679543
ventral-attention	0.0001	4.35381074149613
ventral-attention	0	1.42359375256495
ventral-attention	0.123	0.263348137219745
ventral-attention	0	5.28722567141366
ventral-attention	0	12.8582310060607
ventral-attention	0.8687	-0.227813037095988
ventral-attention	0.7812	-0.12464021211364
ventral-attention	0.3075	0.0693783491412958
ventral-attention	0.715	-0.108291219919455
ventral-attention	0.6637	-0.137883957566352
ventral-attention	0.4767	0.0108790474148477
ventral-attention	0.2337	0.134785834677937
ventral-attention	0.0791	0.308867182257057
ventral-attention	0.0152	0.397584884271223
ventral-attention	0.1206	0.241195026945927
ventral-attention	0.3061	0.124474204214163
ventral-attention	0.3919	0.098234204140861
ventral-attention	0.3953	0.100949340438912
ventral-attention	0.8346	-0.164258850186041
ventral-attention	0.8152	-0.142855950760712
ventral-attention	0.2354	0.0945206512869377
ventral-attention	0.0001	1.24651983483769
ventral-attention	0.1068	0.268266098792008
ventral-attention	0.0748	0.336170901889366
ventral-attention	0.1646	0.16220557363789
ventral-attention	0.0005	1.01784376701852
ventral-attention	0.0329	0.425654970900277
ventral-attention	0.7942	-0.114540994360847
ventral-attention	0.1307	0.251359581247581
ventral-attention	0.0705	0.300245338491003
ventral-attention	0.3498	0.0804866542281018
ventral-attention	0	4.63108044553591
ventral-attention	0	2.44404936019993
ventral-attention	0.5207	-0.00573070221522654
ventral-attention	0.8982	-0.278021699365083
ventral-attention	0.0033	1.17603976145432
ventral-attention	0.2048	0.184249333511716
ventral-attention	0.0193	0.503031908995358
ventral-attention	0.0765	0.406751004007336
ventral-attention	0.2561	0.148341548057217
ventral-attention	0.142	0.220325757612968
ventral-attention	0.4864	0.00693459715164835
ventral-attention	0.649	-0.143874292331763
ventral-attention	0.008	0.590926354704925
ventral-attention	0.0257	0.401306373442984
ventral-attention	0.07	0.175056399460105
ventral-attention	0.364	0.0759584597787302
ventral-attention	0.8212	-0.11905350838352
ventral-attention	0.1702	0.146394831407725
ventral-attention	0.1638	0.194871221318067
ventral-attention	0.3848	0.0461249502451304
ventral-attention	0.0003	0.629067010204229
ventral-attention	0.0354	0.410369053710773
ventral-attention	0.8874	-0.20334005994846
ventral-attention	0.2574	0.0963564214821955
ventral-attention	0.3679	0.0492716270622733
ventral-attention	0.0719	0.18749359664978
ventral-attention	0.4643	0.0204595788214723
ventral-attention	0.2868	0.0876649103618006
ventral-attention	0.3054	0.101269045706282
ventral-attention	0.3216	0.108203085742599
ventral-attention	0.1303	0.273140317437927
ventral-attention	0.0168	0.444821038415919
ventral-attention	0.057	0.265085231277905
ventral-attention	0.2107	0.139543114549274
ventral-attention	0.2998	0.109525678948353
ventral-attention	0.0665	0.275103338739856
ventral-attention	0.4053	0.032356897644984
ventral-attention	0.6307	-0.0538912049606132
ventral-attention	0.6471	-0.0669448704169203
ventral-attention	0.0884	0.261178614313435
ventral-attention	0.0061	0.525249154670612
ventral-attention	0.2707	0.102243830948073
ventral-attention	0.0543	0.30501454095166
ventral-attention	0.6785	-0.0627154176172501
ventral-attention	0.0979	0.339674403882381
ventral-attention	0.3888	0.0496372354938863
ventral-attention	0.2373	0.117059130182965
ventral-attention	0	12.3961754966992
ventral-attention	0	30.6917683893751
ventral-attention	0	11.3541740538228
ventral-attention	0.001	0.8051819359768
ventral-attention	0.0011	0.786689613734326
ventral-attention	0.1547	0.170202501376567
ventral-attention	0.3524	0.0674418236067604
ventral-attention	0.7811	-0.113254596563176
ventral-attention	0.2331	0.178924791998909
ventral-attention	0.2762	0.0858526361157912
ventral-attention	0.2397	0.0955914415204606
ventral-attention	0.1049	0.284483677065961
ventral-attention	0.1588	0.243016672356806
ventral-attention	0.2236	0.240721817744273
ventral-attention	0.7001	-0.111509793843261
ventral-attention	0.5408	-0.0204614159501368
ventral-attention	0.8065	-0.174728027478676
ventral-attention	0.2804	0.174161746998735
ventral-attention	0.1402	0.286144865504724
ventral-attention	0.2689	0.17801222794712
ventral-attention	0.6007	-0.042463437823291
ventral-attention	0.2937	0.0893240989042039
ventral-attention	0.2258	0.111849068856539
ventral-attention	0.4532	0.0183659550699953
ventral-attention	0.4175	0.0370419246074314
ventral-attention	0.2496	0.10733050327392
ventral-attention	0.4308	0.0302681642814813
ventral-attention	0.8911	-0.174569473107955
ventral-attention	0.4908	0.00507112139726895
ventral-attention	0.3503	0.0524841442704636
ventral-attention	0.2485	0.134483636446382
ventral-attention	0.2202	0.183220862262353
ventral-attention	0.1752	0.176982896847354
ventral-attention	0.1641	0.168745607419458
ventral-attention	0.3338	0.07676314004044
ventral-attention	0.3113	0.116888944666832
ventral-attention	0.8047	-0.184112327686491
ventral-attention	0.754	-0.117216934720064
ventral-attention	0.208	0.132448725458524
ventral-attention	0.0442	0.298434664917183
ventral-attention	0.1059	0.217750627573588
ventral-attention	0.3078	0.0828506637442687
ventral-attention	0.3576	0.0721170287806445
ventral-attention	0.0016	0.985584132553789
ventral-attention	0.2203	0.117141016398199
ventral-attention	0.9153	-0.254123190724181
ventral-attention	0.9439	-0.222695698948024
ventral-attention	0.6096	-0.0428085082749989
ventral-attention	0.7154	-0.0845116262315347
ventral-attention	0.9361	-0.223168617672356
ventral-attention	0.921	-0.23895280967535
ventral-attention	0.6642	-0.0689356300400377
ventral-attention	0.8392	-0.158908211722632
ventral-attention	0.8851	-0.155435540843378
ventral-attention	0.9448	-0.268547872801974
ventral-attention	0.908	-0.192065324189437
ventral-attention	0.2379	0.178180864359311
ventral-attention	0.3716	0.0511415541684777
ventral-attention	0.0754	0.230512197847145
ventral-attention	0.2117	0.138821703425698
ventral-attention	0.3376	0.0809468958225066
ventral-attention	0.1012	0.264970403780282
ventral-attention	0.4899	0.00792719542632003
ventral-attention	0.6851	-0.135366683107685
ventral-attention	0.73	-0.1005737447145
ventral-attention	0.8092	-0.122815948318656
ventral-attention	0.6614	-0.0560795270929452
ventral-attention	0.1387	0.21702512137309
ventral-attention	0.0808	0.291385231551975
ventral-attention	0.909	-0.268220097980843
ventral-attention	0.2368	0.142596368303316
ventral-attention	0.2703	0.117692185431
ventral-attention	0.2897	0.641631825992238
ventral-attention	0.0478	0.729998555382037
ventral-attention	0.0238	0.416421567775137
ventral-attention	0	2.09449117224063
ventral-attention	0	5.49353649071892
ventral-attention	0	2.15647351884925
ventral-attention	0	1.41667398150636
ventral-attention	0.209	0.400284601613559
ventral-attention	0.1825	0.369477324755266
ventral-attention	0.2386	0.282576402363292
ventral-attention	0.2948	0.128505246934233
ventral-attention	0.4948	0.00683715546622188
ventral-attention	0.611	-0.0543931900503291
ventral-attention	0.0454	0.33447024437386
ventral-attention	0.0101	0.448188585866008
ventral-attention	0.0057	0.627568411540097
ventral-attention	0.4696	0.0141850847424438
ventral-attention	0.737	-0.101653120995572
ventral-attention	0.8789	-0.196299363536584
ventral-attention	0.6512	-0.0703135494395619
ventral-attention	0.5391	-0.0171055711601288
ventral-attention	0.5898	-0.0353567677493558
ventral-attention	0.0138	0.475349177628419
ventral-attention	0.0028	0.487399709006772
ventral-attention	0.0894	0.245942079942419
ventral-attention	0.7334	-0.0866567348400686
ventral-attention	0.0681	0.252133439579204
limbic	0.9766	-0.29512956120153
limbic	0.925	-0.213714685045134
limbic	0.5052	-0.00355617572927169
limbic	0.5465	-0.0209723744289302
limbic	0.6037	-0.0471154415606041
limbic	0.7755	-0.20734285227205
limbic	0.4554	0.0356409794212438
limbic	0.2695	0.115097125205523
limbic	0.3146	0.0939161963817898
limbic	0.2016	0.200642965645874
limbic	0.3293	0.105728566277762
limbic	0.0116	0.4580295266158
limbic	0.6221	-0.0657326039788342
limbic	0.7795	-0.167912423767375
limbic	0.3432	0.0758050904407424
limbic	0.1268	0.233784341316816
limbic	0.3945	0.0625194122782409
limbic	0.4169	0.0499255732813244
limbic	0.4855	0.010632415860697
limbic	0.1666	0.161437704865013
limbic	0.9736	-0.264554932730789
limbic	0.8917	-0.201891423633673
limbic	0.5172	-0.00563898755519843
limbic	0.2835	0.104650917671091
limbic	0.8337	-0.144449789199777
limbic	0.5764	-0.0461489231690512
limbic	0.2785	0.129920124244799
limbic	0.5532	-0.0166653706924067
limbic	0.8884	-0.212082948984757
limbic	0.694	-0.0808885262993075
limbic	0.1417	0.196972624132523
limbic	0.8296	-0.171550372805812
limbic	0.7733	-0.126041756972352
limbic	0.7436	-0.10158901934578
limbic	0.2432	0.132716712974802
limbic	0.4573	0.0148592834549484
limbic	0.4272	0.0310226754685203
limbic	0.3503	0.0713053077080406
limbic	0.8439	-0.162600895115125
limbic	0.8042	-0.149271874463122
limbic	0.7469	-0.12793413331839
limbic	0.6092	-0.0470070830834433
limbic	0.538	-0.0177433645612589
limbic	0.2613	0.124099357798042
limbic	0.8258	-0.158008918711077
limbic	0.3852	0.0448734472183683
limbic	0.7021	-0.10372070895524
limbic	0.7782	-0.194705363068573
limbic	0.4269	0.0361181432776572
limbic	0.1437	0.275922522643103
limbic	0.69	-0.166508062438617
limbic	0.9171	-0.244621246358701
limbic	0.0424	0.321906093191341
limbic	0.5544	-0.0193934703746435
limbic	0.136	0.157699786618061
limbic	0.0691	0.537686714066406
limbic	0.7171	-0.174971750432657
limbic	0.4181	0.0573266795659151
limbic	0.191	0.218550220519477
limbic	0.9271	-0.302096005920186
limbic	0.8441	-0.170920808239507
limbic	0.8554	-0.192778809721447
limbic	0.9925	-0.478638502712285
limbic	0.2248	0.189513638010474
limbic	0.8281	-0.142806858477082
limbic	0.8022	-0.217083884118526
limbic	0.6239	-0.0731027565873295
limbic	0.8892	-0.217490205934262
limbic	0.9006	-0.255385855196856
limbic	0.9274	-0.246302853253787
limbic	0.0094	1.23493669383404
limbic	0.2503	0.14350917714293
limbic	0.9555	-0.589725599812884
limbic	0.8686	-0.697415054335365
limbic	0.8263	-0.29015104058086
limbic	0.6271	-0.0558650866725401
limbic	0.0976	0.213991191451207
limbic	0.6468	-0.0730444596218123
limbic	0.8621	-0.1554108189251
limbic	0.8803	-0.187617966893005
limbic	0.8278	-0.171964295294013
limbic	0.7384	-0.128987500839977
limbic	0.8076	-0.176167308443221
limbic	0.166	0.263088636076143
limbic	0.0184	0.538293772253172
limbic	0.0817	0.257683029937146
limbic	0.2493	0.138659565801357
limbic	0.3596	0.060712078291435
limbic	0.232	0.104451739600977
limbic	0.2995	0.0816781166761431
limbic	0.6012	-0.050540887623323
limbic	0.6013	-0.0433776879934592
limbic	0.3192	0.0751780675921341
limbic	0.3069	0.0840984332488972
limbic	0.5889	-0.0376681123919965
limbic	0.0395	0.324974593601514
limbic	0.6459	-0.0619186152955693
limbic	0.7335	-0.115737798967042
limbic	0.2364	0.143411144039106
limbic	0.8956	-0.230504875726384
limbic	0.4206	0.0329713368051376
limbic	0.098	0.326707498828471
limbic	0.2134	0.160267522955265
limbic	0.4473	0.0207525942058553
limbic	0.1851	0.168661099519539
limbic	0.6622	-0.0580561020493212
limbic	0.704	-0.0932286391156986
limbic	0.3758	0.0540077279049604
limbic	0.2389	0.149403799945147
limbic	0.162	0.231668733956357
limbic	0.0306	0.349623247258479
limbic	0.2944	0.113599185301099
limbic	0.6921	-0.0653077280786051
limbic	0.706	-0.0757784752213696
limbic	0.4437	0.0206727696254299
limbic	0.4911	0.0032405736701655
limbic	0.6633	-0.0780686325130242
limbic	0.5327	-0.0132988169050087
limbic	0.3398	0.0779887337428018
limbic	0.0916	0.296186760472897
limbic	0.0216	0.422671218847829
limbic	0.0005	0.745096154343109
limbic	0.0408	0.348314874002922
limbic	0.6533	-0.058054695281427
limbic	0.4422	0.0177198929197879
limbic	0.1534	0.187618942302825
limbic	0.0039	0.536925926986533
limbic	0.2831	0.106480665339148
limbic	0.1948	0.100329095549157
limbic	0.4515	0.0194376401987921
limbic	0.8844	-0.159920476490492
limbic	0.1835	0.146406903587881
limbic	0.0073	0.582205491372355
limbic	0	1.51003303978054
limbic	0.4491	0.0209392156220476
limbic	0.2671	0.10784410245709
limbic	0.3147	0.101876287121543
limbic	0.5131	-0.00640490406485139
limbic	0.5764	-0.0309760446621464
limbic	0.2319	0.113487065931931
limbic	0.9099	-0.227245222806112
limbic	0.6115	-0.0521279991809199
limbic	0.3594	0.0503467284691166
limbic	0.1603	0.218515487553348
limbic	0.8753	-0.149093145210486
limbic	0.8291	-0.154588891254463
limbic	0.596	-0.0410106232969427
limbic	0.0805	0.365664202653901
limbic	0.8353	-0.132210463614507
limbic	0.8612	-0.159273259965765
limbic	0.6924	-0.0902732699235198
limbic	0.718	-0.0946277777642502
limbic	0.7755	-0.109056874911136
limbic	0.2567	0.347809048115143
limbic	0.3375	0.17751780112835
limbic	0.3908	0.0694088175573586
limbic	0.8321	-0.152158154278789
limbic	0.9852	-0.393359262602244
limbic	0.7658	-0.137452842018301
limbic	0.8704	-0.214612692261806
limbic	0.8528	-0.228771638424094
limbic	0.0571	1.08483486758162
limbic	0.0437	1.94470075010164
limbic	0.2367	0.392582961139743
limbic	0.0372	1.09648859775377
limbic	0.0433	1.34318769103547
limbic	0.2584	0.331058322611187
limbic	0.0031	0.85434168912698
limbic	0.1864	0.17001445981065
limbic	0.2558	0.121675151471691
limbic	0.0045	3.14137798284986
limbic	0.0355	1.25280355466833
limbic	0.0715	0.496777002390845
limbic	0	1.26847032174846
limbic	0	8.18708664299187
limbic	0.0059	0.533128619712514
limbic	0.1137	0.403516697957685
limbic	0.2522	0.155202722258854
limbic	0.289	0.0963427189472161
limbic	0.0399	0.446306903132708
limbic	0.7269	-0.112179935072661
limbic	0.4156	0.0314296480284977
limbic	0.0019	0.803138629730186
limbic	0.0138	0.528533163888869
limbic	0.4256	0.0319623604618362
limbic	0.9845	-0.328502203363468
limbic	0.9716	-0.339145634636086
limbic	0.9265	-0.302025927845496
limbic	0.5879	-0.0425238494665297
limbic	0.2167	0.107065915698555
limbic	0.4251	0.0391681385233857
limbic	0.0001	1.02874308383476
limbic	0.4338	0.0367216571732021
limbic	0.1445	0.228037272102129
limbic	0.4069	0.0431151353368067
limbic	0.1126	0.174179326564719
limbic	0.0971	0.22231948499736
limbic	0.2591	0.118706704510849
limbic	0.6677	-0.0592621057941142
limbic	0.4541	0.0168396634672734
limbic	0.3903	0.0345225016685484
limbic	0.4694	0.00930505261844417
limbic	0.3426	0.0718605722542478
limbic	0.9272	-0.196212183653306
limbic	0.3716	0.0539341307105898
limbic	0.1329	0.183103297670391
limbic	0.4481	0.0288935803632773
limbic	0.3853	0.0577776042922529
limbic	0.8017	-0.123383634634932
limbic	0.049	0.382079963765733
limbic	0.8386	-0.149268161279888
limbic	0.6366	-0.0536387680421569
limbic	0.2016	0.286114584864711
limbic	0.51	-0.00298358645666297
limbic	0.9104	-0.235292596428536
limbic	0.8029	-0.117033767575108
limbic	0.8054	-0.161942672173124
limbic	0.7154	-0.124622306442706
limbic	0.831	-0.21411190308961
limbic	0.2289	0.274479115555565
limbic	0.3242	0.111003869913219
limbic	0.1164	0.343455009699151
limbic	0.0366	0.624595290131379
limbic	0.0435	0.309284520801987
limbic	0.0433	0.444842610459566
limbic	0.1744	0.291815133887042
limbic	0.3783	0.0640871950009152
limbic	0.1861	0.234463437088253
limbic	0.5496	-0.0219973197678452
limbic	0.6037	-0.0393736401310896
limbic	0.5872	-0.0325483717232616
limbic	0.8866	-0.188884635066125
limbic	0.6769	-0.0912439661994447
limbic	0.7442	-0.0928478183854301
limbic	0.6222	-0.0390699754092281
limbic	0.0768	0.264730166300917
limbic	0.1513	0.222105300549041
limbic	0.9864	-0.300304703223764
limbic	0.8239	-0.141478814010721
limbic	0.2258	0.137477158958642
limbic	0.257	0.112943290315716
limbic	0.5043	0.000209218930774302
limbic	0.4536	0.0196866379175704
limbic	0.6992	-0.0719276498913781
limbic	0.9005	-0.191200963386755
limbic	0.8668	-0.178497588624377
limbic	0.7684	-0.127935105589275
limbic	0.5325	-0.028518922024329
limbic	0.6087	-0.109328389220141
limbic	0.0003	0.816740529616588
limbic	0.103	0.20000635761777
limbic	0.7063	-0.0751552039620558
limbic	0.1545	0.237973506486851
limbic	0.5042	-0.000895378496262755
limbic	0.6696	-0.0659887132533982
limbic	0.084	0.272627217710181
limbic	0.079	0.301743248137878
limbic	0.2698	0.109196917417372
limbic	0.1288	0.217033293053699
limbic	0.567	-0.026928428540276
limbic	0.6229	-0.0512824848962655
limbic	0.5014	0.00375694076027666
limbic	0.1786	0.130592903866087
limbic	0.0454	0.31858747963064
limbic	0.6227	-0.0768826445352335
limbic	0.6043	-0.0551471186135434
limbic	0.2263	0.172625394622572
limbic	0.4435	0.0194971464527518
limbic	0.3043	0.0932545902172626
limbic	0.6497	-0.0679882956016923
limbic	0.8201	-0.153263116729759
limbic	0.3503	0.0571539969874666
limbic	0.8693	-0.11898082965648
limbic	0.2891	0.129984988258737
limbic	0.3133	0.10118112843574
limbic	0.3931	0.0513725037296262
limbic	0.2064	0.258797133234998
limbic	0.1232	0.51244840583779
limbic	0.0847	0.522848920494492
limbic	0.584	-0.0287656650643097
limbic	0.7737	-0.132452310245103
limbic	0.2133	0.166243515687901
limbic	0.3531	0.0852442287405295
limbic	0.1106	0.235801095171551
limbic	0.6992	-0.16177828126877
limbic	0	6.5345432206348
limbic	0	45.4945620456802
limbic	0.2309	0.326220783015295
limbic	0.7326	-0.094346982228745
limbic	0.5877	-0.0370991439819242
limbic	0	11.5324396226278
limbic	0	33.9094339224585
limbic	0.0844	0.30304535570267
limbic	0.1381	0.212173851604379
limbic	0.5017	0.00174797340493615
limbic	0.8501	-0.139962103265917
limbic	0.8007	-0.151831871570288
limbic	0.9765	-0.282361841511011
limbic	0.723	-0.112744545670967
limbic	0.0113	0.330609946674482
limbic	0.2328	0.310830449124081
limbic	0.2039	0.207661196335154
limbic	0.9713	-0.280886847806998
limbic	0.8529	-0.16886486842054
limbic	0.0122	0.347946246626419
limbic	0.6649	-0.0811821654955385
limbic	0.5604	-0.0236127219552916
limbic	0.8012	-0.119813039776358
limbic	0.932	-0.221274238693399
limbic	0.6088	-0.04000193606099
limbic	0.531	-0.0100093640972424
limbic	0.1814	0.194761784643597
limbic	0.1001	0.221247851741926
limbic	0.8172	-0.108376338120131
limbic	0.7645	-0.343729974144744
limbic	0.8947	-0.308368480014382
limbic	0.8395	-0.223499309286216
limbic	0.8336	-0.119317191209114
limbic	0.9296	-0.212995601421407
limbic	0.9636	-0.302049182512963
limbic	0.8084	-0.438482426185885
limbic	0.0004	2.03638166424147
limbic	0	776.836029088533
limbic	0	608.658306036421
limbic	0	2.64532437804363
limbic	0	1.43025892822367
limbic	0	4.02181933545795
limbic	0	10.9985160297055
limbic	0	1.53274262144753
limbic	0.6896	-0.0841932791593848
limbic	0	1.23381533376827
limbic	0	1.27706002409508
limbic	0.2225	0.131971861394423
limbic	0.3454	0.0616441795959144
limbic	0.8487	-0.161677062362614
limbic	0.1286	0.194270399802243
limbic	0.2419	0.118922793904539
limbic	0.6033	-0.0493486159267618
limbic	0.9616	-0.407859523021212
limbic	0.99	-0.41664531440267
limbic	0.9558	-0.250680634453003
limbic	0.9713	-0.342514102764614
limbic	0.0146	0.541783481783244
limbic	0.2075	0.132188945002756
limbic	0.1449	0.233005984218135
limbic	0.6957	-0.0849507228420341
limbic	0.6045	-0.0383338475575348
limbic	0.1069	0.237195869879575
limbic	0.6651	-0.163284991510174
limbic	0.8009	-0.199978923485176
limbic	0.0001	1.82860657336679
limbic	0	3.6526369774744
limbic	0.8892	-0.462525412313353
limbic	0.897	-0.497565203416238
limbic	0.4176	0.125614994939293
limbic	0.0856	0.706203323875108
limbic	0	95.1639541839916
limbic	0	34.3727729386602
limbic	0.1705	0.17217958194891
limbic	0	5.79526880548037
limbic	0.0014	0.606390481087733
limbic	0.6376	-0.0551709569529804
limbic	0.877	-0.224982876767192
limbic	0.8045	-0.292123145547142
limbic	0.9089	-0.382616652182631
limbic	0.5604	-0.033893548928545
limbic	0.802	-0.102131485667811
limbic	0.5611	-0.0222741008073344
limbic	0.3146	0.0901930683636707
limbic	0.8805	-0.157863591906771
limbic	0.8459	-0.158992765122963
limbic	0.7175	-0.0938334907488532
limbic	0	1.04565657039631
limbic	0.1152	0.342678664413781
limbic	0.5749	-0.0357595603902766
limbic	0.5956	-0.036677145860325
limbic	0.5861	-0.033672159736148
limbic	0.0369	0.281242374129058
limbic	0.1464	0.204631869291313
limbic	0.8612	-0.178391953274204
limbic	0.8651	-0.191543681071906
limbic	0.9416	-0.242269167453677
limbic	0.6794	-0.308210130816351
limbic	0.8354	-0.286563202890898
limbic	0.7722	-0.169964798210707
limbic	0.1869	0.156130972749497
limbic	0.2945	0.101139817081727
limbic	0.8087	-0.169574393179136
limbic	0.5904	-0.0373393892919794
limbic	0.0281	0.329458477038396
limbic	0.727	-0.384900586034209
limbic	0.7764	-0.395416156928847
limbic	0.7731	-0.348369488307245
limbic	0.0835	0.571791794094602
limbic	0	2.4030816369115
limbic	0	171.371790067618
limbic	0	82.9465713338024
limbic	0.9909	-0.346516850154689
limbic	0.0089	1.01455801593063
limbic	0.6639	-0.23303458295019
limbic	0.1378	0.420288320313222
limbic	0.7193	-0.0999421540445289
limbic	0.7379	-0.0974686463754006
limbic	0.7182	-0.0854507206244152
limbic	0.35	0.0846020379883525
limbic	0.2936	0.0877081334743746
limbic	0.5917	-0.0586037534427105
limbic	0.7778	-0.155788355769877
limbic	0.9259	-0.257033229370644
limbic	0.8856	-0.185072601308837
limbic	0.984	-0.284470062648942
limbic	0.6534	-0.0661548131938902
limbic	0.3864	0.0453425672896475
limbic	0.0122	0.572353961599606
limbic	0.437	0.0292029124836231
limbic	0.7797	-0.188261847341032
limbic	0.5201	-0.013752791272108
limbic	0.807	-0.181087765341114
limbic	0.214	0.140001856468577
limbic	0.8202	-0.145245540864165
limbic	0.7776	-0.134904526511003
limbic	0.2739	0.10114213866477
limbic	0.8751	-0.186772837265862
limbic	0.834	-0.141105823762419
limbic	0.0004	0.862894563081639
limbic	0.227	0.143900209806593
limbic	0.2452	0.135538194934509
limbic	0.5174	-0.00425158418431948
limbic	0.6418	-0.0626568751604709
limbic	0.3933	0.0303438280989283
limbic	0.4435	0.0208061976061806
limbic	0.1698	0.159145770424084
limbic	0.6363	-0.0486470449715127
limbic	0.7159	-0.085008310524929
limbic	0.2792	0.140130238013361
limbic	0.6862	-0.0770615615606813
limbic	0.8829	-0.160322599863533
limbic	0.8963	-0.17829994186896
limbic	0.2712	0.0775108829854085
limbic	0.689	-0.109797218461931
limbic	0.8147	-0.125821683838003
limbic	0.8117	-0.14237301602747
limbic	0.9959	-0.306452759275409
limbic	0.5802	-0.038278382164687
limbic	0.5942	-0.0508431668528034
limbic	0.867	-0.12915688243647
limbic	0.3847	0.0532073652006171
limbic	0.5988	-0.0346324663540611
limbic	0.9008	-0.250390536843187
limbic	0.911	-0.275181238572606
limbic	0.9242	-0.219476702742793
limbic	0.8401	-0.162529957686226
limbic	0.323	0.0874013134068914
limbic	0.0108	0.943371634685754
limbic	0.5578	-0.0579390117141062
limbic	0.9022	-0.54184430001254
limbic	0.3236	0.226114597109606
limbic	0.8673	-0.155587715307008
limbic	0.87	-0.168636637001424
limbic	0.1516	0.307913999472746
limbic	0.2512	0.307453917472546
limbic	0.6113	-0.0722872372373967
limbic	0.0377	0.549149355475583
limbic	0.0145	0.892190228639024
limbic	0.3678	0.073444540779561
limbic	0.2206	0.248544356524761
limbic	0.6463	-0.109126881214878
limbic	0.6488	-0.0637189761737865
limbic	0.0738	0.294813173781418
limbic	0	32.497622121193
limbic	0	146.401725398762
limbic	0	17.1859602244289
limbic	0.7223	-0.109127305842382
limbic	0.8958	-0.179041870722953
limbic	0.8237	-0.160725853105121
limbic	0.9962	-0.503673711997384
limbic	0.9691	-0.378781380475266
limbic	0.8933	-0.396659474578289
limbic	0.9843	-0.370161217201334
limbic	0.8851	-0.709987869953935
limbic	0.8607	-0.721869671088931
limbic	0.9382	-0.381158807936046
limbic	0.9198	-0.447980820781411
limbic	0.6524	-0.0847450176945316
limbic	0.7722	-0.120511938431672
limbic	0.8254	-0.15961336029417
limbic	0.5774	-0.133847923515614
limbic	0.6297	-0.145071920426933
limbic	0.7407	-0.0996689354029856
limbic	0.5244	-0.0122243449115575
limbic	0.2212	0.136504836785889
limbic	0.9833	-0.230387283787451
limbic	0.9372	-0.236516912141552
limbic	0.9471	-0.342737112176803
limbic	0.971	-0.246022844719429
limbic	0.5383	-0.0237468475890426
limbic	0.6037	-0.0495553873600992
limbic	0.633	-0.0463732476736379
limbic	0.6906	-0.0768928337686073
limbic	0.0692	0.234593713922955
limbic	0.1634	0.19350474361178
limbic	0.2077	0.163932967757371
limbic	0.7243	-0.106918470832669
limbic	0.3304	0.0689725286622631
limbic	0.0565	0.281622239060557
limbic	0.1451	0.22142888974528
limbic	0.4837	0.00589755492967425
limbic	0.2882	0.129927097802102
limbic	0.1311	0.875318966830641
limbic	0.2398	0.234303661932718
limbic	0.6215	-0.0857235875213456
limbic	0.9305	-0.212833760310879
limbic	0.3479	0.0891061416493193
limbic	0.7258	-0.09036742536576
limbic	0.6402	-0.0578910768348628
limbic	0.6611	-0.0648852603635625
limbic	0.5088	-0.00265395454771689
limbic	0.383	0.0574093714374551
limbic	0.4831	0.00612733412583921
limbic	0.9376	-0.236855306458981
limbic	0	2.89996086896946
limbic	0	0.926689993498834
limbic	0.9993	-0.399422289764753
limbic	0.7743	-0.0950376983335961
limbic	0.1377	0.193910291853126
limbic	0.298	0.100106675612627
limbic	0.6681	-0.0813668448351471
limbic	0.9736	-0.282696202003802
limbic	0.5557	-0.0255900840890672
limbic	0.617	-0.108107368904581
limbic	0.3518	0.165256964343853
limbic	0.1774	0.820195565031641
limbic	0.3734	0.0758448047463784
limbic	0.8935	-0.230851625926711
limbic	0.3577	0.144988057266524
limbic	0.7967	-0.169934264916816
limbic	0.7889	-0.156387899583015
limbic	0.7016	-0.247675573466631
limbic	0.1772	0.283116912325275
limbic	0.0031	0.748017870829279
limbic	0.7056	-0.116596208705671
limbic	0.4046	0.0646559736387302
limbic	0.4034	0.0888009818535003
limbic	0.1905	0.277785371744287
limbic	0.4118	0.165109021715731
limbic	0.2206	0.49461161407732
limbic	0.3242	0.666097642029821
limbic	0.3165	0.923578309067105
limbic	0.2994	0.300991110069322
limbic	0.2403	0.213061316244699
limbic	0.7739	-0.533786430214586
limbic	0.7689	-0.4197205879499
limbic	0.411	0.108809206153601
limbic	0.5339	-0.0183640032154164
limbic	0.4435	0.0395846930283756
limbic	0.5646	-0.0551351314717684
limbic	0.3569	0.297622133310457
limbic	0.3188	0.312029591189197
limbic	0.2828	0.17748914183747
limbic	0.859	-0.151211388503722
limbic	0.0601	0.493698734437016
limbic	0.5572	-0.0756512418483128
limbic	0.054	0.301354893057069
limbic	0.1343	0.201508656723964
limbic	0.216	0.158953036871463
limbic	0.053	0.321248452138797
limbic	0.4597	0.0103541559436107
limbic	0.4639	0.0171411893652536
limbic	0.6495	-0.0674988920786856
limbic	0.5091	-0.000504651190494032
limbic	0.6532	-0.0659237688770419
limbic	0.9791	-0.328024057632428
limbic	0.6536	-0.0811396275114983
limbic	0.2242	0.330537418618905
frontoparietal	0.2425	0.303084696962013
frontoparietal	0.4258	0.144779211672119
frontoparietal	0.5556	-0.0639620457122728
frontoparietal	0.0813	0.323975239017025
frontoparietal	0.1539	0.200023444084372
frontoparietal	0.258	0.135214606195811
frontoparietal	0.7209	-0.104178799606986
frontoparietal	0.9496	-0.261811456151426
frontoparietal	0.6203	-0.0510306381640201
frontoparietal	0.6084	-0.0392125487139374
frontoparietal	0.6475	-0.291135560552423
frontoparietal	0.6597	-0.305070332152716
frontoparietal	0.715	-0.0744478188844933
frontoparietal	0.667	-0.0642524771393669
frontoparietal	0.8739	-0.155079191436981
frontoparietal	0.9859	-0.317239000285434
frontoparietal	0.7509	-0.120472567663759
frontoparietal	0.0705	0.396785195826059
frontoparietal	0.5682	-0.0365519936261338
frontoparietal	0.5164	-0.0049922954763858
frontoparietal	0.629	-0.0506185040971413
frontoparietal	0.0772	0.209702066680368
frontoparietal	0.041	0.307345704851774
frontoparietal	0.8373	-0.162270662040315
frontoparietal	0.5607	-0.0324062911424029
frontoparietal	0.0593	0.335509108929093
frontoparietal	0.0148	0.447359722470158
frontoparietal	0.9225	-0.197048707308493
frontoparietal	0.5214	-0.0102713237724439
frontoparietal	0.5714	-0.0330068867827877
frontoparietal	0.3515	0.0713965360785667
frontoparietal	0.3722	0.0376842720929369
frontoparietal	0.5652	-0.0233936599327023
frontoparietal	0.1115	0.185085422700869
frontoparietal	0.0887	0.214444455873186
frontoparietal	0.9668	-0.210210256394472
frontoparietal	0.2046	0.145816678728117
frontoparietal	0.1252	0.194447480801838
frontoparietal	0.4487	0.0211594244111972
frontoparietal	0.7374	-0.12658870787921
frontoparietal	0.8862	-0.193121764635889
frontoparietal	0.4449	0.02858594256127
frontoparietal	0.0928	0.282836220859201
frontoparietal	0.1165	0.208058529343153
frontoparietal	0.5383	-0.0144218473409946
frontoparietal	0.093	0.217950727013447
frontoparietal	0.0129	0.501517393400437
frontoparietal	0.622	-0.0581877088939213
frontoparietal	0.9571	-0.223214364734546
frontoparietal	0.8567	-0.199496946816494
frontoparietal	0.0241	0.310887314652135
frontoparietal	0.6943	-0.0748743018280682
frontoparietal	0.0852	0.208696868639621
frontoparietal	0.0708	0.274825588029431
frontoparietal	0.6255	-0.0555840200831337
frontoparietal	0.1027	0.305466375020008
frontoparietal	0.6403	-0.165721145139055
frontoparietal	0.4148	0.0681221805476127
frontoparietal	0.2773	0.0997720897398731
frontoparietal	0.5537	-0.0198998179552737
frontoparietal	0.339	0.0981765949792237
frontoparietal	0.4884	0.00542660156606711
frontoparietal	0.2268	0.145877125948855
frontoparietal	0.2234	0.135551175354783
frontoparietal	0.2442	0.143533169906789
frontoparietal	0.6899	-0.173272884784201
frontoparietal	0.7107	-0.148755095054256
frontoparietal	0.7229	-0.163875320913156
frontoparietal	0.418	0.0572389316049058
frontoparietal	0.5679	-0.0311139805942336
frontoparietal	0.6471	-0.0573132866922935
frontoparietal	0.7802	-0.136475274602195
frontoparietal	0.7065	-0.0865475898322235
frontoparietal	0.9409	-0.19379236915973
frontoparietal	0.1867	0.162030270354235
frontoparietal	0.3426	0.0600050616728256
frontoparietal	0.6054	-0.0473624911753558
frontoparietal	0.5626	-0.0237301476228083
frontoparietal	0.7054	-0.0843749270701755
frontoparietal	0.8744	-0.15204113101901
frontoparietal	0.5972	-0.0366817825163381
frontoparietal	0.5814	-0.0314376964157292
frontoparietal	0.8551	-0.18933373249686
frontoparietal	0.7936	-0.167612276763411
frontoparietal	0.3461	0.0675144344635137
frontoparietal	0.4469	0.0229471846041138
frontoparietal	0.0145	0.337317906385211
frontoparietal	0.1243	0.204508629104952
frontoparietal	0.6823	-0.0837758074825871
frontoparietal	0.323	0.0797421513839041
frontoparietal	0.4014	0.0404975460927164
frontoparietal	0.8616	-0.171542263246641
frontoparietal	0.8179	-0.148941644690908
frontoparietal	0.761	-0.101752242949251
frontoparietal	0.6214	-0.0655512461847039
frontoparietal	0.2961	0.129946656150915
frontoparietal	0.4053	0.0394877983225774
frontoparietal	0.5446	-0.0187408944561203
frontoparietal	0.1136	0.199453582496533
frontoparietal	0.5259	-0.0118929663049235
frontoparietal	0.3147	0.12378807376374
frontoparietal	0.063	0.235926547168528
frontoparietal	0.3194	0.0927156747241253
frontoparietal	0.4126	0.0384310681234463
frontoparietal	0.1047	0.352005456289116
frontoparietal	0.0204	0.555222286099835
frontoparietal	0.0261	0.410342316867669
frontoparietal	0.126	0.288250974813486
frontoparietal	0.2093	0.157276808426916
frontoparietal	0.0759	0.292574900659323
frontoparietal	0.0915	0.241417867292906
frontoparietal	0.3465	0.0661913304024664
frontoparietal	0.4923	-3.57012957140634e-05
frontoparietal	0.7134	-0.0931575057709036
frontoparietal	0.0992	0.184740474145183
frontoparietal	0.0786	0.199637263075308
frontoparietal	0.7767	-0.131315778718093
frontoparietal	0.5653	-0.0405773985593132
frontoparietal	0.5742	-0.0307852226489186
frontoparietal	0.8354	-0.131964039962437
frontoparietal	0.6865	-0.0759731751504192
frontoparietal	0.4174	0.0332662405932476
frontoparietal	0.8215	-0.170888678933339
frontoparietal	0.2507	0.118480613512322
frontoparietal	0.3351	0.0793637629482398
frontoparietal	0.3709	0.0601024959876382
frontoparietal	0.179	0.177207377973956
frontoparietal	0.3829	0.0627029183502945
frontoparietal	0.7197	-0.102589104512862
frontoparietal	0.4166	0.0443381315893312
frontoparietal	0.079	0.295460167068737
frontoparietal	0.1824	0.139208827831264
frontoparietal	0.022	0.405082969897125
frontoparietal	0.0157	0.723995100919866
frontoparietal	0.1261	0.248497688323872
frontoparietal	0.1393	0.228854893017157
frontoparietal	0.2766	0.120603534768277
frontoparietal	0.268	0.0964358554424725
frontoparietal	0.1862	0.133440892183041
frontoparietal	0.3753	0.0668952803047014
frontoparietal	0.586	-0.0625832315925292
frontoparietal	0.7108	-0.123890562535137
frontoparietal	0.3218	0.111025420320104
frontoparietal	0.6154	-0.033062397307411
frontoparietal	0.2839	0.097875930377826
frontoparietal	0.6475	-0.0585825701566305
frontoparietal	0.1407	0.228978717866821
frontoparietal	0.7211	-0.08988104432307
frontoparietal	0.9549	-0.206689906267858
frontoparietal	0.0381	0.272227111044294
frontoparietal	0.8751	-0.173680705349891
frontoparietal	0.603	-0.0468565560144188
frontoparietal	0.1705	0.177266841410313
frontoparietal	0.9611	-0.397164901174145
frontoparietal	0.1195	0.169085522989847
frontoparietal	0.4427	0.0208473566180496
frontoparietal	0.2818	0.115218140418599
frontoparietal	0.1766	0.124455258479332
frontoparietal	0.475	0.00882206184267487
frontoparietal	0.3514	0.0656286186758344
frontoparietal	0.7452	-0.118666532148961
frontoparietal	0.3093	0.0895211013284294
frontoparietal	0.0874	0.354520781657996
frontoparietal	0.2049	0.161431008296153
frontoparietal	0.4497	0.0217078022003969
frontoparietal	0.5614	-0.0267264127401443
frontoparietal	0.1246	0.165913226614406
frontoparietal	0.2667	0.121360771681723
frontoparietal	0.4121	0.043129474427652
frontoparietal	0.7323	-0.108281250806908
frontoparietal	0.4338	0.0283334318313209
frontoparietal	0.0196	0.319144168803127
frontoparietal	0.003	0.539976074421558
frontoparietal	0.2278	0.136315806671344
frontoparietal	0.9021	-0.12566168555544
frontoparietal	0	1.39861095683292
frontoparietal	0.0301	0.387923638308708
default	0.2469	0.267107548285209
default	0.5289	-0.0168602934711856
default	0.5376	-0.0169339845247486
default	0.4234	0.0298866811505039
default	0.4127	0.0398199325776174
default	0.0775	0.285930242332219
default	0.7786	-0.198854341242357
default	0.2518	0.135868509159267
default	0.3085	0.119773805468155
default	0.8543	-0.236096235041243
default	0.6926	-0.176474015550881
default	0.3301	0.104080214796355
default	0.2851	0.108711420808194
default	0.0795	0.239163098915897
default	0.4855	-0.000560126394871907
default	0.2937	0.0947333878282484
default	0.5469	-0.0294481049257725
default	0.0493	0.317808735701928
default	0.1269	0.158999635784326
default	0.0538	0.359775015411347
default	0.1127	0.17137072014299
default	0	2.11865233429179
default	0.275	0.0973356669078316
default	0.3233	0.0865184164288977
default	0.7692	-0.127112049139921
default	0.4518	0.0179485030707842
default	0.2427	0.124016794890181
default	0.4411	0.01977385614983
default	0.702	-0.107808432520137
default	0.4765	0.0122044460576716
default	0.2957	0.200625339244502
default	0.3044	0.105162858089941
default	0.2669	0.200199592600746
default	0.7763	-0.22438719739566
default	0.6459	-0.120144427850655
default	0.8717	-0.170118127084942
default	0.6331	-0.0675255199840199
default	0.3861	0.0663047009658517
default	0.625	-0.0413248648984663
default	0.5452	-0.019632741318644
default	0.4035	0.055179737736557
default	0.0768	0.293342739348624
default	0.809	-0.168483219937275
default	0.4144	0.036318448175652
default	0.9257	-0.201557648615972
default	0.9794	-0.229444924209317
default	0.2646	0.100701553278133
default	0.3476	0.0674404502327557
default	0.8985	-0.178253777131769
default	0.3509	0.0524989750453937
default	0.5966	-0.0465817316746931
default	0.4288	0.0438933342619137
default	0.5328	-0.0164285840371083
default	0.3437	0.0515479303344346
default	0.3526	0.0465254421599197
default	0.7067	-0.0786581551800416
default	0.0957	0.315015988972599
default	0.7793	-0.132418435474553
default	0.4246	0.0335918409159346
default	0.1178	0.210520745892136
default	0.4479	0.0238976011622951
default	0.8877	-0.303078219855906
default	0.8245	-0.32528484934893
default	0.62	-0.116646841083594
default	0.7098	-0.107101685914573
default	0.822	-0.23676944636232
default	0.7105	-0.121839074188548
default	0.4021	0.0562986849483649
default	0.5885	-0.0960782910257666
default	0.7497	-0.124843064432473
default	0.6565	-0.0621496155439542
default	0.8748	-0.218921952442738
default	0.2754	0.0988750733688266
default	0.1439	0.162328128509894
default	0.0384	0.323912688071424
default	0.3228	0.079747197539707
default	0.2199	0.111972857237321
default	0.8072	-0.104175770981073
default	0.9425	-0.153788817735046
default	0.3559	0.0460203043511056
default	0.2846	0.0961893458573628
default	0.6509	-0.0668822144184718
default	0.9653	-0.300436252250889
default	0.2577	0.108837274756134
default	0.5634	-0.0198952434346419
default	0.9981	-0.403765607785388
default	0.8775	-0.154129025775206
default	0.6243	-0.0507535331626454
default	0.2594	0.186112619426429
default	0.0298	0.469163272439526
default	0.0312	0.403078398622321
default	0.5975	-0.054955035152887
default	0.9645	-0.284150929347843
default	0.8384	-0.206618570584852
default	0.8026	-0.168731993633
default	0.5772	-0.0353595589145655
default	0.9028	-0.223155884221389
default	0.7677	-0.130647768070796
default	0.8605	-0.215094274302712
default	0.8658	-0.238837057371492
default	0.8007	-0.137704118746047
default	0.1567	0.146951668370791
default	0.4392	0.0257638529820601
default	0.3243	0.102909044759227
default	0.2382	0.163300654040017
default	0.6849	-0.0756102747341536
default	0.5563	-0.0209272032315774
default	0.4836	0.0107193351564261
default	0.0813	0.272772221835503
default	0.2425	0.135719794301233
default	0.3025	0.0813587569400067
default	0.8586	-0.139862905594466
default	0.9544	-0.221294492184072
default	0.6713	-0.0687136660342959
default	0.6444	-0.0562748069082022
default	0.3758	0.0578369875213236
default	0.8519	-0.189634990332898
default	0.7904	-0.155750780673307
default	0.681	-0.0763680378415637
default	0.2841	0.0933962606619863
default	0.1571	0.21177125806076
default	0.0007	1.16666235228401
default	0.6179	-0.0482887975154042
default	0.9332	-0.211168317305667
default	0.3376	0.0871855594867119
default	0.1761	0.155842137323901
default	0.0013	0.918879175801565
default	0.0435	0.335892723288518
default	0.0212	0.421992643379723
default	0.2742	0.108307694428572
default	0.0295	0.372141013820663
default	0.1964	0.167845103364604
default	0.5186	-0.0100657394477116
default	0.5813	-0.0394126940336285
default	0.6561	-0.0631451979332021
default	0.6339	-0.0589457889910711
default	0.3768	0.0693931633571165
default	0.5134	-0.0100233051689227
default	0.9272	-0.241225960653715
default	0.187	0.165992944619552
default	0.2607	0.152253232125493
default	0.8351	-0.210771553581706
default	0.8599	-0.157212456489627
default	0.4062	0.0709642606889294
default	0.4905	0.00994132893984467
default	0.1451	0.17817377281246
default	0.2256	0.129212569597044
default	0.0761	0.281651285752652
default	0.5808	-0.0407071744578599
default	0.59	-0.0468735844901905
default	0.0013	0.676019771349933
default	0.615	-0.0481501404043386
default	0.4431	0.023986564896838
default	0.2857	0.10085605912323
default	0.0615	0.358305767626903
default	0.1912	0.177739069225731
default	0.6777	-0.0768283915957567
default	0.0204	0.376708855785246
default	0.4478	0.0225324513521878
default	0.0822	0.247953432460001
default	0.051	0.326031252136199
default	0.0014	0.691390748162861
default	0.0374	0.351529375666954
default	0.9249	-0.19680300328672
default	0.3237	0.0855828219326618
default	0.3304	0.0808727816797472
default	0.0076	0.73451800361461
default	0.6111	-0.0443806306197584
default	0.1623	0.60815269458446
default	0.4497	0.0503791316286508
default	0.393	0.0523350401438514
default	0.5442	-0.0190476130682918
default	0.457	0.0167796439408174
default	0	7.00624780387373
default	0.5703	-0.0519125175596939
default	0.7244	-0.19464678091181
default	0.2908	0.202826876606295
default	0.4933	0.0116943879591007
default	0.1893	0.366057883390414
default	0.5281	-0.0192197381842727
default	0.6345	-0.134919951579602
default	0.5918	-0.0895148111114921
default	0.3127	0.154437411452413
default	0.6965	-0.118231523158981
default	0.0005	1.00086817813774
default	0.001	0.846509250312083
default	0.0021	1.52181096322526
default	0.1987	0.345477079346231
default	0.0956	0.405105501542811
default	0.0789	0.337096239745486
default	0.0435	0.451956270589322
default	0.4065	0.0457184837632347
default	0.5716	-0.028898359929045
default	0.2182	0.141691595168254
default	0.2038	0.149674765287491
default	0.0637	0.291494889629927
default	0.6138	-0.0511701457718503
default	0.7416	-0.172804167704662
default	0.8356	-0.239340676199254
default	0.5649	-0.0297754948303891
default	0.7796	-0.121053892607414
default	0.7533	-0.0900595063028183
default	0.5807	-0.0273808471429087
default	0.7769	-0.123514377559707
default	0.2178	0.123425867540038
default	0.8482	-0.118102679603323
default	0.3875	0.0394043286704195
default	0.0816	0.417008244186744
default	0.0622	0.408145105799744
default	0	8.46383510482387
default	0.1079	0.239520983565743
default	0	1.10798193875151
default	0.1407	0.212070355503829
default	0	5.40538469522396
default	0	1405.46040434394
default	0	354.748465842429
default	0.0013	0.808669503449504
default	0.3961	0.0523209553786341
default	0.983	-0.29896565982935
default	0.9595	-0.201250152111398
default	0.3057	0.0826140029165874
default	0.0931	0.236580038162816
default	0.0003	0.804537098943112
default	0.0034	0.394550804667005
default	0.0101	0.471897858527936
default	0.0361	0.350255845308726
default	0	1.86455231009868
default	0	7.8197391767298
default	0	20.1033574762344
default	0.0089	0.357606742947703
default	0.8902	-0.20295490571438
default	0.9472	-0.298867177166243
default	0.9098	-0.203380423913052
default	0.765	-0.121517972646062
default	0	1.55749010816623
default	0.0001	1.19273064505788
default	0.0001	1.45290686314154
default	0.0062	0.685584650486843
default	0.1223	0.239056365965886
default	0.2712	0.0939783927218347
default	0.7709	-0.100783495486635
default	0.8881	-0.162352260340711
default	0.6017	-0.0369843585452868
default	0.1731	0.193359730488674
default	0	1.34987055892037
default	0.0309	0.409116980680864
default	0.5177	-0.0065516230394197
default	0.9226	-0.172789985918906
default	0.8721	-0.158150887427504
default	0.6324	-0.077286261624446
default	0.7629	-0.127816334083732
default	0.6944	-0.0916452017008197
default	0.8895	-0.191804587810194
default	0.9528	-0.20001859727353
default	0.8546	-0.158010389928054
default	0.3574	0.0712265148475391
default	0.5443	-0.0207559143110101
default	0.0474	0.293925097314369
default	0.9302	-0.207863201958369
default	0.8051	-0.127177130996837
default	0.6909	-0.111656820455972
default	0.8329	-0.181671500533332
default	0.8696	-0.176829488765206
default	0.9767	-0.295697650776822
default	0.9794	-0.321966667896111
default	0.9124	-0.159310529105989
default	0.6341	-0.0630096755402454
default	0.5056	0.000825458028463011
default	0.5056	-0.0432322802913722
default	0.6664	-0.0949333181406303
default	0.3017	0.091490453793454
default	0.8884	-0.168819531177467
default	0.9625	-0.293129690010626
default	0.0997	0.232111858572791
default	0.4785	0.010631239124504
default	0.0364	0.32935721686401
default	0.172	0.165999208380992
default	0.6256	-0.139261966639243
default	0.7091	-0.246586081865245
default	0.6757	-0.238146502540028
default	0.6866	-0.139413432519843
default	0.0719	0.204178802087254
default	0.1132	0.183794660390448
default	0.3647	0.057656973177687
default	0.674	-0.082208422859856
default	0.4236	0.0312206819955567
default	0.6658	-0.0797722488048932
default	0.1792	0.193119440791209
default	0.6719	-0.0655683749499258
default	0.6736	-0.0894453861271803
default	0.4011	0.0585258266888056
default	0.7932	-0.128590754657532
default	0.6454	-0.0630312586280407
default	0.3191	0.0773927119182416
default	0.485	0.00512728079598856
default	0.0022	0.530757454746574
default	0.1405	0.255982614799437
default	0.2953	0.0910326166038986
default	0.8227	-0.140232703530034
default	0.6238	-0.0567966021442977
default	0.4628	0.0153460112027852
default	0.0006	0.810116152705428
default	0.0001	2.70335561077072
default	0.5022	-0.000637456041501117
default	0.3676	0.0530834750564522
default	0.1787	0.174880599522178
default	0.5769	-0.0316864875766135
default	0.4357	0.0340456933789548
default	0.8178	-0.15225159018067
default	0.3448	0.0587080933335868
default	0.2398	0.124463647880837
default	0.3702	0.0458723828132022
default	0.3262	0.0547717111382844
default	0.1912	0.120200046156373
default	0.8965	-0.210582076002867
default	0.9894	-0.274867260701909
default	0.694	-0.0730630740053159
default	0.9156	-0.212794404132266
default	0.8213	-0.165763270366066
default	0.159	0.185078655064659
default	0.0205	0.364178097550988
default	0.1853	0.128155018220347
default	0.2425	0.125922914646216
default	0.1342	0.218797119048635
default	0.0985	0.238673601901768
default	0.135	0.203389291017661
default	0.1851	0.147672920793716
default	0.9751	-0.355249448085629
default	0.6911	-0.0995971305530294
default	0.2243	0.170197459154087
default	0.4015	0.0481603049662154
default	0.6993	-0.0959723510250515
default	0.9546	-0.22508008211788
default	0.9077	-0.170555394091697
default	0.5654	-0.026813037267631
default	0.2348	0.129412285807918
default	0.0169	2.2732155063611
default	0.0064	0.5347418737224
default	0.2397	0.150117883531109
default	0.2734	0.117515118849682
default	0	1.61765045151638
default	0.2063	0.354934411100276
default	0	1.75911460246693
default	0.7276	-0.11068223416647
default	0.3582	0.0666358863008718
default	0.9996	-0.361980463019041
default	0.89	-0.189820619919747
default	0.1954	0.140185269425512
default	0.4535	0.0130420229319514
default	0.5024	-0.00287737248285136
default	0.1636	0.135680883560744
default	0.0017	1.13591509189996
default	0.0019	1.3305067528069
default	0.6259	-0.0590475360729403
default	0.7015	-0.0804683992329391
default	0.3926	0.0435399029540549
default	0.2744	0.0919773947552924
default	0.0972	0.266484912414576
default	0.2503	0.110183195772751
default	0.2502	0.104304022138041
default	0.6927	-0.0687522847257999
default	0.1236	0.275013688152225
default	0.2099	0.148159804612602
default	0.2083	0.117602533138598
default	0.2221	0.16752245673483
default	0.3686	0.066580452325524
default	0.2198	0.17725756917662
default	0.7161	-0.0889130323142713
default	0.5184	-0.00598669931743767
default	0.7424	-0.100023112601715
default	0.1518	0.154581078911346
default	0.1871	0.125014772870568
default	0.705	-0.0849462218790515
default	0.2019	0.156695117273105
default	0.8399	-0.142513222176665
default	0.0625	0.349712802686593
default	0.075	0.313480940195184
default	0.1797	0.201669033115762
default	0.7145	-0.084213057828326
default	0.624	-0.0637897438486066
default	0.7685	-0.118046812716677
default	0.5926	-0.0305306711316492
default	0.2783	0.108592043973917
default	0.4745	0.0111397350351825
default	0.5552	-0.0240928264540756
default	0.0732	0.434351583735218
default	0.3489	0.0602572043195855
default	0.2591	0.125144495170261
default	0.0914	0.218693274319489
default	0.9644	-0.252988913273003
default	0.8986	-0.19378008185344
default	0.9474	-0.276199717645719
default	0.9455	-0.248133621437312
default	0.6161	-0.0407406639480618
default	0.3173	0.0985285655027111
default	0.259	0.115569056736372
default	0.4478	0.0237540664253271
default	0.7947	-0.151835966975252
default	0.8675	-0.222501767319001
default	0.7352	-0.109473661036385
default	0.1925	0.144103226426506
default	0	3.49283102473955
default	0	3.5090694851571
default	0.7345	-0.115955381586128
default	0.7376	-0.121163465283682
default	0.066	0.349566476146329
default	0.696	-0.0875115394995482
default	0.8051	-0.145811287389832
default	0.198	0.149207667102907
default	0.7694	-0.114065875047393
default	0.9722	-0.264557833137532
default	0.6476	-0.0656633661653019
default	0.2358	0.116578594456694
default	0.1067	0.284657420239478
default	0.6181	-0.0480426539858363
default	0.3515	0.0853261833919807
default	0.5433	-0.0451450960037947
default	0.4128	0.0633636984974593
default	0.7329	-0.236236996178537
default	0.9245	-0.474448234675452
default	0.9014	-0.472923557356221
default	0.7127	-0.25574936981938
default	0.7101	-0.367767933244242
default	0.6106	-0.132913054920826
default	0	6.2165494864282
default	0.0023	0.795944761476158
default	0	7.21029219962011
default	0.3805	0.0599830907507946
default	0.2579	0.119293417819495
default	0.0014	0.927836268941099
default	0.0005	0.866273424277882
default	0.7252	-0.108412002292311
default	0.5929	-0.0765471938311496
default	0.9796	-0.535691434289866
default	0.0028	0.709010311905229
default	0.0006	0.87866381533164
default	0.1937	0.154402523059456
default	0.9709	-0.290257037801459
default	0.7697	-0.117366858832891
default	0.1481	0.221214162567627
default	0.0079	0.301973382274524
default	0.3803	0.0451672952674
default	0.357	0.0698084722956742
default	0.2006	0.155526272270178
default	0.9025	-0.183179658897877
default	0.9912	-0.318404588357872
default	0.344	0.0738409425998738
default	0.4933	-0.000438391661213844
default	0.2934	0.121434362021126
default	0.6633	-0.0780356459497474
default	0.8399	-0.172762966869428
default	0.0006	0.704195061071234
default	0.1749	0.278082339889571
default	0	1.28800490556816
default	0	4.54536853141104
default	0	13.874502387093
default	0	59.5599378401444
default	0.006	0.692964952371543
default	0.25	0.131066476648832
default	0.0029	0.372156078471142
default	0.3835	0.0531213989092139
default	0.2565	0.109579597954798
default	0.5963	-0.035793524386367
default	0.3975	0.0389162924395057
default	0.5545	-0.024956665902984
default	0.4271	0.0300653959118047
default	0.9227	-0.233454818418199
default	0.2781	0.0960819546038676
default	0.7876	-0.10855911772484
default	0.6335	-0.0452453995602889
default	0.2732	0.168511811503713
default	0.0353	0.374509483790538
default	0.1352	0.180407847279049
default	0.9326	-0.25616966585088
default	0.5817	-0.0376091197255412
default	0.2152	0.191856711942197
default	0	19.4810318021399
default	0	404.864873089364
default	0	349.192056845887
default	0	8.17948549567398
default	0.2984	0.118114985123791
default	0.7724	-0.132928361084921
default	0.1432	0.182932171276128
default	0.0784	0.294354630572034
default	0.7084	-0.0948901812324058
default	0.6074	-0.0469521262789415
default	0.3395	0.0591460704182407
default	0.0609	0.280013449536024
default	0.4521	0.018781436582888
default	0.2479	0.106036478174824
default	0.0838	0.270611101522085
default	0.7535	-0.433750015409208
default	0.7707	-0.456997567234705
default	0.7298	-0.166232541628289
default	0.9499	-0.231103367783443
default	0.5427	-0.0252944889583024
default	0.6474	-0.0818155948177922
default	0.0002	1.0743718235716
default	0.7612	-0.0986318944868817
default	0.73	-0.105198508224846
default	0.6651	-0.0801856078370922
default	0.6149	-0.0406994555703838
default	0.2448	0.106060609326232
default	0.2405	0.121845020474656
default	0.7964	-0.126187403514991
default	0.9545	-0.212822684159384
default	0.3785	0.0564981970502632
default	0.6894	-0.127009872478239
default	0.8066	-0.193260267876145
default	0.873	-0.173745274827488
default	0.3367	0.0715085046508026
default	0.6456	-0.0690614373453029
default	0.5993	-0.0365098117823054
default	0.8948	-0.174678448070516
default	0.664	-0.072007500017789
default	0.2278	0.136856582117147
default	0.1218	0.330886136072559
default	0.0766	0.387259515566661
default	0.0193	0.585771645695737
default	0	1.0528654509033
default	0.0421	0.413937804303207
default	0.4409	0.0270757453504251
default	0.2982	0.101503130822819
default	0.103	0.189427729470876
default	0.8525	-0.182231952626908
default	0.7854	-0.36607736190867
default	0.9477	-0.750712393000579
default	0.9387	-0.66248498829202
default	0.7292	-0.123970129880858
default	0.7252	-0.0941759301171454
default	0.0069	0.403038406543691
default	0.0001	1.43707430786755
default	0.3583	0.0687584285756313
default	0.8471	-0.238014440215815
default	0.7052	-0.406683067562261
default	0.821	-0.391937036181702
default	0.727	-0.266126435047004
default	0.7485	-0.256786041264395
default	0.1443	0.263225569861074
default	0.2513	0.165335089633691
default	0.9054	-0.490565492484274
default	0.9598	-0.485180856426587
default	0.9153	-0.356812228609565
default	0.6481	-0.0835616065162029
default	0.6421	-0.346183893264219
default	0.9802	-0.408912160965758
default	0.9882	-0.394355814044863
default	0.958	-0.493119660943991
default	0.8224	-0.266255053338275
default	0.6161	-0.0746222133513981
default	0.3737	0.057173165795352
default	0.4866	0.00539128318604543
default	0.6817	-0.0941593185091615
default	0.1701	0.193086866020658
default	0.1882	0.188970817469517
default	0.6821	-0.0667315122785656
default	0.7881	-0.153646561699132
default	0.0659	0.307054002795537
default	0.7437	-0.0768563111878127
default	0.7673	-0.103490593435385
default	0.2172	0.115547334447096
default	0	6.10141612767076
default	0	10.8550494745393
default	0.3201	0.100672627399129
default	0.6086	-0.0471170752853642
default	0.6589	-0.0706248171381513
default	0.9607	-0.234894337356679
default	0.9131	-0.240906214702713
default	0.7692	-0.142395721218944
default	0.24	0.136140644614003
default	0.416	0.0383579130219933
default	0.253	0.178604284491776
default	0.3024	0.125320100816728
default	0.4655	0.0141406579118781
default	0.0627	0.31516775809105
default	0.0442	0.399982713094536
default	0.0339	0.259821131689255
default	0.1572	0.158698622881259
default	0.0559	0.382144857229482
default	0	33.8403765403947
default	0	2.96180006102276
default	0.0614	0.363420195609323
default	0.0035	0.6801204611516
default	0	2.2008815638039
default	0.7743	-0.183382122262857
default	0.3906	0.0529600994693138
default	0	64.0751500356174
default	0	16.7598694948048
default	0	0.992184903954671
default	0.1706	0.657065459945395
default	0.0011	3.21328189286206
default	0.3661	2.55721609493986
default	0.0269	0.849781070740338
default	0	1.82515607056492
default	0	3.58915400311669
default	0.2901	0.234029421272979
default	0.1682	0.238473172205631
default	0.2198	0.175818697253747
default	0.4993	0.00218142133033616
default	0.3654	0.0632620200351171
default	0.3237	0.194356601004437
default	0.4694	0.0259562507628401
default	0.4496	0.0195240021360992
default	0.5204	-0.00582590793020232
default	0.2957	0.124651704913656
default	0.3563	0.186086818756511
default	0.0169	0.702977163528922
default	0.0782	0.312416053961569
default	0.6405	-0.0674651825743213
default	0.0015	0.861726009689979
default	0.4706	0.0149303814828694
default	0.6266	-0.0676831940900064
default	0.1289	0.174549079601326
default	0.3716	0.044614193215492
default	0.5363	-0.0202556185227626
default	0.1863	0.216297710109634
default	0.3742	0.0523378220050907
default	0.2724	0.1148274015769
default	0.6692	-0.0727485097921131
default	0.8707	-0.186780877942692
default	0.7216	-0.121639775517031
