# Supplementary material for: Multisensory flicker modulates widespread brain networks and reduces interictal epileptiform discharges
Source: Nat Commun. 2024 Apr 11;15:3156. doi: 10.1038/s41467-024-47263-y (PMC11009358; doi:10.1038/s41467-024-47263-y)
Supplement: Supplementary file 4 — Source Data [file 41467_2024_47263_MOESM4_ESM.zip › Source Data New Corrected/Figure_S2A_2.csv]

mni_x	mni_y	mni_z	mod_amp	mod_sig
-11.2422	-51.0237	15.5002	-0.468427255142079	0.7644
-15.3774	-52.0404	15.4552	-0.210794529357324	0.5988
-19.5367	-52.7049	15.5399	0.159998873057588	0.2151
49.141	-60.0326	-17.3791	0.0118565327352438	0.4794
53.2664	-61.8975	-17.9561	0.318316429791336	0.1132
13.6202	-50.1606	26.6442	-0.0382717596283465	0.5894
17.298	-50.3825	27.8203	0.107738442352682	0.2656
21.2537	-51.2901	28.2988	-0.0897139398100123	0.6992
25.2279	-51.6686	29.5397	-0.0450345924682863	0.6266
29.2969	-51.9025	30.7015	-0.172383387118351	0.8742
33.5318	-52.0639	31.7546	0.0531512335474087	0.381
38.1579	-52.712	32.1318	0.0862599573107161	0.3295
42.8494	-52.507	33.4611	0.0539116885352449	0.3636
47.415	-52.3033	34.9106	0.112318480470753	0.2805
16.3528	-73.4687	-18.0495	-0.151860753360456	0.786
20.1851	-73.9941	-17.7065	-0.174165952738542	0.8528
23.9531	-74.5793	-17.416	-0.123266917777779	0.7496
28.292	-74.6593	-17.4434	-0.10908742631606	0.6759
32.3161	-75.3393	-17.832	0.229492521254883	0.1354
36.4744	-76.0038	-18.1423	-0.257103259604662	0.9178
40.7861	-76.3483	-18.3813	-0.0313113915093098	0.5732
45.4506	-77.1386	-18.4164	0.0657064611661755	0.3412
49.1652	-77.2563	-18.963	0.0314435472563239	0.4395
52.1717	-77.4573	-18.4748	0.0166270578342678	0.4753
20.3226	-46.5593	50.6034	0.275848879480109	0.103
29.4156	-46.4976	49.45	0.157006792923816	0.2011
3.85245	-61.0415	2.86266	0.89017116868974	0.0045
5.42946	-68.5342	2.90736	0.222820320861884	0.2947
6.63174	-72.0487	2.89701	1.04462413446044	0.0001
8.20668	-79.0576	2.33412	25.0589378615292	0
10.0675	-86.5583	1.85633	88.5157054122528	0
10.7175	-94.6844	1.71962	21.4347225984605	0
10.7251	-98.1518	1.57165	0.871148432909245	0.0002
-7.08885	-55.2933	26.3376	0.156169782796173	0.2414
-11.35	-54.9942	27.7527	0.141972322888123	0.2373
-15.096	-54.6142	29.4453	-0.226583710609846	0.9453
-18.1066	-53.7953	30.9894	-0.156438069289412	0.8428
-21.4331	-53.6366	32.4981	0.104248761080805	0.2481
13.0012	-51.3173	26.1413	0.345067948300446	0.0358
16.2527	-52.312	26.6569	0.392446668530606	0.0197
19.9221	-52.7433	26.7457	0.0305689296156131	0.4279
22.9885	-53.229	26.3355	-0.193099132783658	0.8055
26.9383	-53.111	26.636	0.102304388369155	0.3592
22.6192	-39.2102	-14.9899	0.227091381437193	0.1063
26.0108	-38.7509	-14.0738	-0.0157258360059361	0.5358
29.8996	-38.7227	-13.2905	-0.0403687017717479	0.6096
33.3482	-38.3382	-12.6035	0.105040146622466	0.2792
37.2082	-37.9866	-12.0595	-0.0647148962036466	0.6797
9.28176	-67.267	49.09	0.0358171569764185	0.441
12.7293	-66.101	50.3818	0.142731734974886	0.2635
16.9659	-64.3462	51.2339	0.025873398405952	0.4546
4.8332	-51.2878	30.1531	-0.0986015494764446	0.717
8.6069	-52.3241	30.5149	-0.28968079106972	0.9476
13.0062	-53.1624	30.6678	-0.377088055818244	0.9918
16.6964	-54.2941	31.0593	-0.349051624892706	0.9944
20.5605	-54.28	31.6811	-0.0303410909206295	0.5931
24.5683	-53.5879	32.6589	0.0920301210175412	0.3004
29.6091	-53.2432	34.1557	0.312131462599524	0.0923
9.90247	-57.1154	11.9049	2.1350650514221	0.0002
14.0238	-57.3342	11.4786	1.82830195942541	0.0001
18.0312	-57.6775	11.1498	0.543112758446432	0.0097
21.5807	-57.299	10.9279	0.551127379747444	0.0143
25.6411	-56.7726	10.6477	0.144490240039816	0.2766
29.4944	-56.5483	10.3987	-0.0752203569458646	0.5829
33.7029	-55.6089	10.0458	0.442539528973344	0.0314
38.2177	-54.6568	9.66794	0.263446803208617	0.0776
43.4738	-54.0837	10.2779	-0.0618939599955287	0.6377
8.89756	-65.2811	10.6367	0.963158842165572	0
12.9	-65.4544	10.3314	1.16386156920714	0
17.2952	-65.6692	9.9731	1.09766039833501	0.0002
21.7175	-65.7749	10.5048	0.815727879815943	0.0059
26.1316	-65.4896	10.282	1.10300381421148	0.0016
30.433	-64.7691	9.9071	0.562787427621372	0.0533
34.0935	-64.409	8.54779	7.17954397532433	0
38.1278	-63.9825	8.276	4.12733901970323	0
42.5631	-63.0463	8.19875	-0.305401401159267	0.9181
47.022	-62.4896	7.9635	0.156133278579315	0.1957
50.9181	-62.0806	7.76321	0.0278759028265771	0.433
55.1545	-61.412	7.5889	0.0786752311356858	0.3183
14.5498	-55.2158	0.753511	0.519961636963946	0.0194
18.31	-55.0339	0.482061	0.544350703605961	0.0321
22.3988	-54.0492	-0.350183	-0.0308741278937693	0.5813
26.4588	-53.4448	-0.304719	0.719671350325819	0.0026
29.9595	-52.8187	-1.35727	2.15800858194382	0.0001
34.2434	-52.0764	-1.53399	5.37969567428446	0
-14.0419	-61.4359	-7.50566	0.153703831301438	0.1749
-18.0453	-61.3868	-7.14049	0.12816466698317	0.234
-6.67199	-70.8705	-3.01748	4.12271789364088	0
-10.8159	-71.345	-3.86105	1.36770979733386	0.0001
-15.1758	-71.4703	-3.97081	-0.104797637373103	0.7237
-18.5681	-71.7159	-4.51557	-0.170847215979288	0.8337
-6.15792	-81.2742	-8.63675	0.960407188879438	0.0001
-9.83701	-81.6423	-9.09721	0.50831564078284	0.0168
-13.6395	-82.4076	-9.77221	0.165452767154577	0.3359
-17.5856	-83.3446	-9.57232	0.145850048465539	0.1114
-21.3673	-84.5562	-10.1978	0.311586310928543	0.0284
-25.036	-84.7259	-10.8673	0.46177077241485	0.0145
-28.0228	-85.2421	-11.511	0.0560169700924182	0.3772
-31.4207	-86.1645	-12.2166	-0.10669740416241	0.7495
-35.14	-87.5407	-12.0954	-0.230280545092239	0.9347
-42.1181	-90.2393	-13.3988	-0.170954444241921	0.8127
-15.8796	-54.8415	18.4391	0.0188439333146624	0.4552
-18.6778	-57.0806	20.0192	0.189202599373114	0.0829
-21.9144	-59.0663	21.0004	1.55874597578994	0
-24.7991	-60.909	22.9743	1.9809544338347	0
-27.8123	-62.9404	24.0403	3.77549190511506	0
-1.13269	-63.188	28.9819	0.438944925223842	0.0276
-5.01375	-62.8049	29.875	0.167615541670495	0.1865
-8.39313	-63.1934	30.7422	0.0935213216043524	0.346
-12.2522	-63.5139	32.7171	0.0857258640548637	0.3435
-15.2038	-63.3189	34.094	-0.00556974472952254	0.5069
-19.1893	-63.3356	35.3685	-0.151958606938105	0.8733
-23.4214	-62.7329	36.917	-0.0488133435306966	0.638
-0.507833	-68.5935	50.8905	-0.155673489643548	0.8058
-3.26533	-67.7765	50.6031	0.113374841613776	0.177
-6.45355	-67.3578	50.1443	0.0546678407751802	0.3828
-10.4514	-67.0551	49.6765	-0.120017256446419	0.7683
-14.3405	-66.3119	49.4006	-0.0424361889271143	0.6291
-18.3178	-65.1036	49.1653	0.238952754142685	0.1142
-7.92137	-36.9491	53.999	-0.218252301143834	0.8695
17.2046	-50.3622	22.0503	-0.167275660823807	0.8472
21.213	-51.4777	22.9318	0.0270256657507706	0.4286
25.1611	-53.2429	23.3743	-0.118764394460429	0.7888
28.7047	-54.7128	22.7711	-0.30287677860573	0.9825
-41.9714	18.5924	-28.1539	-0.128804064228399	0.7819
-45.705	18.3934	-25.3761	-0.180566200530971	0.848
-50.0448	18.2993	-23.5475	-0.312998920464922	0.9847
-53.2879	17.6556	-20.7074	-0.335819170465092	0.9944
-51.8032	15.9992	-31.9107	0.735640572770212	0.004
-33.24	1.00942	-22.3793	-0.155242277831938	0.8146
-37.9705	1.01639	-22.112	0.0444136151496466	0.3995
-42.7363	1.6874	-22.5279	0.257800005619971	0.0987
-47.7944	1.63107	-22.4673	-0.0150750568192488	0.5272
-52.8918	2.12372	-22.2237	-0.0261554794406265	0.5654
-58.3659	-18.7607	-12.2212	0.00450871524383278	0.4934
-62.4065	-19.8828	-10.3131	0.0216355475536032	0.442
-65.9635	-20.5866	-8.28847	0.169377973098949	0.1177
-68.2377	-21.4421	-6.39771	0.14135477500509	0.1475
-60.9926	-52.9625	11.356	0.184652880538041	0.1576
-64.5511	-53.1152	10.8828	0.153910988384264	0.1893
56.8112	-27.1662	16.9178	-0.0219953371921539	0.5569
60.8063	-26.7944	16.6839	0.246991725737842	0.0712
64.5701	-25.8412	16.5283	0.185604008384978	0.1363
68.3022	-25.0668	16.3456	0.511354193502902	0.0664
70.3044	-24.897	16.4373	0.0189419346194377	0.4582
-36.6753	4.75195	-28.2645	-0.320941163216654	0.8866
-40.4521	6.12368	-28.4539	-0.45535303871106	0.8931
-49.805	7.7671	-29.3929	0.135785225452074	0.2509
-53.7948	8.48442	-29.9577	0.135152528105528	0.2542
40.9053	4.56355	-27.4397	-0.119769442607999	0.8087
44.7094	5.24821	-27.6272	0.0912251759027183	0.2774
-44.7626	-9.33506	-20.5463	-0.32582616165364	0.9817
-49.4668	-8.25878	-19.7785	-0.369998706097815	0.9926
-52.9092	-6.92672	-18.3603	-0.179678601274333	0.8625
-57.0709	-6.31742	-17.5089	0.00389291734611863	0.5022
-61.6296	-5.57695	-17.3818	0.187450759543148	0.2138
-46.4085	17.2956	-33.2653	-0.160207387253225	0.8668
-49.5763	17.2834	-30.9855	-0.111572736485705	0.74
-52.5397	17.2417	-28.89	-0.103150279058667	0.7281
50.2595	16.5125	-29.6336	0.0822971124020204	0.2862
53.2488	16.1355	-27.9158	-0.153976662879109	0.8827
-43.7984	5.01777	-9.4431	-0.173326138852486	0.8846
-47.7893	6.23102	-10.4552	0.336766945122586	0.0909
-50.6156	8.59081	-10.1911	0.167337393765595	0.2025
-53.2018	10.0004	-10.5785	-0.053383612958722	0.6446
-56.0065	11.4457	-10.9496	-0.0148588499058639	0.5352
-44.132	-6.89794	-10.1147	0.146273609572234	0.2123
-48.7085	-6.91874	-9.17963	0.0571159241760579	0.4104
-52.3285	-6.88456	-8.13943	0.183919893201237	0.2949
-56.2629	-6.97706	-7.12303	-0.2426656217135	0.9671
-59.7291	-7.73685	-6.17825	-0.18630439923973	0.8994
-62.9721	-8.12839	-5.41712	0.00832243367787822	0.4775
-65.7995	-8.25425	-5.55861	0.109508195503734	0.2955
49.1705	-9.69273	-16.5385	-0.180495773643686	0.8714
54.2363	-9.46568	-14.234	-0.133337238522191	0.786
58.3458	-9.55879	-13.1028	0.0830637818181268	0.2921
62.1632	-10.0495	-11.2812	0.106249102081332	0.2503
49.9415	-14.9213	2.34291	-0.316615077769908	0.7715
54.1964	-15.5815	3.08381	-0.349474846578649	0.8768
57.9307	-16.8127	4.16519	0.0789815913290961	0.3372
62.1579	-18.381	4.90671	0.0237105890812381	0.4468
65.5179	-19.3113	4.99958	-0.0112595423715842	0.5391
45.3068	-27.9525	3.71631	0.363863164715763	0.0614
50.5625	-27.891	4.61194	-0.0127705331938773	0.5391
55.0802	-28.578	5.5695	0.00821915822814479	0.479
59.5784	-29.5966	5.14024	-0.0107984466712805	0.5267
63.3261	-30.7576	5.26829	0.18975045647113	0.1186
67.0554	-31.8614	4.41308	0.0116010405296958	0.4812
-45.6261	-4.10375	-28.9923	0.18146572207496	0.181
-48.1284	-3.79543	-27.5119	-0.0299712126994846	0.5798
-46.499	-13.3915	0.748744	0.187057071412414	0.1611
-51.1352	-13.5305	0.92049	-0.262957260199047	0.95
-56.0576	-13.9288	1.2169	-0.221844846592921	0.8701
-60.6891	-14.1211	1.70181	-0.103438795040727	0.7102
-64.0162	-14.454	1.38451	0.148126543890013	0.22
-67.6101	-14.7058	1.55936	-0.0973027047153825	0.779
-69.8479	-14.9016	1.33052	0.0530536774235519	0.3508
-42.8957	5.43411	-30.7463	-0.179827891849557	0.8353
-47.2759	5.47339	-30.5034	0.0475518520250595	0.3894
-43.4424	1.44296	-25.5415	0.149826947725675	0.195
-48.0792	2.0995	-26.2556	-0.000458865610717729	0.4998
-46.1123	12.6824	-14.3936	0.0224756987204648	0.4441
-49.9641	12.4559	-14.2491	-0.0202357315172326	0.553
-53.3641	11.7089	-15.5932	-0.196357376187578	0.923
-41.215	-8.37358	-20.2082	0.0773097921409804	0.39
-44.1768	-8.07417	-19.4531	0.228145159811136	0.0902
-51.1285	-6.5408	-17.9944	-0.110877376204186	0.7419
-54.602	-6.39964	-17.6027	0.0252627602540869	0.4274
-45.6791	-15.0479	-15.7775	4.06940009442901	0
-49.1143	-15.0364	-15.542	1.34079882269626	0.1511
-41.3673	18.7625	-27.4787	0.18909095285118	0.1605
-44.2104	18.7659	-24.7051	0.350152237853363	0.0521
-47.6687	17.7957	-22.9265	0.165267452349367	0.2095
-50.9583	17.2966	-20.6514	-0.195541018899175	0.902
-53.1091	17.2166	-18.3007	0.173738110910816	0.2029
-55.6027	15.8011	-15.754	0.240312455338682	0.2096
-58.8345	4.51945	-27.7614	-0.18918550570855	0.7583
-61.4401	4.13968	-26.6094	-0.175316514142733	0.7057
-48.6903	-3.95952	-3.71103	0.0106375012918802	0.483
-52.2605	-2.87292	-2.47046	0.0470027395286632	0.4075
-55.0949	-1.96261	-2.25257	-0.134372665302378	0.7985
-58.9807	-1.77256	-2.29223	-0.147238836912999	0.8852
-62.6049	-2.62748	-3.2907	0.112387023807893	0.228
-42.0792	-17.1026	9.08841	-0.149002429795082	0.7904
-45.8549	-16.498	9.92581	0.319602444266598	0.0573
-49.442	-16.2186	9.96089	0.112798772774231	0.2448
-53.7027	-16.2335	9.50207	-0.0569486368566073	0.652
-57.5501	-17.0304	8.75864	-0.05856296837801	0.6235
-62.0005	-17.6434	7.67821	0.119454315279266	0.2823
-65.6392	-17.9423	7.79056	0.00349421462316024	0.4889
-68.4663	-18.4376	7.80552	0.0648757267097069	0.3126
-40.9502	-37.3296	11.5228	-0.138770413216799	0.7391
-44.2705	-36.9094	12.0317	-0.0120638138372235	0.5153
-48.7192	-37.4693	12.1739	-0.0332584338609662	0.5586
-53.4667	-37.4869	12.2917	0.196526505943348	0.1068
-57.4946	-37.8541	12.644	0.309122069637667	0.0306
-66.2292	-38.0952	12.964	0.146129052988443	0.3153
43.2086	1.55728	-24.7506	-0.12651218750868	0.7744
47.2105	1.09419	-25.8435	-0.00939504517131917	0.5156
-36.4521	1.89886	-23.905	60.8167421506977	0
-40.2407	2.13308	-23.9123	27.0582918778225	0
-43.8729	2.47491	-24.2586	0.302677839340675	0.0682
-47.7464	1.7824	-25.6262	0.200217531333662	0.1461
42.6513	-33.0031	-2.21818	-0.129748856602292	0.7583
46.13	-32.9154	-0.504127	-0.00864077970774602	0.5223
53.8425	-32.6666	2.53716	0.149983265843194	0.2311
57.7094	-32.5905	4.26378	0.0559524315693949	0.3768
61.5306	-33.0412	5.46384	0.252778670741097	0.0717
64.8317	-34.0543	6.19272	0.318429027974229	0.0602
68.2566	-34.9396	7.09716	-0.0151425422950811	0.5401
70.7556	-34.7737	8.27333	-0.0510150639041747	0.6044
-44.2501	-30.8994	-3.8175	-0.591779225882632	0.9587
-49.6471	-30.1926	-1.3992	-0.543561413306934	0.943
-55.8961	-29.8616	-0.107237	-0.394871252613178	0.9195
-61.4756	-30.1169	0.886247	-0.147865724684275	0.7014
-35.8187	22.1118	-38.2246	-0.164842624218522	0.8937
-38.4391	20.4659	-35.7652	1.37438422108218	0.1656
-41.0562	19.0597	-32.844	0.538173859089116	0.2099
-43.5175	17.134	-29.9457	0.0210030598555515	0.4876
-46.2053	15.9949	-27.0952	-0.524671703553773	0.899
-48.4907	14.1349	-24.1138	-0.566700266079708	0.9194
-51.6827	12.5178	-21.126	-0.405348448658675	0.8253
-53.8635	10.5812	-18.5955	0.507844937564332	0.0969
-56.3697	9.31211	-16.0075	0.0826830285749143	0.3051
-58.4781	8.17151	-13.199	0.369171817683596	0.03
-61.0859	6.38913	-9.57041	0.0205173126459093	0.4607
-62.6347	4.71416	-7.53019	-0.0706943345746718	0.6766
-63.8875	3.4066	-4.42261	-0.15596522447539	0.8376
44.525	13.3488	-15.426	-0.0544562261972766	0.6742
48.3042	13.609	-15.8322	0.00323313641576939	0.4931
54.4615	14.1428	-17.2353	-0.188871737426162	0.8042
58.0265	13.284	-17.4733	-0.348248237204951	0.9411
-46.5525	12.6445	-10.398	0.0172136743968883	0.4509
-49.4482	11.9956	-9.27114	-0.176201417339519	0.6699
-52.3513	11.3618	-8.6382	-0.0927643797430048	0.5751
-55.9987	10.6216	-8.44806	0.507774721356292	0.4023
-59.2418	9.36829	-8.45682	-0.220767847156748	0.732
-61.9025	7.30108	-8.4232	-0.325637671820854	0.7832
46.8677	12.6407	-30.6889	-0.235356479965893	0.9007
45.2599	14.2822	-25.3157	-0.0321918278729382	0.5648
43.9694	14.505	-20.7828	0.148403600824712	0.2528
43.0371	15.6852	-17.1918	0.0868033279278029	0.3157
-41.5244	-0.195422	-18.1932	7.85889510337337	0
-45.5454	-0.0215338	-18.0703	-0.281584618899626	0.9876
-50.4313	-0.587788	-17.621	-0.238806269869106	0.9599
-55.9791	-1.68622	-17.3179	-0.0410913042099605	0.6004
-61.1076	-1.58813	-16.8127	0.0164747772121134	0.4634
-42.9063	-13.6432	-16.6258	0.310685512412168	0.0558
-46.4193	-14.7553	-15.1901	0.0506152622618563	0.4248
-50.1167	-15.2544	-14.402	-0.354751863145526	0.97
48.5196	18.0023	-12.3155	0.0640591816930298	0.3955
51.8414	16.7558	-11.4842	0.00875152920753974	0.4848
56.0222	15.1664	-11.5663	0.125885313981511	0.145
59.079	12.8836	-10.621	0.114141911114252	0.2661
61.1507	10.7841	-10.2453	0.0285808099359985	0.431
-49.0545	13.6823	-27.6222	-0.180129054333829	0.9054
-53.5711	13.1709	-25.1814	-0.105599001172906	0.7367
-45.0281	12.1998	-17.5061	0.209378320863555	0.0848
-51.1915	12.0294	-19.2534	0.100540957929079	0.2871
-55.5167	10.7751	-20.1033	0.317748967313917	0.0432
-58.7515	8.51514	-20.6833	0.230696671410348	0.1097
-38.6521	-3.15634	-24.7122	-0.166456148377449	0.8124
-42.5852	-2.75831	-25.3561	-0.14087279468564	0.7986
-46.1336	-2.39745	-25.2943	-0.0575016832650358	0.676
-37.3227	13.6755	-32.0816	-0.193766664329429	0.9031
-41.3586	13.0542	-29.3517	-0.436039070677078	0.9845
-44.5418	12.1546	-26.8288	-0.471604430936412	0.9235
-47.4152	11.3313	-23.7429	-0.282280658536229	0.9687
-51.3951	11.1801	-21.7804	-0.0752242277673459	0.6675
-54.5646	10.2922	-19.7935	0.00717036171167651	0.486
-57.1859	9.10485	-16.9908	0.2138655769803	0.1163
-59.974	7.67077	-14.7936	0.102301660157605	0.3246
56.144	12.3463	-24.204	-0.145091933499855	0.7409
58.9875	11.4161	-20.8885	0.00931774152614162	0.4754
-36.9774	0.874444	-23.1133	-0.187023354103088	0.892
-41.0995	1.72466	-22.6507	0.0668006645173138	0.3791
-45.4643	2.17795	-23.7718	-0.205414405258974	0.8862
-50.2752	2.36526	-24.5086	-0.101837956272679	0.7327
-48.9042	-13.9033	-18.6929	0.0465144063709608	0.407
-65.4544	-25.809	-2.63789	-0.0070895972872882	0.529
-69.5081	-25.5646	-1.0765	0.0577144153101892	0.3637
-40.6139	19.4776	-26.7992	-0.0704334147248505	0.5386
-43.5876	18.4895	-24.4377	-0.179828022911874	0.9232
-47.1519	17.5444	-22.0055	-0.267392460096248	0.9203
-50.2058	16.5961	-19.9878	-0.138051592148586	0.7514
-53.1729	15.4266	-18.202	-0.198790230449206	0.9208
-56.2742	13.8168	-16.3293	-0.132329583250929	0.8358
-58.6816	12.1896	-14.403	-0.0543561808239666	0.6631
-37.453	-45.3304	21.9864	2.64209204488647	0
-41.1551	-45.1752	21.2848	0.0780771935931228	0.3451
-45.6555	-44.3893	20.6898	0.264565111401158	0.103
-50.4689	-43.1901	20.0286	-0.0347778053791448	0.6082
-54.705	-42.6244	19.1299	0.10363092810494	0.2876
-59.2995	-41.7756	18.0386	0.0503103285760544	0.3814
-63.925	-42.0436	16.8141	-0.0384845801393515	0.5933
-67.6289	-41.368	15.977	-0.146557386251177	0.8828
-69.9151	-40.2108	15.2163	-0.19673612814659	0.8903
